# Supplementary material for: Genomic Androgen Receptor-Occupied Regions with Different Functions, Defined by Histone Acetylation, Coregulators and Transcriptional Capacity
Source: PLoS One. 2008 Nov 10;3(11):e3645. doi: 10.1371/journal.pone.0003645 (PMC2577007; doi:10.1371/journal.pone.0003645)
Supplement: Table S1 — 189 L1/L2 ARORs and 1,189 AcH3 occupied regions (0.60 MB XLS) [file pone.0003645.s008.xls]

## Sheet: README
Each dataset is on a separate worksheet
All genomic coordinates relative to NCBI build 36 (hg18)

## Sheet: AR2orMoreOf3-0.005
name	chrom	start	end	source	in_gene	in_exon_or_tss	in_exon	in_intron	intergenic	ingene_name	ingene_dist	ingene_tssdist	in_tss	ingene_orientation	upgene_name	upgene_dist	upgene_tssdist	upgene_orientation	downgene_name	downgene_dist	downgene_tssdist	downgene_orientation
A001	chr19	18478645	18479294	AROR	1	0	0	1	0	ELL	0	14624	0	T	ELL	-30900	-30900	A	ELL	14624	14624	T
A002	chr19	18669547	18671116	AROR;./AR3o3-Overlap_0.005.hg18.gtf	1	1	1	0	0	CRTC1	0	14123	0	T	CRTC1	14123	14123	T	KIAA0616	-47746	-47746	A
A003	chr19	18713245	18713894	AROR;../AcH3/020407/AcH3Overlap_Run1_0.005.gtf	1	0	0	1	0	CRTC1	0	57821	0	T	CRTC1	57821	57821	T	KIAA0616	-4968	-4968	A
A004	chr19	33085132	33085481	AROR	0	0	0	0	1				0		DQ586608	104316	104316	T	BC068609	824946	824946	T
A005	chr19	33123667	33124216	AROR	0	0	0	0	1				0		DQ586608	142851	142851	T	BC068609	786211	786211	T
A006	chr19	33171922	33172271	AROR	0	0	0	0	1				0		DQ586608	191106	191106	T	BC068609	738156	738156	T
A007	chr19	33318465	33318814	AROR	0	0	0	0	1				0		DQ586608	337649	337649	T	BC068609	591613	591613	T
A008	chr19	33472147	33472896	AROR;./AR3o3-Overlap_0.005.hg18.gtf;../AcH3/020407/AcH3Overlap_Run1_0.005.gtf	0	0	0	0	1				0		DQ586608	491331	491331	T	BC068609	437531	437531	T
A009	chr19	34861535	34861984	AROR;../AcH3/020407/AcH3Overlap_Run1_0.005.gtf	0	0	0	0	1				0		APPD	13311	13311	T	C19orf12	35819	35819	T
A010	chr19	35625025	35625674	AROR;./AR3o3-Overlap_0.005.hg18.gtf	1	0	0	1	0	ZNF536	0	69858	0	T	ZNF536	69858	69858	T	AK091070	-111500	-111500	A
A011	chr19	35971826	35972175	AROR	0	0	0	0	1				0		AK091070	234652	234652	T	BC040412	-117770	-117770	A
A012	chr19	36090639	36090988	AROR	1	0	0	1	0	BC040412	0	694	0	T	BC040412	694	694	T	AX746504	220618	220618	T
A013	chr19	36295986	36296635	AROR;./AR3o3-Overlap_0.005.hg18.gtf	0	0	0	0	1				0		BC040412	206041	206041	T	AX746504	14971	14971	T
A014	chr19	36475900	36476249	AROR	1	0	0	1	0	TSHZ3	0	55735	0	T	TSHZ3	-13885	-13885	A	TSHZ3	55735	55735	T
A015	chr19	36902362	36902711	AROR	0	0	0	0	1				0		BC043286	131362	131362	T	AK097493	-305896	-305896	A
A016	chr19	37452645	37453028	AROR	0	0	0	0	1				0		AK097493	244038	244038	T	ZNF507	-75364	-75364	A
A017	chr19	38208245	38208694	AROR;./AR3o3-Overlap_0.005.hg18.gtf;../AcH3/020407/AcH3Overlap_Run1_0.005.gtf	1	0	0	1	0	DKFZp761L1918	0	1323	0	T	C19orf40	53228	53228	T	DKFZp761L1918	1323	1323	T
A018	chr19	38998048	38998297	AROR	0	0	0	0	1				0		KCTD15	16636	16636	T	CR622909	277756	277756	T
A019	chr19	39401049	39401598	AROR;../AcH3/020407/AcH3Overlap_Run1_0.005.gtf	1	0	0	1	0	LSM14A	0	10109	0	T	LSM14A	10109	10109	T	KIAA0355	-35718	-35718	A
A020	chr19	39493084	39493633	AROR;./AR3o3-Overlap_0.005.hg18.gtf;../AcH3/020407/AcH3Overlap_Run1_0.005.gtf	1	0	0	1	0	KIAA0355	0	10661	0	T	KIAA0355	10661	10661	T	GPI	-54092	-54092	A
A021	chr19	39640521	39640970	AROR;./AR3o3-Overlap_0.005.hg18.gtf;../AcH3/020407/AcH3Overlap_Run1_0.005.gtf	1	0	0	1	0	SAE2	0	28901	0	T	SAE2	28901	28901	T	WTIP	-23749	-23749	A
A022	chr19	39654911	39655460	AROR;./AR3o3-Overlap_0.005.hg18.gtf;../AcH3/020407/AcH3Overlap_Run1_0.005.gtf	0	0	0	0	1				0		SAE2	43291	43291	T	WTIP	-9259	-9259	A
A023	chr19	40896909	40897258	AROR	1	0	0	1	0	FAZF	0	735	0	T	FAZF	735	735	T	MLL4	-3502	-3502	A
A024	chr19	42160700	42161049	AROR	1	0	0	1	0	ZNF568	0	4746	0	T	ZNF568	4746	4746	T	AL832834	-12745	-12745	A
A025	chr19	43004983	43005432	AROR	1	0	0	1	0	AK092337	0	4988	0	T	AK092337	4988	4988	T	BC042630	32244	32244	T
A026	chr19	43047590	43047839	AROR	0	0	0	0	1				0		BC042630	-9914	-9914	A	AY026504	41318	41318	T
A027	chr19	43253030	43253579	AROR;./AR3o3-Overlap_0.005.hg18.gtf	1	0	0	1	0	SIPA1L3	0	163323	0	T	SIPA1L3	163323	163323	T	DPF1	153049	153049	T
A028	chr19	43722972	43723521	AROR	1	0	0	1	0	RYR1	0	44278	0	T	RYR1	44278	44278	T	MAP4K1	66920	66920	T
A029	chr19	44584577	44585426	AROR;../AcH3/020407/AcH3Overlap_Run1_0.005.gtf	0	0	0	0	1				0		DKFZp434H247	10775	10775	T	ZFP36	-3900	-3900	A
A030	chr19	45205975	45206424	AROR	1	1	1	0	0	ZNF546	0	11107	0	T	ZNF546	11107	11107	T	ZNF780B	40119	40119	T
A031	chr19	45423619	45424168	AROR	1	1	1	0	0	CNTD2	0	236	0	T	TTC9B	-7481	-7481	A	CNTD2	236	236	T
A032	chr19	45447048	45447397	AROR;./AR3o3-Overlap_0.005.hg18.gtf	1	0	0	1	0	AKT2	0	35708	0	T	AKT2	-5999	-5999	A	AKT2	35708	35708	T
A033	chr19	46118727	46119576	AROR;./AR3o3-Overlap_0.005.hg18.gtf	1	0	0	1	0	CYP2A7	0	106432	0	T	AK127151	30157	30157	T	CYP2B7P1	-2433	-2433	A
A034	chr19	47125080	47125429	AROR;../AcH3/020407/AcH3Overlap_Run1_0.005.gtf	1	0	0	1	0	FLJ00369	0	33819	0	T	ARHGEF1	26316	26316	T	RABAC1	29882	29882	T
A035	chr19	48890767	48891116	AROR	0	0	0	0	1				0		PLAUR	-24425	-24425	A	IRGC	-20961	-20961	A
A036	chr19	49361040	49361389	AROR;../AcH3/020407/AcH3Overlap_Run1_0.005.gtf	1	1	0	0	0	ZNF226	0	0	1	T	ZNF226	0	0	T	ZNF226	0	0	A
A037	chr19	49431851	49432200	AROR	1	1	1	0	0	ZNF227	0	22769	0	T	ZNF227	22769	22769	T	ZNF233	-23672	-23672	A
A038	chr19	49667964	49668213	AROR	0	0	0	0	1				0		ZNF229	-23459	-23459	A	ZNF180	28182	28182	T
A039	chr19	50938148	50938550	AROR;./AR3o3-Overlap_0.005.hg18.gtf	0	0	0	0	1				0		FBXO46	-12157	-12157	A	SIX5	25602	25602	T
A040	chr19	52059179	52059628	AROR;../AcH3/020407/AcH3Overlap_Run1_0.005.gtf	0	0	0	0	1				0		AP2S1	-13136	-13136	A	GRLF1	-54144	-54144	A
A041	chr19	52329360	52329909	AROR;../AcH3/020407/AcH3Overlap_Run1_0.005.gtf	1	0	0	1	0	SAE1	0	3375	0	T	SAE1	3375	3375	T	BBC3	96382	96382	T
A042	chr19	56046139	56046488	AROR;../AcH3/020407/AcH3Overlap_Run1_0.005.gtf	0	0	0	0	1				0		KLK15	-19548	-19548	A	KLK3	-3494	-3494	A
A043	chr19	56084261	56084710	AROR;../AcH3/020407/AcH3Overlap_Run1_0.005.gtf	1	0	0	1	0	NR_002948	0	6756	0	T	DQ211698	-8	-8	A	NR_002948	6756	6756	T
A044	chr19	57082441	57082790	AROR	1	0	0	1	0	ZNF577	0	118	0	T	FPRL2	92219	92219	T	ZNF577	118	118	T
A045	chr19	59883468	59883817	AROR	0	0	0	0	1				0		LILRB4	17386	17386	T	NR_003061	-27595	-27595	A
A046	chr19	60879409	60880178	AROR;./AR3o3-Overlap_0.005.hg18.gtf;../AcH3/020407/AcH3Overlap_Run1_0.005.gtf	1	1	0	0	0	EPSIN	0	0	1	T	EPSIN	0	0	T	EPSIN	0	0	A
A047	chr19	60935697	60936146	AROR	1	1	1	0	0	NLRP9	0	5434	0	T	EPSIN	55895	55895	T	NLRP9	5434	5434	T
A048	chr19	61137904	61138253	AROR	0	0	0	0	1				0		NLRP13	-2390	-2390	A	NLRP8	-12756	-12756	A
A049	chr19	61558823	61559272	AROR;./AR3o3-Overlap_0.005.hg18.gtf	1	0	0	1	0	ZSCAN5	0	12292	0	T	LOC649186	-37757	-37757	A	ZNF542	-12047	-12047	A
A050	chr19	62221243	62221692	AROR	0	0	0	0	1				0		ZIM2	-177356	-177356	A	USP29	-101628	-101628	A
A051	chr19	62463527	62463876	AROR	1	1	1	0	0	ZNF805	0	6913	0	T	ZNF805	6913	6913	T	ZNF460	-19868	-19868	A
A052	chr19	62743183	62743532	AROR	1	1	1	0	0	ZNF549	0	12679	0	T	ZNF549	12679	12679	T	ZNF550	16005	16005	T
A053	chr19	63043293	63043642	AROR	1	0	0	1	0	ZNF587	0	9820	0	T	ZNF587	9820	9820	T	ZNF587	-9438	-9438	A
A054	chr20	86125	86474	AROR	1	1	0	0	0	DEFB127	0	0	1	T	DEFB127	0	0	T	DEFB127	0	0	A
A055	chr20	186129	186478	AROR	1	1	0	0	0	DEFB32	0	0	1	T	DEFB32	0	0	T	DEFB32	0	0	A
A056	chr20	374240	374689	AROR;../AcH3/020407/AcH3Overlap_Run1_0.005.gtf	1	0	0	1	0	C20orf140	0	16498	0	T	HOIL-1	37485	37485	T	C20orf140	16498	16498	T
A057	chr20	630326	630675	AROR	0	0	0	0	1				0		DKFZp727A181	-25503	-25503	A	C20orf54	66456	66456	T
A058	chr20	819776	820461	AROR;./AR3o3-Overlap_0.005.hg18.gtf	1	0	0	1	0	ANGPT4	0	24499	0	T	FAM110A	46492	46492	T	ANGPT4	24499	24499	T
A059	chr20	1187171	1187910	AROR;./AR3o3-Overlap_0.005.hg18.gtf;../AcH3/020407/AcH3Overlap_Run1_0.005.gtf	0	0	0	0	1				0		BC127731	55074	55074	T	SNPH	-7049	-7049	A
A060	chr20	1685474	1686023	AROR	0	0	0	0	1				0		SIRPG	-99049	-99049	A	SIRPA	-136789	-136789	A
A061	chr20	2510712	2511061	AROR	1	0	0	1	0	TMC2	0	45460	0	T	TMC2	45460	45460	T	NOL5A	-70192	-70192	A
A062	chr20	3302467	3302816	AROR	1	0	0	1	0	C20orf194	0	950	0	T	C20orf194	-33013	-33013	A	C20orf194	950	950	T
A063	chr20	3362400	3362849	AROR	0	0	0	0	1				0		C20orf194	-58634	-58634	A	ATRN	-36826	-36826	A
A064	chr20	3650566	3650915	AROR	0	0	0	0	1				0		SIGLEC1	-14791	-14791	A	HSPA12B	-10440	-10440	A
A065	chr20	4532309	4532858	AROR;./AR3o3-Overlap_0.005.hg18.gtf;../AcH3/020407/AcH3Overlap_Run1_0.005.gtf	0	0	0	0	1				0		BC039673	-171951	-171951	A	PRNP	-81938	-81938	A
A066	chr20	5028493	5029112	AROR;./AR3o3-Overlap_0.005.hg18.gtf;../AcH3/020407/AcH3Overlap_Run1_0.005.gtf	1	1	1	0	0	C20orf30	0	12621	0	T	SLC23A2	-89554	-89554	A	C20orf30	12621	12621	T
A067	chr20	5694565	5695114	AROR;./AR3o3-Overlap_0.005.hg18.gtf	1	0	0	1	0	C20orf196	0	15523	0	T	C20orf196	15523	15523	T	CHGB	-145053	-145053	A
A068	chr20	6392685	6393034	AROR	0	0	0	0	1				0		C20orf42	-340494	-340494	A	BMP2	-303710	-303710	A
A069	chr20	6413972	6414321	AROR	0	0	0	0	1				0		C20orf42	-361781	-361781	A	BMP2	-282423	-282423	A
A070	chr20	7995357	7995806	AROR	0	0	0	0	1				0		AK097836	46809	46809	T	PLCB1	-65489	-65489	A
A071	chr20	8022897	8023646	AROR;./AR3o3-Overlap_0.005.hg18.gtf	0	0	0	0	1				0		AK097836	74349	74349	T	PLCB1	-37649	-37649	A
A072	chr20	8143246	8143995	AROR	1	0	0	1	0	PLCB1	0	81951	0	T	PLCB1	81951	81951	T	PLCB1	-385385	-385385	A
A073	chr20	8147983	8148532	AROR;./AR3o3-Overlap_0.005.hg18.gtf	1	0	0	1	0	PLCB1	0	86688	0	T	PLCB1	86688	86688	T	PLCB1	-380848	-380848	A
A074	chr20	8376449	8376898	AROR	1	0	0	1	0	PLCB1	0	315154	0	T	PLCB1	315154	315154	T	PLCB1	-152482	-152482	A
A075	chr20	8385839	8386188	AROR	1	0	0	1	0	PLCB1	0	324544	0	T	PLCB1	324544	324544	T	PLCB1	-143192	-143192	A
A076	chr20	8744430	8744779	AROR;../AcH3/020407/AcH3Overlap_Run1_0.005.gtf	1	0	0	1	0	PLCB1	0	683135	0	T	PLCB1	99922	99922	T	PLCB4	-280152	-280152	A
A077	chr20	9235062	9235511	AROR;./AR3o3-Overlap_0.005.hg18.gtf;../AcH3/020407/AcH3Overlap_Run1_0.005.gtf	1	0	0	1	0	PLCB4	0	109822	0	T	PLCB4	109822	109822	T	PLCB4	-64069	-64069	A
A078	chr20	9263603	9264052	AROR;./AR3o3-Overlap_0.005.hg18.gtf	1	0	0	1	0	PLCB4	0	138363	0	T	PLCB4	138363	138363	T	PLCB4	-35528	-35528	A
A079	chr20	10586970	10587519	AROR;./AR3o3-Overlap_0.005.hg18.gtf	1	1	1	0	0	JAG1	0	15071	0	T	C20orf94	223020	223020	T	JAG1	15071	15071	T
A080	chr20	10790097	10790846	AROR;./AR3o3-Overlap_0.005.hg18.gtf	0	0	0	0	1				0		JAG1	-187507	-187507	A	BC043370	411182	411182	T
A081	chr20	10890571	10891020	AROR	0	0	0	0	1				0		JAG1	-287981	-287981	A	BC043370	311008	311008	T
A082	chr20	10921262	10921711	AROR	0	0	0	0	1				0		JAG1	-318672	-318672	A	BC043370	280317	280317	T
A083	chr20	11085985	11086734	AROR;./AR3o3-Overlap_0.005.hg18.gtf;../AcH3/020407/AcH3Overlap_Run1_0.005.gtf	0	0	0	0	1				0		JAG1	-483395	-483395	A	BC043370	115294	115294	T
A084	chr20	11107422	11107871	AROR	0	0	0	0	1				0		JAG1	-504832	-504832	A	BC043370	94157	94157	T
A085	chr20	11174652	11175101	AROR	0	0	0	0	1				0		JAG1	-572062	-572062	A	BC043370	26927	26927	T
A086	chr20	11312634	11312983	AROR	0	0	0	0	1				0		BC043370	-110606	-110606	A	BTBD3	-506493	-506493	A
A087	chr20	11835812	11835861	AROR	1	0	0	1	0	BTBD3	0	16336	0	T	BTBD3	16336	16336	T	BTBD3	-10703	-10703	A
A088	chr20	11958998	11959647	AROR;./AR3o3-Overlap_0.005.hg18.gtf	0	0	0	0	1				0		BTBD3	112419	112419	T	SPTLC3	-977979	-977979	A
A089	chr20	12317529	12317978	AROR	0	0	0	0	1				0		BTBD3	470950	470950	T	SPTLC3	-619648	-619648	A
A090	chr20	12600252	12600701	AROR	0	0	0	0	1				0		BTBD3	753673	753673	T	SPTLC3	-336925	-336925	A
A091	chr20	12875352	12875701	AROR;./AR3o3-Overlap_0.005.hg18.gtf	0	0	0	0	1				0		BTBD3	1028773	1028773	T	SPTLC3	-61925	-61925	A
A092	chr20	13446943	13447292	AROR	1	0	0	1	0	TASP1	0	111507	0	T	AK074473	225921	225921	T	TASP1	111507	111507	T
A093	chr20	13455599	13455948	AROR	1	0	0	1	0	TASP1	0	102851	0	T	AK074473	234577	234577	T	TASP1	102851	102851	T
A094	chr20	14137370	14138119	AROR;./AR3o3-Overlap_0.005.hg18.gtf;../AcH3/020407/AcH3Overlap_Run1_0.005.gtf	1	0	0	1	0	C20orf133	0	213225	0	T	C20orf133	213225	213225	T	FLRT3	128151	128151	T
A095	chr20	14139212	14139761	AROR	1	0	0	1	0	C20orf133	0	215067	0	T	C20orf133	215067	215067	T	FLRT3	126509	126509	T
A096	chr20	14509488	14509837	AROR	1	0	0	1	0	C20orf133	0	57452	0	T	C20orf133	57452	57452	T	CR596518	348324	348324	T
A097	chr20	14704376	14704925	AROR	1	0	0	1	0	C20orf133	0	252340	0	T	C20orf133	252340	252340	T	CR596518	153236	153236	T
A098	chr20	15348321	15348970	AROR;./AR3o3-Overlap_0.005.hg18.gtf	1	0	0	1	0	C20orf133	0	222818	0	T	C20orf133	222818	222818	T	DQ595715	174178	174178	T
A099	chr20	15790826	15791275	AROR;./AR3o3-Overlap_0.005.hg18.gtf	1	0	0	1	0	C20orf133	0	162326	0	T	C20orf133	162326	162326	T	LOC613266	60684	60684	T
A100	chr20	16669212	16669861	AROR	1	1	1	0	0	SNRPB2	0	10584	0	T	SNRPB2	10584	10584	T	OTOR	-7141	-7141	A
A101	chr20	16675752	16676386	AROR	0	0	0	0	1				0		SNRPB2	17124	17124	T	OTOR	-616	-616	A
A102	chr20	17319063	17319412	AROR	1	0	0	1	0	PCSK2	0	163433	0	T	PCSK2	163433	163433	T	PCSK2	-72665	-72665	A
A103	chr20	18564569	18565118	AROR;../AcH3/020407/AcH3Overlap_Run1_0.005.gtf	1	0	0	1	0	DTD1	0	47994	0	T	DTD1	47994	47994	T	BC029555	157516	157516	T
A104	chr20	18739975	18740324	AROR	1	0	0	1	0	CR600291	0	18484	0	T	AF161557	-17042	-17042	A	C20orf79	-2045	-2045	A
A105	chr20	19146116	19146465	AROR	1	0	0	1	0	SLC24A3	0	4827	0	T	SLC24A3	4827	4827	T	BC090059	-581752	-581752	A
A106	chr20	19453198	19453696	AROR	1	0	0	1	0	SLC24A3	0	311909	0	T	SLC24A3	311909	311909	T	BC090059	-274521	-274521	A
A107	chr20	19893053	19893702	AROR;./AR3o3-Overlap_0.005.hg18.gtf	1	1	1	0	0	RIN2	0	74844	0	T	RIN2	74844	74844	T	NAT5	-52234	-52234	A
A108	chr20	19895467	19896334	AROR;./AR3o3-Overlap_0.005.hg18.gtf	1	0	0	1	0	RIN2	0	77258	0	T	RIN2	77258	77258	T	NAT5	-49602	-49602	A
A109	chr20	19939487	19939836	AROR;../AcH3/020407/AcH3Overlap_Run1_0.005.gtf	0	0	0	0	1				0		RIN2	121278	121278	T	NAT5	-6100	-6100	A
A110	chr20	20014385	20014734	AROR	1	0	0	1	0	C20orf26	0	33190	0	T	CRNKL1	-29695	-29695	A	C20orf26	-135849	-135849	A
A111	chr20	20505679	20506828	AROR;./AR3o3-Overlap_0.005.hg18.gtf	1	0	0	1	0	C20orf74	0	134438	0	T	KIAA1272	-48777	-48777	A	C20orf74	134438	134438	T
A112	chr20	20538883	20539332	AROR	1	0	0	1	0	C20orf74	0	101934	0	T	KIAA1272	-81981	-81981	A	C20orf74	101934	101934	T
A113	chr20	20672188	20672737	AROR;./AR3o3-Overlap_0.005.hg18.gtf;../AcH3/020407/AcH3Overlap_Run1_0.005.gtf	0	0	0	0	1				0		C20orf74	-30922	-30922	A	C20orf19	-381908	-381908	A
A114	chr20	20681410	20681759	AROR;../AcH3/020407/AcH3Overlap_Run1_0.005.gtf	0	0	0	0	1				0		C20orf74	-40144	-40144	A	C20orf19	-372886	-372886	A
A115	chr20	20687968	20688617	AROR;./AR3o3-Overlap_0.005.hg18.gtf;../AcH3/020407/AcH3Overlap_Run1_0.005.gtf	0	0	0	0	1				0		C20orf74	-46702	-46702	A	C20orf19	-366028	-366028	A
A116	chr20	20822783	20823560	AROR;./AR3o3-Overlap_0.005.hg18.gtf;../AcH3/020407/AcH3Overlap_Run1_0.005.gtf	0	0	0	0	1				0		C20orf74	-181517	-181517	A	C20orf19	-231085	-231085	A
A117	chr20	21017261	21017610	AROR;../AcH3/020407/AcH3Overlap_Run1_0.005.gtf	0	0	0	0	1				0		C20orf74	-375995	-375995	A	C20orf19	-37035	-37035	A
A118	chr20	21419896	21420245	AROR	0	0	0	0	1				0		DKFZp434M182	109539	109539	T	NKX2-2	22419	22419	T
A119	chr20	21918062	21918711	AROR;./AR3o3-Overlap_0.005.hg18.gtf	0	0	0	0	1				0		PAX1	283699	283699	T	CR627206	292413	292413	T
A120	chr20	22038701	22039150	AROR	0	0	0	0	1				0		PAX1	404338	404338	T	CR627206	171974	171974	T
A121	chr20	22092602	22093051	AROR	0	0	0	0	1				0		PAX1	458239	458239	T	CR627206	118073	118073	T
A122	chr20	22224407	22225256	AROR;./AR3o3-Overlap_0.005.hg18.gtf;../AcH3/020407/AcH3Overlap_Run1_0.005.gtf	0	0	0	0	1				0		CR627206	-13283	-13283	A	NR_001558	282024	282024	T
A123	chr20	22774445	22774794	AROR	0	0	0	0	1				0		AK055550	-160931	-160931	A	CR618492	-70391	-70391	A
A124	chr20	23468415	23468764	AROR	1	0	0	1	0	LOC164380	0	20633	0	T	LOC164380	20633	20633	T	CST9L	28565	28565	T
A125	chr20	23563845	23564394	AROR;./AR3o3-Overlap_0.005.hg18.gtf	1	1	1	0	0	CST3	0	2180	0	T	CST9	-29332	-29332	A	CST3	2180	2180	T
A126	chr20	24919295	24919844	AROR;../AcH3/020407/AcH3Overlap_Run1_0.005.gtf	1	0	0	1	0	C20orf3	0	1581	0	T	CST7	41430	41430	T	C20orf3	1581	1581	T
A127	chr20	24968738	24969087	AROR;../AcH3/020407/AcH3Overlap_Run1_0.005.gtf	1	0	0	1	0	ACSS1	0	18529	0	T	ACSS1	-7430	-7430	A	ACSS1	18529	18529	T
A128	chr20	25202031	25202380	AROR;../AcH3/020407/AcH3Overlap_Run1_0.005.gtf	1	0	0	1	0	PYGB	0	25326	0	T	PYGB	25326	25326	T	ABHD12	117097	117097	T
A129	chr20	25208394	25209343	AROR;./AR3o3-Overlap_0.005.hg18.gtf;../AcH3/020407/AcH3Overlap_Run1_0.005.gtf	1	1	1	0	0	PYGB	0	31689	0	T	PYGB	31689	31689	T	ABHD12	110134	110134	T
A130	chr20	25282846	25283195	AROR;../AcH3/020407/AcH3Overlap_Run1_0.005.gtf	1	0	0	1	0	ABHD12	0	36282	0	T	PYGB	106141	106141	T	ABHD12	36282	36282	T
A131	chr20	26152136	26152685	AROR	0	0	0	0	1				0		BC036544	-14267	-14267	A	MGC72104	-2072854	-2072854	A
A132	chr20	28038391	28038840	AROR	0	0	0	0	1				0		BC036544	-1900522	-1900522	A	MGC72104	-186699	-186699	A
A133	chr20	28246656	28247305	AROR	1	0	0	1	0	MGC72104	0	21117	0	T	MGC72104	18735	18735	T	DEFB115	-1061822	-1061822	A
A134	chr20	29731678	29732127	AROR;./AR3o3-Overlap_0.005.hg18.gtf;../AcH3/020407/AcH3Overlap_Run1_0.005.gtf	1	0	0	1	0	BCL2L1	0	41667	0	T	COX4I2	42327	42327	T	BCL2L1	41667	41667	T
A135	chr20	30377431	30377880	AROR;../AcH3/020407/AcH3Overlap_Run1_0.005.gtf	1	0	0	1	0	KIF3B	0	48304	0	T	KIF3B	48304	48304	T	ASXH1	-31933	-31933	A
A136	chr20	30855739	30856088	AROR	1	0	0	1	0	DNMT3B	0	12672	0	T	DNMT3B	12672	12672	T	MAPRE1	-15346	-15346	A
A137	chr20	31242776	31243625	AROR;./AR3o3-Overlap_0.005.hg18.gtf;../AcH3/020407/AcH3Overlap_Run1_0.005.gtf	0	0	0	0	1				0		C20orf70	23156	23156	T	BASE	-1447	-1447	A
A138	chr20	31425509	31425858	AROR;../AcH3/020407/AcH3Overlap_Run1_0.005.gtf	1	1	1	0	0	CDK5RAP1	0	27140	0	T	CDK5RAP1	-893	-893	A	CDK5RAP1	27140	27140	T
A139	chr20	31590490	31590832	AROR;../AcH3/020407/AcH3Overlap_Run1_0.005.gtf	1	0	0	1	0	CBFA2T2	0	48902	0	T	CBFA2T2	48902	48902	T	CBFA2T2	-22999	-22999	A
A140	chr20	31663266	31663815	AROR;./AR3o3-Overlap_0.005.hg18.gtf;../AcH3/020407/AcH3Overlap_Run1_0.005.gtf	1	0	0	1	0	CBFA2T2	0	11475	0	T	CBFA2T2	11475	11475	T	DKFZp313F2116	-26392	-26392	A
A141	chr20	31696446	31697095	AROR;../AcH3/020407/AcH3Overlap_Run1_0.005.gtf	1	1	1	0	0	DKFZp313F2116	0	6239	0	T	DKFZp313F2116	6239	6239	T	C20orf144	-16685	-16685	A
A142	chr20	31784103	31784452	AROR;../AcH3/020407/AcH3Overlap_Run1_0.005.gtf	1	0	0	1	0	ZNF341	0	635	0	T	ZNF341	635	635	T	ZNF341	-54102	-54102	A
A143	chr20	31878183	31878632	AROR;./AR3o3-Overlap_0.005.hg18.gtf;../AcH3/020407/AcH3Overlap_Run1_0.005.gtf	1	0	0	1	0	CHMP4B	0	15404	0	T	CHMP4B	15404	15404	T	RALY	-166760	-166760	A
A144	chr20	32078854	32079303	AROR;../AcH3/020407/AcH3Overlap_Run1_0.005.gtf	1	0	0	1	0	RALY	0	33462	0	T	RALY	33462	33462	T	EIF2S2	84443	84443	T
A145	chr20	32321740	32322268	AROR	0	0	0	0	1				0		ASIP	9909	9909	T	AHCY	32516	32516	T
A146	chr20	33259294	33260034	AROR;./AR3o3-Overlap_0.005.hg18.gtf	0	0	0	0	1				0		PROCR	35860	35860	T	MMP24	-18082	-18082	A
A147	chr20	34145184	34146133	AROR;./AR3o3-Overlap_0.005.hg18.gtf;../AcH3/020407/AcH3Overlap_Run1_0.005.gtf	1	0	0	1	0	EPB41L1	0	1139	0	T	EPB41L1	1139	1139	T	EPB41L1	-17538	-17538	A
A148	chr20	34686074	34686461	AROR;../AcH3/020407/AcH3Overlap_Run1_0.005.gtf	1	0	0	1	0	SLA2	0	21511	0	T	C20orf24	18494	18494	T	SLA2	21511	21511	T
A149	chr20	35774451	35774700	AROR;../AcH3/020407/AcH3Overlap_Run1_0.005.gtf	1	0	0	1	0	CTNNBL1	0	18604	0	T	CTNNBL1	18604	18604	T	CTNNBL1	-31760	-31760	A
A150	chr20	35785573	35785922	AROR;../AcH3/020407/AcH3Overlap_Run1_0.005.gtf	1	0	0	1	0	CTNNBL1	0	29726	0	T	CTNNBL1	29726	29726	T	CTNNBL1	-20538	-20538	A
A151	chr20	35807610	35808059	AROR	1	0	0	1	0	CTNNBL1	0	1150	0	T	CTNNBL1	1150	1150	T	CTNNBL1	-3607	-3607	A
A152	chr20	35821463	35822312	AROR;./AR3o3-Overlap_0.005.hg18.gtf;../AcH3/020407/AcH3Overlap_Run1_0.005.gtf	1	0	0	1	0	CTNNBL1	0	9797	0	T	CTNNBL1	9797	9797	T	CTNNBL1	-16776	-16776	A
A153	chr20	35907945	35908964	AROR;../AcH3/020407/AcH3Overlap_Run1_0.005.gtf	1	0	0	1	0	CTNNBL1	0	68857	0	T	CTNNBL1	68857	68857	T	C20orf102	-55955	-55955	A
A154	chr20	36051313	36052955	AROR;./AR3o3-Overlap_0.005.hg18.gtf;../AcH3/020407/AcH3Overlap_Run1_0.005.gtf	1	0	0	1	0	KIAA0406	0	42292	0	T	AK123872	-2015	-2015	A	KIAA0406	42292	42292	T
A155	chr20	36127528	36127977	AROR	1	1	0	0	0	DKFZp434P0735	0	0	1	T	DKFZp434P0735	0	0	T	DKFZp434P0735	0	0	A
A156	chr20	36170828	36172187	AROR;./AR3o3-Overlap_0.005.hg18.gtf;../AcH3/020407/AcH3Overlap_Run1_0.005.gtf	0	0	0	0	1				0		DKFZp434P0735	42944	42944	T	TGM2	23389	23389	T
A157	chr20	36666815	36667440	AROR;./AR3o3-Overlap_0.005.hg18.gtf	0	0	0	0	1				0		SMAF1	23564	23564	T	SLC32A1	-119078	-119078	A
A158	chr20	37062104	37062753	AROR;./AR3o3-Overlap_0.005.hg18.gtf	1	0	0	1	0	DHX35	0	37691	0	T	DHX35	37691	37691	T	MAFB	1688537	1688537	T
A159	chr20	37768524	37768973	AROR	0	0	0	0	1				0		DHX35	744111	744111	T	MAFB	982317	982317	T
A160	chr20	37923427	37923976	AROR;./AR3o3-Overlap_0.005.hg18.gtf	0	0	0	0	1				0		DHX35	899014	899014	T	MAFB	827314	827314	T
A161	chr20	38421583	38422032	AROR;../AcH3/020407/AcH3Overlap_Run1_0.005.gtf	0	0	0	0	1				0		DHX35	1397170	1397170	T	MAFB	329258	329258	T
A162	chr20	38531029	38531978	AROR;./AR3o3-Overlap_0.005.hg18.gtf;../AcH3/020407/AcH3Overlap_Run1_0.005.gtf	0	0	0	0	1				0		DHX35	1506616	1506616	T	MAFB	219312	219312	T
A163	chr20	38535970	38536619	AROR;./AR3o3-Overlap_0.005.hg18.gtf;../AcH3/020407/AcH3Overlap_Run1_0.005.gtf	0	0	0	0	1				0		DHX35	1511557	1511557	T	MAFB	214671	214671	T
A164	chr20	39310484	39311233	AROR;./AR3o3-Overlap_0.005.hg18.gtf;../AcH3/020407/AcH3Overlap_Run1_0.005.gtf	1	0	0	1	0	KIAA0395	0	19904	0	T	BC035080	-110430	-110430	A	KIAA0395	19904	19904	T
A165	chr20	39555890	39556339	AROR	1	1	1	0	0	CHD6	0	124208	0	T	KIAA1335	-45865	-45865	A	CHD6	124208	124208	T
A166	chr20	39614039	39614388	AROR	1	0	0	1	0	CHD6	0	66159	0	T	KIAA1335	-104014	-104014	A	CHD6	66159	66159	T
A167	chr20	39712360	39712909	AROR;../AcH3/020407/AcH3Overlap_Run1_0.005.gtf	0	0	0	0	1				0		CHD6	-31813	-31813	A	BC040166	-1034627	-1034627	A
A168	chr20	40226501	40227250	AROR	1	0	0	1	0	PTPRT	0	1024721	0	T	CHD6	-545954	-545954	A	BC040166	-520286	-520286	A
A169	chr20	40495766	40496215	AROR	1	0	0	1	0	PTPRT	0	755756	0	T	CHD6	-815219	-815219	A	BC040166	-251321	-251321	A
A170	chr20	40540973	40541122	AROR	1	0	0	1	0	PTPRT	0	710849	0	T	CHD6	-860426	-860426	A	BC040166	-206414	-206414	A
A171	chr20	40764025	40764474	AROR	1	0	0	1	0	PTPRT	0	487497	0	T	BC040166	16489	16489	T	PTPRT	487497	487497	T
A172	chr20	41911859	41912479	AROR;./AR3o3-Overlap_0.005.hg18.gtf;../AcH3/020407/AcH3Overlap_Run1_0.005.gtf	0	0	0	0	1				0		FAM112A	-122803	-122803	A	TOX2	-65741	-65741	A
A173	chr20	43078128	43078677	AROR	1	0	0	1	0	STK4	0	49595	0	T	STK4	49595	49595	T	KCNS1	84490	84490	T
A174	chr20	43107462	43107811	AROR;./AR3o3-Overlap_0.005.hg18.gtf;../AcH3/020407/AcH3Overlap_Run1_0.005.gtf	1	0	0	1	0	STK4	0	78929	0	T	STK4	78929	78929	T	KCNS1	55356	55356	T
A175	chr20	43269654	43270003	AROR	1	1	1	0	0	SEMG1	0	567	0	T	SEMG1	567	567	T	SEMG2	-13420	-13420	A
A176	chr20	43284501	43285050	AROR	1	1	1	0	0	SEMG2	0	1078	0	T	SEMG2	1078	1078	T	SLPI	31570	31570	T
A177	chr20	43527309	43527758	AROR;./AR3o3-Overlap_0.005.hg18.gtf;../AcH3/020407/AcH3Overlap_Run1_0.005.gtf	0	0	0	0	1				0		PIG-T	41869	41869	T	WFDC2	-4049	-4049	A
A178	chr20	43577457	43577906	AROR	0	0	0	0	1				0		WFDC2	35559	35559	T	WFDC6	23642	23642	T
A179	chr20	43612296	43612745	AROR	0	0	0	0	1				0		SPINLW1	-2854	-2854	A	WFDC8	28634	28634	T
A180	chr20	44141378	44141827	AROR	1	1	1	0	0	NCOA5	0	171	0	T	KIAA1637	-8796	-8796	A	NCOA5	171	171	T
A181	chr20	44150550	44150899	AROR;../AcH3/020407/AcH3Overlap_Run1_0.005.gtf	1	0	0	1	0	NCOA5	0	1088	0	T	NCOA5	-8552	-8552	A	NCOA5	1088	1088	T
A182	chr20	44295118	44295467	AROR	1	0	0	1	0	CDH22	0	18274	0	T	CDH22	-12223	-12223	A	CDH22	18274	18274	T
A183	chr20	44512660	44513009	AROR;./AR3o3-Overlap_0.005.hg18.gtf	1	0	0	1	0	DKFZp547G0215	0	8313	0	T	ELMO2	-43982	-43982	A	BC100777	6680	6680	T
A184	chr20	45071133	45071611	AROR;./AR3o3-Overlap_0.005.hg18.gtf	1	0	0	1	0	EYA2	0	19087	0	T	EYA2	19087	19087	T	ZMYND8	229689	229689	T
A185	chr20	45345131	45345480	AROR	1	0	0	1	0	DKFZp564P1772	0	35732	0	T	ZMYND8	-43831	-43831	A	DKFZp564P1772	35732	35732	T
A186	chr20	45380709	45381358	AROR;../AcH3/020407/AcH3Overlap_Run1_0.005.gtf	1	1	0	0	0	DKFZp564P1772	0	0	1	T	DKFZp564P1772	0	0	A	DKFZp564P1772	0	0	T
A187	chr20	45704446	45704995	AROR;./AR3o3-Overlap_0.005.hg18.gtf;../AcH3/020407/AcH3Overlap_Run1_0.005.gtf	1	1	1	0	0	NCOA3	0	140383	0	T	NCOA3	140383	140383	T	SULF2	143220	143220	T
A188	chr20	47633544	47633893	AROR	0	0	0	0	1				0		PTGIS	-15430	-15430	A	B4GALT5	129852	129852	T
A189	chr20	47691580	47691975	AROR	1	0	0	1	0	B4GALT5	0	71770	0	T	PTGIS	-73466	-73466	A	B4GALT5	71770	71770	T
				Averages	0.608466	0.137566	0.10582	0.470899	0.391534				0.031746

## Sheet: AcH3Overlap_Run1_0.005.csv
name	chrom	start	end	in_gene	in_exon_or_tss	in_exon	in_intron	intergenic	ingene_name	ingene_dist	ingene_tssdist	in_tss	ingene_orientation	upgene_name	upgene_dist	upgene_tssdist	upgene_orientation	downgene_name	downgene_dist	downgene_tssdist	downgene_orientation		TSS DIST
AcH3region-061107-1	chr19	17483129	17484578	1	1	0	0	0	PGLS	0	0	1	T	PGLS	0	0	T	PGLS	0	0	A		0
AcH3region-061107-3	chr19	17690903	17691352	1	1	0	0	0	MAP1S	0	0	1	T	MAP1S	0	0	T	MAP1S	0	0	A		0
AcH3region-061107-4	chr19	17830913	17833997	1	1	0	0	0	RPL18A	0	0	1	T	RPL18A	0	0	T	RPL18A	0	0	A		0
AcH3region-061107-6	chr19	17964904	17965453	1	1	1	0	0	KCNN1	0	41794	0	T	KCNN1	41794	41794	T	ARRDC2	-7490	-7490	A		-7490
AcH3region-061107-10	chr19	18164477	18166518	1	1	0	0	0	FKSG24	0	0	1	T	FKSG24	0	0	T	FKSG24	0	0	A		0
AcH3region-061107-11	chr19	18174569	18176089	1	1	0	0	0	RAB3A	0	0	1	T	RAB3A	0	0	A	RAB3A	0	0	T		0
AcH3region-061107-16	chr19	18294109	18295258	1	1	0	0	0	LSM4	0	0	1	T	LSM4	0	0	A	LSM4	0	0	T		0
AcH3region-061107-18	chr19	18357787	18359012	1	1	0	0	0	GDF15	0	0	1	T	GDF15	0	0	T	GDF15	0	0	A		0
AcH3region-061107-19	chr19	18436903	18437352	1	1	1	0	0	ELL	0	10393	0	T	DKFZp434A0612	-26960	-26960	A	ELL	10393	10393	T		10393
AcH3region-061107-25	chr19	18492247	18493993	1	1	0	0	0	ELL	0	0	1	T	ELL	0	0	A	ELL	0	0	T		0
AcH3region-061107-27	chr19	18529450	18530108	1	1	0	0	0	C19orf50	0	0	1	T	C19orf50	0	0	T	C19orf50	0	0	A		0
AcH3region-061107-28	chr19	18543141	18545389	1	1	0	0	0	UBA52	0	0	1	T	UBA52	0	0	T	UBA52	0	0	A		0
AcH3region-061107-29	chr19	18560022	18562004	1	1	0	0	0	C19orf60	0	0	1	T	C19orf60	0	0	T	C19orf60	0	0	A		0
AcH3region-061107-30	chr19	18608943	18609592	1	1	1	0	0	KLHL26	0	106	0	T	KLHL26	106	106	T	CRTC1	-45832	-45832	A		106
AcH3region-061107-39	chr19	18819387	18822137	1	1	1	0	0	UPF1	0	15644	0	T	UPF1	15644	15644	T	UPF1	-9053	-9053	A		-9053
AcH3region-061107-40	chr19	18890534	18892417	1	1	0	0	0	COPE	0	0	1	T	COPE	0	0	A	COPE	0	0	T		0
AcH3region-061107-43	chr19	19005422	19006045	1	1	0	0	0	SFRS14	0	0	1	T	SFRS14	0	0	A	SFRS14	0	0	T		0
AcH3region-061107-45	chr19	19035888	19037437	1	1	1	0	0	SLC25A42	0	81	0	T	SLC25A42	81	81	T	TMEM161A	72830	72830	T		81
AcH3region-061107-46	chr19	19109295	19110544	1	1	0	0	0	TMEM161A	0	0	1	T	TMEM161A	0	0	A	TMEM161A	0	0	T		0
AcH3region-061107-47	chr19	19141612	19142261	1	1	0	0	0	MEF2B	0	0	1	T	MEF2B	0	0	A	MEF2B	0	0	T		0
AcH3region-061107-48	chr19	19163675	19165972	1	1	0	0	0	MEF2B	0	0	1	T	MEF2B	0	0	A	MEF2B	0	0	T		0
AcH3region-061107-49	chr19	19174095	19175373	1	1	0	0	0	TRA16	0	0	1	T	TRA16	0	0	A	TRA16	0	0	T		0
AcH3region-061107-50	chr19	19291786	19293783	1	1	0	0	0	SF4	0	0	1	T	SF4	0	0	A	SF4	0	0	T		0
AcH3region-061107-56	chr19	19487198	19488247	1	1	0	0	0	TSSK6	0	0	1	T	TSSK6	0	0	A	TSSK6	0	0	T		0
AcH3region-061107-57	chr19	19589985	19590334	1	1	1	0	0	PBX4	0	105	0	T	CILP2	74124	74124	T	PBX4	105	105	T		105
AcH3region-061107-58	chr19	19598867	19599816	1	1	1	0	0	EDG4	0	160	0	T	PBX4	-8428	-8428	A	EDG4	160	160	T		160
AcH3region-061107-59	chr19	19614377	19615799	1	1	0	0	0	GMIP	0	0	1	T	GMIP	0	0	A	GMIP	0	0	T		0
AcH3region-061107-60	chr19	19634351	19635612	1	1	0	0	0	ATP13A1	0	0	1	T	ATP13A1	0	0	A	ATP13A1	0	0	T		0
AcH3region-061107-62	chr19	19747276	19748825	1	1	0	0	0	BC034236	0	0	1	T	BC034236	0	0	A	BC034236	0	0	T		0
AcH3region-061107-64	chr19	32975571	32978020	1	1	0	0	0	AK055559	0	0	1	T	AK055559	0	0	A	AK055559	0	0	T		0
AcH3region-061107-70	chr19	34394060	34396339	1	1	0	0	0	UQCRFS1	0	0	1	T	UQCRFS1	0	0	A	UQCRFS1	0	0	T		0
AcH3region-061107-71	chr19	34788644	34789721	1	1	0	0	0	POP4	0	0	1	T	POP4	0	0	T	POP4	0	0	A		0
AcH3region-061107-73	chr19	34848465	34849849	1	1	1	0	0	APPD	0	241	0	T	APPD	241	241	T	C19orf12	47954	47954	T		241
AcH3region-061107-81	chr19	35739359	35739708	1	1	1	0	0	AK091070	0	2185	0	T	AK091070	2185	2185	T	BC040412	-350237	-350237	A		2185
AcH3region-061107-84	chr19	36309884	36310233	1	1	1	0	0	AX746504	0	1373	0	T	BC040412	219939	219939	T	AX746504	1373	1373	T		1373
AcH3region-061107-87	chr19	37528169	37529918	1	1	0	0	0	ZNF507	0	0	1	T	ZNF507	0	0	T	ZNF507	0	0	A		0
AcH3region-061107-92	chr19	37764146	37765365	1	1	1	0	0	TFAR19	0	203	0	T	TFAR19	203	203	T	ANKRD27	92577	92577	T		203
AcH3region-061107-94	chr19	37857858	37858307	1	1	0	0	0	ANKRD27	0	0	1	T	ANKRD27	0	0	A	ANKRD27	0	0	T		0
AcH3region-061107-97	chr19	38154421	38155170	1	1	0	0	0	CCDC123	0	0	1	T	CCDC123	0	0	A	CCDC123	0	0	T		0
AcH3region-061107-98	chr19	38158873	38160364	1	1	1	0	0	C19orf40	0	3856	0	T	C19orf40	3856	3856	T	DKFZp761L1918	49653	49653	T		3856
AcH3region-061107-99	chr19	38208245	38209672	1	1	1	0	0	DKFZp761L1918	0	345	0	T	C19orf40	53228	53228	T	DKFZp761L1918	345	345	T		345
AcH3region-061107-102	chr19	38263567	38264216	1	1	0	0	0	GPATCH1	0	0	1	T	GPATCH1	0	0	T	GPATCH1	0	0	A		0
AcH3region-061107-103	chr19	38358510	38359927	1	1	1	0	0	PQWD	0	43673	0	T	PQWD	43673	43673	T	LRP3	-17402	-17402	A		-17402
AcH3region-061107-113	chr19	39354598	39356633	1	1	0	0	0	LSM14A	0	0	1	T	LSM14A	0	0	T	LSM14A	0	0	A		0
AcH3region-061107-117	chr19	39481761	39482742	1	1	0	0	0	KIAA0355	0	0	1	T	KIAA0355	0	0	T	KIAA0355	0	0	A		0
AcH3region-061107-120	chr19	39548278	39549227	1	1	1	0	0	AB209575	0	300	0	T	AB209575	300	300	T	GPI	-26784	-26784	A		300
AcH3region-061107-121	chr19	39586907	39587856	1	1	0	0	0	PDCD2L	0	0	1	T	PDCD2L	0	0	T	PDCD2L	0	0	A		0
AcH3region-061107-122	chr19	39610858	39612377	1	1	0	0	0	SAE2	0	0	1	T	SAE2	0	0	T	SAE2	0	0	A		0
AcH3region-061107-124	chr19	39641438	39643287	1	1	1	0	0	SAE2	0	29818	0	T	SAE2	29818	29818	T	WTIP	-21432	-21432	A		-21432
AcH3region-061107-126	chr19	39859431	39860880	1	1	0	0	0	ZNF302	0	0	1	T	ZNF302	0	0	T	ZNF302	0	0	A		0
AcH3region-061107-127	chr19	39916107	39917841	1	1	0	0	0	ZNF181	0	0	1	T	ZNF181	0	0	T	ZNF181	0	0	A		0
AcH3region-061107-128	chr19	39954929	39956178	1	1	0	0	0	ZNF599	0	0	1	T	ZNF599	0	0	A	ZNF599	0	0	T		0
AcH3region-061107-129	chr19	40108947	40110596	1	1	0	0	0	ZNF30	0	0	1	T	ZNF30	0	0	T	ZNF30	0	0	A		0
AcH3region-061107-130	chr19	40146072	40147221	1	1	0	0	0	ZNF792	0	0	1	T	ZNF792	0	0	A	ZNF792	0	0	T		0
AcH3region-061107-133	chr19	40223080	40224429	1	1	0	0	0	HPN	0	0	1	T	HPN	0	0	T	HPN	0	0	A		0
AcH3region-061107-135	chr19	40298894	40299543	1	1	1	0	0	FXYD3	0	256	0	T	FXYD3	256	256	T	LGI4	16965	16965	T		256
AcH3region-061107-136	chr19	40306522	40308071	1	1	1	0	0	FXYD3	0	7884	0	T	FXYD3	7884	7884	T	LGI4	8437	8437	T		7884
AcH3region-061107-137	chr19	40430565	40432819	1	1	0	0	0	LSR	0	0	1	T	LSR	0	0	T	LSR	0	0	A		0
AcH3region-061107-138	chr19	40449475	40450754	1	1	1	0	0	LSR	0	17854	0	T	LSR	17854	17854	T	USF2	-981	-981	A		-981
AcH3region-061107-139	chr19	40727386	40729556	1	1	0	0	0	CR627053	0	0	1	T	CR627053	0	0	A	CR627053	0	0	T		0
AcH3region-061107-140	chr19	40795206	40796055	1	1	0	0	0	KIAA0841	0	0	1	T	KIAA0841	0	0	T	KIAA0841	0	0	A		0
AcH3region-061107-141	chr19	40811048	40812655	1	1	0	0	0	MGC10433	0	0	1	T	MGC10433	0	0	T	MGC10433	0	0	A		0
AcH3region-061107-142	chr19	40825527	40826076	1	1	1	0	0	ETV2	0	1029	0	T	ETV2	1029	1029	T	COX6B1	-4918	-4918	A		1029
AcH3region-061107-143	chr19	40827146	40828295	1	1	1	0	0	ETV2	0	2648	0	T	ETV2	2648	2648	T	COX6B1	-2699	-2699	A		2648
AcH3region-061107-144	chr19	40830763	40831844	1	1	0	0	0	COX6B1	0	0	1	T	COX6B1	0	0	T	COX6B1	0	0	A		0
AcH3region-061107-146	chr19	40898509	40900458	1	1	1	0	0	FAZF	0	2335	0	T	FAZF	2335	2335	T	MLL4	-302	-302	A		-302
AcH3region-061107-147	chr19	40901081	40902516	1	1	1	0	0	MLL4	0	321	0	T	MLL4	321	321	T	TMEM149	21560	21560	T		321
AcH3region-061107-148	chr19	40922677	40924126	1	1	0	0	0	TMEM149	0	0	1	T	TMEM149	0	0	A	TMEM149	0	0	T		0
AcH3region-061107-149	chr19	40927552	40929459	1	1	0	0	0	U2AF1L4	0	0	1	T	U2AF1L4	0	0	A	U2AF1L4	0	0	T		0
AcH3region-061107-150	chr19	40930936	40931983	1	1	0	0	0	F25965	0	0	1	T	F25965	0	0	T	F25965	0	0	A		0
AcH3region-061107-151	chr19	40940057	40941306	1	1	0	0	0	C19orf55	0	0	1	T	C19orf55	0	0	T	C19orf55	0	0	A		0
AcH3region-061107-152	chr19	41081115	41083286	1	1	1	0	0	TA-NFKBH	0	106	0	T	TA-NFKBH	-1835	-1835	A	TA-NFKBH	106	106	T		106
AcH3region-061107-154	chr19	41119434	41119983	1	1	0	0	0	LRFN3	0	0	1	T	LRFN3	0	0	T	LRFN3	0	0	A		0
AcH3region-061107-155	chr19	41177636	41179285	1	1	0	0	0	LOC644096	0	0	1	T	LOC644096	0	0	T	LOC644096	0	0	A		0
AcH3region-061107-156	chr19	41190788	41192237	1	1	0	0	0	C19orf46	0	0	1	T	C19orf46	0	0	A	C19orf46	0	0	T		0
AcH3region-061107-158	chr19	41195820	41198269	1	1	0	0	0	ALKBH6	0	0	1	T	ALKBH6	0	0	A	ALKBH6	0	0	T		0
AcH3region-061107-159	chr19	41236593	41238542	1	1	0	0	0	THAP8	0	0	1	T	THAP8	0	0	A	THAP8	0	0	T		0
AcH3region-061107-160	chr19	41296344	41299015	1	1	0	0	0	POLR2I	0	0	1	T	POLR2I	0	0	A	POLR2I	0	0	T		0
AcH3region-061107-162	chr19	41322122	41323771	1	1	0	0	0	CAPNS1	0	0	1	T	CAPNS1	0	0	T	CAPNS1	0	0	A		0
AcH3region-061107-163	chr19	41396541	41398761	1	1	0	0	0	ZNF565	0	0	1	T	ZNF565	0	0	A	ZNF565	0	0	T		0
AcH3region-061107-164	chr19	41513786	41514835	1	1	0	0	0	CR618332	0	0	1	T	CR618332	0	0	A	CR618332	0	0	T		0
AcH3region-061107-166	chr19	41600059	41601709	1	1	0	0	0	ZNF545	0	0	1	T	ZNF545	0	0	A	ZNF545	0	0	T		0
AcH3region-061107-167	chr19	41671595	41673144	1	1	0	0	0	ZNF566	0	0	1	T	ZNF566	0	0	A	ZNF566	0	0	T		0
AcH3region-061107-168	chr19	41710017	41712366	1	1	0	0	0	ZNF260	0	0	1	T	ZNF260	0	0	A	ZNF260	0	0	T		0
AcH3region-061107-169	chr19	41755099	41756735	1	1	0	0	0	ZNF529	0	0	1	T	ZNF529	0	0	A	ZNF529	0	0	T		0
AcH3region-061107-170	chr19	41787024	41788973	1	1	0	0	0	AK094618	0	0	1	T	AK094618	0	0	A	AK094618	0	0	T		0
AcH3region-061107-171	chr19	41849136	41849885	1	1	0	0	0	GIOT-1	0	0	1	T	GIOT-1	0	0	A	GIOT-1	0	0	T		0
AcH3region-061107-172	chr19	41869073	41871264	1	1	0	0	0	ZNF567	0	0	1	T	ZNF567	0	0	T	ZNF567	0	0	A		0
AcH3region-061107-173	chr19	41955030	41956179	1	1	0	0	0	LOC342892	0	0	1	T	LOC342892	0	0	A	LOC342892	0	0	T		0
AcH3region-061107-174	chr19	41957910	41958759	1	1	0	0	0	BC024306	0	0	1	T	BC024306	0	0	T	BC024306	0	0	A		0
AcH3region-061107-175	chr19	41980068	41981017	1	1	0	0	0	AK094324	0	0	1	T	AK094324	0	0	T	AK094324	0	0	A		0
AcH3region-061107-176	chr19	42020705	42021438	1	1	0	0	0	ZNF790	0	0	1	T	ZNF790	0	0	A	ZNF790	0	0	T		0
AcH3region-061107-177	chr19	42032268	42034655	1	1	0	0	0	ZNF345	0	0	1	T	ZNF345	0	0	T	ZNF345	0	0	A		0
AcH3region-061107-178	chr19	42098600	42100136	1	1	0	0	0	DKFZp779O175	0	0	1	T	DKFZp779O175	0	0	A	DKFZp779O175	0	0	T		0
AcH3region-061107-179	chr19	42260205	42262454	1	1	0	0	0	ZNF420	0	0	1	T	ZNF420	0	0	T	ZNF420	0	0	A		0
AcH3region-061107-180	chr19	42354858	42355746	1	1	0	0	0	ZNF585A	0	0	1	T	ZNF585A	0	0	A	ZNF585A	0	0	T		0
AcH3region-061107-181	chr19	42392866	42393615	1	1	0	0	0	ZNF585B	0	0	1	T	ZNF585B	0	0	A	ZNF585B	0	0	T		0
AcH3region-061107-182	chr19	42400425	42401974	1	1	0	0	0	ZNF383	0	0	1	T	ZNF383	0	0	T	ZNF383	0	0	A		0
AcH3region-061107-183	chr19	42433833	42435082	1	1	0	0	0	BC041478	0	0	1	T	BC041478	0	0	T	BC041478	0	0	A		0
AcH3region-061107-184	chr19	42500215	42501164	1	1	0	0	0	HKR1	0	0	1	T	HKR1	0	0	T	HKR1	0	0	A		0
AcH3region-061107-185	chr19	42517121	42518070	1	1	0	0	0	HKR1	0	0	1	T	HKR1	0	0	T	HKR1	0	0	A		0
AcH3region-061107-186	chr19	42553301	42554050	1	1	0	0	0	KIAA1829	0	0	1	T	KIAA1829	0	0	T	KIAA1829	0	0	A		0
AcH3region-061107-187	chr19	42649392	42650341	1	1	0	0	0	ZNF569	0	0	1	T	ZNF569	0	0	A	ZNF569	0	0	T		0
AcH3region-061107-188	chr19	42651648	42653166	1	1	0	0	0	ZNF569	0	0	1	T	ZNF569	0	0	A	ZNF569	0	0	T		0
AcH3region-061107-189	chr19	42689040	42690689	1	1	0	0	0	ZNF793	0	0	1	T	ZNF793	0	0	T	ZNF793	0	0	A		0
AcH3region-061107-190	chr19	42776470	42778336	1	1	0	0	0	ZNF571	0	0	1	T	ZNF571	0	0	A	ZNF571	0	0	T		0
AcH3region-061107-191	chr19	42836983	42839433	1	1	0	0	0	ZFP30	0	0	1	T	ZFP30	0	0	A	ZFP30	0	0	T		0
AcH3region-061107-192	chr19	42874450	42875099	1	1	0	0	0	ZNF781	0	0	1	T	ZNF781	0	0	A	ZNF781	0	0	T		0
AcH3region-061107-193	chr19	42901743	42902792	1	1	0	0	0	ZNF607	0	0	1	T	ZNF607	0	0	A	ZNF607	0	0	T		0
AcH3region-061107-194	chr19	42960982	42962431	1	1	0	0	0	ZNF573	0	0	1	T	ZNF573	0	0	A	ZNF573	0	0	T		0
AcH3region-061107-198	chr19	43406101	43406650	1	1	0	0	0	DPF1	0	0	1	T	DPF1	0	0	A	DPF1	0	0	T		0
AcH3region-061107-199	chr19	43446779	43448228	1	1	0	0	0	SPINT2	0	0	1	T	SPINT2	0	0	T	SPINT2	0	0	A		0
AcH3region-061107-201	chr19	43472399	43474148	1	1	1	0	0	SPINT2	0	25358	0	T	SPINT2	25358	25358	T	C19orf33	-12495	-12495	A		-12495
AcH3region-061107-203	chr19	43497885	43498367	1	1	0	0	0	YIF1B	0	0	1	T	YIF1B	0	0	A	YIF1B	0	0	T		0
AcH3region-061107-204	chr19	43518590	43520148	1	1	1	0	0	DKFZp434A1022	0	293	0	T	DKFZp434A1022	293	293	T	C19orf15	-6324	-6324	A		293
AcH3region-061107-205	chr19	43544369	43545218	1	1	1	0	0	C19orf15	0	17897	0	T	C19orf15	17897	17897	T	PSMD8	-11842	-11842	A		-11842
AcH3region-061107-206	chr19	43556683	43558640	1	1	0	0	0	PSMD8	0	0	1	T	PSMD8	0	0	T	PSMD8	0	0	A		0
AcH3region-061107-207	chr19	43800654	43801903	1	1	0	0	0	EIF3S12	0	0	1	T	EIF3S12	0	0	T	EIF3S12	0	0	A		0
AcH3region-061107-208	chr19	43802512	43803061	1	1	1	0	0	EIF3S12	0	951	0	T	EIF3S12	951	951	T	ACTN4	-27105	-27105	A		951
AcH3region-061107-209	chr19	43830195	43833083	1	1	1	0	0	ACTN4	0	29	0	T	ACTN4	29	29	T	ACTN4	-75112	-75112	A		29
AcH3region-061107-213	chr19	44013452	44014959	1	1	0	0	0	ECH1	0	0	1	T	ECH1	0	0	A	ECH1	0	0	T		0
AcH3region-061107-214	chr19	44018655	44021861	1	1	1	0	0	HNRPL	0	283	0	T	ECH1	-4318	-4318	A	HNRPL	283	283	T		283
AcH3region-061107-217	chr19	44034777	44035275	1	1	0	0	0	HNRPL	0	0	1	T	HNRPL	0	0	A	HNRPL	0	0	T		0
AcH3region-061107-218	chr19	44081395	44083144	1	1	0	0	0	SIRT2	0	0	1	T	SIRT2	0	0	A	SIRT2	0	0	T		0
AcH3region-061107-219	chr19	44112256	44113936	1	1	0	0	0	SerRSmt	0	0	1	T	SerRSmt	0	0	A	SerRSmt	0	0	T		0
AcH3region-061107-220	chr19	44307943	44310493	1	1	0	0	0	PAK4	0	0	1	T	PAK4	0	0	T	PAK4	0	0	A		0
AcH3region-061107-230	chr19	44572527	44575079	1	1	0	0	0	PAF1	0	0	1	T	PAF1	0	0	A	PAF1	0	0	T		0
AcH3region-061107-232	chr19	44589027	44591732	1	1	0	0	0	ZFP36	0	0	1	T	ZFP36	0	0	T	ZFP36	0	0	A		0
AcH3region-061107-235	chr19	44595041	44595690	1	1	0	0	0	PLEKHG2	0	0	1	T	PLEKHG2	0	0	T	PLEKHG2	0	0	A		0
AcH3region-061107-236	chr19	44617803	44619369	1	1	0	0	0	RPS16	0	0	1	T	RPS16	0	0	A	RPS16	0	0	T		0
AcH3region-061107-237	chr19	44627705	44628654	1	1	0	0	0	SUPT5H	0	0	1	T	SUPT5H	0	0	T	SUPT5H	0	0	A		0
AcH3region-061107-238	chr19	44662922	44664771	1	1	1	0	0	TIMM50	0	31	0	T	TIMM50	31	31	T	TIMM50	-3299	-3299	A		31
AcH3region-061107-240	chr19	44688867	44691016	1	1	1	0	0	DLL3	0	7441	0	T	DLL3	7441	7441	T	SELV	-6576	-6576	A		-6576
AcH3region-061107-241	chr19	44714590	44715539	1	1	0	0	0	EID2B	0	0	1	T	EID2B	0	0	A	EID2B	0	0	T		0
AcH3region-061107-242	chr19	44721132	44723074	1	1	0	0	0	EID2	0	0	1	T	EID2	0	0	A	EID2	0	0	T		0
AcH3region-061107-245	chr19	45016190	45016939	1	1	0	0	0	DYRK1B	0	0	1	T	DYRK1B	0	0	A	DYRK1B	0	0	T		0
AcH3region-061107-246	chr19	45027350	45029172	1	1	0	0	0	FBL	0	0	1	T	FBL	0	0	A	FBL	0	0	T		0
AcH3region-061107-247	chr19	45168262	45170311	1	1	0	0	0	PSMC4	0	0	1	T	PSMC4	0	0	T	PSMC4	0	0	A		0
AcH3region-061107-248	chr19	45193823	45195647	1	1	0	0	0	ZNF546	0	0	1	T	ZNF546	0	0	T	ZNF546	0	0	A		0
AcH3region-061107-249	chr19	45252917	45254790	1	1	0	0	0	ZNF780B	0	0	1	T	ZNF780B	0	0	A	ZNF780B	0	0	T		0
AcH3region-061107-250	chr19	45287403	45289452	1	1	0	0	0	ZNF780A	0	0	1	T	ZNF780A	0	0	A	ZNF780A	0	0	T		0
AcH3region-061107-252	chr19	45414655	45415374	1	1	1	0	0	TTC9B	0	764	0	T	MAP3K10	18534	18534	T	TTC9B	764	764	T		764
AcH3region-061107-256	chr19	45546414	45547188	1	1	0	0	0	PLD3	0	0	1	T	PLD3	0	0	T	PLD3	0	0	A		0
AcH3region-061107-258	chr19	45622986	45624035	1	1	0	0	0	SERTAD1	0	0	1	T	SERTAD1	0	0	A	SERTAD1	0	0	T		0
AcH3region-061107-259	chr19	45640667	45642316	1	1	0	0	0	SERTAD3	0	0	1	T	SERTAD3	0	0	A	SERTAD3	0	0	T		0
AcH3region-061107-260	chr19	45662441	45664328	1	1	0	0	0	BLVRB	0	0	1	T	BLVRB	0	0	A	BLVRB	0	0	T		0
AcH3region-061107-261	chr19	45767789	45768238	1	1	1	0	0	SPTBN4	0	102824	0	T	SPTBN4	39555	39555	T	SHKBP1	-6391	-6391	A		-6391
AcH3region-061107-262	chr19	45774781	45775430	1	1	0	0	0	SHKBP1	0	0	1	T	SHKBP1	0	0	T	SHKBP1	0	0	A		0
AcH3region-061107-264	chr19	45802585	45804252	1	1	1	0	0	LTBP4	0	3469	0	T	LTBP4	3469	3469	T	LTBP4	-3239	-3239	A		-3239
AcH3region-061107-265	chr19	45806996	45808822	1	1	0	0	0	LTBP4	0	0	1	T	LTBP4	0	0	T	LTBP4	0	0	A		0
AcH3region-061107-267	chr19	45912239	45914782	1	1	0	0	0	ADCK4	0	0	1	T	ADCK4	0	0	A	ADCK4	0	0	T		0
AcH3region-061107-268	chr19	45915064	45917013	1	1	1	0	0	ITPKC	0	217	0	T	ITPKC	217	217	T	C19orf54	30339	30339	T		217
AcH3region-061107-269	chr19	45947234	45949183	1	1	0	0	0	C19orf54	0	0	1	T	C19orf54	0	0	A	C19orf54	0	0	T		0
AcH3region-061107-270	chr19	45974682	45976730	1	1	0	0	0	RAB4B	0	0	1	T	RAB4B	0	0	T	RAB4B	0	0	A		0
AcH3region-061107-272	chr19	45997257	45998114	1	1	0	0	0	EGLN2	0	0	1	T	EGLN2	0	0	T	EGLN2	0	0	A		0
AcH3region-061107-273	chr19	46459557	46462398	1	1	0	0	0	HNRPUL1	0	0	1	T	HNRPUL1	0	0	T	HNRPUL1	0	0	A		0
AcH3region-061107-275	chr19	46507598	46508647	1	1	0	0	0	CCDC97	0	0	1	T	CCDC97	0	0	T	CCDC97	0	0	A		0
AcH3region-061107-276	chr19	46561439	46562588	1	1	0	0	0	MGC4093	0	0	1	T	MGC4093	0	0	A	MGC4093	0	0	T		0
AcH3region-061107-277	chr19	46594255	46596532	1	1	0	0	0	EXOSC5	0	0	1	T	EXOSC5	0	0	A	EXOSC5	0	0	T		0
AcH3region-061107-278	chr19	46636811	46637760	1	1	0	0	0	FLJ10241	0	0	1	T	FLJ10241	0	0	A	FLJ10241	0	0	T		0
AcH3region-061107-279	chr19	46676285	46677434	1	1	1	0	0	BC070102	0	20960	0	T	FLJ10241	-38635	-38635	A	BC070102	20960	20960	T		20960
AcH3region-061107-280	chr19	47055297	47056246	1	1	0	0	0	RPS19	0	0	1	T	RPS19	0	0	T	RPS19	0	0	A		0
AcH3region-061107-281	chr19	47056413	47057962	1	1	1	0	0	RPS19	0	586	0	T	RPS19	586	586	T	CD79A	-15067	-15067	A		586
AcH3region-061107-283	chr19	47080102	47081251	1	1	0	0	0	ARHGEF1	0	0	1	T	ARHGEF1	0	0	T	ARHGEF1	0	0	A		0
AcH3region-061107-284	chr19	47100612	47101061	1	1	1	0	0	ARHGEF1	0	1848	0	T	ARHGEF1	1848	1848	T	RABAC1	54250	54250	T		1848
AcH3region-061107-286	chr19	47154813	47155514	1	1	0	0	0	RABAC1	0	0	1	T	RABAC1	0	0	A	RABAC1	0	0	T		0
AcH3region-061107-287	chr19	47271175	47272324	1	1	0	0	0	ZNF574	0	0	1	T	ZNF574	0	0	T	ZNF574	0	0	A		0
AcH3region-061107-289	chr19	47415953	47417117	1	1	0	0	0	DEDD2	0	0	1	T	DEDD2	0	0	A	DEDD2	0	0	T		0
AcH3region-061107-290	chr19	47437288	47438437	1	1	0	0	0	GSK3A	0	0	1	T	GSK3A	0	0	A	GSK3A	0	0	T		0
AcH3region-061107-296	chr19	47480672	47481521	1	1	1	0	0	CIC	0	16	0	T	CIC	16	16	T	MGC70924	-16602	-16602	A		16
AcH3region-061107-297	chr19	47497419	47498668	1	1	0	0	0	PAFAH1B3	0	0	1	T	PAFAH1B3	0	0	A	PAFAH1B3	0	0	T		0
AcH3region-061107-299	chr19	47521205	47522412	1	1	0	0	0	MEGF8	0	0	1	T	MEGF8	0	0	T	MEGF8	0	0	A		0
AcH3region-061107-300	chr19	47582699	47583448	1	1	1	0	0	CNFN	0	2831	0	T	C19orf49	8744	8744	T	CNFN	2831	2831	T		2831
AcH3region-061107-302	chr19	47598103	47598656	1	1	1	0	0	LIPE	0	24762	0	T	CNFN	-11824	-11824	A	BC037865	-21090	-21090	A		-11824
AcH3region-061107-304	chr19	48658883	48659232	1	1	1	0	0	LYPD3	0	2439	0	T	TEX101	74281	74281	T	LYPD3	2439	2439	T		2439
AcH3region-061107-305	chr19	48659383	48660332	1	1	1	0	0	LYPD3	0	1339	0	T	TEX101	74781	74781	T	LYPD3	1339	1339	T		1339
AcH3region-061107-306	chr19	48699807	48700856	1	1	1	0	0	PHLDB3	0	71	0	T	PHLDB3	-17165	-17165	A	PHLDB3	71	71	T		71
AcH3region-061107-307	chr19	48722474	48723369	1	1	0	0	0	ETHE1	0	0	1	T	ETHE1	0	0	A	ETHE1	0	0	T		0
AcH3region-061107-308	chr19	48728588	48730120	1	1	0	0	0	ZNF575	0	0	1	T	ZNF575	0	0	T	ZNF575	0	0	A		0
AcH3region-061107-309	chr19	48770875	48771858	1	1	0	0	0	XRCC1	0	0	1	T	XRCC1	0	0	A	XRCC1	0	0	T		0
AcH3region-061107-310	chr19	48790977	48793439	1	1	0	0	0	IRGQ	0	0	1	T	IRGQ	0	0	A	IRGQ	0	0	T		0
AcH3region-061107-311	chr19	48814808	48816157	1	1	0	0	0	ZNF428	0	0	1	T	ZNF428	0	0	A	ZNF428	0	0	T		0
AcH3region-061107-312	chr19	48863507	48864356	1	1	0	0	0	PLAUR	0	0	1	T	PLAUR	0	0	A	PLAUR	0	0	T		0
AcH3region-061107-313	chr19	48949753	48951760	1	1	0	0	0	DKFZp564H1322	0	0	1	T	DKFZp564H1322	0	0	A	DKFZp564H1322	0	0	T		0
AcH3region-061107-314	chr19	49023392	49024541	1	1	0	0	0	BC045755	0	0	1	T	BC045755	0	0	T	BC045755	0	0	A		0
AcH3region-061107-315	chr19	49097432	49098025	1	1	0	0	0	BC041923	0	0	1	T	BC041923	0	0	A	BC041923	0	0	T		0
AcH3region-061107-316	chr19	49130322	49131798	1	1	0	0	0	ZNF45	0	0	1	T	ZNF45	0	0	A	ZNF45	0	0	T		0
AcH3region-061107-317	chr19	49147023	49147771	1	1	0	0	0	ZNF221	0	0	1	T	ZNF221	0	0	T	ZNF221	0	0	A		0
AcH3region-061107-318	chr19	49180164	49180755	1	1	0	0	0	ZNF155	0	0	1	T	ZNF155	0	0	T	ZNF155	0	0	A		0
AcH3region-061107-319	chr19	49198533	49199786	1	1	0	0	0	AK090553	0	0	1	T	AK090553	0	0	A	AK090553	0	0	T		0
AcH3region-061107-320	chr19	49220922	49222071	1	1	0	0	0	ZNF222	0	0	1	T	ZNF222	0	0	T	ZNF222	0	0	A		0
AcH3region-061107-321	chr19	49247518	49248367	1	1	0	0	0	ZNF223	0	0	1	T	ZNF223	0	0	T	ZNF223	0	0	A		0
AcH3region-061107-322	chr19	49267889	49268970	1	1	0	0	0	ZNF284	0	0	1	T	ZNF284	0	0	T	ZNF284	0	0	A		0
AcH3region-061107-323	chr19	49289932	49291506	1	1	0	0	0	ZNF224	0	0	1	T	ZNF224	0	0	T	ZNF224	0	0	A		0
AcH3region-061107-324	chr19	49308834	49310250	1	1	0	0	0	CR593740	0	0	1	T	CR593740	0	0	A	CR593740	0	0	T		0
AcH3region-061107-325	chr19	49337219	49338519	1	1	0	0	0	ZNF234	0	0	1	T	ZNF234	0	0	T	ZNF234	0	0	A		0
AcH3region-061107-326	chr19	49360740	49361800	1	1	0	0	0	ZNF226	0	0	1	T	ZNF226	0	0	T	ZNF226	0	0	A		0
AcH3region-061107-328	chr19	49408685	49409359	1	1	0	0	0	ZNF227	0	0	1	T	ZNF227	0	0	T	ZNF227	0	0	A		0
AcH3region-061107-329	chr19	49455791	49456881	1	1	0	0	0	ZNF233	0	0	1	T	ZNF233	0	0	T	ZNF233	0	0	A		0
AcH3region-061107-330	chr19	49499874	49501277	1	1	0	0	0	ZNF235	0	0	1	T	ZNF235	0	0	A	ZNF235	0	0	T		0
AcH3region-061107-331	chr19	49552145	49553722	1	1	0	0	0	ZNF228	0	0	1	T	ZNF228	0	0	A	ZNF228	0	0	T		0
AcH3region-061107-332	chr19	49596887	49597736	1	1	0	0	0	ZNF285A	0	0	1	T	ZNF285A	0	0	A	ZNF285A	0	0	T		0
AcH3region-061107-333	chr19	49643761	49644710	1	1	0	0	0	ZNF229	0	0	1	T	ZNF229	0	0	A	ZNF229	0	0	T		0
AcH3region-061107-334	chr19	49695690	49696639	1	1	0	0	0	ZNF180	0	0	1	T	ZNF180	0	0	A	ZNF180	0	0	T		0
AcH3region-061107-335	chr19	49839178	49839827	1	1	1	0	0	PVR	0	113	0	T	PVR	113	113	T	CEACAM19	-27006	-27006	A		113
AcH3region-061107-337	chr19	50004268	50004759	1	1	1	0	0	BCAM	0	91	0	T	BCAM	91	91	T	PVRL2	-36473	-36473	A		91
AcH3region-061107-339	chr19	50086633	50088030	1	1	1	0	0	TOMM40	0	228	0	T	TOMM40	228	228	T	APOE	-12848	-12848	A		228
AcH3region-061107-340	chr19	50109725	50110374	1	1	0	0	0	APOC1	0	0	1	T	APOC1	0	0	T	APOC1	0	0	A		0
AcH3region-061107-342	chr19	50149615	50151901	1	1	0	0	0	CLPTM1	0	0	1	T	CLPTM1	0	0	T	CLPTM1	0	0	A		0
AcH3region-061107-343	chr19	50233981	50235330	1	1	0	0	0	SFRS16	0	0	1	T	SFRS16	0	0	T	SFRS16	0	0	A		0
AcH3region-061107-344	chr19	50271526	50271875	1	1	0	0	0	ZNF342	0	0	1	T	ZNF342	0	0	A	ZNF342	0	0	T		0
AcH3region-061107-345	chr19	50274369	50275418	1	1	0	0	0	GEMIN7	0	0	1	T	GEMIN7	0	0	T	GEMIN7	0	0	A		0
AcH3region-061107-346	chr19	50285626	50289523	1	1	0	0	0	BC035704	0	0	1	T	BC035704	0	0	T	BC035704	0	0	A		0
AcH3region-061107-348	chr19	50373163	50374112	1	1	0	0	0	TRAPPC6A	0	0	1	T	TRAPPC6A	0	0	A	TRAPPC6A	0	0	T		0
AcH3region-061107-349	chr19	50374835	50375284	1	1	1	0	0	BLOC1S3	0	945	0	T	BLOC1S3	945	945	T	EXOC3L2	54025	54025	T		945
AcH3region-061107-350	chr19	50565074	50566109	1	1	0	0	0	ERCC2	0	0	1	T	ERCC2	0	0	A	ERCC2	0	0	T		0
AcH3region-061107-351	chr19	50599006	50602588	1	1	0	0	0	PPP1R13L	0	0	1	T	PPP1R13L	0	0	A	PPP1R13L	0	0	T		0
AcH3region-061107-352	chr19	50618256	50619305	1	1	0	0	0	ERCC1	0	0	1	T	ERCC1	0	0	A	ERCC1	0	0	T		0
AcH3region-061107-354	chr19	50663249	50664403	1	1	1	0	0	FOSB	0	157	0	T	FOSB	157	157	T	FOSB	-570	-570	A		157
AcH3region-061107-355	chr19	50664554	50665503	1	1	0	0	0	FOSB	0	0	1	T	FOSB	0	0	T	FOSB	0	0	A		0
AcH3region-061107-356	chr19	50673438	50674435	1	1	0	0	0	ERCC1	0	0	1	T	ERCC1	0	0	A	ERCC1	0	0	T		0
AcH3region-061107-357	chr19	50701982	50702631	1	1	0	0	0	VASP	0	0	1	T	VASP	0	0	T	VASP	0	0	A		0
AcH3region-061107-359	chr19	50779052	50780201	1	1	0	0	0	OPA3	0	0	1	T	OPA3	0	0	A	OPA3	0	0	T		0
AcH3region-061107-360	chr19	50886769	50888839	1	1	0	0	0	SNRPD2	0	0	1	T	SNRPD2	0	0	A	SNRPD2	0	0	T		0
AcH3region-061107-361	chr19	50911373	50913250	1	1	0	0	0	AX746967	0	0	1	T	AX746967	0	0	A	AX746967	0	0	T		0
AcH3region-061107-362	chr19	50925005	50926143	1	1	0	0	0	FBXO46	0	0	1	T	FBXO46	0	0	A	FBXO46	0	0	T		0
AcH3region-061107-363	chr19	50962244	50962593	1	1	1	0	0	SIX5	0	1559	0	T	FBXO46	-36253	-36253	A	SIX5	1559	1559	T		1559
AcH3region-061107-364	chr19	50964642	50966814	1	1	1	0	0	DMPK	0	8887	0	T	SIX5	-490	-490	A	DMPK	8887	8887	T		-490
AcH3region-061107-365	chr19	50973919	50974468	1	1	1	0	0	DMPK	0	1233	0	T	SIX5	-9767	-9767	A	DMPK	1233	1233	T		1233
AcH3region-061107-366	chr19	50986888	50987437	1	1	1	0	0	DMWD	0	463	0	T	DMPK	-9233	-9233	A	DMWD	463	463	T		463
AcH3region-061107-367	chr19	51058040	51058489	1	1	0	0	0	SYMPK	0	0	1	T	SYMPK	0	0	A	SYMPK	0	0	T		0
AcH3region-061107-371	chr19	51190117	51191066	1	1	0	0	0	LOC729440	0	0	1	T	LOC729440	0	0	T	LOC729440	0	0	A		0
AcH3region-061107-372	chr19	51541558	51542822	1	1	0	0	0	PPP5C	0	0	1	T	PPP5C	0	0	T	PPP5C	0	0	A		0
AcH3region-061107-373	chr19	51795565	51796214	1	1	1	0	0	AK094504	0	83	0	T	KIAA1183	-105879	-105879	A	AK094504	83	83	T		83
AcH3region-061107-374	chr19	51796520	51798203	1	1	1	0	0	CALM3	0	169	0	T	CALM3	169	169	T	PTGIR	21991	21991	T		169
AcH3region-061107-376	chr19	51911386	51912349	1	1	0	0	0	PRKD2	0	0	1	T	PRKD2	0	0	A	PRKD2	0	0	T		0
AcH3region-061107-378	chr19	51981168	51983617	1	1	0	0	0	SLC1A5	0	0	1	T	SLC1A5	0	0	A	SLC1A5	0	0	T		0
AcH3region-061107-380	chr19	52044402	52046151	1	1	0	0	0	AP2S1	0	0	1	T	AP2S1	0	0	A	AP2S1	0	0	T		0
AcH3region-061107-390	chr19	52230920	52231469	1	1	1	0	0	NPAS1	0	14938	0	T	NPAS1	14938	14938	T	TMEM160	12253	12253	T		12253
AcH3region-061107-394	chr19	52325730	52329509	1	1	0	0	0	AOS1	0	0	1	T	AOS1	0	0	T	AOS1	0	0	A		0
AcH3region-061107-397	chr19	52451251	52451800	1	1	0	0	0	CCDC9	0	0	1	T	CCDC9	0	0	T	CCDC9	0	0	A		0
AcH3region-061107-398	chr19	52452651	52453600	1	1	1	0	0	CCDC9	0	1020	0	T	CCDC9	1020	1020	T	NR_002797	-16413	-16413	A		1020
AcH3region-061107-399	chr19	52544099	52545206	1	1	0	0	0	DHX34	0	0	1	T	DHX34	0	0	T	DHX34	0	0	A		0
AcH3region-061107-400	chr19	52678973	52679483	1	1	0	0	0	KPTN	0	0	1	T	KPTN	0	0	A	KPTN	0	0	T		0
AcH3region-061107-401	chr19	52704446	52710640	1	1	0	0	0	NAPA	0	0	1	T	NAPA	0	0	A	NAPA	0	0	T		0
AcH3region-061107-403	chr19	52803158	52803507	1	1	0	0	0	BC032065	0	0	1	T	BC032065	0	0	T	BC032065	0	0	A		0
AcH3region-061107-407	chr19	52940320	52940869	1	1	0	0	0	GLTSCR2	0	0	1	T	GLTSCR2	0	0	T	GLTSCR2	0	0	A		0
AcH3region-061107-408	chr19	52973246	52974395	1	1	0	0	0	SEPW1	0	0	1	T	SEPW1	0	0	T	SEPW1	0	0	A		0
AcH3region-061107-409	chr19	53364960	53365609	1	1	0	0	0	LIG1	0	0	1	T	LIG1	0	0	A	LIG1	0	0	T		0
AcH3region-061107-410	chr19	53398614	53400135	1	1	1	0	0	KIAA0955	0	13946	0	T	LOC374920	32854	32854	T	KIAA0955	13946	13946	T		13946
AcH3region-061107-411	chr19	53450495	53451344	1	1	0	0	0	CARD8	0	0	1	T	CARD8	0	0	A	CARD8	0	0	T		0
AcH3region-061107-412	chr19	53516533	53517682	1	1	0	0	0	DKFZp434D2472	0	0	1	T	DKFZp434D2472	0	0	A	DKFZp434D2472	0	0	T		0
AcH3region-061107-413	chr19	53525078	53525842	1	1	1	0	0	EMP3	0	4625	0	T	EMP3	4625	4625	T	UNQ5922	33156	33156	T		4625
AcH3region-061107-414	chr19	53527093	53527868	1	1	1	0	0	UNQ5922	0	31130	0	T	EMP3	6640	6640	T	UNQ5922	31130	31130	T		6640
AcH3region-061107-415	chr19	53558296	53559245	1	1	0	0	0	UNQ5922	0	0	1	T	UNQ5922	0	0	A	UNQ5922	0	0	T		0
AcH3region-061107-416	chr19	53585683	53586532	1	1	0	0	0	KDELR1	0	0	1	T	KDELR1	0	0	A	KDELR1	0	0	T		0
AcH3region-061107-417	chr19	53639550	53641770	1	1	0	0	0	GRWD1	0	0	1	T	GRWD1	0	0	T	GRWD1	0	0	A		0
AcH3region-061107-418	chr19	53664768	53665516	1	1	1	0	0	PSCD2	0	345	0	T	BC042033	-6	-6	A	pp9943	-9401	-9401	A		-6
AcH3region-061107-420	chr19	53812158	53815629	1	1	0	0	0	RPL18	0	0	1	T	RPL18	0	0	A	RPL18	0	0	T		0
AcH3region-061107-421	chr19	53818449	53819498	1	1	0	0	0	SPHK-2	0	0	1	T	SPHK-2	0	0	T	SPHK-2	0	0	A		0
AcH3region-061107-422	chr19	53825191	53826240	1	1	1	0	0	SPHK2	0	5154	0	T	SPHK2	5154	5154	T	DBP	6160	6160	T		5154
AcH3region-061107-423	chr19	53831644	53832293	1	1	1	0	0	DBP	0	107	0	T	SPHK2	11607	11607	T	DBP	107	107	T		107
AcH3region-061107-424	chr19	53832744	53833393	1	1	0	0	0	D87947	0	0	1	T	D87947	0	0	T	D87947	0	0	A		0
AcH3region-061107-425	chr19	53908782	53909403	1	1	1	0	0	FLJ36070	0	2623	0	T	FUT2	17693	17693	T	FLJ36070	2623	2623	T		2623
AcH3region-061107-426	chr19	53909554	53910067	1	1	1	0	0	FLJ36070	0	1959	0	T	FUT2	18465	18465	T	FLJ36070	1959	1959	T		1959
AcH3region-061107-428	chr19	53948208	53948557	1	1	1	0	0	FUT1	0	172	0	T	IZUMO1	-6230	-6230	A	FUT1	172	172	T		172
AcH3region-061107-430	chr19	54030849	54031598	1	1	1	0	0	HSD17B14	0	148	0	T	BCAT2	-24736	-24736	A	HSD17B14	148	148	T		148
AcH3region-061107-431	chr19	54067217	54068765	1	1	0	0	0	PPP1R15A	0	0	1	T	PPP1R15A	0	0	T	PPP1R15A	0	0	A		0
AcH3region-061107-432	chr19	54095007	54095820	1	1	0	0	0	NUCB1	0	0	1	T	NUCB1	0	0	T	NUCB1	0	0	A		0
AcH3region-061107-433	chr19	54128341	54128890	1	1	0	0	0	DHDH	0	0	1	T	DHDH	0	0	T	DHDH	0	0	A		0
AcH3region-061107-434	chr19	54150168	54150917	1	1	1	0	0	BAX	0	240	0	T	BAX	240	240	T	FTL	-9460	-9460	A		240
AcH3region-061107-435	chr19	54159678	54161727	1	1	0	0	0	FTL	0	0	1	T	FTL	0	0	T	FTL	0	0	A		0
AcH3region-061107-436	chr19	54186887	54189477	1	1	0	0	0	GYS1	0	0	1	T	GYS1	0	0	A	GYS1	0	0	T		0
AcH3region-061107-438	chr19	54280124	54281573	1	1	0	0	0	SNRP70	0	0	1	T	SNRP70	0	0	T	SNRP70	0	0	A		0
AcH3region-061107-439	chr19	54292608	54293757	1	1	1	0	0	SNRP70	0	12332	0	T	SNRP70	12332	12332	T	SNRP70	-3873	-3873	A		-3873
AcH3region-061107-440	chr19	54313222	54314171	1	1	1	0	0	FLJ10490	0	38	0	T	LIN7B	3793	3793	T	FLJ10490	38	38	T		38
AcH3region-061107-441	chr19	54323487	54324136	1	1	0	0	0	PPFIA3	0	0	1	T	PPFIA3	0	0	T	PPFIA3	0	0	A		0
AcH3region-061107-442	chr19	54337229	54338215	1	1	0	0	0	KIAA0654	0	0	1	T	KIAA0654	0	0	T	KIAA0654	0	0	A		0
AcH3region-061107-443	chr19	54343860	54347074	1	1	1	0	0	KIAA0654	0	709	0	T	KIAA0654	709	709	T	HRC	3419	3419	T		709
AcH3region-061107-444	chr19	54353155	54353748	1	1	1	0	0	TRPM4	0	292	0	T	TRPM4	292	292	T	TRPM4B	-23846	-23846	A		292
AcH3region-061107-446	chr19	54395665	54396014	1	1	1	0	0	TRPM4B	0	18071	0	T	TRPM4B	18071	18071	T	SLC6A16	124272	124272	T		18071
AcH3region-061107-447	chr19	54556488	54557610	1	1	0	0	0	TEAD2	0	0	1	T	TEAD2	0	0	A	TEAD2	0	0	T		0
AcH3region-061107-448	chr19	54638456	54639105	1	1	1	0	0	BC128531	0	93	0	T	SLC17A7	-1860	-1860	A	BC128531	93	93	T		93
AcH3region-061107-449	chr19	54645652	54647265	1	1	0	0	0	PIH1D1	0	0	1	T	PIH1D1	0	0	A	PIH1D1	0	0	T		0
AcH3region-061107-450	chr19	54648191	54649040	1	1	0	0	0	ALDH16A1	0	0	1	T	ALDH16A1	0	0	T	ALDH16A1	0	0	A		0
AcH3region-061107-451	chr19	54682241	54683490	1	1	0	0	0	RPL13A	0	0	1	T	RPL13A	0	0	T	RPL13A	0	0	A		0
AcH3region-061107-452	chr19	54684550	54685399	1	1	0	0	0	RPL13a	0	0	1	T	RPL13a	0	0	T	RPL13a	0	0	A		0
AcH3region-061107-453	chr19	54691003	54693252	1	1	0	0	0	RPS11	0	0	1	T	RPS11	0	0	T	RPS11	0	0	A		0
AcH3region-061107-454	chr19	54722721	54723670	1	1	1	0	0	RCN3	0	35	0	T	RCN3	35	35	T	NOSIP	51945	51945	T		35
AcH3region-061107-455	chr19	54729153	54729966	1	1	1	0	0	RCN3	0	6467	0	T	RCN3	6467	6467	T	NOSIP	45649	45649	T		6467
AcH3region-061107-456	chr19	54775061	54776734	1	1	0	0	0	NOSIP	0	0	1	T	NOSIP	0	0	A	NOSIP	0	0	T		0
AcH3region-061107-457	chr19	54785151	54786311	1	1	1	0	0	PRRG2	0	6876	0	T	PRRG2	6876	6876	T	PRR12	-5605	-5605	A		-5605
AcH3region-061107-460	chr19	54837284	54838633	1	1	1	0	0	SR-A1	0	91	0	T	SR-A1	91	91	T	SR-A1	-1456	-1456	A		91
AcH3region-061107-461	chr19	54859235	54862246	1	1	0	0	0	IRF3	0	0	1	T	IRF3	0	0	A	IRF3	0	0	T		0
AcH3region-061107-462	chr19	54871316	54873752	1	1	0	0	0	HRMT1L2	0	0	1	T	HRMT1L2	0	0	T	HRMT1L2	0	0	A		0
AcH3region-061107-463	chr19	54884785	54886734	1	1	0	0	0	DKFZp547H1310	0	0	1	T	DKFZp547H1310	0	0	T	DKFZp547H1310	0	0	A		0
AcH3region-061107-466	chr19	55008293	55008742	1	1	0	0	0	FUZ	0	0	1	T	FUZ	0	0	A	FUZ	0	0	T		0
AcH3region-061107-467	chr19	55012163	55013670	1	1	0	0	0	MED25	0	0	1	T	MED25	0	0	T	MED25	0	0	A		0
AcH3region-061107-468	chr19	55045123	55046212	1	1	0	0	0	ACID2	0	0	1	T	ACID2	0	0	T	ACID2	0	0	A		0
AcH3region-061107-470	chr19	55061369	55062918	1	1	0	0	0	PNKP	0	0	1	T	PNKP	0	0	A	PNKP	0	0	T		0
AcH3region-061107-471	chr19	55064574	55065948	1	1	1	0	0	AKT1S1	0	6394	0	T	DEM1	-1944	-1944	A	AKT1S1	6394	6394	T		-1944
AcH3region-061107-472	chr19	55070687	55073860	1	1	0	0	0	AKT1S1	0	0	1	T	AKT1S1	0	0	A	AKT1S1	0	0	T		0
AcH3region-061107-473	chr19	55123756	55125105	1	1	0	0	0	IL4I1	0	0	1	T	IL4I1	0	0	A	IL4I1	0	0	T		0
AcH3region-061107-474	chr19	55219570	55221270	1	1	0	0	0	VRK3	0	0	1	T	VRK3	0	0	A	VRK3	0	0	T		0
AcH3region-061107-477	chr19	55528496	55529745	1	1	1	0	0	NR1H2	0	3736	0	T	NR1H2	3736	3736	T	NAPSB	10072	10072	T		3736
AcH3region-061107-480	chr19	55571192	55571841	1	1	0	0	0	NR1H2	0	0	1	T	NR1H2	0	0	T	NR1H2	0	0	A		0
AcH3region-061107-481	chr19	55578511	55579760	1	1	0	0	0	POLD1	0	0	1	T	POLD1	0	0	T	POLD1	0	0	A		0
AcH3region-061107-482	chr19	55671354	55673136	1	1	0	0	0	LOC112703	0	0	1	T	LOC112703	0	0	A	LOC112703	0	0	T		0
AcH3region-061107-484	chr19	55918928	55921218	1	1	1	0	0	CLEC11A	0	512	0	T	CLEC11A	512	512	T	GPR32	-44451	-44451	A		512
AcH3region-061107-486	chr19	55997147	56000160	1	1	0	0	0	C19orf48	0	0	1	T	C19orf48	0	0	A	C19orf48	0	0	T		0
AcH3region-061107-490	chr19	56049176	56051926	1	1	0	0	0	KLK3	0	0	1	T	KLK3	0	0	T	KLK3	0	0	A		0
AcH3region-061107-491	chr19	56052894	56055612	1	1	1	0	0	KLK3	0	2912	0	T	KLK3	2912	2912	T	KLK2	-12888	-12888	A		2912
AcH3region-061107-493	chr19	56067349	56070057	1	1	0	0	0	KLK2	0	0	1	T	KLK2	0	0	T	KLK2	0	0	A		0
AcH3region-061107-494	chr19	56071247	56071696	1	1	1	0	0	KLK2	0	2747	0	T	KLK2	2747	2747	T	DQ211698	12557	12557	T		2747
AcH3region-061107-496	chr19	56101931	56102380	1	1	1	0	0	KLK4	0	2102	0	T	NR_002948	-10465	-10465	A	KLK4	1824	1824	T		1824
AcH3region-061107-497	chr19	56103339	56104654	1	1	0	0	0	KLK4	0	0	1	T	KLK4	0	0	A	KLK4	0	0	T		0
AcH3region-061107-499	chr19	56533769	56534918	1	1	0	0	0	LOC147645	0	0	1	T	LOC147645	0	0	A	LOC147645	0	0	T		0
AcH3region-061107-500	chr19	56560382	56563308	1	1	0	0	0	ETFB	0	0	1	T	ETFB	0	0	A	ETFB	0	0	T		0
AcH3region-061107-502	chr19	56766019	56767068	1	1	0	0	0	ZNF175	0	0	1	T	ZNF175	0	0	T	ZNF175	0	0	A		0
AcH3region-061107-503	chr19	56788545	56790094	1	1	0	0	0	AK054965	0	0	1	T	AK054965	0	0	A	AK054965	0	0	T		0
AcH3region-061107-505	chr19	57099481	57100230	1	1	0	0	0	ZNF649	0	0	1	T	ZNF649	0	0	A	ZNF649	0	0	T		0
AcH3region-061107-506	chr19	57121712	57122861	1	1	0	0	0	ZNF613	0	0	1	T	ZNF613	0	0	T	ZNF613	0	0	A		0
AcH3region-061107-507	chr19	57181221	57182286	1	1	0	0	0	ZNF350	0	0	1	T	ZNF350	0	0	A	ZNF350	0	0	T		0
AcH3region-061107-508	chr19	57202465	57203877	1	1	0	0	0	ZNF615	0	0	1	T	ZNF615	0	0	A	ZNF615	0	0	T		0
AcH3region-061107-509	chr19	57223105	57224154	1	1	0	0	0	ZNF614	0	0	1	T	ZNF614	0	0	A	ZNF614	0	0	T		0
AcH3region-061107-510	chr19	57243249	57244498	1	1	0	0	0	ZNF432	0	0	1	T	ZNF432	0	0	A	ZNF432	0	0	T		0
AcH3region-061107-511	chr19	57289198	57291147	1	1	0	0	0	AK131409	0	0	1	T	AK131409	0	0	A	AK131409	0	0	T		0
AcH3region-061107-512	chr19	57333231	57335248	1	1	0	0	0	DKFZp666C072	0	0	1	T	DKFZp666C072	0	0	A	DKFZp666C072	0	0	T		0
AcH3region-061107-513	chr19	57365277	57367126	1	1	0	0	0	HZF40	0	0	1	T	HZF40	0	0	A	HZF40	0	0	T		0
AcH3region-061107-514	chr19	57383754	57385903	1	1	0	0	0	PPP2R1A	0	0	1	T	PPP2R1A	0	0	T	PPP2R1A	0	0	A		0
AcH3region-061107-515	chr19	57464222	57465871	1	1	0	0	0	ZNF766	0	0	1	T	ZNF766	0	0	T	ZNF766	0	0	A		0
AcH3region-061107-516	chr19	57492024	57493361	1	1	0	0	0	ZNF480	0	0	1	T	ZNF480	0	0	T	ZNF480	0	0	A		0
AcH3region-061107-517	chr19	57531096	57532345	1	1	0	0	0	ZNF610	0	0	1	T	ZNF610	0	0	T	ZNF610	0	0	A		0
AcH3region-061107-518	chr19	57564766	57565515	1	1	0	0	0	LOC400713	0	0	1	T	LOC400713	0	0	T	LOC400713	0	0	A		0
AcH3region-061107-519	chr19	57592188	57594094	1	1	0	0	0	AK097590	0	0	1	T	AK097590	0	0	A	AK097590	0	0	T		0
AcH3region-061107-520	chr19	57648632	57649181	1	1	0	0	0	AB091376	0	0	1	T	AB091376	0	0	T	AB091376	0	0	A		0
AcH3region-061107-521	chr19	57722230	57723957	1	1	0	0	0	ZNF808	0	0	1	T	ZNF808	0	0	T	ZNF808	0	0	A		0
AcH3region-061107-522	chr19	57764829	57766578	1	1	0	0	0	ZNF701	0	0	1	T	ZNF701	0	0	T	ZNF701	0	0	A		0
AcH3region-061107-525	chr19	57832212	57833861	1	1	0	0	0	ZNF83	0	0	1	T	ZNF83	0	0	A	ZNF83	0	0	T		0
AcH3region-061107-527	chr19	57884379	57885828	1	1	0	0	0	ZNF83	0	0	1	T	ZNF83	0	0	A	ZNF83	0	0	T		0
AcH3region-061107-529	chr19	57928964	57930275	1	1	0	0	0	ZNF611	0	0	1	T	ZNF611	0	0	A	ZNF611	0	0	T		0
AcH3region-061107-530	chr19	57980614	57982286	1	1	0	0	0	ZNF600	0	0	1	T	ZNF600	0	0	A	ZNF600	0	0	T		0
AcH3region-061107-531	chr19	58015482	58016831	1	1	0	0	0	ZNF28	0	0	1	T	ZNF28	0	0	A	ZNF28	0	0	T		0
AcH3region-061107-532	chr19	58051447	58053096	1	1	0	0	0	ZNF468	0	0	1	T	ZNF468	0	0	A	ZNF468	0	0	T		0
AcH3region-061107-534	chr19	58092224	58093373	1	1	0	0	0	ZNF320	0	0	1	T	ZNF320	0	0	A	ZNF320	0	0	T		0
AcH3region-061107-536	chr19	58136501	58137964	1	1	0	0	0	MGC35402	0	0	1	T	MGC35402	0	0	A	MGC35402	0	0	T		0
AcH3region-061107-537	chr19	58157535	58158684	1	1	0	0	0	DKFZp781C2298	0	0	1	T	DKFZp781C2298	0	0	A	DKFZp781C2298	0	0	T		0
AcH3region-061107-538	chr19	58188522	58188871	1	1	0	0	0	ZNF702	0	0	1	T	ZNF702	0	0	A	ZNF702	0	0	T		0
AcH3region-061107-540	chr19	58296933	58299225	1	1	0	0	0	ZNF160	0	0	1	T	ZNF160	0	0	A	ZNF160	0	0	T		0
AcH3region-061107-541	chr19	58326876	58328227	1	1	0	0	0	ZNF415	0	0	1	T	ZNF415	0	0	A	ZNF415	0	0	T		0
AcH3region-061107-542	chr19	58387472	58388521	1	1	0	0	0	ZNF665	0	0	1	T	ZNF665	0	0	A	ZNF665	0	0	T		0
AcH3region-061107-544	chr19	58560478	58561916	1	1	0	0	0	AK097037	0	0	1	T	AK097037	0	0	T	AK097037	0	0	A		0
AcH3region-061107-545	chr19	58589723	58591354	1	1	0	0	0	ZNF765	0	0	1	T	ZNF765	0	0	T	ZNF765	0	0	A		0
AcH3region-061107-546	chr19	58626561	58628110	1	1	0	0	0	LOC147804	0	0	1	T	LOC147804	0	0	T	LOC147804	0	0	A		0
AcH3region-061107-547	chr19	58662315	58663364	1	1	0	0	0	ZNF813	0	0	1	T	ZNF813	0	0	T	ZNF813	0	0	A		0
AcH3region-061107-549	chr19	58715597	58717078	1	1	0	0	0	ZNF331	0	0	1	T	ZNF331	0	0	T	ZNF331	0	0	A		0
AcH3region-061107-550	chr19	58732190	58734539	1	1	0	0	0	ZNF331	0	0	1	T	ZNF331	0	0	T	ZNF331	0	0	A		0
AcH3region-061107-551	chr19	58748661	58750810	1	1	0	0	0	ZNF331	0	0	1	T	ZNF331	0	0	T	ZNF331	0	0	A		0
AcH3region-061107-552	chr19	59064130	59065944	1	1	0	0	0	MYADM	0	0	1	T	MYADM	0	0	T	MYADM	0	0	A		0
AcH3region-061107-553	chr19	59297642	59298491	1	1	0	0	0	OSCAR	0	0	1	T	OSCAR	0	0	A	OSCAR	0	0	T		0
AcH3region-061107-554	chr19	59309523	59311034	1	1	0	0	0	TFPT	0	0	1	T	TFPT	0	0	A	TFPT	0	0	T		0
AcH3region-061107-557	chr19	59353552	59356818	1	1	0	0	0	LENG1	0	0	1	T	LENG1	0	0	A	LENG1	0	0	T		0
AcH3region-061107-558	chr19	59358159	59358808	1	1	1	0	0	TMC4	0	1454	0	T	LENG1	-2901	-2901	A	TMC4	1454	1454	T		1454
AcH3region-061107-559	chr19	59368202	59368851	1	1	0	0	0	TMC4	0	0	1	T	TMC4	0	0	A	TMC4	0	0	T		0
AcH3region-061107-560	chr19	59383951	59388269	1	1	0	0	0	LENG4	0	0	1	T	LENG4	0	0	A	LENG4	0	0	T		0
AcH3region-061107-561	chr19	59396307	59399027	1	1	0	0	0	RPS9	0	0	1	T	RPS9	0	0	T	RPS9	0	0	A		0
AcH3region-061107-562	chr19	59650995	59653515	1	1	0	0	0	KIAA1932	0	0	1	T	KIAA1932	0	0	T	KIAA1932	0	0	A		0
AcH3region-061107-563	chr19	59664498	59666195	1	1	1	0	0	LENG9	0	511	0	T	KIAA1932	11897	11897	T	LENG9	511	511	T		511
AcH3region-061107-564	chr19	59666446	59667895	1	1	0	0	0	LENG9	0	0	1	T	LENG9	0	0	A	LENG9	0	0	T		0
AcH3region-061107-566	chr19	60169213	60171032	1	1	0	0	0	NLRP2	0	0	1	T	NLRP2	0	0	T	NLRP2	0	0	A		0
AcH3region-061107-568	chr19	60272366	60272715	1	1	0	0	0	RDH13	0	0	1	T	RDH13	0	0	A	RDH13	0	0	T		0
AcH3region-061107-569	chr19	60319360	60320409	1	1	1	0	0	PPP1R12C	0	330	0	T	EPS8L1	34243	34243	T	PPP1R12C	330	330	T		330
AcH3region-061107-570	chr19	60369307	60370256	1	1	0	0	0	C19orf51	0	0	1	T	C19orf51	0	0	A	C19orf51	0	0	T		0
AcH3region-061107-573	chr19	60482363	60483612	1	1	0	0	0	HspBP	0	0	1	T	HspBP	0	0	A	HspBP	0	0	T		0
AcH3region-061107-574	chr19	60504765	60505414	1	1	0	0	0	BRSK1	0	0	1	T	BRSK1	0	0	T	BRSK1	0	0	A		0
AcH3region-061107-577	chr19	60587485	60590782	1	1	0	0	0	RPL28	0	0	1	T	RPL28	0	0	T	RPL28	0	0	A		0
AcH3region-061107-578	chr19	60609442	60610591	1	1	1	0	0	UBE2S	0	546	0	T	RPL28	19913	19913	T	BC047644	-487	-487	A		-487
AcH3region-061107-579	chr19	60611047	60611798	1	1	0	0	0	UBE2S	0	0	1	T	UBE2S	0	0	A	UBE2S	0	0	T		0
AcH3region-061107-580	chr19	60664043	60665452	1	1	0	0	0	ISOC2	0	0	1	T	ISOC2	0	0	A	ISOC2	0	0	T		0
AcH3region-061107-581	chr19	60679176	60680515	1	1	0	0	0	ZNF628	0	0	1	T	ZNF628	0	0	T	ZNF628	0	0	A		0
AcH3region-061107-582	chr19	60687731	60688907	1	1	0	0	0	NAT14	0	0	1	T	NAT14	0	0	T	NAT14	0	0	A		0
AcH3region-061107-583	chr19	60801863	60803540	1	1	0	0	0	FIZ1	0	0	1	T	FIZ1	0	0	A	FIZ1	0	0	T		0
AcH3region-061107-586	chr19	60837946	60839695	1	1	0	0	0	ZNF580	0	0	1	T	ZNF580	0	0	T	ZNF580	0	0	A		0
AcH3region-061107-588	chr19	60844459	60847994	1	1	0	0	0	ZNF580	0	0	1	T	ZNF580	0	0	T	ZNF580	0	0	A		0
AcH3region-061107-589	chr19	60850512	60852145	1	1	0	0	0	CCDC106	0	0	1	T	CCDC106	0	0	T	CCDC106	0	0	A		0
AcH3region-061107-590	chr19	60856867	60858280	1	1	0	0	0	U2AF2	0	0	1	T	U2AF2	0	0	T	U2AF2	0	0	A		0
AcH3region-061107-593	chr19	60877566	60880178	1	1	0	0	0	EPN1	0	0	1	T	EPN1	0	0	T	EPN1	0	0	A		0
AcH3region-061107-600	chr19	61570939	61572788	1	1	0	0	0	ZSCAN5	0	0	1	T	ZSCAN5	0	0	A	ZSCAN5	0	0	T		0
AcH3region-061107-601	chr19	61596542	61596891	1	1	0	0	0	ZNF582	0	0	1	T	ZNF582	0	0	A	ZNF582	0	0	T		0
AcH3region-061107-602	chr19	61607007	61608056	1	1	0	0	0	ZNF583	0	0	1	T	ZNF583	0	0	T	ZNF583	0	0	A		0
AcH3region-061107-603	chr19	61679912	61680661	1	1	0	0	0	ZNF667	0	0	1	T	ZNF667	0	0	A	ZNF667	0	0	T		0
AcH3region-061107-604	chr19	61680812	61681856	1	1	0	0	0	BC110411	0	0	1	T	BC110411	0	0	T	BC110411	0	0	A		0
AcH3region-061107-605	chr19	61710648	61711997	1	1	0	0	0	ZNF471	0	0	1	T	ZNF471	0	0	T	ZNF471	0	0	A		0
AcH3region-061107-606	chr19	61770035	61771284	1	1	0	0	0	BX647249	0	0	1	T	BX647249	0	0	A	BX647249	0	0	T		0
AcH3region-061107-607	chr19	61798379	61799231	1	1	0	0	0	ZNF71	0	0	1	T	ZNF71	0	0	T	ZNF71	0	0	A		0
AcH3region-061107-609	chr19	62394120	62395869	1	1	0	0	0	ZNF264	0	0	1	T	ZNF264	0	0	T	ZNF264	0	0	A		0
AcH3region-061107-611	chr19	62482357	62484316	1	1	0	0	0	ZNF460	0	0	1	T	ZNF460	0	0	T	ZNF460	0	0	A		0
AcH3region-061107-612	chr19	62523301	62524250	1	1	0	0	0	ZNF543	0	0	1	T	ZNF543	0	0	T	ZNF543	0	0	A		0
AcH3region-061107-613	chr19	62553978	62555027	1	1	0	0	0	ZNF304	0	0	1	T	ZNF304	0	0	T	ZNF304	0	0	A		0
AcH3region-061107-614	chr19	62565843	62566722	1	1	0	0	0	TRAPPC2	0	0	1	T	TRAPPC2	0	0	T	TRAPPC2	0	0	A		0
AcH3region-061107-615	chr19	62592310	62593659	1	1	0	0	0	ZNF548	0	0	1	T	ZNF548	0	0	T	ZNF548	0	0	A		0
AcH3region-061107-616	chr19	62614093	62614942	1	1	0	0	0	ZNF17	0	0	1	T	ZNF17	0	0	T	ZNF17	0	0	A		0
AcH3region-061107-617	chr19	62638219	62639582	1	1	0	0	0	AK122794	0	0	1	T	AK122794	0	0	T	AK122794	0	0	A		0
AcH3region-061107-618	chr19	62690781	62691430	1	1	0	0	0	ZNF419	0	0	1	T	ZNF419	0	0	T	ZNF419	0	0	A		0
AcH3region-061107-619	chr19	62703018	62703467	1	1	0	0	0	ZNF773	0	0	1	T	ZNF773	0	0	T	ZNF773	0	0	A		0
AcH3region-061107-620	chr19	62730269	62731018	1	1	0	0	0	ZNF549	0	0	1	T	ZNF549	0	0	T	ZNF549	0	0	A		0
AcH3region-061107-621	chr19	62762011	62763160	1	1	0	0	0	ZNF550	0	0	1	T	ZNF550	0	0	A	ZNF550	0	0	T		0
AcH3region-061107-622	chr19	62781601	62782350	1	1	0	0	0	ZNF416	0	0	1	T	ZNF416	0	0	A	ZNF416	0	0	T		0
AcH3region-061107-623	chr19	62802865	62803514	1	1	0	0	0	ZNF530	0	0	1	T	ZNF530	0	0	T	ZNF530	0	0	A		0
AcH3region-061107-624	chr19	62817394	62817743	1	1	0	0	0	ZNF134	0	0	1	T	ZNF134	0	0	T	ZNF134	0	0	A		0
AcH3region-061107-625	chr19	62836132	62836781	1	1	0	0	0	ZNF211	0	0	1	T	ZNF211	0	0	T	ZNF211	0	0	A		0
AcH3region-061107-626	chr19	62884895	62885744	1	1	0	0	0	ZNF551	0	0	1	T	ZNF551	0	0	T	ZNF551	0	0	A		0
AcH3region-061107-627	chr19	62949665	62950814	1	1	0	0	0	ZNF776	0	0	1	T	ZNF776	0	0	T	ZNF776	0	0	A		0
AcH3region-061107-628	chr19	62972793	62973242	1	1	0	0	0	ZNF586	0	0	1	T	ZNF586	0	0	T	ZNF586	0	0	A		0
AcH3region-061107-629	chr19	63017214	63018263	1	1	0	0	0	ZNF552	0	0	1	T	ZNF552	0	0	A	ZNF552	0	0	T		0
AcH3region-061107-630	chr19	63021973	63023243	1	1	0	0	0	ZF6	0	0	1	T	ZF6	0	0	T	ZF6	0	0	A		0
AcH3region-061107-631	chr19	63052863	63053312	1	1	0	0	0	ZNF587	0	0	1	T	ZNF587	0	0	T	ZNF587	0	0	A		0
AcH3region-061107-632	chr19	63091588	63092337	1	1	0	0	0	BC056684	0	0	1	T	BC056684	0	0	A	BC056684	0	0	T		0
AcH3region-061107-633	chr19	63119394	63119943	1	1	0	0	0	ZNF417	0	0	1	T	ZNF417	0	0	A	ZNF417	0	0	T		0
AcH3region-061107-634	chr19	63138196	63138545	1	1	1	0	0	ZNF418	0	7	0	T	ZNF417	-18406	-18406	A	ZNF418	7	7	T		7
AcH3region-061107-635	chr19	63150486	63151235	1	1	0	0	0	ZNF256	0	0	1	T	ZNF256	0	0	A	ZNF256	0	0	T		0
AcH3region-061107-636	chr19	63205176	63205825	1	1	0	0	0	AK000879	0	0	1	T	AK000879	0	0	T	AK000879	0	0	A		0
AcH3region-061107-637	chr19	63353042	63354091	1	1	0	0	0	ZNF329	0	0	1	T	ZNF329	0	0	A	ZNF329	0	0	T		0
AcH3region-061107-638	chr19	63431720	63432751	1	1	0	0	0	ZNF544	0	0	1	T	ZNF544	0	0	T	ZNF544	0	0	A		0
AcH3region-061107-639	chr19	63481637	63482886	1	1	0	0	0	BC063675	0	0	1	T	BC063675	0	0	A	BC063675	0	0	T		0
AcH3region-061107-640	chr19	63507463	63508771	1	1	0	0	0	LOC113386	0	0	1	T	LOC113386	0	0	T	LOC113386	0	0	A		0
AcH3region-061107-641	chr19	63529868	63531578	1	1	0	0	0	ZSCAN22	0	0	1	T	ZSCAN22	0	0	T	ZSCAN22	0	0	A		0
AcH3region-061107-642	chr19	63564952	63566333	1	1	0	0	0	HYST2477	0	0	1	T	HYST2477	0	0	A	HYST2477	0	0	T		0
AcH3region-061107-643	chr19	63583208	63584457	1	1	0	0	0	BC029960	0	0	1	T	BC029960	0	0	A	BC029960	0	0	T		0
AcH3region-061107-644	chr19	63588919	63591668	1	1	0	0	0	RPS5	0	0	1	T	RPS5	0	0	T	RPS5	0	0	A		0
AcH3region-061107-646	chr19	63610666	63613215	1	1	0	0	0	ZNF584	0	0	1	T	ZNF584	0	0	T	ZNF584	0	0	A		0
AcH3region-061107-647	chr19	63653773	63655439	1	1	0	0	0	DKFZp686I0374	0	0	1	T	DKFZp686I0374	0	0	T	DKFZp686I0374	0	0	A		0
AcH3region-061107-650	chr19	63678009	63680580	1	1	0	0	0	DKFZp434L2027	0	0	1	T	DKFZp434L2027	0	0	T	DKFZp434L2027	0	0	A		0
AcH3region-061107-651	chr19	63701395	63703640	1	1	0	0	0	SLC27A5	0	0	1	T	SLC27A5	0	0	A	SLC27A5	0	0	T		0
AcH3region-061107-652	chr19	63717412	63718161	1	1	1	0	0	ZBTB45	0	4572	0	T	SLC27A5	-2255	-2255	A	ZBTB45	4572	4572	T		-2255
AcH3region-061107-653	chr19	63719794	63720443	1	1	1	0	0	ZBTB45	0	2290	0	T	SLC27A5	-4637	-4637	A	ZBTB45	2290	2290	T		2290
AcH3region-061107-654	chr19	63720794	63725180	1	1	0	0	0	ZBTB45	0	0	1	T	ZBTB45	0	0	A	ZBTB45	0	0	T		0
AcH3region-061107-656	chr19	63748237	63749886	1	1	1	0	0	TRIM28	0	590	0	T	TRIM28	590	590	T	TRIM28	-1586	-1586	A		590
AcH3region-061107-657	chr19	63757079	63759028	1	1	0	0	0	CHMP2A	0	0	1	T	CHMP2A	0	0	A	CHMP2A	0	0	T		0
AcH3region-061107-658	chr19	63759979	63763814	1	1	0	0	0	UBE2M	0	0	1	T	UBE2M	0	0	A	UBE2M	0	0	T		0
AcH3region-061107-659	chr19	63765216	63767065	1	1	1	0	0	BC024736	0	2813	0	T	BC024736	2813	2813	T	MZF1	9689	9689	T		2813
AcH3region-061107-660	chr19	63775152	63777489	1	1	0	0	0	MZF1	0	0	1	T	MZF1	0	0	A	MZF1	0	0	T		0
AcH3region-061107-661	chr19	63778588	63779437	1	1	0	0	0	MGC2752	0	0	1	T	MGC2752	0	0	T	MGC2752	0	0	A		0
AcH3region-061107-663	chr20	218544	219475	1	1	0	0	0	C20orf96	0	0	1	T	C20orf96	0	0	A	C20orf96	0	0	T		0
AcH3region-061107-664	chr20	225500	226224	1	1	0	0	0	ZCCHC3	0	0	1	T	ZCCHC3	0	0	T	ZCCHC3	0	0	A		0
AcH3region-061107-665	chr20	226581	228037	1	1	1	0	0	AK025768	0	376	0	T	AK025768	376	376	T	SOX12	-26201	-26201	A		376
AcH3region-061107-666	chr20	228417	229066	1	1	1	0	0	AK025768	0	2212	0	T	AK025768	2212	2212	T	SOX12	-25172	-25172	A		2212
AcH3region-061107-668	chr20	254662	255718	1	1	1	0	0	SOX12	0	424	0	T	SOX12	424	424	T	NRSN2	-20028	-20028	A		424
AcH3region-061107-669	chr20	255969	256718	1	1	1	0	0	SOX12	0	1731	0	T	SOX12	1731	1731	T	NRSN2	-19028	-19028	A		1731
AcH3region-061107-670	chr20	275294	275876	1	1	0	0	0	NRSN2	0	0	1	T	NRSN2	0	0	T	NRSN2	0	0	A		0
AcH3region-061107-673	chr20	336900	338577	1	1	1	0	0	HOIL-1	0	145	0	T	HOIL-1	145	145	T	C20orf140	52610	52610	T		145
AcH3region-061107-674	chr20	347746	349295	1	1	1	0	0	HOIL-1	0	10991	0	T	HOIL-1	10991	10991	T	C20orf140	41892	41892	T		10991
AcH3region-061107-678	chr20	424124	425708	1	1	1	0	0	CSNK2A1	0	46774	0	T	C20orf140	-32937	-32937	A	CSNK2A1	46774	46774	T		-32937
AcH3region-061107-680	chr20	471374	473023	1	1	0	0	0	CSNK2A1	0	0	1	T	CSNK2A1	0	0	A	CSNK2A1	0	0	T		0
AcH3region-061107-681	chr20	582560	582909	1	1	1	0	0	DKFZp727A181	0	21914	0	T	SRXN1	-670	-670	A	DKFZp727A181	21914	21914	T		-670
AcH3region-061107-683	chr20	696820	697970	1	1	0	0	0	C20orf54	0	0	1	T	C20orf54	0	0	A	C20orf54	0	0	T		0
AcH3region-061107-684	chr20	762279	763445	1	1	0	0	0	FAM110A	0	0	1	T	FAM110A	0	0	T	FAM110A	0	0	A		0
AcH3region-061107-687	chr20	772698	773742	1	1	0	0	0	FAM110A	0	0	1	T	FAM110A	0	0	T	FAM110A	0	0	A		0
AcH3region-061107-688	chr20	1046955	1049104	1	1	0	0	0	PSMF1	0	0	1	T	PSMF1	0	0	T	PSMF1	0	0	A		0
AcH3region-061107-691	chr20	1253660	1254809	1	1	0	0	0	AK055993	0	0	1	T	AK055993	0	0	T	AK055993	0	0	A		0
AcH3region-061107-692	chr20	1257322	1257871	1	1	0	0	0	SDCBP2	0	0	1	T	SDCBP2	0	0	A	SDCBP2	0	0	T		0
AcH3region-061107-696	chr20	1394771	1395720	1	1	1	0	0	NSFL1C	0	697	0	T	FKBP12-Exip2	-73026	-73026	A	NSFL1C	697	697	T		697
AcH3region-061107-698	chr20	2030248	2033397	1	1	0	0	0	STK35	0	0	1	T	STK35	0	0	T	STK35	0	0	A		0
AcH3region-061107-702	chr20	2398357	2399606	1	1	0	0	0	SNRPB	0	0	1	T	SNRPB	0	0	A	SNRPB	0	0	T		0
AcH3region-061107-703	chr20	2436490	2438142	1	1	0	0	0	ZNF343	0	0	1	T	ZNF343	0	0	A	ZNF343	0	0	T		0
AcH3region-061107-704	chr20	2579844	2583550	1	1	0	0	0	NOL5A	0	0	1	T	NOL5A	0	0	T	NOL5A	0	0	A		0
AcH3region-061107-705	chr20	2591810	2593459	1	1	0	0	0	IDH3B	0	0	1	T	IDH3B	0	0	A	IDH3B	0	0	T		0
AcH3region-061107-708	chr20	2768375	2770396	1	1	0	0	0	FAM113A	0	0	1	T	FAM113A	0	0	A	FAM113A	0	0	T		0
AcH3region-061107-709	chr20	2801157	2803636	1	1	0	0	0	PTPRA	0	0	1	T	PTPRA	0	0	T	PTPRA	0	0	A		0
AcH3region-061107-711	chr20	2951204	2951553	1	1	1	0	0	PTPRA	0	35794	0	T	PTPRA	35794	35794	T	GNRH2	-20714	-20714	A		-20714
AcH3region-061107-713	chr20	2973960	2975761	1	1	0	0	0	MRPS26	0	0	1	T	MRPS26	0	0	T	MRPS26	0	0	A		0
AcH3region-061107-715	chr20	3087420	3088698	1	1	0	0	0	UBOX5	0	0	1	T	UBOX5	0	0	A	UBOX5	0	0	T		0
AcH3region-061107-717	chr20	3131400	3133449	1	1	0	0	0	C20orf116	0	0	1	T	C20orf116	0	0	A	C20orf116	0	0	T		0
AcH3region-061107-718	chr20	3137374	3139266	1	1	0	0	0	ITPA	0	0	1	T	ITPA	0	0	T	ITPA	0	0	A		0
AcH3region-061107-723	chr20	3400029	3401078	1	1	1	0	0	ATRN	0	354	0	T	ATRN	354	354	T	GFRA4	190968	190968	T		354
AcH3region-061107-724	chr20	3709409	3710158	1	1	0	0	0	C20orf28	0	0	1	T	C20orf28	0	0	A	C20orf28	0	0	T		0
AcH3region-061107-725	chr20	3714622	3715071	1	1	1	0	0	CENPB	0	266	0	T	C20orf28	-4520	-4520	A	CENPB	266	266	T		266
AcH3region-061107-726	chr20	3724036	3724891	1	1	0	0	0	CDC25B	0	0	1	T	CDC25B	0	0	T	CDC25B	0	0	A		0
AcH3region-061107-727	chr20	3725201	3726150	1	1	1	0	0	CDC25B	0	801	0	T	CDC25B	801	801	T	CDC25B	-2566	-2566	A		801
AcH3region-061107-728	chr20	3739818	3740567	1	1	1	0	0	BC042140	0	2678	0	T	BC042140	2678	2678	T	C20orf29	-8620	-8620	A		2678
AcH3region-061107-729	chr20	3748069	3750890	1	1	0	0	0	C20orf29	0	0	1	T	C20orf29	0	0	T	C20orf29	0	0	A		0
AcH3region-061107-730	chr20	3774794	3776684	1	1	0	0	0	MAVS	0	0	1	T	MAVS	0	0	T	MAVS	0	0	A		0
AcH3region-061107-731	chr20	3816462	3818181	1	1	0	0	0	PANK2	0	0	1	T	PANK2	0	0	A	PANK2	0	0	T		0
AcH3region-061107-732	chr20	3818332	3820549	1	1	0	0	0	PANK2	0	0	1	T	PANK2	0	0	T	PANK2	0	0	A		0
AcH3region-061107-733	chr20	3851856	3852605	1	1	1	0	0	PANK2	0	33394	0	T	CS266380	5720	5720	T	RNF24	91431	91431	T		5720
AcH3region-061107-736	chr20	3942432	3943981	1	1	1	0	0	RNF24	0	55	0	T	CS266380	96296	96296	T	RNF24	55	55	T		55
AcH3region-061107-739	chr20	4100444	4101093	1	1	1	0	0	SMOX	0	88	0	T	SMOX	88	88	T	SMOX	-9356	-9356	A		88
AcH3region-061107-741	chr20	4614193	4615142	1	1	0	0	0	PRNP	0	0	1	T	PRNP	0	0	T	PRNP	0	0	A		0
AcH3region-061107-743	chr20	4798134	4798883	1	1	1	0	0	SLC23A2	0	131262	0	T	RASSF2	-45843	-45843	A	SLC23A2	131262	131262	T		-45843
AcH3region-061107-750	chr20	5028593	5029712	1	1	1	0	0	C20orf30	0	12021	0	T	SLC23A2	-89654	-89654	A	C20orf30	12021	12021	T		12021
AcH3region-061107-751	chr20	5046128	5049346	1	1	0	0	0	PCNA	0	0	1	T	PCNA	0	0	A	PCNA	0	0	T		0
AcH3region-061107-752	chr20	5055753	5056916	1	1	1	0	0	CDS2	0	272	0	T	CDS2	272	272	T	CDS2	-47831	-47831	A		272
AcH3region-061107-753	chr20	5538285	5539528	1	1	1	0	0	KIAA1434	0	144	0	T	KIAA1434	-23602	-23602	A	KIAA1434	144	144	T		144
AcH3region-061107-754	chr20	5678802	5679351	1	1	0	0	0	C20orf196	0	0	1	T	C20orf196	0	0	T	C20orf196	0	0	A		0
AcH3region-061107-758	chr20	5878018	5881241	1	1	0	0	0	CGI-09	0	0	1	T	CGI-09	0	0	A	CGI-09	0	0	T		0
AcH3region-061107-759	chr20	5933553	5936841	1	1	0	0	0	CRLS1	0	0	1	T	CRLS1	0	0	T	CRLS1	0	0	A		0
AcH3region-061107-760	chr20	6050536	6052285	1	1	0	0	0	C20orf42	0	0	1	T	C20orf42	0	0	A	C20orf42	0	0	T		0
AcH3region-061107-762	chr20	7947176	7949207	1	1	0	0	0	TXNDC13	0	0	1	T	TXNDC13	0	0	A	TXNDC13	0	0	T		0
AcH3region-061107-779	chr20	9963397	9964754	1	1	0	0	0	ANKRD5	0	0	1	T	ANKRD5	0	0	T	ANKRD5	0	0	A		0
AcH3region-061107-780	chr20	10362016	10364767	1	1	0	0	0	MKKS	0	0	1	T	MKKS	0	0	A	MKKS	0	0	T		0
AcH3region-061107-788	chr20	10599637	10602827	1	1	0	0	0	JAG1	0	0	1	T	JAG1	0	0	A	JAG1	0	0	T		0
AcH3region-061107-797	chr20	12937488	12938737	1	1	0	0	0	SPTLC3	0	0	1	T	SPTLC3	0	0	T	SPTLC3	0	0	A		0
AcH3region-061107-798	chr20	13566557	13568076	1	1	0	0	0	TASP1	0	0	1	T	TASP1	0	0	A	TASP1	0	0	T		0
AcH3region-061107-799	chr20	13712482	13715626	1	1	0	0	0	ESF1	0	0	1	T	ESF1	0	0	A	ESF1	0	0	T		0
AcH3region-061107-800	chr20	13923967	13925434	1	1	0	0	0	C20orf133	0	0	1	T	C20orf133	0	0	T	C20orf133	0	0	A		0
AcH3region-061107-804	chr20	16501370	16502720	1	1	0	0	0	C20orf23	0	0	1	T	C20orf23	0	0	A	C20orf23	0	0	T		0
AcH3region-061107-805	chr20	16658126	16659375	1	1	0	0	0	SNRPB2	0	0	1	T	SNRPB2	0	0	T	SNRPB2	0	0	A		0
AcH3region-061107-808	chr20	17485529	17487778	1	1	0	0	0	BFSP1	0	0	1	T	BFSP1	0	0	A	BFSP1	0	0	T		0
AcH3region-061107-810	chr20	17498730	17500367	1	1	1	0	0	DSTN	0	132	0	T	DSTN	132	132	T	KIAA1398	48095	48095	T		132
AcH3region-061107-813	chr20	17608154	17609431	1	1	1	0	0	RRBP1	0	1497	0	T	RRBP1	-20236	-20236	A	RRBP1	1497	1497	T		1497
AcH3region-061107-814	chr20	17610662	17611011	1	1	0	0	0	RRBP1	0	0	1	T	RRBP1	0	0	A	RRBP1	0	0	T		0
AcH3region-061107-818	chr20	17894732	17900394	1	1	0	0	0	SNX5	0	0	1	T	SNX5	0	0	A	SNX5	0	0	T		0
AcH3region-061107-819	chr20	17919423	17919772	1	1	1	0	0	C20orf72	0	21662	0	T	C20orf72	21662	21662	T	OVOL2	66749	66749	T		21662
AcH3region-061107-822	chr20	18065962	18067959	1	1	0	0	0	CSRP2BP	0	0	1	T	CSRP2BP	0	0	T	CSRP2BP	0	0	A		0
AcH3region-061107-823	chr20	18216086	18218166	1	1	0	0	0	ZNF133	0	0	1	T	ZNF133	0	0	T	ZNF133	0	0	A		0
AcH3region-061107-824	chr20	18357231	18357680	1	1	1	0	0	C20orf12	0	4729	0	T	MGC44328	49536	49536	T	C20orf12	4729	4729	T		4729
AcH3region-061107-825	chr20	18394626	18396675	1	1	0	0	0	C20orf12	0	0	1	T	C20orf12	0	0	A	C20orf12	0	0	T		0
AcH3region-061107-826	chr20	18424703	18426252	1	1	0	0	0	RBBP9	0	0	1	T	RBBP9	0	0	A	RBBP9	0	0	T		0
AcH3region-061107-827	chr20	18435173	18437305	1	1	0	0	0	SEC23B	0	0	1	T	SEC23B	0	0	T	SEC23B	0	0	A		0
AcH3region-061107-829	chr20	18495734	18496583	1	1	0	0	0	AF147354	0	0	1	T	AF147354	0	0	T	AF147354	0	0	A		0
AcH3region-061107-830	chr20	18515757	18516596	1	1	0	0	0	DTD1	0	0	1	T	DTD1	0	0	T	DTD1	0	0	A		0
AcH3region-061107-840	chr20	19863328	19864578	1	1	1	0	0	RIN2	0	45119	0	T	RIN2	45119	45119	T	NAT5	-81358	-81358	A		45119
AcH3region-061107-842	chr20	19903253	19905959	1	1	1	0	0	RIN2	0	85044	0	T	RIN2	85044	85044	T	NAT5	-39977	-39977	A		-39977
AcH3region-061107-844	chr20	19945645	19948042	1	1	0	0	0	NAT5	0	0	1	T	NAT5	0	0	T	NAT5	0	0	A		0
AcH3region-061107-845	chr20	19980688	19981637	1	1	0	0	0	C20orf26	0	0	1	T	C20orf26	0	0	T	C20orf26	0	0	A		0
AcH3region-061107-856	chr20	21054843	21056192	1	1	1	0	0	C20orf19	0	198	0	T	C20orf19	198	198	T	DKFZp586H021	-34319	-34319	A		198
AcH3region-061107-857	chr20	21230688	21233643	1	1	0	0	0	XRN2	0	0	1	T	XRN2	0	0	T	XRN2	0	0	A		0
AcH3region-061107-862	chr20	21634606	21635455	1	1	1	0	0	PAX1	0	243	0	T	PAX1	243	243	T	CR627206	575669	575669	T		243
AcH3region-061107-872	chr20	23277589	23280441	1	1	0	0	0	NXT1	0	0	1	T	NXT1	0	0	T	NXT1	0	0	A		0
AcH3region-061107-877	chr20	23349595	23350544	1	1	0	0	0	NAPB	0	0	1	T	NAPB	0	0	A	NAPB	0	0	T		0
AcH3region-061107-878	chr20	23565821	23566470	1	1	1	0	0	CST3	0	104	0	T	CST9	-31308	-31308	A	CST3	104	104	T		104
AcH3region-061107-881	chr20	24918695	24924196	1	1	0	0	0	C20orf3	0	0	1	T	C20orf3	0	0	A	C20orf3	0	0	T		0
AcH3region-061107-885	chr20	24975677	24977637	1	1	1	0	0	ACSS1	0	9979	0	T	ACSS1	-14369	-14369	A	ACSS1	9979	9979	T		9979
AcH3region-061107-886	chr20	24985057	24986740	1	1	1	0	0	ACSS1	0	876	0	T	ACSS1	-23749	-23749	A	ACSS1	876	876	T		876
AcH3region-061107-887	chr20	24987491	24988092	1	1	0	0	0	ACSS1	0	0	1	T	ACSS1	0	0	A	ACSS1	0	0	T		0
AcH3region-061107-888	chr20	25123849	25126392	1	1	0	0	0	AX747658	0	0	1	T	AX747658	0	0	A	AX747658	0	0	T		0
AcH3region-061107-889	chr20	25154938	25156487	1	1	1	0	0	CD39L2	0	30567	0	T	AX747658	-29430	-29430	A	PYGB	-20218	-20218	A		-20218
AcH3region-061107-891	chr20	25176209	25178447	1	1	0	0	0	PYGB	0	0	1	T	PYGB	0	0	T	PYGB	0	0	A		0
AcH3region-061107-894	chr20	25202976	25203425	1	1	1	0	0	PYGB	0	26271	0	T	PYGB	26271	26271	T	ABHD12	116052	116052	T		26271
AcH3region-061107-895	chr20	25208394	25210043	1	1	1	0	0	PYGB	0	31689	0	T	PYGB	31689	31689	T	ABHD12	109434	109434	T		31689
AcH3region-061107-901	chr20	25335539	25336788	1	1	0	0	0	GINS1	0	0	1	T	GINS1	0	0	T	GINS1	0	0	A		0
AcH3region-061107-902	chr20	25425209	25425558	1	1	1	0	0	KIAA0980	0	88595	0	T	KIAA0980	-37597	-37597	A	KIAA0980	88595	88595	T		-37597
AcH3region-061107-905	chr20	25551651	25554302	1	1	0	0	0	NANP	0	0	1	T	NANP	0	0	A	NANP	0	0	T		0
AcH3region-061107-906	chr20	25624647	25626236	1	1	0	0	0	ZNF337	0	0	1	T	ZNF337	0	0	A	ZNF337	0	0	T		0
AcH3region-061107-908	chr20	28224413	28226780	1	1	0	0	0	MGC72104	0	0	1	T	MGC72104	0	0	T	MGC72104	0	0	A		0
AcH3region-061107-909	chr20	29565695	29567728	1	1	0	0	0	HM13	0	0	1	T	HM13	0	0	T	HM13	0	0	A		0
AcH3region-061107-911	chr20	29598539	29599988	1	1	0	0	0	HM13	0	0	1	T	HM13	0	0	T	HM13	0	0	A		0
AcH3region-061107-913	chr20	29655534	29658471	1	1	0	0	0	ID1	0	0	1	T	ID1	0	0	T	ID1	0	0	A		0
AcH3region-061107-914	chr20	29715971	29716520	1	1	1	0	0	BCL2L1	0	57274	0	T	COX4I2	26620	26620	T	BCL2L1	57274	57274	T		26620
AcH3region-061107-917	chr20	29770731	29775488	1	1	0	0	0	BCL2L1	0	0	1	T	BCL2L1	0	0	A	BCL2L1	0	0	T		0
AcH3region-061107-918	chr20	29790181	29792695	1	1	0	0	0	TPX2	0	0	1	T	TPX2	0	0	T	TPX2	0	0	A		0
AcH3region-061107-919	chr20	29912134	29912883	1	1	1	0	0	DUSP15	0	8579	0	T	FKHL18	-15053	-15053	A	DUSP15	8579	8579	T		8579
AcH3region-061107-920	chr20	29913134	29913583	1	1	1	0	0	DUSP15	0	7879	0	T	FKHL18	-16053	-16053	A	DUSP15	7879	7879	T		7879
AcH3region-061107-921	chr20	29921326	29921827	1	1	0	0	0	DUSP15	0	0	1	T	DUSP15	0	0	A	DUSP15	0	0	T		0
AcH3region-061107-922	chr20	29930875	29931626	1	1	0	0	0	C20orf125	0	0	1	T	C20orf125	0	0	T	C20orf125	0	0	A		0
AcH3region-061107-923	chr20	29994047	29995886	1	1	1	0	0	C20orf125	0	62767	0	T	C20orf125	62767	62767	T	PDRG1	7658	7658	T		7658
AcH3region-061107-924	chr20	29996458	29996807	1	1	1	0	0	PDRG1	0	6737	0	T	C20orf125	65178	65178	T	PDRG1	6737	6737	T		6737
AcH3region-061107-925	chr20	30002888	30003637	1	1	0	0	0	PDRG1	0	0	1	T	PDRG1	0	0	A	PDRG1	0	0	T		0
AcH3region-061107-926	chr20	30069140	30069489	1	1	1	0	0	C20orf160	0	7227	0	T	C20orf160	7227	7227	T	RP1-310O13.9-003	-4349	-4349	A		-4349
AcH3region-061107-927	chr20	30160540	30162625	1	1	0	0	0	TM9SF4	0	0	1	T	TM9SF4	0	0	T	TM9SF4	0	0	A		0
AcH3region-061107-928	chr20	30254835	30259671	1	1	0	0	0	PLAGL2	0	0	1	T	PLAGL2	0	0	A	PLAGL2	0	0	T		0
AcH3region-061107-929	chr20	30328670	30329358	1	1	0	0	0	KIF3B	0	0	1	T	KIF3B	0	0	T	KIF3B	0	0	A		0
AcH3region-061107-932	chr20	30408804	30409995	1	1	0	0	0	ASXH1	0	0	1	T	ASXH1	0	0	T	ASXH1	0	0	A		0
AcH3region-061107-937	chr20	30794055	30794822	1	1	1	0	0	COMMD7	0	214	0	T	FLJ33706	-90714	-90714	A	COMMD7	214	214	T		214
AcH3region-061107-941	chr20	31425220	31425958	1	1	1	0	0	CDK5RAP1	0	27040	0	T	CDK5RAP1	-604	-604	A	CDK5RAP1	27040	27040	T		-604
AcH3region-061107-942	chr20	31494142	31494791	1	1	1	0	0	SNTA1	0	568	0	T	CDK5RAP1	-41144	-41144	A	SNTA1	568	568	T		568
AcH3region-061107-944	chr20	31541729	31542618	1	1	1	0	0	CBFA2T2	0	141	0	T	CBFA2T2	141	141	T	CBFA2T2	-71213	-71213	A		141
AcH3region-061107-946	chr20	31613086	31614802	1	1	0	0	0	CBFA2T2	0	0	1	T	CBFA2T2	0	0	T	CBFA2T2	0	0	A		0
AcH3region-061107-948	chr20	31695946	31697395	1	1	1	0	0	DKFZp313F2116	0	5739	0	T	DKFZp313F2116	5739	5739	T	C20orf144	-16385	-16385	A		5739
AcH3region-061107-949	chr20	31699381	31700830	1	1	1	0	0	DKFZp313F2116	0	9174	0	T	DKFZp313F2116	9174	9174	T	C20orf144	-12950	-12950	A		9174
AcH3region-061107-951	chr20	31714399	31716448	1	1	1	0	0	C20orf144	0	619	0	T	APBA2BP	-154	-154	A	C20orf134	-1516	-1516	A		-154
AcH3region-061107-952	chr20	31717573	31720240	1	1	0	0	0	C20orf134	0	0	1	T	C20orf134	0	0	T	C20orf134	0	0	A		0
AcH3region-061107-953	chr20	31724419	31725828	1	1	1	0	0	APBA2BP	0	95	0	T	C20orf134	6455	6455	T	APBA2BP	95	95	T		95
AcH3region-061107-955	chr20	31782917	31783566	1	1	0	0	0	ZNF341	0	0	1	T	ZNF341	0	0	T	ZNF341	0	0	A		0
AcH3region-061107-957	chr20	31862924	31864324	1	1	1	0	0	CHMP4B	0	145	0	T	CHMP4B	145	145	T	RALY	-181068	-181068	A		145
AcH3region-061107-964	chr20	32045475	32047393	1	1	1	0	0	RALY	0	83	0	T	RALY	83	83	T	EIF2S2	116353	116353	T		83
AcH3region-061107-967	chr20	32161689	32164385	1	1	0	0	0	EIF2S2	0	0	1	T	EIF2S2	0	0	A	EIF2S2	0	0	T		0
AcH3region-061107-969	chr20	32354072	32354945	1	1	0	0	0	AHCY	0	0	1	T	AHCY	0	0	A	AHCY	0	0	T		0
AcH3region-061107-970	chr20	32414502	32415964	1	1	0	0	0	ITCH	0	0	1	T	ITCH	0	0	T	ITCH	0	0	A		0
AcH3region-061107-971	chr20	32566928	32568908	1	1	0	0	0	DYNLRB1	0	0	1	T	DYNLRB1	0	0	T	DYNLRB1	0	0	A		0
AcH3region-061107-972	chr20	32576690	32578522	1	1	0	0	0	BLP	0	0	1	T	BLP	0	0	T	BLP	0	0	A		0
AcH3region-061107-973	chr20	32601328	32601677	1	1	1	0	0	MAP1LC3A	0	2976	0	T	MAP1LC3A	2976	2976	T	MAP1LC3A	-8502	-8502	A		2976
AcH3region-061107-975	chr20	32727503	32728739	1	1	1	0	0	PIGU	0	11	0	T	AK095356	-111680	-111680	A	PIGU	11	11	T		11
AcH3region-061107-976	chr20	32754922	32755833	1	1	0	0	0	TP53INP2	0	0	1	T	TP53INP2	0	0	T	TP53INP2	0	0	A		0
AcH3region-061107-977	chr20	32756085	32757099	1	1	1	0	0	TP53INP2	0	277	0	T	TP53INP2	277	277	T	NCOA6	116004	116004	T		277
AcH3region-061107-978	chr20	32761469	32762518	1	1	1	0	0	TP53INP2	0	5661	0	T	TP53INP2	5661	5661	T	NCOA6	110585	110585	T		5661
AcH3region-061107-982	chr20	32923807	32924856	1	1	0	0	0	GGTL3	0	0	1	T	GGTL3	0	0	A	GGTL3	0	0	T		0
AcH3region-061107-984	chr20	33006047	33008230	1	1	0	0	0	GSS	0	0	1	T	GSS	0	0	A	GSS	0	0	T		0
AcH3region-061107-985	chr20	33142833	33145138	1	1	0	0	0	TRPC4AP	0	0	1	T	TRPC4AP	0	0	A	TRPC4AP	0	0	T		0
AcH3region-061107-986	chr20	33197920	33198969	1	1	0	0	0	EDEM2	0	0	1	T	EDEM2	0	0	A	EDEM2	0	0	T		0
AcH3region-061107-987	chr20	33222923	33224062	1	1	0	0	0	PROCR	0	0	1	T	PROCR	0	0	T	PROCR	0	0	A		0
AcH3region-061107-988	chr20	33327711	33329680	1	1	1	0	0	MMP24	0	49595	0	T	MMP24	49595	49595	T	ITGB4BP	6240	6240	T		6240
AcH3region-061107-989	chr20	33335192	33336946	1	1	0	0	0	ITGB4BP	0	0	1	T	ITGB4BP	0	0	A	ITGB4BP	0	0	T		0
AcH3region-061107-990	chr20	33354328	33355577	1	1	1	0	0	AK128252	0	894	0	T	FAM83C	-10689	-10689	A	AK128252	894	894	T		894
AcH3region-061107-992	chr20	33462869	33463418	1	1	0	0	0	BZFB	0	0	1	T	BZFB	0	0	A	BZFB	0	0	T		0
AcH3region-061107-993	chr20	33505706	33507921	1	1	0	0	0	GDF5	0	0	1	T	GDF5	0	0	A	GDF5	0	0	T		0
AcH3region-061107-994	chr20	33592901	33594150	1	1	0	0	0	ERGIC3	0	0	1	T	ERGIC3	0	0	T	ERGIC3	0	0	A		0
AcH3region-061107-995	chr20	33611284	33611733	1	1	1	0	0	CR601296	0	1404	0	T	ERGIC3	17806	17806	T	CR601296	1404	1404	T		1404
AcH3region-061107-996	chr20	33652444	33652993	1	1	1	0	0	C20orf124	0	5831	0	T	BX648024	-18493	-18493	A	C20orf124	5831	5831	T		5831
AcH3region-061107-997	chr20	33667067	33667716	1	1	0	0	0	SPAG4	0	0	1	T	SPAG4	0	0	T	SPAG4	0	0	A		0
AcH3region-061107-998	chr20	33699516	33700465	1	1	1	0	0	CPNE1	0	4780	0	T	CPNE1	-16826	-16826	A	CPNE1	4780	4780	T		4780
AcH3region-061107-999	chr20	33713557	33716606	1	1	0	0	0	CPNE1	0	0	1	T	CPNE1	0	0	A	CPNE1	0	0	T		0
AcH3region-061107-1000	chr20	33749717	33752538	1	1	0	0	0	NFS1	0	0	1	T	NFS1	0	0	A	NFS1	0	0	T		0
AcH3region-061107-1001	chr20	33791226	33795060	1	1	0	0	0	DKFZp781C0423	0	0	1	T	DKFZp781C0423	0	0	A	DKFZp781C0423	0	0	T		0
AcH3region-061107-1004	chr20	34003939	34006388	1	1	0	0	0	SCAND1	0	0	1	T	SCAND1	0	0	A	SCAND1	0	0	T		0
AcH3region-061107-1005	chr20	34100536	34102485	1	1	0	0	0	BC031254	0	0	1	T	BC031254	0	0	A	BC031254	0	0	T		0
AcH3region-061107-1007	chr20	34144048	34144813	1	1	1	0	0	EPB41L1	0	3	0	T	EPB41L1	3	3	T	EPB41L1	-18858	-18858	A		3
AcH3region-061107-1009	chr20	34163497	34164046	1	1	0	0	0	EPB41L1	0	0	1	T	EPB41L1	0	0	T	EPB41L1	0	0	A		0
AcH3region-061107-1012	chr20	34206364	34206713	1	1	1	0	0	EPB41L1	0	289	0	T	EPB41L1	289	289	T	AX746683	356	356	T		289
AcH3region-061107-1013	chr20	34287270	34288019	1	1	0	0	0	C20orf4	0	0	1	T	C20orf4	0	0	T	C20orf4	0	0	A		0
AcH3region-061107-1015	chr20	34523600	34524349	1	1	1	0	0	DLGAP4	0	45	0	T	DLGAP4	45	45	T	KIAA0964	-29850	-29850	A		45
AcH3region-061107-1019	chr20	34636125	34637371	1	1	0	0	0	TGIF2	0	0	1	T	TGIF2	0	0	T	TGIF2	0	0	A		0
AcH3region-061107-1026	chr20	34834704	34836256	1	1	0	0	0	DSN1	0	0	1	T	DSN1	0	0	A	DSN1	0	0	T		0
AcH3region-061107-1027	chr20	34874327	34875206	1	1	1	0	0	C20orf117	0	2918	0	T	C20orf117	-17635	-17635	A	C20orf117	2918	2918	T		2918
AcH3region-061107-1030	chr20	35008412	35009217	1	1	1	0	0	SAMHD1	0	4373	0	T	C20orf118	70429	70429	T	SAMHD1	4373	4373	T		4373
AcH3region-061107-1031	chr20	35012239	35014288	1	1	0	0	0	SAMHD1	0	0	1	T	SAMHD1	0	0	A	SAMHD1	0	0	T		0
AcH3region-061107-1033	chr20	35156986	35158389	1	1	0	0	0	RBL1	0	0	1	T	RBL1	0	0	A	RBL1	0	0	T		0
AcH3region-061107-1034	chr20	35240685	35241434	1	1	0	0	0	C20orf132	0	0	1	T	C20orf132	0	0	A	C20orf132	0	0	T		0
AcH3region-061107-1035	chr20	35351211	35351660	1	1	0	0	0	MANBAL	0	0	1	T	MANBAL	0	0	T	MANBAL	0	0	A		0
AcH3region-061107-1038	chr20	35579968	35582306	1	1	1	0	0	BLCAP	0	855	0	T	AX747164	115041	115041	T	NNAT	-714	-714	A		-714
AcH3region-061107-1039	chr20	35587470	35590239	1	1	0	0	0	BLCAP	0	0	1	T	BLCAP	0	0	A	BLCAP	0	0	T		0
AcH3region-061107-1040	chr20	35755592	35756540	1	1	0	0	0	CTNNBL1	0	0	1	T	CTNNBL1	0	0	T	CTNNBL1	0	0	A		0
AcH3region-061107-1046	chr20	35900951	35902000	1	1	1	0	0	CTNNBL1	0	61863	0	T	CTNNBL1	61863	61863	T	C20orf102	-62919	-62919	A		61863
AcH3region-061107-1050	chr20	36048042	36049175	1	1	1	0	0	AK123872	0	123	0	T	C20orf102	83123	83123	T	AK123872	123	123	T		123
AcH3region-061107-1053	chr20	36094661	36096201	1	1	0	0	0	KIAA0406	0	0	1	T	KIAA0406	0	0	A	KIAA0406	0	0	T		0
AcH3region-061107-1057	chr20	36495668	36497650	1	1	0	0	0	BC032119	0	0	1	T	BC032119	0	0	A	BC032119	0	0	T		0
AcH3region-061107-1058	chr20	36508522	36509478	1	1	0	0	0	C20orf198	0	0	1	T	C20orf198	0	0	T	C20orf198	0	0	A		0
AcH3region-061107-1059	chr20	36533812	36535467	1	1	0	0	0	KIAA1219	0	0	1	T	KIAA1219	0	0	T	KIAA1219	0	0	A		0
AcH3region-061107-1060	chr20	36609848	36610197	1	1	1	0	0	KIAA1219	0	38715	0	T	KIAA1219	38715	38715	T	SMAF1	-33054	-33054	A		-33054
AcH3region-061107-1064	chr20	36810496	36811120	1	1	0	0	0	ACTR5	0	0	1	T	ACTR5	0	0	T	ACTR5	0	0	A		0
AcH3region-061107-1065	chr20	36813925	36814625	1	1	1	0	0	ACTR5	0	3415	0	T	ACTR5	3415	3415	T	PPP1R16B	-53136	-53136	A		3415
AcH3region-061107-1066	chr20	36988196	36989506	1	1	0	0	0	FAM83D	0	0	1	T	FAM83D	0	0	T	FAM83D	0	0	A		0
AcH3region-061107-1067	chr20	37023079	37025909	1	1	0	0	0	DHX35	0	0	1	T	DHX35	0	0	T	DHX35	0	0	A		0
AcH3region-061107-1076	chr20	38748246	38751164	1	1	1	0	0	MAFB	0	126	0	T	DHX35	1723833	1723833	T	MAFB	126	126	T		126
AcH3region-061107-1078	chr20	39089753	39092539	1	1	0	0	0	TOP1	0	0	1	T	TOP1	0	0	T	TOP1	0	0	A		0
AcH3region-061107-1082	chr20	39199966	39201215	1	1	0	0	0	BC035080	0	0	1	T	BC035080	0	0	A	BC035080	0	0	T		0
AcH3region-061107-1085	chr20	39329944	39331604	1	1	0	0	0	KIAA0395	0	0	1	T	KIAA0395	0	0	A	KIAA0395	0	0	T		0
AcH3region-061107-1089	chr20	39401601	39403746	1	1	0	0	0	LPIN3	0	0	1	T	LPIN3	0	0	T	LPIN3	0	0	A		0
AcH3region-061107-1094	chr20	39595302	39595651	1	1	1	0	0	CHD6	0	84896	0	T	KIAA1335	-85277	-85277	A	CHD6	84896	84896	T		84896
AcH3region-061107-1100	chr20	39680248	39681484	1	1	0	0	0	CHD6	0	0	1	T	CHD6	0	0	A	CHD6	0	0	T		0
AcH3region-061107-1104	chr20	41519140	41522290	1	1	0	0	0	SFRS6	0	0	1	T	SFRS6	0	0	T	SFRS6	0	0	A		0
AcH3region-061107-1107	chr20	41574938	41577360	1	1	0	0	0	L3MBTL	0	0	1	T	L3MBTL	0	0	T	L3MBTL	0	0	A		0
AcH3region-061107-1108	chr20	41652016	41653989	1	1	0	0	0	IFT52	0	0	1	T	IFT52	0	0	T	IFT52	0	0	A		0
AcH3region-061107-1113	chr20	42269567	42273298	1	1	0	0	0	C20orf111	0	0	1	T	C20orf111	0	0	A	C20orf111	0	0	T		0
AcH3region-061107-1115	chr20	42371854	42373503	1	1	0	0	0	C20orf142	0	0	1	T	C20orf142	0	0	A	C20orf142	0	0	T		0
AcH3region-061107-1117	chr20	42537227	42538424	1	1	0	0	0	C20orf121	0	0	1	T	C20orf121	0	0	T	C20orf121	0	0	A		0
AcH3region-061107-1118	chr20	42583190	42584439	1	1	0	0	0	SERINC3	0	0	1	T	SERINC3	0	0	A	SERINC3	0	0	T		0
AcH3region-061107-1119	chr20	42593618	42594865	1	1	0	0	0	PKIG	0	0	1	T	PKIG	0	0	T	PKIG	0	0	A		0
AcH3region-061107-1121	chr20	42947135	42952448	1	1	0	0	0	YWHAB	0	0	1	T	YWHAB	0	0	T	YWHAB	0	0	A		0
AcH3region-061107-1124	chr20	43022003	43022552	1	1	0	0	0	TOMM34	0	0	1	T	TOMM34	0	0	A	TOMM34	0	0	T		0
AcH3region-061107-1125	chr20	43028030	43029679	1	1	0	0	0	AK057198	0	0	1	T	AK057198	0	0	A	AK057198	0	0	T		0
AcH3region-061107-1133	chr20	43316098	43316847	1	1	0	0	0	SLPI	0	0	1	T	SLPI	0	0	A	SLPI	0	0	T		0
AcH3region-061107-1135	chr20	43355268	43356017	1	1	1	0	0	MATN4	0	11653	0	T	SLPI	-38648	-38648	A	MATN4	11653	11653	T		11653
AcH3region-061107-1137	chr20	43408292	43410715	1	1	0	0	0	SDC4	0	0	1	T	SDC4	0	0	A	SDC4	0	0	T		0
AcH3region-061107-1138	chr20	43424880	43425729	1	1	0	0	0	SYS1	0	0	1	T	SYS1	0	0	T	SYS1	0	0	A		0
AcH3region-061107-1139	chr20	43477752	43479224	1	1	0	0	0	PIG-T	0	0	1	T	PIG-T	0	0	T	PIG-T	0	0	A		0
AcH3region-061107-1140	chr20	43481034	43482423	1	1	1	0	0	PIGT	0	808	0	T	PIGT	808	808	T	PIG-T	-3017	-3017	A		808
AcH3region-061107-1143	chr20	43853643	43854840	1	1	0	0	0	WFDC3	0	0	1	T	WFDC3	0	0	A	WFDC3	0	0	T		0
AcH3region-061107-1144	chr20	43874121	43875770	1	1	0	0	0	UBE2C	0	0	1	T	UBE2C	0	0	T	UBE2C	0	0	A		0
AcH3region-061107-1145	chr20	43919008	43920225	1	1	0	0	0	ACOT8	0	0	1	T	ACOT8	0	0	A	ACOT8	0	0	T		0
AcH3region-061107-1146	chr20	43942949	43943687	1	1	0	0	0	ZSWIM1	0	0	1	T	ZSWIM1	0	0	T	ZSWIM1	0	0	A		0
AcH3region-061107-1147	chr20	43952592	43954420	1	1	0	0	0	NEURL2	0	0	1	T	NEURL2	0	0	A	NEURL2	0	0	T		0
AcH3region-061107-1148	chr20	43995425	43998181	1	1	0	0	0	FLJ40606	0	0	1	T	FLJ40606	0	0	A	FLJ40606	0	0	T		0
AcH3region-061107-1149	chr20	44033149	44034873	1	1	0	0	0	ZNF335	0	0	1	T	ZNF335	0	0	A	ZNF335	0	0	T		0
AcH3region-061107-1151	chr20	44151914	44152863	1	1	0	0	0	NCOA5	0	0	1	T	NCOA5	0	0	A	NCOA5	0	0	T		0
AcH3region-061107-1152	chr20	44426019	44427430	1	1	0	0	0	SLC35C2	0	0	1	T	SLC35C2	0	0	A	SLC35C2	0	0	T		0
AcH3region-061107-1153	chr20	44468094	44469250	1	1	0	0	0	ELMO2	0	0	1	T	ELMO2	0	0	A	ELMO2	0	0	T		0
AcH3region-061107-1154	chr20	44520836	44521885	1	1	0	0	0	DKFZp547G0215	0	0	1	T	DKFZp547G0215	0	0	A	DKFZp547G0215	0	0	T		0
AcH3region-061107-1156	chr20	44575030	44575679	1	1	0	0	0	ZNF334	0	0	1	T	ZNF334	0	0	A	ZNF334	0	0	T		0
AcH3region-061107-1157	chr20	44750795	44752313	1	1	0	0	0	RP1-28H20.1-002	0	0	1	T	RP1-28H20.1-002	0	0	A	RP1-28H20.1-002	0	0	T		0
AcH3region-061107-1158	chr20	45051813	45052862	1	1	0	0	0	EYA2	0	0	1	T	EYA2	0	0	T	EYA2	0	0	A		0
AcH3region-061107-1162	chr20	45379485	45382558	1	1	0	0	0	DKFZp564P1772	0	0	1	T	DKFZp564P1772	0	0	A	DKFZp564P1772	0	0	T		0
AcH3region-061107-1163	chr20	45415104	45416053	1	1	0	0	0	AK098067	0	0	1	T	AK098067	0	0	A	AK098067	0	0	T		0
AcH3region-061107-1164	chr20	45416804	45421762	1	1	0	0	0	ZMYND8	0	0	1	T	ZMYND8	0	0	A	ZMYND8	0	0	T		0
AcH3region-061107-1167	chr20	45563786	45566130	1	1	0	0	0	NCOA3	0	0	1	T	NCOA3	0	0	T	NCOA3	0	0	A		0
AcH3region-061107-1170	chr20	45704046	45704895	1	1	1	0	0	NCOA3	0	139983	0	T	NCOA3	139983	139983	T	SULF2	143320	143320	T		139983
AcH3region-061107-1173	chr20	46971834	46972462	1	1	1	0	0	ARFGEF2	0	1	0	T	ARFGEF2	1	1	T	CSE1L	-123782	-123782	A		1
AcH3region-061107-1175	chr20	47095901	47096950	1	1	0	0	0	CSE1L	0	0	1	T	CSE1L	0	0	T	CSE1L	0	0	A		0
AcH3region-061107-1179	chr20	47269085	47270024	1	1	0	0	0	DDX27	0	0	1	T	DDX27	0	0	T	DDX27	0	0	A		0
AcH3region-061107-1180	chr20	47326201	47328032	1	1	1	0	0	ZNFX1	0	131	0	T	DDX27	56911	56911	T	C20orf199	-89	-89	A		-89
AcH3region-061107-1181	chr20	47328183	47330540	1	1	0	0	0	C20orf199	0	0	1	T	C20orf199	0	0	T	C20orf199	0	0	A		0
AcH3region-061107-1182	chr20	47338962	47339611	1	1	1	0	0	C20orf199	0	10377	0	T	NR_003030	8336	8336	T	AK055386	77622	77622	T		8336
AcH3region-061107-1183	chr20	47762938	47763587	1	1	1	0	0	B4GALT5	0	158	0	T	PTGIS	-144824	-144824	A	B4GALT5	158	158	T		158
AcH3region-061107-1184	chr20	47862118	47864060	1	1	0	0	0	SLC9A8	0	0	1	T	SLC9A8	0	0	T	SLC9A8	0	0	A		0
AcH3region-061107-1185	chr20	47900331	47900780	1	1	1	0	0	SLC9A8	0	37675	0	T	SLC9A8	37675	37675	T	SPATA2	64695	64695	T		37675
AcH3region-061107-1187	chr20	47963830	47966876	1	1	0	0	0	SPATA2	0	0	1	T	SPATA2	0	0	A	SPATA2	0	0	T		0
AcH3region-061107-1188	chr20	47986171	47988121	1	1	0	0	0	ZNF313	0	0	1	T	ZNF313	0	0	T	ZNF313	0	0	A		0
AcH3region-061107-1189	chr20	48032323	48033972	1	1	0	0	0	SNAI1	0	0	1	T	SNAI1	0	0	T	SNAI1	0	0	A		0
AcH3region-061107-2	chr19	17527807	17528356	1	0	0	1	0	GLT25D1	0	297	0	T	GLT25D1	297	297	T	UNC13A	132045	132045	T		297
AcH3region-061107-7	chr19	18090022	18090471	1	0	0	1	0	MAST3	0	20418	0	T	IL12RB1	-19396	-19396	A	PIK3R2	-34544	-34544	A		-19396
AcH3region-061107-9	chr19	18125502	18126380	1	0	0	1	0	PIK3R2	0	487	0	T	PIK3R2	487	487	T	IFI30	-19198	-19198	A		487
AcH3region-061107-13	chr19	18196126	18197075	1	0	0	1	0	PDE4C	0	1210	0	T	PDE4C	-3084	-3084	A	PDE4C	1210	1210	T		1210
AcH3region-061107-17	chr19	18312784	18313433	1	0	0	1	0	PGPEP1	0	377	0	T	PGPEP1	377	377	T	PGPEP1	-22460	-22460	A		377
AcH3region-061107-20	chr19	18467963	18468412	1	0	0	1	0	ELL	0	25506	0	T	ELL	-20218	-20218	A	ELL	25506	25506	T		-20218
AcH3region-061107-21	chr19	18472691	18473040	1	0	0	1	0	ELL	0	20878	0	T	ELL	-24946	-24946	A	ELL	20878	20878	T		20878
AcH3region-061107-22	chr19	18474691	18475340	1	0	0	1	0	ELL	0	18578	0	T	ELL	-26946	-26946	A	ELL	18578	18578	T		18578
AcH3region-061107-23	chr19	18476506	18476955	1	0	0	1	0	ELL	0	16963	0	T	ELL	-28761	-28761	A	ELL	16963	16963	T		16963
AcH3region-061107-24	chr19	18477228	18477777	1	0	0	1	0	ELL	0	16141	0	T	ELL	-29483	-29483	A	ELL	16141	16141	T		16141
AcH3region-061107-26	chr19	18514187	18514936	1	0	0	1	0	FKBP8	0	447	0	T	FKBP8	-382	-382	A	FKBP8	447	447	T		-382
AcH3region-061107-31	chr19	18610043	18610392	1	0	0	1	0	KLHL26	0	1206	0	T	KLHL26	1206	1206	T	CRTC1	-45032	-45032	A		1206
AcH3region-061107-32	chr19	18656068	18656417	1	0	0	1	0	CRTC1	0	644	0	T	CRTC1	644	644	T	KIAA0616	-62445	-62445	A		644
AcH3region-061107-33	chr19	18671749	18672998	1	0	0	1	0	CRTC1	0	16325	0	T	CRTC1	16325	16325	T	KIAA0616	-45864	-45864	A		16325
AcH3region-061107-34	chr19	18713245	18713594	1	0	0	1	0	CRTC1	0	57821	0	T	CRTC1	57821	57821	T	KIAA0616	-5268	-5268	A		-5268
AcH3region-061107-35	chr19	18733469	18734618	1	0	0	1	0	KIAA0616	0	14607	0	T	KIAA0616	14607	14607	T	COMP	28465	28465	T		14607
AcH3region-061107-37	chr19	18804463	18806712	1	0	0	1	0	UPF1	0	720	0	T	UPF1	720	720	T	UPF1	-24478	-24478	A		720
AcH3region-061107-38	chr19	18811268	18812017	1	0	0	1	0	UPF1	0	7525	0	T	UPF1	7525	7525	T	UPF1	-19173	-19173	A		7525
AcH3region-061107-41	chr19	18912188	18912837	1	0	0	1	0	HOMER3	0	146	0	T	HOMER3	-43	-43	A	HOMER3	146	146	T		-43
AcH3region-061107-42	chr19	19004269	19005018	1	0	0	1	0	SFRS14	0	330	0	T	HOMER3	-91286	-91286	A	SFRS14	330	330	T		330
AcH3region-061107-55	chr19	19459766	19461757	1	0	0	1	0	GATAD2A	0	29370	0	T	GATAD2A	29370	29370	T	DKFZp547D147	-11172	-11172	A		-11172
AcH3region-061107-61	chr19	19703888	19704437	1	0	0	1	0	ZNF14	0	484	0	T	ZNF101	63226	63226	T	ZNF14	484	484	T		484
AcH3region-061107-74	chr19	34854011	34854560	1	0	0	1	0	APPD	0	5787	0	T	APPD	5787	5787	T	C19orf12	43243	43243	T		5787
AcH3region-061107-77	chr19	35124395	35124944	1	0	0	1	0	C19orf2	0	18005	0	T	C19orf2	18005	18005	T	C19orf2	-320	-320	A		-320
AcH3region-061107-78	chr19	35125423	35126556	1	0	0	1	0	C19orf2	0	159	0	T	C19orf2	159	159	T	C19orf2	-41384	-41384	A		159
AcH3region-061107-79	chr19	35127141	35129305	1	0	0	1	0	C19orf2	0	1877	0	T	C19orf2	1877	1877	T	C19orf2	-38635	-38635	A		1877
AcH3region-061107-86	chr19	36462581	36463530	1	0	0	1	0	TSHZ3	0	68454	0	T	TSHZ3	-566	-566	A	TSHZ3	68454	68454	T		-566
AcH3region-061107-88	chr19	37532593	37533744	1	0	0	1	0	ZNF507	0	4201	0	T	ZNF507	4201	4201	T	MGC35440	-54791	-54791	A		4201
AcH3region-061107-89	chr19	37545291	37546682	1	0	0	1	0	ZNF507	0	16899	0	T	ZNF507	16899	16899	T	MGC35440	-41853	-41853	A		16899
AcH3region-061107-93	chr19	37856935	37857536	1	0	0	1	0	ANKRD27	0	406	0	T	TFAR19	92992	92992	T	ANKRD27	406	406	T		406
AcH3region-061107-100	chr19	38215415	38215964	1	0	0	1	0	RHPN2	0	31670	0	T	DKFZp761L1918	-5398	-5398	A	RHPN2	31670	31670	T		-5398
AcH3region-061107-101	chr19	38234856	38235605	1	0	0	1	0	RHPN2	0	12029	0	T	DKFZp761L1918	-24839	-24839	A	RHPN2	12029	12029	T		12029
AcH3region-061107-105	chr19	38377984	38378633	1	0	0	1	0	LRP3	0	655	0	T	LRP3	655	655	T	LRP3	-7982	-7982	A		655
AcH3region-061107-107	chr19	38556946	38558127	1	0	0	1	0	CEBPG	0	498	0	T	CEBPG	498	498	T	PEPD	13472	13472	T		498
AcH3region-061107-109	chr19	38979896	38980898	1	0	0	1	0	KCTD15	0	290	0	T	KCTD15	290	290	T	KCTD15	-347	-347	A		290
AcH3region-061107-114	chr19	39401249	39401895	1	0	0	1	0	LSM14A	0	10309	0	T	LSM14A	10309	10309	T	KIAA0355	-35421	-35421	A		10309
AcH3region-061107-116	chr19	39465471	39466120	1	0	0	1	0	KIAA0355	0	28155	0	T	KIAA0355	28155	28155	T	KIAA0355	-16303	-16303	A		-16303
AcH3region-061107-118	chr19	39492484	39493633	1	0	0	1	0	KIAA0355	0	10061	0	T	KIAA0355	10061	10061	T	GPI	-54092	-54092	A		10061
AcH3region-061107-123	chr19	39640121	39640970	1	0	0	1	0	SAE2	0	28501	0	T	SAE2	28501	28501	T	WTIP	-23749	-23749	A		-23749
AcH3region-061107-131	chr19	40182379	40182828	1	0	0	1	0	KIAA1533	0	4852	0	T	KIAA1533	4852	4852	T	GRAMD1A	-257	-257	A		-257
AcH3region-061107-132	chr19	40183494	40184343	1	0	0	1	0	GRAMD1A	0	358	0	T	GRAMD1A	358	358	T	KIAA1533	-11656	-11656	A		358
AcH3region-061107-134	chr19	40273331	40274026	1	0	0	1	0	AK124779	0	14989	0	T	HPN	41272	41272	T	AK124779	14989	14989	T		14989
AcH3region-061107-157	chr19	41192488	41192937	1	0	0	1	0	ALKBH6	0	4042	0	T	C19orf46	-976	-976	A	ALKBH6	4042	4042	T		-976
AcH3region-061107-195	chr19	43114499	43115348	1	0	0	1	0	SIPA1L3	0	24792	0	T	SIPA1L3	24792	24792	T	DPF1	291280	291280	T		24792
AcH3region-061107-196	chr19	43185758	43186507	1	0	0	1	0	SIPA1L3	0	96051	0	T	SIPA1L3	96051	96051	T	DPF1	220121	220121	T		96051
AcH3region-061107-197	chr19	43240486	43241135	1	0	0	1	0	SIPA1L3	0	150779	0	T	SIPA1L3	150779	150779	T	DPF1	165493	165493	T		150779
AcH3region-061107-200	chr19	43459977	43460826	1	0	0	1	0	SPINT2	0	12936	0	T	SPINT2	12936	12936	T	C19orf33	-25817	-25817	A		12936
AcH3region-061107-210	chr19	43840573	43842286	1	0	0	1	0	ACTN4	0	10407	0	T	ACTN4	10407	10407	T	ACTN4	-65909	-65909	A		10407
AcH3region-061107-211	chr19	43865582	43866739	1	0	0	1	0	ACTN4	0	35416	0	T	ACTN4	35416	35416	T	ACTN4	-41456	-41456	A		35416
AcH3region-061107-212	chr19	43868324	43868773	1	0	0	1	0	ACTN4	0	38158	0	T	ACTN4	38158	38158	T	ACTN4	-39422	-39422	A		38158
AcH3region-061107-215	chr19	44030871	44032082	1	0	0	1	0	HNRPL	0	375	0	T	HNRPL	-6063	-6063	A	HNRPL	375	375	T		375
AcH3region-061107-216	chr19	44032743	44034299	1	0	0	1	0	HNRPL	0	520	0	T	HNRPL	-286	-286	A	HNRPL	520	520	T		-286
AcH3region-061107-221	chr19	44326790	44327906	1	0	0	1	0	PAK4	0	18531	0	T	PAK4	18531	18531	T	LOC342897	-51537	-51537	A		18531
AcH3region-061107-222	chr19	44336645	44338747	1	0	0	1	0	PAK4	0	28386	0	T	PAK4	28386	28386	T	LOC342897	-40696	-40696	A		28386
AcH3region-061107-223	chr19	44339198	44340442	1	0	0	1	0	PAK4	0	30939	0	T	PAK4	30939	30939	T	LOC342897	-39001	-39001	A		30939
AcH3region-061107-224	chr19	44342368	44343602	1	0	0	1	0	PAK4	0	34109	0	T	PAK4	34109	34109	T	LOC342897	-35841	-35841	A		34109
AcH3region-061107-225	chr19	44349065	44349414	1	0	0	1	0	PAK4	0	40806	0	T	PAK4	40806	40806	T	LOC342897	-30029	-30029	A		-30029
AcH3region-061107-226	chr19	44349565	44350314	1	0	0	1	0	PAK4	0	41306	0	T	PAK4	41306	41306	T	LOC342897	-29129	-29129	A		-29129
AcH3region-061107-229	chr19	44525223	44526572	1	0	0	1	0	SAMD4B	0	276	0	T	SAMD4B	276	276	T	AX746869	-5707	-5707	A		276
AcH3region-061107-244	chr19	45015030	45015786	1	0	0	1	0	DYRK1B	0	895	0	T	CLC	-94522	-94522	A	DYRK1B	895	895	T		895
AcH3region-061107-253	chr19	45477821	45478270	1	0	0	1	0	AKT2	0	4835	0	T	AKT2	-36772	-36772	A	AKT2	4835	4835	T		4835
AcH3region-061107-254	chr19	45481558	45482807	1	0	0	1	0	AKT2	0	298	0	T	AKT2	-40509	-40509	A	AKT2	298	298	T		298
AcH3region-061107-263	chr19	45795389	45795738	1	0	0	1	0	LTBP4	0	409	0	T	LTBP4	409	409	T	LTBP4	-3378	-3378	A		409
AcH3region-061107-274	chr19	46462749	46463798	1	0	0	1	0	E1B-AP5	0	583	0	T	E1B-AP5	583	583	T	HNRPUL1	-36339	-36339	A		583
AcH3region-061107-285	chr19	47125080	47125429	1	0	0	1	0	FLJ00369	0	33819	0	T	ARHGEF1	26316	26316	T	RABAC1	29882	29882	T		26316
AcH3region-061107-288	chr19	47272537	47273986	1	0	0	1	0	ZNF574	0	352	0	T	ZNF574	352	352	T	POU2F2	54484	54484	T		352
AcH3region-061107-298	chr19	47498919	47499648	1	0	0	1	0	MGC70924	0	796	0	T	PAFAH1B3	-356	-356	A	MGC70924	-5117	-5117	A		-356
AcH3region-061107-336	chr19	49944346	49944895	1	0	0	1	0	BCL3	0	476	0	T	BCL3	476	476	T	CBLC	-28092	-28092	A		476
AcH3region-061107-353	chr19	50638548	50639945	1	0	0	1	0	ERCC1	0	33981	0	T	ERCC1	-19531	-19531	A	FOSB	-23147	-23147	A		-19531
AcH3region-061107-358	chr19	50703031	50703680	1	0	0	1	0	VASP	0	504	0	T	VASP	504	504	T	VASP	-9080	-9080	A		504
AcH3region-061107-375	chr19	51910086	51911035	1	0	0	1	0	PRKD2	0	1189	0	T	PRKD2	-669	-669	A	PRKD2	1189	1189	T		-669
AcH3region-061107-377	chr19	51939978	51941031	1	0	0	1	0	STRN4	0	529	0	T	PRKD2	-27754	-27754	A	FKRP	-111	-111	A		-111
AcH3region-061107-379	chr19	52035049	52035452	1	0	0	1	0	AP2S1	0	10591	0	T	SLC1A5	-51396	-51396	A	AP2S1	10591	10591	T		10591
AcH3region-061107-386	chr19	52119047	52122280	1	0	0	1	0	GRLF1	0	5275	0	T	GRLF1	5275	5275	T	NPAS1	-92660	-92660	A		5275
AcH3region-061107-387	chr19	52122958	52123507	1	0	0	1	0	GRLF1	0	9186	0	T	GRLF1	9186	9186	T	NPAS1	-91433	-91433	A		9186
AcH3region-061107-388	chr19	52170579	52171228	1	0	0	1	0	GRLF1	0	56807	0	T	GRLF1	56807	56807	T	NPAS1	-43712	-43712	A		-43712
AcH3region-061107-389	chr19	52172028	52172377	1	0	0	1	0	GRLF1	0	58256	0	T	GRLF1	58256	58256	T	NPAS1	-42563	-42563	A		-42563
AcH3region-061107-391	chr19	52290651	52292902	1	0	0	1	0	KIAA1064	0	14424	0	T	KIAA1064	-13932	-13932	A	KIAA1064	14424	14424	T		-13932
AcH3region-061107-392	chr19	52305391	52307240	1	0	0	1	0	KIAA1064	0	86	0	T	KIAA1064	-28672	-28672	A	KIAA1064	86	86	T		86
AcH3region-061107-395	chr19	52384684	52386033	1	0	0	1	0	SAE1	0	58699	0	T	SAE1	58699	58699	T	BBC3	40258	40258	T		40258
AcH3region-061107-396	chr19	52424497	52425602	1	0	0	1	0	BBC3	0	689	0	T	SAE1	98512	98512	T	BBC3	689	689	T		689
AcH3region-061107-404	chr19	52805297	52805946	1	0	0	1	0	BC032065	0	2033	0	T	BC032065	2033	2033	T	GLTSCR1	-68084	-68084	A		2033
AcH3region-061107-405	chr19	52842599	52843248	1	0	0	1	0	BC032065	0	39335	0	T	BC032065	39335	39335	T	GLTSCR1	-30782	-30782	A		-30782
AcH3region-061107-406	chr19	52859057	52859406	1	0	0	1	0	BC032065	0	55793	0	T	BC032065	55793	55793	T	GLTSCR1	-14624	-14624	A		-14624
AcH3region-061107-427	chr19	53947208	53947557	1	0	0	1	0	FUT1	0	2902	0	T	IZUMO1	-5230	-5230	A	FUT1	1172	1172	T		1172
AcH3region-061107-429	chr19	54004862	54005211	1	0	0	1	0	BCAT2	0	731	0	T	BCAT2	-2001	-2001	A	BCAT2	731	731	T		731
AcH3region-061107-437	chr19	54190002	54190451	1	0	0	1	0	RUVBL2	0	1035	0	T	RUVBL2	1035	1035	T	LHB	21708	21708	T		1035
AcH3region-061107-445	chr19	54360708	54361057	1	0	0	1	0	TRPM4	0	7845	0	T	TRPM4	7845	7845	T	TRPM4B	-16537	-16537	A		7845
AcH3region-061107-459	chr19	54834535	54834990	1	0	0	1	0	RRAS	0	222	0	T	PRR12	42619	42619	T	RRAS	222	222	T		222
AcH3region-061107-465	chr19	54962286	54963335	1	0	0	1	0	AP2A1	0	295	0	T	AP2A1	295	295	T	AK090661	-33280	-33280	A		295
AcH3region-061107-469	chr19	55046889	55047838	1	0	0	1	0	PTOV1	0	662	0	T	BC043359	-144	-144	A	PNKP	14232	14232	T		-144
AcH3region-061107-476	chr19	55398743	55399492	1	0	0	1	0	MYH14	0	47	0	T	MYH14	47	47	T	KIAA2034	-80340	-80340	A		47
AcH3region-061107-478	chr19	55552069	55552518	1	0	0	1	0	NR1H2	0	27309	0	T	NAPSB	-12252	-12252	A	NAPSA	8225	8225	T		8225
AcH3region-061107-479	chr19	55563588	55564356	1	0	0	1	0	NR1H2	0	38828	0	T	NAPSA	-2845	-2845	A	NR1H2	-6947	-6947	A		-2845
AcH3region-061107-485	chr19	55995846	55996295	1	0	0	1	0	C19orf48	0	2649	0	T	NR_003067	-1242	-1242	A	NR_003069	1195	1195	T		1195
AcH3region-061107-495	chr19	56084261	56086269	1	0	0	1	0	NR_002948	0	5197	0	T	DQ211698	-8	-8	A	NR_002948	5197	5197	T		-8
AcH3region-061107-504	chr19	56883612	56884225	1	0	0	1	0	AK125996	0	4296	0	T	UNQ294	-41747	-41747	A	CS266567	-3451	-3451	A		-3451
AcH3region-061107-526	chr19	57842747	57843296	1	0	0	1	0	ZNF83	0	42257	0	T	ZNF83	-9297	-9297	A	ZNF83	42257	42257	T		-9297
AcH3region-061107-528	chr19	57919610	57919959	1	0	0	1	0	ZNF611	0	4988	0	T	ZNF611	-19431	-19431	A	ZNF611	4988	4988	T		4988
AcH3region-061107-533	chr19	58087677	58088326	1	0	0	1	0	DKFZp547C039	0	349	0	T	ZNF320	-1266	-1266	A	DKFZp547C039	349	349	T		349
AcH3region-061107-548	chr19	58664493	58664842	1	0	0	1	0	ZNF813	0	1682	0	T	ZNF813	1682	1682	T	CR617375	-28660	-28660	A		1682
AcH3region-061107-556	chr19	59334108	59334557	1	0	0	1	0	FLJ00420	0	848	0	T	FLJ00420	848	848	T	CNOT3	-2366	-2366	A		848
AcH3region-061107-571	chr19	60460280	60461486	1	0	0	1	0	SAPS1	0	253	0	T	SAPS1	-9728	-9728	A	SAPS1	253	253	T		253
AcH3region-061107-576	chr19	60543256	60544005	1	0	0	1	0	SUV420H2	0	181	0	T	SUV420H2	181	181	T	SUV420H2	-790	-790	A		181
AcH3region-061107-587	chr19	60843228	60844108	1	0	0	1	0	ZNF580	0	5035	0	T	ZNF580	5035	5035	T	ZNF580	-95	-95	A		-95
AcH3region-061107-591	chr19	60858431	60859691	1	0	0	1	0	U2AF2	0	1204	0	T	U2AF2	1204	1204	T	EPN1	-18712	-18712	A		1204
AcH3region-061107-592	chr19	60860277	60861522	1	0	0	1	0	U2AF2	0	3050	0	T	U2AF2	3050	3050	T	EPN1	-16881	-16881	A		3050
AcH3region-061107-594	chr19	60887200	60887849	1	0	0	1	0	EPSIN	0	7398	0	T	EPSIN	7398	7398	T	NLRP9	53731	53731	T		7398
AcH3region-061107-595	chr19	61294559	61295605	1	0	0	1	0	ZNF787	0	28856	0	T	NLRP5	91656	91656	T	ZNF787	28856	28856	T		28856
AcH3region-061107-596	chr19	61322834	61323783	1	0	0	1	0	ZNF787	0	678	0	T	NLRP5	119931	119931	T	ZNF787	678	678	T		678
AcH3region-061107-598	chr19	61344880	61345354	1	0	0	1	0	ZNF444	0	513	0	T	ZNF444	513	513	T	GALP	-33846	-33846	A		513
AcH3region-061107-599	chr19	61516724	61518768	1	0	0	1	0	ZSCAN5	0	52796	0	T	ZSCAN5	-85253	-85253	A	LOC649186	2298	2298	T		2298
AcH3region-061107-608	chr19	61874517	61874866	1	0	0	1	0	BC37295_3	0	1192	0	T	AK095199	28179	28179	T	BC37295_3	1192	1192	T		1192
AcH3region-061107-649	chr19	63670441	63670990	1	0	0	1	0	ZNF324	0	167	0	T	ZNF324	167	167	T	ZNF324	-3106	-3106	A		167
AcH3region-061107-671	chr20	276027	277722	1	0	0	1	0	NRSN2	0	281	0	T	NRSN2	281	281	T	DKFZp586F1919	-170	-170	A		-170
AcH3region-061107-672	chr20	310179	311228	1	0	0	1	0	TRIB3	0	872	0	T	AJ697939	230	230	T	HOIL-1	-25527	-25527	A		230
AcH3region-061107-675	chr20	349910	350259	1	0	0	1	0	HOIL-1	0	13155	0	T	HOIL-1	13155	13155	T	C20orf140	40928	40928	T		13155
AcH3region-061107-676	chr20	374040	374689	1	0	0	1	0	C20orf140	0	16498	0	T	HOIL-1	37285	37285	T	C20orf140	16498	16498	T		16498
AcH3region-061107-677	chr20	389297	389900	1	0	0	1	0	C20orf140	0	1287	0	T	HOIL-1	52542	52542	T	C20orf140	1287	1287	T		1287
AcH3region-061107-679	chr20	464403	465052	1	0	0	1	0	CSNK2A1	0	7430	0	T	C20orf140	-73216	-73216	A	CSNK2A1	7430	7430	T		7430
AcH3region-061107-685	chr20	770185	770921	1	0	0	1	0	FAM110A	0	5475	0	T	FAM110A	5475	5475	T	FAM110A	-2363	-2363	A		-2363
AcH3region-061107-686	chr20	771072	771521	1	0	0	1	0	FAM110A	0	6362	0	T	FAM110A	6362	6362	T	FAM110A	-1763	-1763	A		-1763
AcH3region-061107-689	chr20	1051243	1051992	1	0	0	1	0	PSMF1	0	3999	0	T	PSMF1	3999	3999	T	PSMF1	-11490	-11490	A		3999
AcH3region-061107-693	chr20	1310583	1311432	1	0	0	1	0	FKBP12-Exip2	0	10313	0	T	SDCBP2	-52757	-52757	A	FKBP12-Exip2	10313	10313	T		10313
AcH3region-061107-694	chr20	1320431	1321300	1	0	0	1	0	FKBP12-Exip2	0	445	0	T	SDCBP2	-62605	-62605	A	FKBP12-Exip2	445	445	T		445
AcH3region-061107-699	chr20	2043303	2043952	1	0	0	1	0	STK35	0	11785	0	T	STK35	11785	11785	T	TGM3	-180722	-180722	A		11785
AcH3region-061107-701	chr20	2249206	2250202	1	0	0	1	0	TGM3	0	24532	0	T	TGM3	24532	24532	T	TGM6	-59351	-59351	A		24532
AcH3region-061107-706	chr20	2678803	2680298	1	0	0	1	0	KIAA1442	0	757	0	T	KIAA1442	757	757	T	CPXM1	48984	48984	T		757
AcH3region-061107-710	chr20	2924064	2924613	1	0	0	1	0	PTPRA	0	8654	0	T	PTPRA	8654	8654	T	GNRH2	-47654	-47654	A		8654
AcH3region-061107-714	chr20	3085223	3086503	1	0	0	1	0	UBOX5	0	2037	0	T	AK097516	49667	49667	T	UBOX5	2037	2037	T		2037
AcH3region-061107-720	chr20	3241421	3242170	1	0	0	1	0	C20orf194	0	27284	0	T	CR626597	-60736	-60736	A	C20orf194	27284	27284	T		27284
AcH3region-061107-734	chr20	3935430	3936179	1	0	0	1	0	RNF24	0	7857	0	T	CS266380	89294	89294	T	RNF24	7857	7857	T		7857
AcH3region-061107-735	chr20	3941184	3941800	1	0	0	1	0	RNF24	0	2236	0	T	CS266380	95048	95048	T	RNF24	2236	2236	T		2236
AcH3region-061107-744	chr20	4854576	4855727	1	0	0	1	0	SLC23A2	0	74418	0	T	RASSF2	-102285	-102285	A	SLC23A2	74418	74418	T		74418
AcH3region-061107-745	chr20	4865333	4865982	1	0	0	1	0	SLC23A2	0	64163	0	T	RASSF2	-113042	-113042	A	SLC23A2	64163	64163	T		64163
AcH3region-061107-746	chr20	4877958	4879075	1	0	0	1	0	SLC23A2	0	51070	0	T	RASSF2	-125667	-125667	A	SLC23A2	51070	51070	T		51070
AcH3region-061107-747	chr20	4895348	4895952	1	0	0	1	0	SLC23A2	0	34193	0	T	RASSF2	-143057	-143057	A	SLC23A2	34193	34193	T		34193
AcH3region-061107-748	chr20	4928939	4929739	1	0	0	1	0	SLC23A2	0	406	0	T	RASSF2	-176648	-176648	A	SLC23A2	406	406	T		406
AcH3region-061107-749	chr20	4930268	4930833	1	0	0	1	0	SLC23A2	0	8106	0	T	SLC23A2	-123	-123	A	SLC23A2	8106	8106	T		-123
AcH3region-061107-755	chr20	5774732	5775781	1	0	0	1	0	C20orf196	0	95690	0	T	C20orf196	95690	95690	T	CHGB	-64386	-64386	A		-64386
AcH3region-061107-756	chr20	5777588	5778237	1	0	0	1	0	C20orf196	0	98546	0	T	C20orf196	98546	98546	T	CHGB	-61930	-61930	A		-61930
AcH3region-061107-764	chr20	8178341	8178990	1	0	0	1	0	PLCB1	0	117046	0	T	PLCB1	117046	117046	T	PLCB1	-350390	-350390	A		117046
AcH3region-061107-765	chr20	8743630	8744679	1	0	0	1	0	PLCB1	0	682335	0	T	PLCB1	99122	99122	T	PLCB4	-280252	-280252	A		99122
AcH3region-061107-766	chr20	8782303	8783052	1	0	0	1	0	PLCB1	0	721008	0	T	PLCB1	137795	137795	T	PLCB4	-241879	-241879	A		137795
AcH3region-061107-771	chr20	9047987	9048736	1	0	0	1	0	PLCB4	0	23056	0	T	PLCB4	23056	23056	T	PLCB4	-76504	-76504	A		23056
AcH3region-061107-772	chr20	9049875	9050524	1	0	0	1	0	PLCB4	0	24944	0	T	PLCB4	24944	24944	T	PLCB4	-74716	-74716	A		24944
AcH3region-061107-773	chr20	9210336	9211285	1	0	0	1	0	PLCB4	0	85096	0	T	PLCB4	85096	85096	T	PLCB4	-88295	-88295	A		85096
AcH3region-061107-774	chr20	9235062	9236344	1	0	0	1	0	PLCB4	0	109822	0	T	PLCB4	109822	109822	T	PLCB4	-63236	-63236	A		-63236
AcH3region-061107-775	chr20	9237043	9237392	1	0	0	1	0	PLCB4	0	111803	0	T	PLCB4	111803	111803	T	PLCB4	-62188	-62188	A		-62188
AcH3region-061107-776	chr20	9288069	9288618	1	0	0	1	0	PLCB4	0	162829	0	T	PLCB4	162829	162829	T	PLCB4	-10962	-10962	A		-10962
AcH3region-061107-777	chr20	9546601	9547050	1	0	0	1	0	PAK7	0	220472	0	T	C20orf103	103331	103331	T	AX747070	152703	152703	T		103331
AcH3region-061107-781	chr20	10433499	10435039	1	0	0	1	0	C20orf94	0	69549	0	T	C20orf94	69549	69549	T	JAG1	167551	167551	T		69549
AcH3region-061107-782	chr20	10437125	10437674	1	0	0	1	0	C20orf94	0	73175	0	T	C20orf94	73175	73175	T	JAG1	164916	164916	T		73175
AcH3region-061107-783	chr20	10478499	10479248	1	0	0	1	0	C20orf94	0	114549	0	T	C20orf94	114549	114549	T	JAG1	123342	123342	T		114549
AcH3region-061107-784	chr20	10501430	10503179	1	0	0	1	0	C20orf94	0	137480	0	T	C20orf94	137480	137480	T	JAG1	99411	99411	T		99411
AcH3region-061107-785	chr20	10523463	10524712	1	0	0	1	0	C20orf94	0	159513	0	T	C20orf94	159513	159513	T	JAG1	77878	77878	T		77878
AcH3region-061107-786	chr20	10542312	10542661	1	0	0	1	0	C20orf94	0	178362	0	T	C20orf94	178362	178362	T	JAG1	59929	59929	T		59929
AcH3region-061107-787	chr20	10593161	10595210	1	0	0	1	0	JAG1	0	7380	0	T	C20orf94	229211	229211	T	JAG1	7380	7380	T		7380
AcH3region-061107-794	chr20	11819906	11821535	1	0	0	1	0	BTBD3	0	430	0	T	BTBD3	430	430	T	BTBD3	-25029	-25029	A		430
AcH3region-061107-801	chr20	14126868	14127317	1	0	0	1	0	C20orf133	0	202723	0	T	C20orf133	202723	202723	T	FLRT3	138953	138953	T		138953
AcH3region-061107-802	chr20	14137170	14138119	1	0	0	1	0	C20orf133	0	213025	0	T	C20orf133	213025	213025	T	FLRT3	128151	128151	T		128151
AcH3region-061107-803	chr20	14693699	14694248	1	0	0	1	0	C20orf133	0	241663	0	T	C20orf133	241663	241663	T	CR596518	163913	163913	T		163913
AcH3region-061107-807	chr20	17433461	17434325	1	0	0	1	0	BFSP1	0	25649	0	T	PCSK2	41384	41384	T	BFSP1	25649	25649	T		25649
AcH3region-061107-811	chr20	17533407	17535117	1	0	0	1	0	DSTN	0	34809	0	T	DSTN	34809	34809	T	KIAA1398	13345	13345	T		13345
AcH3region-061107-812	chr20	17579507	17580590	1	0	0	1	0	RRBP1	0	7328	0	T	RRBP1	-27532	-27532	A	RRBP1	7328	7328	T		7328
AcH3region-061107-817	chr20	17886667	17887216	1	0	0	1	0	SNX5	0	3422	0	T	C20orf179	258075	258075	T	SNX5	3422	3422	T		3422
AcH3region-061107-828	chr20	18472941	18473690	1	0	0	1	0	SEC23B	0	36236	0	T	SEC23B	36236	36236	T	AF147354	-22382	-22382	A		-22382
AcH3region-061107-831	chr20	18516947	18517496	1	0	0	1	0	DTD1	0	372	0	T	DTD1	372	372	T	BC029555	205138	205138	T		372
AcH3region-061107-832	chr20	18564469	18565218	1	0	0	1	0	DTD1	0	47894	0	T	DTD1	47894	47894	T	BC029555	157416	157416	T		47894
AcH3region-061107-834	chr20	19355982	19356831	1	0	0	1	0	SLC24A3	0	214693	0	T	SLC24A3	214693	214693	T	BC090059	-371386	-371386	A		214693
AcH3region-061107-839	chr20	19818834	19819283	1	0	0	1	0	RIN2	0	625	0	T	RIN2	625	625	T	NAT5	-126653	-126653	A		625
AcH3region-061107-841	chr20	19871289	19871938	1	0	0	1	0	RIN2	0	53080	0	T	RIN2	53080	53080	T	NAT5	-73998	-73998	A		53080
AcH3region-061107-846	chr20	20639279	20640928	1	0	0	1	0	C20orf74	0	338	0	T	KIAA1272	-182377	-182377	A	C20orf74	338	338	T		338
AcH3region-061107-875	chr20	23291047	23292946	1	0	0	1	0	GZF1	0	229	0	T	GZF1	229	229	T	GZF1	-53	-53	A		-53
AcH3region-061107-876	chr20	23348369	23349244	1	0	0	1	0	NAPB	0	837	0	T	GZF1	55370	55370	T	NAPB	837	837	T		837
AcH3region-061107-879	chr20	24557834	24558383	1	0	0	1	0	C20orf39	0	160000	0	T	C20orf39	160000	160000	T	CST7	-319482	-319482	A		160000
AcH3region-061107-880	chr20	24586044	24586793	1	0	0	1	0	C20orf39	0	188210	0	T	C20orf39	188210	188210	T	CST7	-291072	-291072	A		188210
AcH3region-061107-883	chr20	24947348	24947797	1	0	0	1	0	ACSS1	0	3931	0	T	C20orf3	-25923	-25923	A	ACSS1	3931	3931	T		3931
AcH3region-061107-884	chr20	24968538	24969422	1	0	0	1	0	ACSS1	0	18194	0	T	ACSS1	-7230	-7230	A	ACSS1	18194	18194	T		-7230
AcH3region-061107-892	chr20	25178885	25179534	1	0	0	1	0	PYGB	0	2180	0	T	PYGB	2180	2180	T	ABHD12	139943	139943	T		2180
AcH3region-061107-893	chr20	25201531	25202380	1	0	0	1	0	PYGB	0	24826	0	T	PYGB	24826	24826	T	ABHD12	117097	117097	T		24826
AcH3region-061107-896	chr20	25238792	25239664	1	0	0	1	0	ABHD12	0	79813	0	T	PYGB	62087	62087	T	ABHD12	79813	79813	T		62087
AcH3region-061107-897	chr20	25275602	25276051	1	0	0	1	0	ABHD12	0	43426	0	T	PYGB	98897	98897	T	ABHD12	43426	43426	T		43426
AcH3region-061107-898	chr20	25281746	25284170	1	0	0	1	0	ABHD12	0	35307	0	T	PYGB	105041	105041	T	ABHD12	35307	35307	T		35307
AcH3region-061107-899	chr20	25317741	25318790	1	0	0	1	0	ABHD12	0	687	0	T	PYGB	141036	141036	T	ABHD12	687	687	T		687
AcH3region-061107-903	chr20	25426010	25426559	1	0	0	1	0	KIAA0980	0	87594	0	T	KIAA0980	-38398	-38398	A	KIAA0980	87594	87594	T		-38398
AcH3region-061107-904	chr20	25513226	25513875	1	0	0	1	0	KIAA0980	0	278	0	T	KIAA0980	-125614	-125614	A	KIAA0980	278	278	T		278
AcH3region-061107-907	chr20	25993363	25993812	1	0	0	1	0	C20orf91	0	10073	0	T	C20orf91	10073	10073	T	C20orf191	48886	48886	T		10073
AcH3region-061107-910	chr20	29568484	29569372	1	0	0	1	0	HM13	0	2583	0	T	HM13	2583	2583	T	HM13	-29537	-29537	A		2583
AcH3region-061107-915	chr20	29731678	29732127	1	0	0	1	0	BCL2L1	0	41667	0	T	COX4I2	42327	42327	T	BCL2L1	41667	41667	T		41667
AcH3region-061107-916	chr20	29763672	29764795	1	0	0	1	0	BCL2L1	0	8999	0	T	COX4I2	74321	74321	T	BCL2L1	8999	8999	T		8999
AcH3region-061107-930	chr20	30377531	30378179	1	0	0	1	0	KIF3B	0	48404	0	T	KIF3B	48404	48404	T	ASXH1	-31634	-31634	A		-31634
AcH3region-061107-933	chr20	30411026	30411675	1	0	0	1	0	ASXH1	0	1213	0	T	ASXH1	1213	1213	T	ASXH1	-8803	-8803	A		1213
AcH3region-061107-934	chr20	30535340	30535789	1	0	0	1	0	C20orf112	0	52072	0	T	C20orf112	-491	-491	A	C20orf112	52072	52072	T		-491
AcH3region-061107-935	chr20	30536069	30537318	1	0	0	1	0	C20orf112	0	50543	0	T	C20orf112	-1220	-1220	A	C20orf112	50543	50543	T		-1220
AcH3region-061107-939	chr20	30814205	30815454	1	0	0	1	0	DNMT3B	0	354	0	T	DNMT3B	354	354	T	DNMT3B	-15864	-15864	A		354
AcH3region-061107-945	chr20	31590190	31591132	1	0	0	1	0	CBFA2T2	0	48602	0	T	CBFA2T2	48602	48602	T	CBFA2T2	-22699	-22699	A		-22699
AcH3region-061107-947	chr20	31663266	31663815	1	0	0	1	0	CBFA2T2	0	11475	0	T	CBFA2T2	11475	11475	T	DKFZp313F2116	-26392	-26392	A		11475
AcH3region-061107-954	chr20	31736171	31736920	1	0	0	1	0	E2F1	0	934	0	T	APBA2BP	-10248	-10248	A	E2F1	934	934	T		934
AcH3region-061107-956	chr20	31783903	31784452	1	0	0	1	0	ZNF341	0	435	0	T	ZNF341	435	435	T	ZNF341	-54102	-54102	A		435
AcH3region-061107-958	chr20	31877783	31878632	1	0	0	1	0	CHMP4B	0	15004	0	T	CHMP4B	15004	15004	T	RALY	-166760	-166760	A		15004
AcH3region-061107-959	chr20	31880583	31881232	1	0	0	1	0	CHMP4B	0	17804	0	T	CHMP4B	17804	17804	T	RALY	-164160	-164160	A		17804
AcH3region-061107-965	chr20	32078248	32079303	1	0	0	1	0	RALY	0	32856	0	T	RALY	32856	32856	T	EIF2S2	84443	84443	T		32856
AcH3region-061107-966	chr20	32141476	32141925	1	0	0	1	0	EIF2S2	0	21821	0	T	RALY	96084	96084	T	EIF2S2	21821	21821	T		21821
AcH3region-061107-974	chr20	32679004	32679553	1	0	0	1	0	PIGU	0	49197	0	T	AK095356	-63181	-63181	A	PIGU	49197	49197	T		49197
AcH3region-061107-979	chr20	32842656	32843205	1	0	0	1	0	NCOA6	0	29898	0	T	TP53INP2	86848	86848	T	NCOA6	29898	29898	T		29898
AcH3region-061107-980	chr20	32875448	32876689	1	0	0	1	0	NCOA6	0	405	0	T	NCOA6	-2345	-2345	A	NCOA6	405	405	T		405
AcH3region-061107-991	chr20	33368974	33370736	1	0	0	1	0	BZFB	0	92511	0	T	DKFZp686O0680	-10698	-10698	A	C20orf44	74781	74781	T		-10698
AcH3region-061107-1002	chr20	33823601	33825277	1	0	0	1	0	HCA58	0	265	0	T	HCA58	265	265	T	HCA58	-68631	-68631	A		265
AcH3region-061107-1003	chr20	33828217	33828866	1	0	0	1	0	HCA58	0	4881	0	T	HCA58	4881	4881	T	HCA58	-65042	-65042	A		4881
AcH3region-061107-1008	chr20	34145084	34146133	1	0	0	1	0	EPB41L1	0	1039	0	T	EPB41L1	1039	1039	T	EPB41L1	-17538	-17538	A		1039
AcH3region-061107-1010	chr20	34190160	34190709	1	0	0	1	0	EPB41L1	0	26399	0	T	EPB41L1	26399	26399	T	EPB41L1	-15366	-15366	A		-15366
AcH3region-061107-1011	chr20	34205116	34205765	1	0	0	1	0	AX746683	0	1304	0	T	EPB41L1	41355	41355	T	EPB41L1	-310	-310	A		-310
AcH3region-061107-1014	chr20	34522444	34522997	1	0	0	1	0	DLGAP4	0	164728	0	T	DLGAP4	164728	164728	T	DLGAP4	-285	-285	A		-285
AcH3region-061107-1016	chr20	34529740	34530789	1	0	0	1	0	DLGAP4	0	6185	0	T	DLGAP4	6185	6185	T	KIAA0964	-23410	-23410	A		6185
AcH3region-061107-1017	chr20	34543491	34544340	1	0	0	1	0	DLGAP4	0	19936	0	T	DLGAP4	19936	19936	T	KIAA0964	-9859	-9859	A		-9859
AcH3region-061107-1018	chr20	34545289	34546118	1	0	0	1	0	DLGAP4	0	21734	0	T	DLGAP4	21734	21734	T	KIAA0964	-8081	-8081	A		-8081
AcH3region-061107-1020	chr20	34686412	34686761	1	0	0	1	0	SLA2	0	21211	0	T	C20orf24	18832	18832	T	SLA2	21211	21211	T		18832
AcH3region-061107-1021	chr20	34793963	34794679	1	0	0	1	0	NDRG3	0	13216	0	T	SLA2	-85991	-85991	A	NDRG3	13216	13216	T		13216
AcH3region-061107-1022	chr20	34795541	34795890	1	0	0	1	0	NDRG3	0	12005	0	T	SLA2	-87569	-87569	A	NDRG3	12005	12005	T		12005
AcH3region-061107-1023	chr20	34796669	34797018	1	0	0	1	0	NDRG3	0	10877	0	T	SLA2	-88697	-88697	A	NDRG3	10877	10877	T		10877
AcH3region-061107-1024	chr20	34806019	34807771	1	0	0	1	0	NDRG3	0	124	0	T	SLA2	-98047	-98047	A	NDRG3	124	124	T		124
AcH3region-061107-1028	chr20	34881522	34881871	1	0	0	1	0	C20orf117	0	39819	0	T	C20orf117	-3398	-3398	A	C20orf117	39819	39819	T		-3398
AcH3region-061107-1036	chr20	35406964	35407413	1	0	0	1	0	SRC	0	463	0	T	SRC	463	463	T	SRC	-557	-557	A		463
AcH3region-061107-1041	chr20	35773951	35775100	1	0	0	1	0	CTNNBL1	0	18104	0	T	CTNNBL1	18104	18104	T	CTNNBL1	-31360	-31360	A		18104
AcH3region-061107-1042	chr20	35785342	35786222	1	0	0	1	0	CTNNBL1	0	29495	0	T	CTNNBL1	29495	29495	T	CTNNBL1	-20238	-20238	A		-20238
AcH3region-061107-1043	chr20	35790651	35792200	1	0	0	1	0	CTNNBL1	0	34804	0	T	CTNNBL1	34804	34804	T	CTNNBL1	-14260	-14260	A		-14260
AcH3region-061107-1044	chr20	35820707	35822312	1	0	0	1	0	CTNNBL1	0	9041	0	T	CTNNBL1	9041	9041	T	CTNNBL1	-16776	-16776	A		9041
AcH3region-061107-1045	chr20	35824677	35825226	1	0	0	1	0	CTNNBL1	0	13011	0	T	CTNNBL1	13011	13011	T	CTNNBL1	-13862	-13862	A		13011
AcH3region-061107-1047	chr20	35903272	35903821	1	0	0	1	0	CTNNBL1	0	64184	0	T	CTNNBL1	64184	64184	T	C20orf102	-61098	-61098	A		-61098
AcH3region-061107-1048	chr20	35907345	35909364	1	0	0	1	0	CTNNBL1	0	68257	0	T	CTNNBL1	68257	68257	T	C20orf102	-55555	-55555	A		-55555
AcH3region-061107-1049	chr20	35913904	35915611	1	0	0	1	0	CTNNBL1	0	74816	0	T	CTNNBL1	74816	74816	T	C20orf102	-49308	-49308	A		-49308
AcH3region-061107-1051	chr20	36051113	36053555	1	0	0	1	0	KIAA0406	0	41692	0	T	AK123872	-1815	-1815	A	KIAA0406	41692	41692	T		-1815
AcH3region-061107-1052	chr20	36085379	36086028	1	0	0	1	0	KIAA0406	0	9219	0	T	AK123872	-36081	-36081	A	KIAA0406	9219	9219	T		9219
AcH3region-061107-1054	chr20	36145234	36147583	1	0	0	1	0	DKFZp434P0735	0	17350	0	T	DKFZp434P0735	17350	17350	T	TGM2	47993	47993	T		17350
AcH3region-061107-1079	chr20	39109816	39110664	1	0	0	1	0	TOP1	0	18941	0	T	NR_002764	9930	9930	T	PLCG1	-88910	-88910	A		9930
AcH3region-061107-1080	chr20	39148440	39150127	1	0	0	1	0	TOP1	0	57565	0	T	NR_002764	48554	48554	T	PLCG1	-49447	-49447	A		48554
AcH3region-061107-1081	chr20	39198387	39198936	1	0	0	1	0	BC035080	0	1118	0	T	NR_002764	98501	98501	T	PLCG1	-638	-638	A		-638
AcH3region-061107-1083	chr20	39207707	39208256	1	0	0	1	0	PLCG1	0	8133	0	T	BC035080	-7653	-7653	A	KIAA0395	122881	122881	T		-7653
AcH3region-061107-1084	chr20	39310284	39311733	1	0	0	1	0	KIAA0395	0	19404	0	T	BC035080	-110230	-110230	A	KIAA0395	19404	19404	T		19404
AcH3region-061107-1086	chr20	39336033	39338135	1	0	0	1	0	ZHX3	0	24018	0	T	ZHX3	-1723	-1723	A	ZHX3	24018	24018	T		-1723
AcH3region-061107-1087	chr20	39378106	39379355	1	0	0	1	0	ZHX3	0	301	0	T	ZHX3	-15953	-15953	A	ZHX3	301	301	T		301
AcH3region-061107-1090	chr20	39537844	39538493	1	0	0	1	0	CHD6	0	142054	0	T	KIAA1335	-27819	-27819	A	CHD6	142054	142054	T		-27819
AcH3region-061107-1091	chr20	39570352	39571101	1	0	0	1	0	CHD6	0	109446	0	T	KIAA1335	-60327	-60327	A	CHD6	109446	109446	T		-60327
AcH3region-061107-1092	chr20	39571650	39572699	1	0	0	1	0	CHD6	0	107848	0	T	KIAA1335	-61625	-61625	A	CHD6	107848	107848	T		-61625
AcH3region-061107-1093	chr20	39587507	39588656	1	0	0	1	0	CHD6	0	91891	0	T	KIAA1335	-77482	-77482	A	CHD6	91891	91891	T		-77482
AcH3region-061107-1095	chr20	39629325	39631674	1	0	0	1	0	CHD6	0	48873	0	T	KIAA1335	-119300	-119300	A	CHD6	48873	48873	T		48873
AcH3region-061107-1096	chr20	39632101	39633350	1	0	0	1	0	CHD6	0	47197	0	T	KIAA1335	-122076	-122076	A	CHD6	47197	47197	T		47197
AcH3region-061107-1097	chr20	39674312	39674861	1	0	0	1	0	CHD6	0	5686	0	T	KIAA1335	-164287	-164287	A	CHD6	5686	5686	T		5686
AcH3region-061107-1098	chr20	39676317	39677066	1	0	0	1	0	CHD6	0	3481	0	T	KIAA1335	-166292	-166292	A	CHD6	3481	3481	T		3481
AcH3region-061107-1099	chr20	39678165	39679876	1	0	0	1	0	CHD6	0	671	0	T	KIAA1335	-168140	-168140	A	CHD6	671	671	T		671
AcH3region-061107-1110	chr20	41729538	41730180	1	0	0	1	0	MYBL2	0	416	0	T	MYBL2	416	416	T	FAM112A	58876	58876	T		416
AcH3region-061107-1112	chr20	42077188	42077837	1	0	0	1	0	C20orf100	0	41768	0	T	C20orf100	41768	41768	T	AK098303	98220	98220	T		41768
AcH3region-061107-1114	chr20	42273665	42274429	1	0	0	1	0	CR623134	0	526	0	T	CR623134	526	526	T	BC036500	-5106	-5106	A		526
AcH3region-061107-1116	chr20	42450622	42450971	1	0	0	1	0	AF143870	0	6789	0	T	HNF4A	32768	32768	T	AF143870	6789	6789	T		6789
AcH3region-061107-1120	chr20	42671106	42672233	1	0	0	1	0	PKIG	0	77257	0	T	PKIG	77257	77257	T	ADA	41557	41557	T		41557
AcH3region-061107-1126	chr20	43041159	43042501	1	0	0	1	0	STK4	0	12626	0	T	STK4	12626	12626	T	KCNS1	120666	120666	T		12626
AcH3region-061107-1127	chr20	43073212	43073661	1	0	0	1	0	STK4	0	44679	0	T	STK4	44679	44679	T	KCNS1	89506	89506	T		44679
AcH3region-061107-1128	chr20	43103869	43104718	1	0	0	1	0	STK4	0	75336	0	T	STK4	75336	75336	T	KCNS1	58449	58449	T		58449
AcH3region-061107-1129	chr20	43106981	43107811	1	0	0	1	0	STK4	0	78448	0	T	STK4	78448	78448	T	KCNS1	55356	55356	T		55356
AcH3region-061107-1130	chr20	43118862	43119711	1	0	0	1	0	STK4	0	90329	0	T	STK4	90329	90329	T	KCNS1	43456	43456	T		43456
AcH3region-061107-1136	chr20	43402978	43407287	1	0	0	1	0	SDC4	0	3191	0	T	MATN4	-32395	-32395	A	SDC4	3191	3191	T		3191
AcH3region-061107-1150	chr20	44150050	44151763	1	0	0	1	0	NCOA5	0	224	0	T	NCOA5	-8052	-8052	A	NCOA5	224	224	T		224
AcH3region-061107-1159	chr20	45179502	45180951	1	0	0	1	0	EYA2	0	127456	0	T	EYA2	127456	127456	T	ZMYND8	120349	120349	T		120349
AcH3region-061107-1160	chr20	45334526	45335075	1	0	0	1	0	DKFZp564P1772	0	46137	0	T	ZMYND8	-33226	-33226	A	DKFZp564P1772	46137	46137	T		-33226
AcH3region-061107-1161	chr20	45365862	45366411	1	0	0	1	0	DKFZp564P1772	0	14801	0	T	ZMYND8	-64562	-64562	A	DKFZp564P1772	14801	14801	T		14801
AcH3region-061107-1168	chr20	45568256	45569505	1	0	0	1	0	NCOA3	0	4193	0	T	NCOA3	4193	4193	T	SULF2	278710	278710	T		4193
AcH3region-061107-1169	chr20	45638634	45639583	1	0	0	1	0	NCOA3	0	74571	0	T	NCOA3	74571	74571	T	SULF2	208632	208632	T		74571
AcH3region-061107-1171	chr20	45776133	45776482	1	0	0	1	0	SULF2	0	71733	0	T	NCOA3	212070	212070	T	SULF2	71733	71733	T		71733
AcH3region-061107-1172	chr20	46732507	46732956	1	0	0	1	0	PREX1	0	144871	0	T	PREX1	-25982	-25982	A	PREX1	144871	144871	T		-25982
AcH3region-061107-1174	chr20	46995825	46996374	1	0	0	1	0	ARFGEF2	0	23992	0	T	ARFGEF2	23992	23992	T	CSE1L	-99870	-99870	A		23992
AcH3region-061107-1176	chr20	47182729	47183442	1	0	0	1	0	STAU1	0	54869	0	T	CSE1	42044	42044	T	STAU1	54869	54869	T		42044
AcH3region-061107-1177	chr20	47231032	47231381	1	0	0	1	0	STAU1	0	6930	0	T	CSE1	90347	90347	T	STAU1	6930	6930	T		6930
AcH3region-061107-1178	chr20	47236303	47237713	1	0	0	1	0	STAU1	0	598	0	T	CSE1	95618	95618	T	STAU1	598	598	T		598
AcH3region-061107-1186	chr20	47900931	47901580	1	0	0	1	0	SLC9A8	0	38275	0	T	SLC9A8	38275	38275	T	SPATA2	63895	63895	T		38275
AcH3region-061107-5	chr19	17903998	17905447	0	0	0	0	1				0		SLC5A5	60217	60217	T	CCDC124	-1457	-1457	A		-1457
AcH3region-061107-8	chr19	18124183	18124932	0	0	0	0	1				0		IL12RB1	-53557	-53557	A	PIK3R2	-83	-83	A		-83
AcH3region-061107-12	chr19	18176340	18177189	0	0	0	0	1				0		RAB3A	-501	-501	A	PDE4C	15799	15799	T		-501
AcH3region-061107-14	chr19	18254056	18254638	0	0	0	0	1				0		JUND	-624	-624	A	LSM4	40320	40320	T		-624
AcH3region-061107-15	chr19	18264738	18265287	0	0	0	0	1				0		JUND	-11306	-11306	A	LSM4	29671	29671	T		-11306
AcH3region-061107-36	chr19	18803324	18803673	0	0	0	0	1				0		COMP	-40210	-40210	A	UPF1	-70	-70	A		-70
AcH3region-061107-44	chr19	19034958	19035307	0	0	0	0	1				0		SFRS14	-29126	-29126	A	SLC25A42	-500	-500	A		-500
AcH3region-061107-51	chr19	19356553	19357302	0	0	0	0	1				0		KIAA0892	39771	39771	T	GATAD2A	-42033	-42033	A		39771
AcH3region-061107-52	chr19	19357953	19358502	0	0	0	0	1				0		KIAA0892	41171	41171	T	GATAD2A	-40833	-40833	A		-40833
AcH3region-061107-53	chr19	19376580	19377329	0	0	0	0	1				0		KIAA0892	59798	59798	T	GATAD2A	-22006	-22006	A		-22006
AcH3region-061107-54	chr19	19378289	19379138	0	0	0	0	1				0		KIAA0892	61507	61507	T	GATAD2A	-20197	-20197	A		-20197
AcH3region-061107-63	chr19	20023549	20024998	0	0	0	0	1				0		ZNF682	-12272	-12272	A	ZNF90	-24804	-24804	A		-12272
AcH3region-061107-65	chr19	33416988	33417537	0	0	0	0	1				0		DQ586608	436172	436172	T	BC068609	492890	492890	T		436172
AcH3region-061107-66	chr19	33472147	33472896	0	0	0	0	1				0		DQ586608	491331	491331	T	BC068609	437531	437531	T		437531
AcH3region-061107-67	chr19	33474062	33474911	0	0	0	0	1				0		DQ586608	493246	493246	T	BC068609	435516	435516	T		435516
AcH3region-061107-68	chr19	33919556	33920205	0	0	0	0	1				0		BC068609	-9129	-9129	A	BC122525	-227674	-227674	A		-9129
AcH3region-061107-69	chr19	34047874	34048323	0	0	0	0	1				0		BC068609	-137447	-137447	A	BC122525	-99556	-99556	A		-99556
AcH3region-061107-72	chr19	34845294	34846043	0	0	0	0	1				0		POP4	56254	56254	T	PLEKHF1	-1759	-1759	A		-1759
AcH3region-061107-75	chr19	34861135	34861684	0	0	0	0	1				0		APPD	12911	12911	T	C19orf12	36119	36119	T		12911
AcH3region-061107-76	chr19	35027785	35028834	0	0	0	0	1				0		CCNE1	23307	23307	T	C19orf2	-77556	-77556	A		23307
AcH3region-061107-80	chr19	35523278	35524027	0	0	0	0	1				0		C19orf2	355338	355338	T	ZNF536	-31140	-31140	A		-31140
AcH3region-061107-82	chr19	35847132	35847746	0	0	0	0	1				0		AK091070	109958	109958	T	BC040412	-242199	-242199	A		109958
AcH3region-061107-83	chr19	35901201	35902631	0	0	0	0	1				0		AK091070	164027	164027	T	BC040412	-187314	-187314	A		164027
AcH3region-061107-85	chr19	36445175	36446124	0	0	0	0	1				0		AX746504	-133569	-133569	A	TSHZ3	15891	15891	T		15891
AcH3region-061107-90	chr19	37587671	37588420	0	0	0	0	1				0		ZNF507	59279	59279	T	MGC35440	-115	-115	A		-115
AcH3region-061107-91	chr19	37752705	37753430	0	0	0	0	1				0		AK129497	86034	86034	T	TFAR19	-10513	-10513	A		-10513
AcH3region-061107-95	chr19	37873662	37874811	0	0	0	0	1				0		RGS9BP	15510	15510	T	ECAT8	-27710	-27710	A		15510
AcH3region-061107-96	chr19	37874962	37875811	0	0	0	0	1				0		RGS9BP	16810	16810	T	ECAT8	-26710	-26710	A		16810
AcH3region-061107-104	chr19	38360380	38361029	0	0	0	0	1				0		PQWD	45543	45543	T	LRP3	-16300	-16300	A		-16300
AcH3region-061107-106	chr19	38475106	38477069	0	0	0	0	1				0		SLC7A10	-66558	-66558	A	CEBPA	8091	8091	T		8091
AcH3region-061107-108	chr19	38977189	38978052	0	0	0	0	1				0		CHST8	109916	109916	T	KCTD15	-1554	-1554	A		-1554
AcH3region-061107-110	chr19	38997238	38997687	0	0	0	0	1				0		KCTD15	15826	15826	T	CR622909	278366	278366	T		15826
AcH3region-061107-111	chr19	39278678	39279227	0	0	0	0	1				0		CR622909	-2625	-2625	A	LSM14A	-76083	-76083	A		-2625
AcH3region-061107-112	chr19	39316776	39317525	0	0	0	0	1				0		CR622909	-40723	-40723	A	LSM14A	-37785	-37785	A		-37785
AcH3region-061107-115	chr19	39436773	39437262	0	0	0	0	1				0		LSM14A	45833	45833	T	KIAA0355	-54	-54	A		-54
AcH3region-061107-119	chr19	39541437	39542957	0	0	0	0	1				0		KIAA0355	59014	59014	T	GPI	-4768	-4768	A		-4768
AcH3region-061107-125	chr19	39654911	39655460	0	0	0	0	1				0		SAE2	43291	43291	T	WTIP	-9259	-9259	A		-9259
AcH3region-061107-145	chr19	40884905	40885754	0	0	0	0	1				0		BC007817	-28872	-28872	A	ZBTB32	-9915	-9915	A		-9915
AcH3region-061107-153	chr19	41113980	41114329	0	0	0	0	1				0		TYROBP	-22954	-22954	A	LRFN3	-5532	-5532	A		-5532
AcH3region-061107-161	chr19	41310374	41311123	0	0	0	0	1				0		TBCB	11850	11850	T	CAPNS1	-11634	-11634	A		-11634
AcH3region-061107-165	chr19	41560620	41562126	0	0	0	0	1				0		ZFP14	-9907	-9907	A	ZNF545	39264	39264	T		-9907
AcH3region-061107-202	chr19	43481437	43481986	0	0	0	0	1				0		SPINT2	34396	34396	T	C19orf33	-4657	-4657	A		-4657
AcH3region-061107-227	chr19	44501936	44503085	0	0	0	0	1				0		LRFN1	-4755	-4755	A	GMFG	14926	14926	T		-4755
AcH3region-061107-228	chr19	44523274	44524646	0	0	0	0	1				0		GMFG	-4755	-4755	A	SAMD4B	-301	-301	A		-301
AcH3region-061107-231	chr19	44584577	44585526	0	0	0	0	1				0		DKFZp434H247	10775	10775	T	ZFP36	-3800	-3800	A		-3800
AcH3region-061107-233	chr19	44592289	44592638	0	0	0	0	1				0		ZFP36	2963	2963	T	PLEKHG2	-2951	-2951	A		-2951
AcH3region-061107-234	chr19	44594249	44594790	0	0	0	0	1				0		ZFP36	4923	4923	T	PLEKHG2	-799	-799	A		-799
AcH3region-061107-239	chr19	44680758	44681107	0	0	0	0	1				0		TIMM50	12688	12688	T	DLL3	-319	-319	A		-319
AcH3region-061107-243	chr19	45006214	45007521	0	0	0	0	1				0		CLC	-85706	-85706	A	DYRK1B	9160	9160	T		9160
AcH3region-061107-251	chr19	45388516	45389126	0	0	0	0	1				0		ZNF780A	-99831	-99831	A	MAP3K10	-364	-364	A		-364
AcH3region-061107-255	chr19	45483148	45483740	0	0	0	0	1				0		AKT2	-43	-43	A	C19orf47	55897	55897	T		-43
AcH3region-061107-257	chr19	45618446	45619596	0	0	0	0	1				0		PRX	-7335	-7335	A	SERTAD1	4142	4142	T		4142
AcH3region-061107-266	chr19	45888579	45889028	0	0	0	0	1				0		NUMBL	-183	-183	A	ADCK4	10176	10176	T		-183
AcH3region-061107-271	chr19	45995857	45996606	0	0	0	0	1				0		RAB4B	19066	19066	T	EGLN2	-378	-378	A		-378
AcH3region-061107-282	chr19	47078235	47078749	0	0	0	0	1				0		CD79A	5206	5206	T	FLJ00369	-357	-357	A		-357
AcH3region-061107-291	chr19	47438638	47440926	0	0	0	0	1				0		GSK3A	-62	-62	A	ERF	5794	5794	T		-62
AcH3region-061107-292	chr19	47463584	47465133	0	0	0	0	1				0		ERF	-12471	-12471	A	CIC	-15523	-15523	A		-12471
AcH3region-061107-293	chr19	47465631	47466480	0	0	0	0	1				0		ERF	-14518	-14518	A	CIC	-14176	-14176	A		-14176
AcH3region-061107-294	chr19	47475605	47476154	0	0	0	0	1				0		ERF	-24492	-24492	A	CIC	-4502	-4502	A		-4502
AcH3region-061107-295	chr19	47479052	47479701	0	0	0	0	1				0		ERF	-27939	-27939	A	CIC	-955	-955	A		-955
AcH3region-061107-301	chr19	47592053	47593515	0	0	0	0	1				0		CNFN	-5774	-5774	A	BC037865	-26231	-26231	A		-5774
AcH3region-061107-303	chr19	48651636	48652117	0	0	0	0	1				0		TEX101	67034	67034	T	LYPD3	9554	9554	T		9554
AcH3region-061107-327	chr19	49403329	49403778	0	0	0	0	1				0		ZNF226	42173	42173	T	ZNF227	-4752	-4752	A		-4752
AcH3region-061107-338	chr19	50085218	50085967	0	0	0	0	1				0		PVRL2	43986	43986	T	TOMM40	-366	-366	A		-366
AcH3region-061107-341	chr19	50121967	50122516	0	0	0	0	1				0		APOC1	10694	10694	T	APOC4	-14818	-14818	A		10694
AcH3region-061107-347	chr19	50355589	50356138	0	0	0	0	1				0		NKPD1	-6639	-6639	A	TRAPPC6A	17187	17187	T		-6639
AcH3region-061107-368	chr19	51077714	51078587	0	0	0	0	1				0		FOXA3	18357	18357	T	IRF2BP1	2629	2629	T		2629
AcH3region-061107-369	chr19	51081617	51082466	0	0	0	0	1				0		IRF2BP1	-401	-401	A	LOC339344	15236	15236	T		-401
AcH3region-061107-370	chr19	51122823	51123572	0	0	0	0	1				0		NANOS2	-12947	-12947	A	NOVA2	44925	44925	T		-12947
AcH3region-061107-381	chr19	52054893	52055642	0	0	0	0	1				0		AP2S1	-8850	-8850	A	GRLF1	-58130	-58130	A		-8850
AcH3region-061107-382	chr19	52056579	52060928	0	0	0	0	1				0		AP2S1	-10536	-10536	A	GRLF1	-52844	-52844	A		-10536
AcH3region-061107-383	chr19	52061338	52062925	0	0	0	0	1				0		AP2S1	-15295	-15295	A	GRLF1	-50847	-50847	A		-15295
AcH3region-061107-384	chr19	52096868	52097717	0	0	0	0	1				0		AP2S1	-50825	-50825	A	GRLF1	-16055	-16055	A		-16055
AcH3region-061107-385	chr19	52108053	52109306	0	0	0	0	1				0		AP2S1	-62010	-62010	A	GRLF1	-4466	-4466	A		-4466
AcH3region-061107-393	chr19	52307859	52309317	0	0	0	0	1				0		KIAA1064	-533	-533	A	AOS1	-16666	-16666	A		-533
AcH3region-061107-402	chr19	52795400	52796049	0	0	0	0	1				0		ZNF541	-55434	-55434	A	BC032065	-7215	-7215	A		-7215
AcH3region-061107-419	chr19	53738373	53738822	0	0	0	0	1				0		LMTK3	-30115	-30115	A	SULT2B1	-8418	-8418	A		-8418
AcH3region-061107-458	chr19	54786802	54788551	0	0	0	0	1				0		PRRG2	8527	8527	T	PRR12	-3365	-3365	A		-3365
AcH3region-061107-464	chr19	54960683	54961777	0	0	0	0	1				0		TSKS	-2356	-2356	A	AP2A1	-214	-214	A		-214
AcH3region-061107-475	chr19	55342810	55343510	0	0	0	0	1				0		FLJ26850	97153	97153	T	C19orf41	14840	14840	T		14840
AcH3region-061107-483	chr19	55852534	55854304	0	0	0	0	1				0		SYT3	-17669	-17669	A	SHANK1	30169	30169	T		-17669
AcH3region-061107-487	chr19	56029997	56032054	0	0	0	0	1				0		KLK15	-3406	-3406	A	KLK3	-17928	-17928	A		-3406
AcH3region-061107-488	chr19	56036039	56036688	0	0	0	0	1				0		KLK15	-9448	-9448	A	KLK3	-13294	-13294	A		-9448
AcH3region-061107-489	chr19	56046139	56047088	0	0	0	0	1				0		KLK15	-19548	-19548	A	KLK3	-2894	-2894	A		-2894
AcH3region-061107-492	chr19	56064919	56065768	0	0	0	0	1				0		KLK3	14937	14937	T	KLK2	-2732	-2732	A		-2732
AcH3region-061107-498	chr19	56303070	56304319	0	0	0	0	1				0		ATPBD3	-3411	-3411	A	SIGLEC9	-15657	-15657	A		-3411
AcH3region-061107-501	chr19	56588946	56590084	0	0	0	0	1				0		BC043532	-3306	-3306	A	SIGLEC10	22447	22447	T		-3306
AcH3region-061107-523	chr19	57780088	57780537	0	0	0	0	1				0		ZNF701	14749	14749	T	ZNF137	-11211	-11211	A		-11211
AcH3region-061107-524	chr19	57795861	57797410	0	0	0	0	1				0		ZNF137	4113	4113	T	ZNF83	15383	15383	T		4113
AcH3region-061107-535	chr19	58117241	58118635	0	0	0	0	1				0		ZNF320	-24616	-24616	A	MGC35402	19024	19024	T		19024
AcH3region-061107-539	chr19	58252879	58253828	0	0	0	0	1				0		FLJ32214	43454	43454	T	ZNF160	44660	44660	T		43454
AcH3region-061107-543	chr19	58528145	58529664	0	0	0	0	1				0		BIRC8	-41458	-41458	A	AK097037	-31122	-31122	A		-31122
AcH3region-061107-555	chr19	59331533	59332845	0	0	0	0	1				0		TFPT	-20685	-20685	A	FLJ00420	-415	-415	A		-415
AcH3region-061107-565	chr19	60168123	60168593	0	0	0	0	1				0		NLRP7	-17444	-17444	A	NLRP2	-989	-989	A		-989
AcH3region-061107-567	chr19	60209186	60209935	0	0	0	0	1				0		NLRP2	39604	39604	T	GP6	31509	31509	T		31509
AcH3region-061107-572	chr19	60461987	60462836	0	0	0	0	1				0		SAPS1	-248	-248	A	X05128	4721	4721	T		-248
AcH3region-061107-575	chr19	60542121	60542470	0	0	0	0	1				0		BC020862	-4893	-4893	A	SUV420H2	-605	-605	A		-605
AcH3region-061107-584	chr19	60808979	60810028	0	0	0	0	1				0		FIZ1	-3831	-3831	A	ZNF784	17725	17725	T		-3831
AcH3region-061107-585	chr19	60827887	60828368	0	0	0	0	1				0		ZNF784	-134	-134	A	ZNF580	-9825	-9825	A		-134
AcH3region-061107-597	chr19	61324679	61325495	0	0	0	0	1				0		ZNF787	-218	-218	A	ZNF444	-18872	-18872	A		-218
AcH3region-061107-610	chr19	62443348	62444197	0	0	0	0	1				0		AURKC	9109	9109	T	ZNF805	-12417	-12417	A		9109
AcH3region-061107-645	chr19	63603398	63604947	0	0	0	0	1				0		RPS5	12931	12931	T	ZNF584	-6927	-6927	A		-6927
AcH3region-061107-648	chr19	63669627	63670235	0	0	0	0	1				0		DKFZp686I0374	14845	14845	T	ZNF324	-39	-39	A		-39
AcH3region-061107-655	chr19	63747035	63747484	0	0	0	0	1				0		ZBTB45	-24035	-24035	A	TRIM28	-163	-163	A		-163
AcH3region-061107-662	chr20	195570	196019	0	0	0	0	1				0		DEFB32	9194	9194	T	C20orf96	23064	23064	T		9194
AcH3region-061107-667	chr20	252605	254054	0	0	0	0	1				0		AK025768	26400	26400	T	SOX12	-184	-184	A		-184
AcH3region-061107-682	chr20	668220	668669	0	0	0	0	1				0		DKFZp727A181	-63397	-63397	A	C20orf54	28462	28462	T		28462
AcH3region-061107-690	chr20	1187171	1187910	0	0	0	0	1				0		BC127731	55074	55074	T	SNPH	-7049	-7049	A		-7049
AcH3region-061107-695	chr20	1321751	1322200	0	0	0	0	1				0		FKBP12-Exip2	-6	-6	A	NSFL1C	74217	74217	T		-6
AcH3region-061107-697	chr20	1704863	1706112	0	0	0	0	1				0		SIRPG	-118438	-118438	A	SIRPA	-116700	-116700	A		-116700
AcH3region-061107-700	chr20	2135496	2136245	0	0	0	0	1				0		STK35	103978	103978	T	TGM3	-88429	-88429	A		-88429
AcH3region-061107-707	chr20	2696275	2697224	0	0	0	0	1				0		KIAA1442	18229	18229	T	CPXM1	32058	32058	T		18229
AcH3region-061107-712	chr20	2970160	2971509	0	0	0	0	1				0		PTPRA	54750	54750	T	GNRH2	-758	-758	A		-758
AcH3region-061107-716	chr20	3102722	3103571	0	0	0	0	1				0		ProSAPiP1	-530	-530	A	C20orf116	29724	29724	T		-530
AcH3region-061107-719	chr20	3167990	3168839	0	0	0	0	1				0		SLC4A11	-154	-154	A	CR626597	11846	11846	T		-154
AcH3region-061107-721	chr20	3336661	3337610	0	0	0	0	1				0		C20orf194	-32895	-32895	A	ATRN	-62065	-62065	A		-32895
AcH3region-061107-722	chr20	3399216	3399665	0	0	0	0	1				0		C20orf194	-95450	-95450	A	ATRN	-10	-10	A		-10
AcH3region-061107-737	chr20	3946689	3947538	0	0	0	0	1				0		RNF24	-2497	-2497	A	SMOX	-129911	-129911	A		-2497
AcH3region-061107-738	chr20	3952273	3953122	0	0	0	0	1				0		RNF24	-8081	-8081	A	SMOX	-124327	-124327	A		-8081
AcH3region-061107-740	chr20	4532309	4532858	0	0	0	0	1				0		BC039673	-171951	-171951	A	PRNP	-81938	-81938	A		-81938
AcH3region-061107-742	chr20	4689136	4689585	0	0	0	0	1				0		M8	-19822	-19822	A	RASSF2	34565	34565	T		-19822
AcH3region-061107-757	chr20	5810212	5810861	0	0	0	0	1				0		C20orf196	131170	131170	T	CHGB	-29306	-29306	A		-29306
AcH3region-061107-761	chr20	6142135	6142884	0	0	0	0	1				0		C20orf42	-89944	-89944	A	BMP2	-553860	-553860	A		-89944
AcH3region-061107-763	chr20	8060245	8060594	0	0	0	0	1				0		AK097836	111697	111697	T	PLCB1	-701	-701	A		-701
AcH3region-061107-767	chr20	8995930	8997209	0	0	0	0	1				0		PLCB1	351422	351422	T	PLCB4	-27722	-27722	A		-27722
AcH3region-061107-768	chr20	8997661	8999643	0	0	0	0	1				0		PLCB1	353153	353153	T	PLCB4	-25288	-25288	A		-25288
AcH3region-061107-769	chr20	9000494	9001543	0	0	0	0	1				0		PLCB1	355986	355986	T	PLCB4	-23388	-23388	A		-23388
AcH3region-061107-770	chr20	9002865	9003414	0	0	0	0	1				0		PLCB1	358357	358357	T	PLCB4	-21517	-21517	A		-21517
AcH3region-061107-778	chr20	9906499	9907248	0	0	0	0	1				0		PAK7	-138977	-138977	A	ANKRD5	-56448	-56448	A		-56448
AcH3region-061107-789	chr20	10603378	10604327	0	0	0	0	1				0		JAG1	-788	-788	A	BC043370	597701	597701	T		-788
AcH3region-061107-790	chr20	10645080	10645929	0	0	0	0	1				0		JAG1	-42490	-42490	A	BC043370	556099	556099	T		-42490
AcH3region-061107-791	chr20	11086385	11087834	0	0	0	0	1				0		JAG1	-483795	-483795	A	BC043370	114194	114194	T		114194
AcH3region-061107-792	chr20	11146869	11147518	0	0	0	0	1				0		JAG1	-544279	-544279	A	BC043370	54510	54510	T		54510
AcH3region-061107-793	chr20	11471739	11472860	0	0	0	0	1				0		BC043370	-269711	-269711	A	BTBD3	-346616	-346616	A		-269711
AcH3region-061107-795	chr20	12853754	12854403	0	0	0	0	1				0		BTBD3	1007175	1007175	T	SPTLC3	-83223	-83223	A		-83223
AcH3region-061107-796	chr20	12891481	12892630	0	0	0	0	1				0		BTBD3	1044902	1044902	T	SPTLC3	-44996	-44996	A		-44996
AcH3region-061107-806	chr20	16688798	16690162	0	0	0	0	1				0		OTOR	10794	10794	T	PCSK2	-464589	-464589	A		10794
AcH3region-061107-809	chr20	17497293	17497942	0	0	0	0	1				0		BFSP1	-9688	-9688	A	DSTN	-656	-656	A		-656
AcH3region-061107-815	chr20	17611289	17611938	0	0	0	0	1				0		RRBP1	-361	-361	A	C20orf179	-16654	-16654	A		-361
AcH3region-061107-816	chr20	17803455	17804067	0	0	0	0	1				0		C20orf179	174863	174863	T	SNX5	86571	86571	T		86571
AcH3region-061107-820	chr20	17986731	17987680	0	0	0	0	1				0		OVOL2	-210	-210	A	CSRP2BP	-78846	-78846	A		-210
AcH3region-061107-821	chr20	17987931	17988527	0	0	0	0	1				0		OVOL2	-1410	-1410	A	CSRP2BP	-77999	-77999	A		-1410
AcH3region-061107-833	chr20	18723096	18723545	0	0	0	0	1				0		AF161557	-163	-163	A	C20orf79	-18824	-18824	A		-163
AcH3region-061107-835	chr20	19679336	19679732	0	0	0	0	1				0		SLC24A3	538047	538047	T	BC090059	-48485	-48485	A		-48485
AcH3region-061107-836	chr20	19685693	19686742	0	0	0	0	1				0		SLC24A3	544404	544404	T	BC090059	-41475	-41475	A		-41475
AcH3region-061107-837	chr20	19713458	19713902	0	0	0	0	1				0		SLC24A3	572169	572169	T	BC090059	-14315	-14315	A		-14315
AcH3region-061107-838	chr20	19816109	19816858	0	0	0	0	1				0		DQ573663	-78319	-78319	A	RIN2	-1351	-1351	A		-1351
AcH3region-061107-843	chr20	19939287	19939836	0	0	0	0	1				0		RIN2	121078	121078	T	NAT5	-6100	-6100	A		-6100
AcH3region-061107-847	chr20	20641474	20642023	0	0	0	0	1				0		C20orf74	-208	-208	A	C20orf19	-412622	-412622	A		-208
AcH3region-061107-848	chr20	20671911	20673337	0	0	0	0	1				0		C20orf74	-30645	-30645	A	C20orf19	-381308	-381308	A		-30645
AcH3region-061107-849	chr20	20681110	20681459	0	0	0	0	1				0		C20orf74	-39844	-39844	A	C20orf19	-373186	-373186	A		-39844
AcH3region-061107-850	chr20	20687968	20688617	0	0	0	0	1				0		C20orf74	-46702	-46702	A	C20orf19	-366028	-366028	A		-46702
AcH3region-061107-851	chr20	20694186	20694935	0	0	0	0	1				0		C20orf74	-52920	-52920	A	C20orf19	-359710	-359710	A		-52920
AcH3region-061107-852	chr20	20823211	20823660	0	0	0	0	1				0		C20orf74	-181945	-181945	A	C20orf19	-230985	-230985	A		-181945
AcH3region-061107-853	chr20	21017161	21018410	0	0	0	0	1				0		C20orf74	-375895	-375895	A	C20orf19	-36235	-36235	A		-36235
AcH3region-061107-854	chr20	21018561	21019610	0	0	0	0	1				0		C20orf74	-377295	-377295	A	C20orf19	-35035	-35035	A		-35035
AcH3region-061107-855	chr20	21054044	21054393	0	0	0	0	1				0		C20orf74	-412778	-412778	A	C20orf19	-252	-252	A		-252
AcH3region-061107-858	chr20	21433895	21435244	0	0	0	0	1				0		DKFZp434M182	123538	123538	T	NKX2-2	7420	7420	T		7420
AcH3region-061107-859	chr20	21442834	21443789	0	0	0	0	1				0		NKX2-2	-170	-170	A	PAX1	-190574	-190574	A		-170
AcH3region-061107-860	chr20	21451774	21452323	0	0	0	0	1				0		NKX2-2	-9110	-9110	A	PAX1	-182040	-182040	A		-9110
AcH3region-061107-861	chr20	21631489	21632438	0	0	0	0	1				0		NKX2-2	-188825	-188825	A	PAX1	-1925	-1925	A		-1925
AcH3region-061107-863	chr20	21683764	21684213	0	0	0	0	1				0		PAX1	49401	49401	T	CR627206	526911	526911	T		49401
AcH3region-061107-864	chr20	21829263	21830412	0	0	0	0	1				0		PAX1	194900	194900	T	CR627206	380712	380712	T		194900
AcH3region-061107-865	chr20	21923275	21923724	0	0	0	0	1				0		PAX1	288912	288912	T	CR627206	287400	287400	T		287400
AcH3region-061107-866	chr20	21987074	21987523	0	0	0	0	1				0		PAX1	352711	352711	T	CR627206	223601	223601	T		223601
AcH3region-061107-867	chr20	22224307	22225056	0	0	0	0	1				0		CR627206	-13183	-13183	A	NR_001558	282224	282224	T		-13183
AcH3region-061107-868	chr20	22331987	22333482	0	0	0	0	1				0		CR627206	-120863	-120863	A	NR_001558	173798	173798	T		-120863
AcH3region-061107-869	chr20	22750047	22750596	0	0	0	0	1				0		AK055550	-136533	-136533	A	CR618492	-94589	-94589	A		-94589
AcH3region-061107-870	chr20	22927911	22928360	0	0	0	0	1				0		CR618492	82726	82726	T	BC045663	31062	31062	T		31062
AcH3region-061107-871	chr20	23020980	23021429	0	0	0	0	1				0		CD93	-6003	-6003	A	AX747171	-95168	-95168	A		-6003
AcH3region-061107-873	chr20	23285519	23287421	0	0	0	0	1				0		NXT1	6147	6147	T	GZF1	-3397	-3397	A		-3397
AcH3region-061107-874	chr20	23290097	23290546	0	0	0	0	1				0		NXT1	10725	10725	T	GZF1	-272	-272	A		-272
AcH3region-061107-882	chr20	24928627	24929076	0	0	0	0	1				0		C20orf3	-7202	-7202	A	ACSS1	22652	22652	T		-7202
AcH3region-061107-890	chr20	25161821	25162270	0	0	0	0	1				0		AX747658	-36313	-36313	A	PYGB	-14435	-14435	A		-14435
AcH3region-061107-900	chr20	25319642	25320291	0	0	0	0	1				0		ABHD12	-165	-165	A	GINS1	-16031	-16031	A		-165
AcH3region-061107-912	chr20	29623883	29624532	0	0	0	0	1				0		HM13	24974	24974	T	ID1	-32220	-32220	A		24974
AcH3region-061107-931	chr20	30396280	30397002	0	0	0	0	1				0		KIF3B	67153	67153	T	ASXH1	-12811	-12811	A		-12811
AcH3region-061107-936	chr20	30746659	30747008	0	0	0	0	1				0		FLJ33706	-43318	-43318	A	COMMD7	48028	48028	T		-43318
AcH3region-061107-938	chr20	30795553	30796002	0	0	0	0	1				0		COMMD7	-517	-517	A	DNMT3B	-17849	-17849	A		-517
AcH3region-061107-940	chr20	31242476	31243725	0	0	0	0	1				0		C20orf70	22856	22856	T	BASE	-1347	-1347	A		-1347
AcH3region-061107-943	chr20	31541086	31541435	0	0	0	0	1				0		SNTA1	-45727	-45727	A	CBFA2T2	-153	-153	A		-153
AcH3region-061107-950	chr20	31702617	31703366	0	0	0	0	1				0		DKFZp313F2116	12410	12410	T	C20orf144	-10414	-10414	A		-10414
AcH3region-061107-960	chr20	31922748	31923097	0	0	0	0	1				0		CHMP4B	59969	59969	T	RALY	-122295	-122295	A		59969
AcH3region-061107-961	chr20	31962216	31962765	0	0	0	0	1				0		CHMP4B	99437	99437	T	RALY	-82627	-82627	A		-82627
AcH3region-061107-962	chr20	31979292	31979841	0	0	0	0	1				0		CHMP4B	116513	116513	T	RALY	-65551	-65551	A		-65551
AcH3region-061107-963	chr20	32043919	32045078	0	0	0	0	1				0		CHMP4B	181140	181140	T	RALY	-314	-314	A		-314
AcH3region-061107-968	chr20	32266860	32267709	0	0	0	0	1				0		EIF2S2	-103114	-103114	A	ASIP	-44122	-44122	A		-44122
AcH3region-061107-981	chr20	32877177	32877756	0	0	0	0	1				0		NCOA6	-83	-83	A	HMG4L	8170	8170	T		-83
AcH3region-061107-983	chr20	32925484	32926033	0	0	0	0	1				0		GGTL3	-1162	-1162	A	ACSS2	-372	-372	A		-372
AcH3region-061107-1006	chr20	34115628	34116277	0	0	0	0	1				0		BC031254	-13332	-13332	A	EPB41L1	-26562	-26562	A		-13332
AcH3region-061107-1025	chr20	34808039	34808584	0	0	0	0	1				0		NDRG3	-144	-144	A	DSN1	26974	26974	T		-144
AcH3region-061107-1029	chr20	34923386	34924535	0	0	0	0	1				0		C20orf117	-1696	-1696	A	C20orf118	-13448	-13448	A		-1696
AcH3region-061107-1032	chr20	35016976	35017425	0	0	0	0	1				0		SAMHD1	-3386	-3386	A	RBL1	140399	140399	T		-3386
AcH3region-061107-1037	chr20	35467825	35468653	0	0	0	0	1				0		AX747164	2898	2898	T	NNAT	-114367	-114367	A		2898
AcH3region-061107-1055	chr20	36170323	36170877	0	0	0	0	1				0		DKFZp434P0735	42439	42439	T	TGM2	24699	24699	T		24699
AcH3region-061107-1056	chr20	36171412	36172187	0	0	0	0	1				0		DKFZp434P0735	43528	43528	T	TGM2	23389	23389	T		23389
AcH3region-061107-1061	chr20	36708208	36708857	0	0	0	0	1				0		SMAF1	64957	64957	T	SLC32A1	-77661	-77661	A		64957
AcH3region-061107-1062	chr20	36793179	36793828	0	0	0	0	1				0		SLC32A1	6661	6661	T	ACTR5	-16682	-16682	A		6661
AcH3region-061107-1063	chr20	36809596	36810345	0	0	0	0	1				0		SLC32A1	23078	23078	T	ACTR5	-165	-165	A		-165
AcH3region-061107-1068	chr20	37111588	37112866	0	0	0	0	1				0		DHX35	87175	87175	T	MAFB	1638424	1638424	T		87175
AcH3region-061107-1069	chr20	38048231	38049080	0	0	0	0	1				0		DHX35	1023818	1023818	T	MAFB	702210	702210	T		702210
AcH3region-061107-1070	chr20	38317124	38317773	0	0	0	0	1				0		DHX35	1292711	1292711	T	MAFB	433517	433517	T		433517
AcH3region-061107-1071	chr20	38348993	38349942	0	0	0	0	1				0		DHX35	1324580	1324580	T	MAFB	401348	401348	T		401348
AcH3region-061107-1072	chr20	38421483	38422132	0	0	0	0	1				0		DHX35	1397070	1397070	T	MAFB	329158	329158	T		329158
AcH3region-061107-1073	chr20	38476172	38477523	0	0	0	0	1				0		DHX35	1451759	1451759	T	MAFB	273767	273767	T		273767
AcH3region-061107-1074	chr20	38531029	38531778	0	0	0	0	1				0		DHX35	1506616	1506616	T	MAFB	219512	219512	T		219512
AcH3region-061107-1075	chr20	38535670	38537019	0	0	0	0	1				0		DHX35	1511257	1511257	T	MAFB	214271	214271	T		214271
AcH3region-061107-1077	chr20	38751374	38752523	0	0	0	0	1				0		MAFB	-84	-84	A	CR593014	-290279	-290279	A		-84
AcH3region-061107-1088	chr20	39379828	39380477	0	0	0	0	1				0		ZHX3	-172	-172	A	LPIN3	-22496	-22496	A		-172
AcH3region-061107-1101	chr20	39711537	39712809	0	0	0	0	1				0		CHD6	-30990	-30990	A	BC040166	-1034727	-1034727	A		-30990
AcH3region-061107-1102	chr20	39724172	39724721	0	0	0	0	1				0		CHD6	-43625	-43625	A	BC040166	-1022815	-1022815	A		-43625
AcH3region-061107-1103	chr20	39754583	39755732	0	0	0	0	1				0		CHD6	-74036	-74036	A	BC040166	-991804	-991804	A		-74036
AcH3region-061107-1105	chr20	41525908	41526257	0	0	0	0	1				0		SFRS6	5977	5977	T	L3MBTL	-50209	-50209	A		5977
AcH3region-061107-1106	chr20	41569794	41570643	0	0	0	0	1				0		SFRS6	49863	49863	T	L3MBTL	-5823	-5823	A		-5823
AcH3region-061107-1109	chr20	41719375	41720424	0	0	0	0	1				0		IFT52	66378	66378	T	MYBL2	-8698	-8698	A		-8698
AcH3region-061107-1111	chr20	41911959	41912479	0	0	0	0	1				0		FAM112A	-122903	-122903	A	TOX2	-65741	-65741	A		-65741
AcH3region-061107-1122	chr20	42970941	42972568	0	0	0	0	1				0		YWHAB	23184	23184	T	AX721304	-13639	-13639	A		-13639
AcH3region-061107-1123	chr20	42973547	42973996	0	0	0	0	1				0		YWHAB	25790	25790	T	AX721304	-12211	-12211	A		-12211
AcH3region-061107-1131	chr20	43281406	43281855	0	0	0	0	1				0		SEMG1	12319	12319	T	SEMG2	-1568	-1568	A		-1568
AcH3region-061107-1132	chr20	43313824	43314173	0	0	0	0	1				0		SEMG2	30401	30401	T	SLPI	2447	2447	T		2447
AcH3region-061107-1134	chr20	43329145	43329494	0	0	0	0	1				0		SLPI	-12525	-12525	A	MATN4	38176	38176	T		-12525
AcH3region-061107-1141	chr20	43498517	43499245	0	0	0	0	1				0		PIG-T	13077	13077	T	WFDC2	-32562	-32562	A		13077
AcH3region-061107-1142	chr20	43527309	43528483	0	0	0	0	1				0		PIG-T	41869	41869	T	WFDC2	-3324	-3324	A		-3324
AcH3region-061107-1155	chr20	44546881	44548230	0	0	0	0	1				0		DKFZp547G0215	-25559	-25559	A	DKFZp572F2170	20621	20621	T		20621
AcH3region-061107-1165	chr20	45422543	45423492	0	0	0	0	1				0		PRKCBP1	-3662	-3662	A	NCOA3	-140571	-140571	A		-3662
AcH3region-061107-1166	chr20	45555236	45555985	0	0	0	0	1				0		PRKCBP1	-136355	-136355	A	NCOA3	-8078	-8078	A		-8078
				0.809924	0.578638	0.147183	0.231287	0.190076				0.431455
