# Supplementary material for: Genomic Androgen Receptor-Occupied Regions with Different Functions, Defined by Histone Acetylation, Coregulators and Transcriptional Capacity
Source: PLoS One. 2008 Nov 10;3(11):e3645. doi: 10.1371/journal.pone.0003645 (PMC2577007; doi:10.1371/journal.pone.0003645)
Supplement: Table S2 — Hormone-dependent gene expression in C4-2B cells (4.91 MB XLS) [file pone.0003645.s009.xls]

Accession,Gene,Fold,,Ttest,Ttest (perm),E-value,log-mean (DHT-),log-mean(DHT+),,DHT- (A),DHT- (C ),DHT- (D),DHT- (B),DHT- (E),DHT- (F)
NM_194289.1,LOC152195,1.4053,,6.20E-07,1.65E-06,0.08,292.7,411.3,,292.9,295.5,289.6167,409.3333,413.6833,410.8167
NM_198951.1,TGM2,1.2704,,5.73E-07,1.65E-06,0.08,45.8,58.2,,45.7833,45.6833,45.8667,58.0333,57.8667,58.5667
NM_004598.2,SPOCK,1.9976,,6.80E-07,3.51E-06,0.16,52.8,105.5,,53.9833,52.1167,52.35,104.1,105.65,106.75
NM_012328.1,DNAJB9,3.3457,,7.43E-07,5.89E-06,0.28,482.3,1613.6,,489.3,464.1167,494.0167,1577.8917,1643,1620.6
NM_003246.2,THBS1,2.442,,8.55E-07,7.96E-06,0.37,392.5,958.4,,407.7667,376.75,393.4667,956,948.8,970.4833
XM_928770.1,LOC440910,1.3636,,1.11E-06,9.80E-06,0.46,45.2,61.6,,45.2833,45.3167,45.0167,61,61.8667,62.0667
NM_004206.2,SEC22L3,1.1754,,1.41E-06,1.21E-05,0.57,641.6,754.1,,644.6167,638.15,641.9833,750.8833,755.95,755.4833
NM_006307.2,SRPX,0.7255,,1.42E-06,1.41E-05,0.66,63.8,46.3,,63.8833,64.2667,63.3167,45.8667,46.8,46.25
NM_013336.3,SEC61A1,1.5156,,1.70E-06,1.60E-05,0.75,1324.2,2007.0,,1327.6833,1318.05,1327.0333,1994,2037.95,1989.4833
NM_138341.1,TMEM116,0.6099,,1.70E-06,1.80E-05,0.84,452.3,275.9,,450.8,453.85,452.35,283.75,273.45,270.6667
NM_014220.2,TM4SF1,2.2708,,2.28E-06,2.03E-05,0.95,498.9,1132.9,,516.6667,482.425,498.1667,1130.35,1155.4333,1113.25
NM_003953.4,MPZL1,1.8204,,2.63E-06,2.23E-05,1.04,564.8,1028.2,,575.5,566.1083,553,1034.15,1041.8667,1008.7917
XM_938769.1,NAT1,3.6914,,3.54E-06,2.43E-05,1.14,210.9,778.6,,215.625,199.1833,218.4667,750.2,797.7,788.65
NM_139241.1,FGD4,1.8625,,4.15E-06,2.65E-05,1.24,68.3,127.3,,70.3667,66.2,68.5333,124.9083,128.3333,128.6667
NM_201994.1,VAMP4,0.8546,,4.28E-06,2.85E-05,1.33,150.4,128.6,,150.7167,150.9667,149.6,129.5083,128.1167,128.0333
NM_006255.3,PRKCH,1.7827,,4.32E-06,3.10E-05,1.45,213.7,381.0,,211.825,209.7667,219.6667,378.8667,388.4667,375.7167
NM_014668.2,GREB1,3.5144,,4.76E-06,3.40E-05,1.59,58.8,206.7,,58.6,63.5,54.7,201.8667,213.8333,204.6833
NM_172215.1,CAMKK2,2.9337,,5.28E-06,3.72E-05,1.74,209.9,615.8,,199.5833,212.3,218.2667,605.9833,638.2833,603.6917
NM_198941.1,SERINC3,0.828,,5.74E-06,4.12E-05,1.92,943.2,781.0,,944.7333,949.8,935.1667,776.4833,780.65,785.9
BC039414,BC039414,1.8823,,6.58E-06,4.59E-05,2.14,155.0,291.7,,163.05,153.85,148.3667,293.8167,291.35,289.975
NM_058248.1,DNASE2B,3.0645,,6.62E-06,4.79E-05,2.24,169.3,518.9,,178.125,156.6667,173.9833,500.9833,531.4333,524.8333
NM_001030050.1,KLK3,4.9613,,6.86E-06,5.01E-05,2.34,795.2,3945.2,,724.25,851.225,815.6,4026.05,4060.05,3756.4833
NM_004917.2,KLK4,2.5017,,7.19E-06,5.24E-05,2.45,3311.6,8284.6,,3536.7333,3230.95,3178.1,8377.3167,8435.35,8046.6
NM_145037.1,FAM55C,1.2702,,8.31E-06,5.45E-05,2.55,60.3,76.6,,60.8,59.9167,60.15,77.375,75.675,76.6833
NM_005654.4,NR2F1,0.6353,,8.58E-06,5.76E-05,2.69,113.2,71.9,,111.6,112.2167,115.8667,71.95,71.0083,72.825
NM_005845.2,ABCC4,5.1206,,9.72E-06,6.16E-05,2.88,389.0,1991.8,,434.1833,336.5083,402.825,1894.0833,2041.35,2043.8
NM_032323.1,TMEM79,1.7798,,1.00E-05,6.28E-05,2.93,235.9,419.9,,229.15,240.5667,238.2,416.0833,412.725,431.0667
NM_199464.1,KCNRG,1.6297,,1.02E-05,6.61E-05,3.09,117.8,191.9,,118.05,119.5,115.7333,191.75,196.2583,187.7667
NM_033102.1,SLC45A3,18.0172,,1.15E-05,7.15E-05,3.34,155.3,2798.6,,165.7667,154.9833,145.875,2605.3333,2889.6,2911.5333
NM_006216.2,SERPINE2,1.5569,,1.33E-05,7.67E-05,3.58,389.4,606.3,,385.8167,401.7667,380.9667,595.7833,608.6833,614.5667
NM_152542.2,PPM1K,2.0525,,1.35E-05,7.88E-05,3.68,239.1,490.8,,229.45,253.1083,235.3917,489.3,503.1667,480.15
NM_004226.2,STK17B,2.3551,,1.37E-05,7.97E-05,3.72,71.3,167.9,,71.35,73.6333,69.0167,166.3583,174.7667,162.9
NM_145162.1,MAP2K5,0.8848,,1.38E-05,8.18E-05,3.82,47.3,41.8,,47.0667,47.1333,47.6583,41.6667,41.8333,42.0167
NM_006169.2,NNMT,2.5954,,1.38E-05,8.42E-05,3.93,41.9,108.8,,44.1667,41.75,39.95,107.025,113.4333,106.0833
NM_002056.1,GFPT1,1.7322,,1.45E-05,8.64E-05,4.04,493.0,854.0,,506.8333,481.3083,491.3167,839.3833,844.8667,878.4
NM_025106.2,SPSB1,1.7264,,1.56E-05,9.09E-05,4.25,62.4,107.7,,62.5333,64.2667,60.45,110.6,105.8667,106.75
NM_138799.2,OACT2,3.5572,,1.65E-05,9.61E-05,4.49,129.2,459.5,,128.9667,126.4583,132.1583,439.8833,454.4333,485.3333
NM_001032281.1,TFPI,1.9938,,1.78E-05,9.73E-05,4.55,225.4,449.4,,232.7833,212.7,231.2583,436.0833,456.9333,455.4333
NM_030958.1,SLCO5A1,0.6081,,2.09E-05,9.91E-05,4.63,167.9,102.1,,167.7,172.5333,163.6833,104.5667,100.35,101.4833
NM_014331.2,SLC7A11,1.2563,,2.10E-05,1.01E-04,4.72,132.3,166.3,,133.05,134.2667,129.75,165.8333,165.5333,167.425
NM_182661.1,CERK,0.5171,,2.12E-05,1.03E-04,4.81,220.0,113.8,,216.7167,219.2667,223.9667,122.05,109.1833,110.45
NM_014606.1,HERC3,2.819,,2.13E-05,1.06E-04,4.95,78.8,222.2,,80.8667,81.8667,73.95,222.7083,232.05,212.2167
NM_001010990.1,HERPUD1,2.0549,,2.40E-05,1.09E-04,5.09,1331.9,2737.0,,1339.6833,1348.4417,1307.9333,2833.55,2622.2667,2759.4
NM_014762.2,DHCR24,2.3598,,2.42E-05,1.11E-04,5.19,892.3,2105.7,,895.3333,921.8,860.85,2007.55,2180.9667,2132.4667
NM_002539.1,ODC1,3.5187,,2.45E-05,1.13E-04,5.28,5227.3,18393.3,,4966.0333,5323.7833,5402.5667,17471.1667,19467.8667,18295.15
NM_024681.1,KCTD17,0.7271,,2.59E-05,1.16E-04,5.42,1195.6,869.3,,1199.2833,1183.2333,1204.2833,896.3167,853.45,858.7
NM_007085.3,FSTL1,1.2925,,2.63E-05,1.17E-04,5.47,438.0,566.2,,447.9667,430.4667,435.8333,563.5,571.7667,563.2833
NM_006854.2,KDELR2,1.412,,2.65E-05,1.19E-04,5.56,2400.7,3389.9,,2396.7833,2467,2340,3357.8167,3443.45,3369.0333
NM_020529.1,NFKBIA,2.4112,,2.75E-05,1.24E-04,5.79,2500.7,6029.5,,2351.05,2543.4,2615.0833,5975.55,6305.4333,5817.65
NM_033401.2,CNTNAP4,0.7471,,2.76E-05,1.26E-04,5.89,170.7,127.5,,168.5583,174.6667,168.8167,127.7333,127.05,127.6917
NM_022132.3,MCCC2,2.1356,,2.78E-05,1.29E-04,6.03,138.9,296.6,,143.9333,145.7333,127.7,297.75,303.9833,288.25
NM_003877.3,SOCS2,2.5904,,2.80E-05,1.32E-04,6.17,60.9,157.8,,64.1333,59.8,58.9333,151.7583,166.0083,155.95
NM_000693.1,ALDH1A3,4.401,,2.89E-05,1.34E-04,6.26,420.9,1852.6,,452.55,373.3667,441.4417,1736.0167,1948.8333,1879.3333
NM_001012716.1,C18orf56,0.7791,,3.14E-05,1.40E-04,6.54,1492.5,1162.8,,1494.9667,1493.65,1488.9833,1140.3833,1193.2167,1155.4333
NM_002298.2,LCP1,1.9569,,3.37E-05,1.43E-04,6.68,681.4,1333.4,,665,677.8333,701.85,1354.6833,1372.6,1274.9833
NM_005012.1,ROR1,1.3638,,3.38E-05,1.45E-04,6.77,96.2,131.1,,93.3833,99.2333,95.95,131.5417,131.1667,130.725
NM_004457.3,ACSL3,2.8423,,3.43E-05,1.47E-04,6.87,117.9,335.2,,115.45,125.4333,113.3083,319,353.5583,334.0667
NM_003628.3,PKP4,0.7727,,3.51E-05,1.50E-04,7.01,466.4,360.4,,469.3167,458.3417,471.6833,366.7833,358.3167,356.1667
NM_138786.1,TM4SF18,1.5328,,3.53E-05,1.52E-04,7.10,33.6,51.5,,32.65,34.9,33.3833,51.6,50.5167,52.55
NM_018948.2,ERRFI1,3.6305,,3.58E-05,1.54E-04,7.19,336.2,1220.5,,356.2167,318.9667,334.4167,1145.4417,1228,1292.6833
NM_014964.3,EPN2,1.7295,,3.60E-05,1.58E-04,7.38,162.9,281.8,,163.1917,164.15,161.5,270.2333,288.4,287.1667
NM_024409.1,NPPC,8.4947,,3.61E-05,1.59E-04,7.43,46.1,391.6,,47.3667,46.2167,44.7667,358.0333,408.8,410.4333
NM_015015.1,JMJD2B,1.5265,,3.76E-05,1.62E-04,7.57,151.2,230.8,,148.75,147.2667,157.8583,233.45,232.7167,226.4
NM_006096.2,NDRG1,6.2056,,3.77E-05,1.63E-04,7.61,570.7,3541.5,,582.2333,542.1167,588.8833,3295.5167,3810.9667,3536.7333
NM_024944.2,CHODL,1.0621,,3.81E-05,1.65E-04,7.71,44.4,47.1,,44.25,44.3667,44.5167,47.3333,47.1333,46.9333
XM_943964.1,LOC649859,1.449,,3.82E-05,1.68E-04,7.85,58.9,85.4,,58.2,60.7167,57.9,87.2,85.1917,83.7833
NM_019054.1,FAM35A,1.2017,,3.83E-05,1.70E-04,7.94,144.8,174.0,,147.2417,144.2333,142.95,172.5333,174.9167,174.575
NM_022765.2,MICAL1,3.4588,,3.86E-05,1.71E-04,7.99,289.7,1002.0,,295.05,289.1583,284.9167,946.0333,994.0833,1069.5833
NM_152271.2,LONRF1,2.4645,,3.87E-05,1.73E-04,8.08,186.8,460.4,,183.1583,188.6667,188.7,435.5833,482.8583,464.0667
NM_176895.1,PPAP2A,1.9451,,3.91E-05,1.77E-04,8.27,3904.9,7595.4,,3957.2333,3869.8,3888.25,7229.5667,7806.7667,7763.7167
NM_012463.2,ATP6V0A2,1.2375,,3.93E-05,1.78E-04,8.31,135.7,167.9,,133.05,137.7833,136.25,166.5333,169.4833,167.7083
NM_006988.3,ADAMTS1,4.0199,,3.95E-05,1.79E-04,8.36,614.2,2469.2,,654.6,612.55,577.9833,2291.45,2589.45,2537.25
NM_001321.1,CSRP2,1.8232,,4.04E-05,1.82E-04,8.50,47.1,85.9,,47.6667,46.9667,46.6833,82.0667,88.4917,87.2167
NM_000856.2,GUCY1A3,1.7986,,4.22E-05,1.87E-04,8.74,811.5,1459.5,,817.0083,798.0833,819.4583,1516.5,1461.6,1402.6333
NM_002133.1,HMOX1,0.7482,,4.39E-05,1.89E-04,8.83,277.4,207.5,,274.9833,277.9,279.2667,206.7,202.1417,213.8917
NM_020859.1,SHRM,2.4236,,4.54E-05,1.94E-04,9.06,508.6,1232.7,,556.7333,474.3833,498.1667,1229.0833,1285.9833,1184.9833
NM_145033.1,C21orf100,2.1629,,4.59E-05,1.97E-04,9.20,101.1,218.7,,100.6833,104.7167,98.0417,207.575,221.4333,227.55
NM_020856.1,ZNF537,0.4473,,4.70E-05,2.00E-04,9.34,245.9,110.0,,254.8667,238.0167,245.0083,118.5333,111.8167,100.3583
NM_001636.1,SLC25A6,0.8292,,4.71E-05,2.02E-04,9.44,2808.4,2328.7,,2857.95,2792.8167,2775.1333,2337.0167,2324,2324.9917
NM_005605.3,PPP3CC,1.4107,,4.79E-05,2.03E-04,9.48,402.7,568.1,,400.3,412.5667,395.45,568.7667,555.4167,580.4083
NM_152486.2,SAMD11,0.7045,,4.83E-05,2.06E-04,9.62,283.5,199.7,,285.5,281.6583,283.2667,208.1167,197.8083,193.5
NM_023938.4,C1orf116,5.8873,,4.92E-05,2.08E-04,9.72,1049.3,6177.7,,1007,1094.2,1048.6,5664.2167,6593.5833,6312.8667
NM_004104.4,FASN,1.4103,,4.96E-05,2.09E-04,9.76,12698.0,17908.1,,12598.4,12818.5,12678.1333,17715.8,17568.5167,18452.5333
BX538009,BX538009,1.9625,,5.16E-05,2.16E-04,10.09,751.1,1474.1,,681,807.1,770.9833,1455.25,1495.2667,1471.9167
NM_005690.2,DNM1L,1.8473,,5.25E-05,2.18E-04,10.18,222.9,411.8,,235.7,231.4083,203.1667,412.9167,409.125,413.4917
NM_001490.3,GCNT1,2.2848,,5.37E-05,2.22E-04,10.37,191.1,436.7,,198.1167,174.9333,201.5167,416.2833,451.25,443.425
NM_015278.3,SASH1,2.4371,,5.37E-05,2.25E-04,10.51,369.8,901.2,,367.775,386.175,355.9917,858.0833,894.2667,953.7917
NM_003820.2,TNFRSF14,0.7987,,5.52E-05,2.32E-04,10.84,1061.0,847.4,,1071.7833,1040.65,1070.9667,856.6,849.3417,836.3667
NM_014734.2,KIAA0247,0.6752,,5.57E-05,2.34E-04,10.93,207.3,140.0,,203.7167,210.675,207.6167,146.3333,137.2,136.6333
NM_022074.2,FAM111A,0.742,,5.60E-05,2.35E-04,10.98,725.6,538.3,,741.3917,728.6333,707.05,541.75,540.5167,532.75
NM_014422.2,PIB5PA,0.6151,,5.62E-05,2.37E-04,11.07,284.6,175.0,,288.1833,275.4333,290.35,182.9833,171,171.4167
NM_001029998.1,C4orf13,1.832,,5.62E-05,2.39E-04,11.16,351.5,644.0,,338.5667,365.6833,350.9,619.1333,668.5,645.4167
NM_022764.1,FLJ12998,0.892,,5.70E-05,2.45E-04,11.44,143.7,128.2,,142.9667,143.35,144.7583,127.7333,129.5,127.3
NM_002862.3,PYGB,1.5047,,5.81E-05,2.47E-04,11.54,1145.6,1723.8,,1168.55,1156.1667,1112.7667,1708.0167,1778.1667,1686.5333
NM_005170.2,ASCL2,0.7332,,5.97E-05,2.48E-04,11.58,989.9,725.8,,1001.7,971.8833,996.35,748.4083,708.75,720.7333
NM_002130.4,HMGCS1,1.4508,,6.02E-05,2.50E-04,11.68,1190.8,1727.6,,1171.6,1211.9667,1189.325,1686.5333,1716.2333,1781.5167
NM_021643.1,TRIB2,1.5951,,6.03E-05,2.52E-04,11.77,94.5,150.7,,92.2333,91.9833,99.3333,151.45,146.7833,153.85
NM_030582.2,COL18A1,0.7127,,6.33E-05,2.54E-04,11.87,102.9,73.3,,103.9167,101.1,103.5583,76.1333,72.5167,71.3417
NM_020639.2,RIPK4,1.7405,,6.54E-05,2.57E-04,12.01,154.9,269.7,,149.9833,152.6917,162.4167,259.3917,272.1167,277.8333
NM_017753.2,PRG-3,0.365,,6.58E-05,2.61E-04,12.19,1102.5,402.4,,1076.7167,1098.5417,1132.925,477.9,356.8333,382.1833
NM_006361.4,HOXB13,0.6162,,6.59E-05,2.64E-04,12.33,1470.0,905.8,,1484.7833,1476.15,1449.2333,963.0833,856.9667,900.5
NM_152523.1,FLJ40432,1.3979,,6.62E-05,2.65E-04,12.38,176.7,247.0,,182.4,173.05,174.85,250.65,241.3333,249.2333
NM_003068.3,SNAI2,3.6826,,6.70E-05,2.68E-04,12.52,36.4,134.1,,36.1,39.4333,33.9,139.775,139.7417,123.3917
NM_001185.2,AZGP1,1.5808,,6.75E-05,2.69E-04,12.57,540.4,854.2,,516.35,551.1833,554.4,833.25,879.85,850.1333
NM_021962.2,ABR,0.7592,,7.00E-05,2.72E-04,12.71,582.5,442.3,,572.1167,579.2167,596.5667,444.7,447.5667,434.6667
NM_003622.2,PPFIBP1,1.6652,,7.06E-05,2.74E-04,12.80,190.4,317.0,,178.125,194.6333,198.95,310.7,324.1333,316.225
NM_013233.1,STK39,2.5106,,7.07E-05,2.76E-04,12.89,744.4,1868.7,,808.1,691.1333,738.425,1756.7,1927.4167,1927.4167
NM_001025252.1,TPD52,1.4426,,7.16E-05,2.80E-04,13.08,70.8,102.1,,71.2833,70.3917,70.6333,100.85,105.7417,99.7833
NM_016323.1,HERC5,2.4316,,7.16E-05,2.81E-04,13.13,124.9,303.8,,125.7083,116.5333,133.15,288.2667,320.8833,303.1667
AK131003,AK131003,0.8936,,7.24E-05,2.85E-04,13.31,42.2,37.7,,41.7667,42.2667,42.4333,38.0167,37.55,37.45
NM_003627.4,SLC43A1,2.2374,,7.32E-05,2.92E-04,13.64,389.7,871.8,,366.05,416.0583,388.4667,823.9667,905.1333,888.5333
NM_004839.2,HOMER2,2.5019,,7.36E-05,2.95E-04,13.78,407.2,1018.7,,408.0833,410.6667,402.825,960.45,1086.0833,1013.5
NM_018469.3,TEX2,1.506,,7.38E-05,2.97E-04,13.87,530.4,798.8,,552.5833,517.7,521.5,782.7333,821.3,792.7417
NM_005544.1,IRS1,1.4209,,7.39E-05,2.98E-04,13.92,67.1,95.4,,67,67.3583,67,92.875,98.5833,94.7333
NM_021233.2,DNASE2B,2.1379,,7.39E-05,2.98E-04,13.92,238.2,509.3,,268.7833,221.9333,226.6667,506.8833,521.0667,500.25
BI821208,BI821208,1.3693,,7.53E-05,3.04E-04,14.20,344.3,471.5,,342.9333,345.475,344.6333,471.0833,458.7667,485.0167
NM_001002796.1,MCTP1,0.7446,,7.56E-05,3.06E-04,14.29,65.5,48.8,,64.9,64.5167,67.0917,49.9333,47.9167,48.4667
NM_015238.1,WWC1,1.9172,,7.63E-05,3.08E-04,14.39,856.3,1641.7,,839.275,904.9,826.7833,1583.2,1720.0667,1624.75
NM_006674.2,HCP5,0.631,,7.65E-05,3.10E-04,14.48,153.8,97.1,,158.5667,154.55,148.5,100.2333,96.9,94.1583
NM_004669.2,CLIC3,0.9484,,7.70E-05,3.11E-04,14.53,36.6,34.7,,36.6833,36.4833,36.7167,34.6,34.7167,34.9
NM_022572.2,PNKD,1.615,,7.71E-05,3.13E-04,14.62,79.9,129.1,,79.7333,84.2917,75.9667,125.675,130.5667,131.0667
NM_004580.3,RAB27A,1.6819,,7.92E-05,3.17E-04,14.81,130.0,218.7,,128.7833,130.8,130.5583,219.95,227.5167,209.0917
NM_021224.3,ZNF462,0.5348,,8.24E-05,3.22E-04,15.04,779.9,417.1,,782.2333,804.2,754.0333,448.8,413.4,391.15
NM_015077.1,SARM1,1.4333,,8.40E-05,3.25E-04,15.18,189.4,271.4,,182.5833,198.75,187.1167,269.9417,274.4333,269.9
NM_017906.2,PAK1IP1,4.2133,,8.57E-05,3.30E-04,15.42,1149.8,4844.5,,1108.6667,1185.0417,1157.05,4456.3667,5246.5,4862.9
NM_012429.1,SEC14L2,2.1656,,8.62E-05,3.32E-04,15.51,75.4,163.4,,74.2083,76.9,75.25,153.9833,172.6833,164.0167
NM_000053.2,ATP7B,1.194,,8.68E-05,3.36E-04,15.70,118.9,141.9,,119.6667,119.975,116.95,140.2167,141.6833,143.8667
NM_018442.2,IQWD1,1.4302,,8.68E-05,3.36E-04,15.70,2254.8,3224.9,,2259.2333,2272.3,2233.0167,3128.4,3216.7167,3332.7
NM_002220.1,ITPKA,0.5679,,9.12E-05,3.38E-04,15.79,231.1,131.2,,234.6333,232,226.6667,142.5667,128.9667,122.9417
NM_021614.2,KCNN2,3.5938,,9.21E-05,3.40E-04,15.88,71.0,255.2,,76.8667,66.4,70.1833,263.2583,270.2833,233.6667
NM_016121.3,KCTD3,1.9767,,9.26E-05,3.42E-04,15.98,451.6,892.7,,447.7,433.0667,475.075,852.3167,938.5583,889.2667
NM_007076.2,HYPE,2.7871,,9.36E-05,3.46E-04,16.16,334.3,931.6,,351,305.5333,348.2167,883.1333,1000.0333,915.4667
NM_018319.3,TDP1,0.5777,,9.37E-05,3.48E-04,16.26,383.5,221.5,,380.0667,382.3083,388.2083,241.7333,210.3167,213.8917
NM_152573.2,RASEF,1.3097,,9.42E-05,3.51E-04,16.40,617.1,808.2,,599.2917,615.3667,637.1,798.4083,815.7667,810.4833
NM_020223.1,FAM20C,0.882,,9.62E-05,3.55E-04,16.58,53.3,47.0,,52.7,54.0333,53.0667,46.9667,46.9,47.0667
NM_017724.1,LRRFIP2,1.7614,,9.73E-05,3.59E-04,16.77,462.4,814.5,,452.0667,480.4167,455.2,850.4,778.8833,815.6833
NM_024889.3,C10orf81,0.5059,,9.74E-05,3.61E-04,16.86,131.4,66.5,,130.55,131.4833,132.2833,73.9,59.6833,66.65
NM_181795.1,PKIB,0.5231,,9.94E-05,3.62E-04,16.91,211.9,110.8,,206.5833,216.5333,212.65,122.05,109.0417,102.325
NM_001030047.1,KLK3,5.6359,,9.99E-05,3.64E-04,17.00,581.3,3276.1,,527.7833,658.7,564.9833,3342.625,3545.1167,2967.15
NM_020182.3,TMEPAI,4.4446,,1.00E-04,3.66E-04,17.10,88.1,391.6,,80.4,92.325,92.15,376.975,369.9,430.6833
XM_940209.1,KIAA0194,1.9736,,1.00E-04,3.69E-04,17.24,930.5,1836.4,,944.8833,946.8,900.5,1733.2833,1854.2167,1926.8333
NM_018322.1,C6orf64,0.6141,,1.01E-04,3.72E-04,17.38,781.9,480.2,,753.25,799.9167,793.3,488.1167,455.4333,498.0583
NM_199169.1,TMEPAI,5.0483,,1.02E-04,3.75E-04,17.52,390.5,1971.3,,375.0583,396.8583,400.0333,1775.5667,2107.9,2046.8667
NM_018073.5,TRIM68,1.1773,,1.02E-04,3.81E-04,17.80,729.6,858.9,,729.1833,736.6,723.1167,873.1,848.0667,855.8583
NM_020338.2,RAI17,1.9347,,1.04E-04,3.85E-04,17.98,1157.3,2238.9,,1258.7167,1128.85,1090.7417,2299.5833,2276.4667,2143.8167
NM_170775.1,KCNN2,4.3765,,1.06E-04,3.86E-04,18.03,215.3,942.2,,223.5167,206.8,215.8333,885.9333,1038.1167,909.3333
DA554227,DA554227,0.8999,,1.07E-04,3.90E-04,18.22,34.6,31.2,,34.8667,34.6,34.4,31.0167,31.5167,30.9333
NM_016210.2,C3orf18,0.8604,,1.07E-04,3.92E-04,18.31,147.5,126.9,,147.3167,145.55,149.7083,126.1667,128.1167,126.475
NM_015141.2,GPD1L,0.8189,,1.07E-04,3.93E-04,18.36,1101.2,901.8,,1103.2333,1099.5667,1100.8667,927.6333,892.65,885.5667
NM_005906.3,MAK,2.5573,,1.07E-04,3.98E-04,18.59,39.4,100.8,,42.1667,37.9333,38.3333,94.4,107.55,101
NM_003580.2,NSMAF,1.8135,,1.08E-04,4.01E-04,18.73,414.3,751.4,,420.925,414.6333,407.5167,729.75,795.5833,730.6
NM_003947.3,KALRN,0.7893,,1.08E-04,4.03E-04,18.83,238.1,188.0,,233.5417,237.0583,243.85,185.5,188.45,189.9333
NM_182511.2,CBLN2,0.3069,,1.12E-04,4.08E-04,19.06,2648.5,812.9,,2632.9333,2637.95,2674.7833,1064.8167,673.3167,749.2833
NM_012184.3,FOXD4L1,2.0905,,1.13E-04,4.10E-04,19.15,75.2,157.2,,75.3167,79.125,71.35,147.6333,163.9333,160.5
NM_003420.2,ZNF35,1.1488,,1.14E-04,4.13E-04,19.29,244.8,281.2,,248.6,243.275,242.525,278.375,283.3833,281.9
DA562451,DA562451,1.1161,,1.15E-04,4.15E-04,19.39,63.5,70.9,,63.3167,63.3333,63.95,71.75,70.2333,70.75
NM_020311.1,CMKOR1,0.2589,,1.15E-04,4.19E-04,19.57,2098.8,543.3,,2031.0333,2001.5667,2274.3,659.2667,468.05,519.7333
NM_032814.1,TMEM118,0.6857,,1.16E-04,4.20E-04,19.62,738.0,506.0,,761.1,740.9833,712.6167,519.0167,501.5333,497.75
NM_000676.2,ADORA2B,0.7885,,1.17E-04,4.24E-04,19.81,353.8,279.0,,356.2167,348.5,356.8333,286.2083,271.5917,279.4167
NM_020873.3,LRRN1,0.4005,,1.17E-04,4.25E-04,19.85,303.3,121.5,,306.55,306.25,297.2417,145.95,110.45,111.2333
NM_198442.1,PLA2G4E,1.4192,,1.17E-04,4.25E-04,19.85,38.6,54.8,,40.15,39.25,36.6167,54.85,55.2167,54.4667
NM_016463.5,CXXC5,0.6038,,1.17E-04,4.31E-04,20.13,472.2,285.1,,458.7667,468.05,490.2833,284.3833,271.475,300.25
NM_052880.3,MGC17330,0.5837,,1.19E-04,4.34E-04,20.27,132.5,77.3,,135.6,131.9167,129.95,75.9667,72.6333,83.7833
NM_021205.4,RHOU,13.792,,1.19E-04,4.36E-04,20.37,294.3,4059.7,,311.4167,284.1333,288.2167,3706.4,4561.6667,3957.2333
NM_015508.2,TIPARP,3.4943,,1.19E-04,4.37E-04,20.41,191.4,668.8,,184.2,180.6333,210.75,623.2167,659.3667,728.0333
NM_030672.2,ARHGAP28,1.3945,,1.20E-04,4.40E-04,20.55,94.5,131.8,,97.2167,94.475,91.9833,130.9417,135.7,128.9333
NM_024792.1,FAM57A,1.2123,,1.22E-04,4.45E-04,20.79,584.5,708.6,,581.2583,584.9,587.2333,721.7167,693.5,710.75
NM_006977.2,ZBTB25,1.2059,,1.25E-04,4.50E-04,21.02,128.3,154.7,,127.7333,127.4,129.75,157.6083,151.9167,154.6583
NM_004595.2,SMS,2.1229,,1.26E-04,4.52E-04,21.11,2804.5,5953.8,,2648.75,2891.35,2880.2333,6086.25,6226.5333,5569.15
NM_000343.1,SLC5A1,0.5566,,1.27E-04,4.55E-04,21.25,106.6,59.3,,103.5333,106.6917,109.7083,64.7667,56.0833,57.5167
XM_939180.1,SORD,1.5424,,1.27E-04,4.58E-04,21.39,10209.2,15746.4,,10005.05,10270.3333,10355.4333,15362.8667,15418.8833,16482.3
NM_000381.1,MID1,0.3084,,1.28E-04,4.59E-04,21.44,593.7,183.1,,586.6833,600.9333,593.525,242.0167,158.2583,160.2833
NM_003272.1,GPR137B,0.6941,,1.30E-04,4.65E-04,21.72,297.0,206.2,,302.1,302.6667,286.6083,212.9333,202.4167,203.3333
NM_017982.1,SUSD4,0.5823,,1.29E-04,4.65E-04,21.72,201.6,117.4,,193.5333,206.85,204.7833,125.6,114.05,113
NM_032487.2,ARPM1,0.4372,,1.30E-04,4.68E-04,21.86,237.2,103.7,,241.575,228.2833,242.1,120.2,96.5,96.2167
NM_022817.1,PER2,1.6317,,1.31E-04,4.74E-04,22.14,249.6,407.2,,264.8,240.2667,244.3,401.4667,422.7,397.875
NM_199282.1,ARHGAP27,0.5747,,1.31E-04,4.76E-04,22.24,975.8,560.8,,994.0833,921.3167,1014.35,567.3833,563.85,551.275
NM_197973.2,ALG2,1.3171,,1.32E-04,4.78E-04,22.33,95.6,125.9,,92.775,95.5833,98.4667,123.4333,126.4667,127.8167
NM_182662.1,AADAT,1.9062,,1.33E-04,4.79E-04,22.38,487.1,928.4,,453.3833,506.1667,503.4667,898.1,910.1667,979.0667
NM_018233.2,OGFOD1,1.1393,,1.35E-04,4.84E-04,22.61,428.6,488.4,,427.0083,429.8083,429.1167,480.5333,490.55,494.0833
NM_178558.2,ZNF680,0.6858,,1.35E-04,4.85E-04,22.66,167.4,114.8,,166.9,167.9167,167.5167,117.9333,107.7167,119.1833
NM_005656.2,TMPRSS2,8.6733,,1.36E-04,4.88E-04,22.80,1040.4,9023.6,,1004.85,1068.2667,1049.1,7945.25,9616.5333,9616.5333
NM_007011.4,ABHD2,3.0367,,1.39E-04,4.92E-04,22.98,208.9,634.4,,214.9167,198.35,213.85,577.4167,670.5167,659.3667
NM_006281.1,STK3,0.6805,,1.39E-04,4.93E-04,23.03,723.7,492.5,,744.4667,729.3,698.25,509.6333,480.3667,487.9167
NM_019018.1,FAM105A,3.7537,,1.39E-04,4.96E-04,23.17,133.4,500.6,,126.1417,143.6,130.95,458.0583,545.4833,502.1167
NM_003621.1,PPFIBP2,1.6997,,1.40E-04,4.97E-04,23.22,732.9,1245.7,,741.775,751.325,706.3,1238.4667,1307.8,1193.4167
NM_006769.2,LMO4,0.3395,,1.40E-04,5.00E-04,23.36,3145.1,1067.7,,3298.95,2987.2667,3156.95,1305.55,979.8833,951.4167
NM_207351.2,PRRT3,0.6379,,1.44E-04,5.07E-04,23.68,471.6,300.8,,470.4667,485.85,458.8333,304.2,283.9083,315.2
XM_933085.1,LOC653344,1.6162,,1.44E-04,5.07E-04,23.68,1260.2,2036.7,,1319.4667,1273.8667,1190.6667,2053.0333,2097.3333,1962.2
NM_004563.2,PCK2,0.7975,,1.46E-04,5.13E-04,23.96,914.6,729.3,,928.0167,907.4667,908.3917,725.0583,750.8833,712.6167
NM_000607.1,ORM1,3.8827,,1.47E-04,5.14E-04,24.01,39.9,154.8,,42.1667,39.6833,37.9,139.4333,160.35,166.0333
NM_017673.4,C1orf26,1.6041,,1.48E-04,5.17E-04,24.15,146.1,234.3,,149.1583,147.7,141.5167,226.7333,230.8333,245.8917
NM_001010866.1,RP13-15M17.2,1.2988,,1.51E-04,5.22E-04,24.38,202.5,263.0,,207.6333,203.7,196.2917,258.6833,262.2333,268.15
NM_001009941.1,ANKRD16,0.4725,,1.51E-04,5.24E-04,24.48,760.6,359.4,,764.3667,762.35,755.1333,415.1833,350.8417,318.6167
NM_003468.2,FZD5,2.7088,,1.52E-04,5.27E-04,24.62,87.9,238.2,,88.5667,97.0833,79.0333,220.9833,253.1333,241.4667
NM_001003942.1,BMF,0.498,,1.52E-04,5.32E-04,24.85,108.6,54.1,,105.65,109.4417,110.9167,61,53.1667,48.8333
NM_000391.2,TPP1,0.7633,,1.53E-04,5.34E-04,24.94,1171.3,894.1,,1158.3,1190.6667,1165.325,919.7167,861.5333,902.1333
NM_014376.1,CYFIP2,0.7441,,1.53E-04,5.35E-04,24.99,761.2,566.4,,741.3917,775.4417,767.05,573.1667,578.65,547.8667
NM_001002232.1,KLK2,7.8444,,1.54E-04,5.37E-04,25.08,57.1,448.0,,57.1,55.9667,58.3,407.575,438.5167,503.1667
NM_002342.1,LTBR,1.1958,,1.54E-04,5.39E-04,25.18,1159.0,1385.9,,1136.1333,1187.4333,1154.1167,1373.7667,1394.4,1389.75
NM_152335.1,C15orf27,0.5368,,1.54E-04,5.42E-04,25.32,123.1,66.1,,118,128.4333,123.175,66.9917,61.0667,70.5667
NM_207312.1,LOC112714,3.4102,,1.54E-04,5.43E-04,25.37,133.3,454.6,,144.9333,128.3167,127.4,411.8,485.4833,470
NM_000163.2,GHR,2.0898,,1.55E-04,5.45E-04,25.46,168.6,352.3,,171.6833,167.1,166.9333,327.35,359.5333,371.3667
NM_001277.2,CHKA,1.8781,,1.55E-04,5.49E-04,25.65,432.5,812.2,,411.9333,464.1167,423.0583,772.1833,848.7667,817.5167
NM_003245.2,TGM3,0.3919,,1.55E-04,5.49E-04,25.65,403.0,157.9,,393.3833,389.525,427.0833,184.7167,144.85,147.2167
NM_013262.3,MYLIP,0.7254,,1.55E-04,5.53E-04,25.83,961.1,697.2,,936.05,988.8167,959.2833,719.9,687.65,684.5333
NM_017706.3,WDR55,1.1683,,1.56E-04,5.53E-04,25.83,319.2,373.0,,319.9833,321.8,315.9833,368.0833,371.2083,379.6833
NM_018456.4,EAF2,3.3978,,1.57E-04,5.57E-04,26.02,86.8,295.0,,95.1167,80.65,85.2833,268.4833,317.6083,300.95
NM_005360.3,MAF,3.3858,,1.58E-04,5.58E-04,26.07,74.2,251.2,,68.7167,74.9667,79.3167,228.3917,270.7833,256.4333
NM_005627.2,SGK,12.7159,,1.58E-04,5.61E-04,26.21,176.0,2238.5,,180.6333,167.4583,180.35,1962.2,2317.1083,2467
NM_020686.3,ABAT,1.1515,,1.59E-04,5.64E-04,26.35,105.6,121.6,,107.3,105.15,104.2833,120.3583,122.8833,121.4667
XM_934980.1,LOC646376,1.0486,,1.59E-04,5.65E-04,26.39,34.4,36.1,,34.2,34.5,34.6,36.1333,36.0833,36.1
NM_021151.2,CROT,2.2594,,1.59E-04,5.69E-04,26.58,230.4,520.6,,211.75,257.2333,224.575,491.85,524.2833,547.1667
NM_032483.2,PPAPDC1B,1.5347,,1.60E-04,5.71E-04,26.67,502.7,771.5,,496.3167,518.2667,493.7917,737.7,779.8667,798.0833
NM_007131.2,ZNF75,1.4409,,1.60E-04,5.74E-04,26.81,153.1,220.6,,154.55,152.2833,152.3833,230.0667,213.9333,217.9917
NM_152461.2,ERN1,2.4584,,1.60E-04,5.74E-04,26.81,126.6,311.2,,125.6333,122.3917,131.9167,293.2333,337.1167,304.8583
NM_004789.3,LHX2,0.6528,,1.61E-04,5.77E-04,26.95,551.4,360.0,,552.4667,549.1833,552.6833,382.8833,363.3667,335.3167
NM_024101.4,MLPH,1.7776,,1.62E-04,5.78E-04,27.00,2221.4,3948.7,,1995.95,2390.6833,2297.2,3874.9333,4002.6833,3969.6167
AK025082,AK025082,1.5483,,1.63E-04,5.84E-04,27.28,77.8,120.4,,73.4167,83.2,77.0083,121.6333,118.025,121.625
CD640673,CD640673,1.5702,,1.63E-04,5.86E-04,27.37,380.9,598.0,,354.55,399.8333,389.75,605.8,582.5167,606.1167
NM_005110.1,GFPT2,0.7966,,1.65E-04,5.89E-04,27.51,113.8,90.7,,112.2917,115.3833,113.8583,88,92.8917,91.2333
NM_033644.2,FBXW11,1.5051,,1.66E-04,5.95E-04,27.79,400.0,602.0,,416.8917,389.525,394.1,580.0667,604.9167,621.8667
NM_007129.2,ZIC2,0.5021,,1.68E-04,5.96E-04,27.84,2301.6,1155.5,,2457.1667,2210.9333,2244.3333,1223.9167,1126.4333,1119.15
XM_940700.1,LOC402571,1.4578,,1.69E-04,6.01E-04,28.07,45.3,66.0,,47.2,44.5333,44.1667,68.1833,64.0917,65.8167
NM_003010.2,MAP2K4,1.9539,,1.69E-04,6.06E-04,28.31,596.2,1165.0,,558.0167,610.3833,622.3333,1092.55,1199.2833,1206.7333
XM_942289.1,LOC652685,0.4517,,1.70E-04,6.09E-04,28.45,1474.8,666.1,,1556.2833,1424.25,1447.15,755.1333,621.4333,629.9333
NM_016590.2,PART1,1.49,,1.70E-04,6.13E-04,28.64,43.5,64.9,,42.55,45.05,43.0667,62.5167,67.2833,64.925
NM_020233.3,C17orf48,2.2426,,1.70E-04,6.14E-04,28.68,215.0,482.1,,204.6583,211.3917,229.5833,463.075,519.2,465.95
NM_016133.2,INSIG2,0.5962,,1.71E-04,6.15E-04,28.73,365.2,217.7,,352.75,359.7,383.85,224.7167,221.7167,207.1667
NM_012235.2,SCAP,1.7167,,1.71E-04,6.18E-04,28.87,2303.9,3955.1,,2314.9333,2245.1833,2352.8333,3768.2667,4174.2833,3933.25
NM_000224.2,KRT18,1.418,,1.75E-04,6.25E-04,29.20,360.4,511.1,,349.2167,361.85,370.5333,500.5167,529.8,503.4667
NM_019900.1,ABCC1,2.9555,,1.76E-04,6.26E-04,29.24,108.3,320.2,,96.95,120.9167,108.45,292.55,335.5583,334.3333
NM_014366.4,GNL3,1.2694,,1.77E-04,6.30E-04,29.43,1558.6,1978.4,,1580.3,1574.2167,1521.8667,1928.4833,2005.3667,2002.45
XM_942535.1,LOC652840,0.8305,,1.77E-04,6.30E-04,29.43,65.5,54.4,,64.9417,65.05,66.4167,55.5,53.1667,54.4667
NM_001029859.1,LOC283219,1.3328,,1.79E-04,6.33E-04,29.57,123.2,164.2,,122.6083,122.1167,124.9167,169.4,164.15,159.2333
NM_174983.2,C19orf28,1.3028,,1.80E-04,6.36E-04,29.71,116.8,152.2,,118.075,118.05,114.4583,153.5833,155.5333,147.7
NM_024336.1,IRX3,0.7096,,1.80E-04,6.40E-04,29.90,5199.4,3689.3,,5323.7833,5055.6,5222.2167,3534.6167,3730.7833,3807.8167
NM_001004127.1,LOC440138,1.2594,,1.83E-04,6.47E-04,30.22,223.4,281.4,,216.1167,227.5,226.9167,282.9333,276.9667,284.3833
NM_033087.2,ALG2,1.3028,,1.83E-04,6.48E-04,30.27,70.4,91.7,,72.6083,68.8833,69.7667,90.7333,90.4667,94.0083
NM_003998.2,NFKB1,0.6522,,1.83E-04,6.50E-04,30.36,1600.2,1043.6,,1610.525,1595.05,1595.05,1104.0333,1066.2167,965.5333
NM_182682.2,UBE2G1,1.5414,,1.84E-04,6.51E-04,30.41,445.3,686.4,,455.7667,447.0333,433.3333,654.4667,711.55,694.3167
NM_012152.1,EDG7,2.9909,,1.85E-04,6.56E-04,30.64,126.1,377.2,,112.9167,134.0333,132.5333,345.9167,381.35,406.8167
NM_024787.2,RNF122,0.8019,,1.86E-04,6.61E-04,30.88,169.9,136.3,,171.7833,166.25,171.8667,132.8583,137.8,138.25
NM_032936.2,TMEM60,0.8304,,1.87E-04,6.65E-04,31.06,2004.0,1664.0,,2019.1833,1979.85,2013.1667,1689.6333,1683.9,1619.4333
XM_938743.1,DPY19L1,0.6446,,1.87E-04,6.67E-04,31.16,401.7,259.0,,415.4,390.3,399.8333,272.85,245.5167,259.2083
NM_207307.1,C3orf25,2.4449,,1.88E-04,6.68E-04,31.20,47.8,116.9,,52.7,46.65,44.5167,109.3167,116.7917,125.275
XM_942105.1,CHKA,1.7915,,1.89E-04,6.73E-04,31.44,124.1,222.3,,116.6917,128.3333,127.6,212.9333,234.6667,219.8833
NM_016229.2,CYB5R2,0.6567,,1.92E-04,6.80E-04,31.76,545.1,357.9,,533.4333,536.3333,566.0667,377.4333,347.15,350
NM_005311.3,GRB10,0.5165,,1.93E-04,6.81E-04,31.81,1817.0,938.5,,1782.55,1850.7167,1818.3667,1056.6,934.3667,837.1833
NM_004586.2,RPS6KA3,1.2305,,1.93E-04,6.83E-04,31.90,71.3,87.8,,71.9667,71.6833,70.3,88.1833,89.5,85.6167
NM_015458.3,MTMR9,2.7555,,1.93E-04,6.87E-04,32.09,256.9,708.0,,276.2667,242.0417,253.6583,691.95,773.1667,663.3333
NM_207446.1,LOC400451,2.6444,,1.94E-04,6.87E-04,32.09,817.4,2161.6,,748.4083,861.5333,847.0667,2037.95,2353.9833,2105.3
NM_006167.2,NKX3-1,5.3292,,1.96E-04,6.92E-04,32.33,705.6,3760.3,,831.8,658.9167,640.95,3764.3,4169.4833,3387.5667
NM_183075.2,CYP2U1,2.2152,,1.97E-04,6.94E-04,32.42,85.7,189.8,,82.0667,86.9417,88.1333,186.9333,204.825,178.5167
NM_078468.1,BCCIP,1.3555,,1.97E-04,6.96E-04,32.51,1345.7,1824.1,,1369.0167,1361.5,1307.3,1860.2833,1850.7167,1762.8667
NM_005868.3,BET1,1.2958,,1.99E-04,6.99E-04,32.65,317.5,411.4,,324.2333,312.45,315.8167,418.1083,398.9,417.4167
NM_173854.4,SLC41A1,3.5523,,1.99E-04,7.02E-04,32.79,223.8,795.0,,212.9333,241.8583,217.625,717.375,809.8333,864.7417
NM_181782.2,NCOA7,0.4346,,2.00E-04,7.06E-04,32.98,405.7,176.3,,413.4167,384.1667,420.5583,202,174.85,155.1833
XM_943182.1,KIAA0830,2.576,,2.01E-04,7.11E-04,33.21,951.5,2451.0,,821.9,1039.3333,1008.3667,2320.4833,2409.8333,2632.9333
XM_927727.1,LOC644612,0.492,,2.01E-04,7.13E-04,33.31,136.4,67.1,,133.3667,135.85,140.0667,69.6,58.0917,74.75
NM_000859.1,HMGCR,2.0247,,2.02E-04,7.14E-04,33.35,844.1,1709.0,,828.8,858.0833,845.7167,1637.6,1653.5167,1843.4917
XM_934770.1,LOC145837,0.7043,,2.03E-04,7.17E-04,33.49,168.9,119.0,,165.7667,165.9,175.2667,121.0167,121.4333,114.5917
NM_206825.1,GNL3,2.6831,,2.05E-04,7.20E-04,33.63,80.6,216.3,,74.2083,88.4917,79.7333,197.5,224.8333,227.7667
NM_021203.2,SRPRB,1.4091,,2.06E-04,7.21E-04,33.68,4030.0,5678.6,,3933.25,4191.9833,3969.6167,5483.9833,5763.1167,5794
NM_203453.2,PPAPDC2,1.8236,,2.10E-04,7.28E-04,34.01,491.4,896.1,,551.8417,459.7667,467.75,877.95,914.8,896.0667
NM_020548.4,DBI,1.3236,,2.10E-04,7.29E-04,34.05,11653.5,15424.1,,11342.05,12118.0167,11514.5833,15418.8833,15731.4333,15127.9
NM_005791.1,MPHOSPH10,1.416,,2.11E-04,7.32E-04,34.19,844.1,1195.2,,835.35,835.0333,862.0667,1166.1833,1173.775,1247.2333
NM_001033551.1,TOM1L2,1.2324,,2.15E-04,7.37E-04,34.43,110.9,136.7,,112.475,112.6167,107.7167,137.5417,134.3167,138.25
NM_153609.2,TMPRSS6,0.7936,,2.16E-04,7.40E-04,34.57,53.0,42.0,,53.1417,52.9667,52.75,42.7833,42.9833,40.35
NM_018414.2,ST6GALNAC1,6.7784,,2.16E-04,7.44E-04,34.75,227.8,1544.4,,245.4,217.675,221.4083,1346.5167,1675.2167,1632.9333
NM_002477.1,MYL5,0.8626,,2.18E-04,7.45E-04,34.80,953.1,822.1,,953.25,945.5833,960.45,834.3667,828.4,803.9083
CF454867,CF454867,2.3265,,2.19E-04,7.48E-04,34.94,40.4,93.9,,43.2833,40.75,37.25,87.8,93.3,101
NM_001002862.1,DERL3,1.5335,,2.19E-04,7.48E-04,34.94,81.1,124.4,,77.1667,84.0167,82.4,123.625,120.3083,129.5333
NM_178432.1,CCRK,1.1384,,2.22E-04,7.58E-04,35.41,97.8,111.3,,97.3167,96.2167,99.8,111.5083,111.2333,111.1583
NM_024491.2,CEP70,0.8932,,2.23E-04,7.61E-04,35.55,431.1,385.1,,431.2667,425.5917,436.5833,387.0167,381.5833,386.7167
NM_000662.4,NAT1,2.1556,,2.23E-04,7.65E-04,35.74,64.4,138.7,,64.2667,60.6167,68.4083,130,138.0333,148.75
NM_016077.3,PTRH2,1.4375,,2.24E-04,7.68E-04,35.88,2081.7,2992.5,,2095.6667,2042.5667,2107.3167,2911.5333,3131.5167,2939.0833
NM_144707.1,PROM2,0.595,,2.26E-04,7.69E-04,35.92,1561.2,928.9,,1550.85,1632.9333,1502.5,975.55,947.4167,867.275
NM_002630.1,PGC,6.3639,,2.27E-04,7.75E-04,36.20,84.9,540.1,,91.1083,74.3,90.3083,477.3,600.7667,549.4833
AV763264,AV763264,1.1041,,2.31E-04,7.80E-04,36.44,39.9,44.0,,39.275,40.4,39.95,44.0667,43.9333,44.0667
XM_938724.1,OACT2,3.7454,,2.31E-04,7.86E-04,36.72,119.7,448.3,,109.4417,125.4333,124.9167,416.0333,432.9167,500.25
NM_002114.1,HIVEP1,1.6721,,2.32E-04,7.88E-04,36.81,181.0,302.6,,179.1667,184.6333,179.1417,293.85,321.9333,292.8333
NM_032549.1,IMMP2L,0.7966,,2.32E-04,7.89E-04,36.86,789.4,628.8,,793.0833,802.1,773.2667,628.3833,645.8167,612.7833
NM_004823.1,KCNK6,1.385,,2.32E-04,7.91E-04,36.95,149.6,207.2,,153.5583,152.6917,142.7667,205.8,213.0167,202.8833
NM_004390.2,CTSH,0.7358,,2.33E-04,7.93E-04,37.04,671.0,493.7,,661.6833,669.8,681.8167,474.8,518.45,488.9333
BX113307,BX113307,2.8238,,2.34E-04,7.95E-04,37.14,39.4,111.2,,42.6667,36.9667,38.7,102.2667,121.275,110.8167
NM_013302.2,EEF2K,1.5757,,2.35E-04,7.97E-04,37.23,719.2,1133.2,,694.95,768.4667,696.5,1138.3833,1169.95,1092.55
NM_001754.3,RUNX1,1.6708,,2.35E-04,7.98E-04,37.28,42.7,71.3,,44.1667,44.5333,39.5667,68.4333,71.5833,74.0917
NM_021199.2,SQRDL,0.7302,,2.40E-04,8.03E-04,37.51,795.4,580.8,,825.7333,768.9167,792.4667,589.65,571.7667,581.0167
AK129699,AK129699,2.2571,,2.41E-04,8.06E-04,37.65,54.9,124.0,,55.4833,58.25,51.2667,121.9667,134.0667,116.5167
NM_021965.3,PGM5,0.7953,,2.41E-04,8.06E-04,37.65,53.8,42.8,,53.4333,54.3,53.6,41.2,44.0833,43.0667
NM_173471.1,SLC25A26,0.9032,,2.42E-04,8.06E-04,37.65,77.7,70.1,,76.9,78.5,77.5667,69.7167,69.7917,70.9167
NM_018445.4,SELS,1.5054,,2.44E-04,8.12E-04,37.93,3330.7,5014.2,,3282.9167,3369.0333,3340.8167,4751.9667,5125.3667,5176.2833
AW364673,AW364673,0.6056,,2.44E-04,8.16E-04,38.12,135.9,82.3,,138.1417,133.6417,135.9917,89.7,75.4583,82.4
NM_005077.3,TLE1,0.6506,,2.45E-04,8.18E-04,38.21,767.7,499.5,,791.3167,739.4,773.2667,492.8833,529.4667,477.4833
NM_178169.2,RASSF3,1.5429,,2.46E-04,8.20E-04,38.30,70.4,108.7,,74.9833,65.55,71.0667,105.9167,110.675,109.45
NM_003586.2,DOC2A,0.7697,,2.47E-04,8.22E-04,38.40,246.2,189.5,,237.8,249.125,252.0333,192.4333,187.35,188.825
NM_000903.2,NQO1,0.7816,,2.50E-04,8.26E-04,38.58,3392.1,2651.3,,3509.7667,3352.85,3316.75,2633.8833,2648.75,2671.4167
NM_004987.3,LIMS1,1.5651,,2.50E-04,8.26E-04,38.58,143.8,225.0,,134.5833,150.05,147.1583,217.7833,233.5167,224.0167
NM_007039.2,PTPN21,1.9371,,2.50E-04,8.27E-04,38.63,62.6,121.3,,65.85,65.4,57,114.8833,128.0333,121.3
NM_013364.2,PNMA3,0.7664,,2.51E-04,8.29E-04,38.73,591.0,452.9,,573.1667,589.1333,611.2083,455.8833,448.625,454.2333
NM_014822.1,SEC24D,2.2684,,2.52E-04,8.31E-04,38.82,78.7,178.6,,82.0167,82.2917,72.3333,167.875,175.775,193.1167
NM_194457.1,UBE2J2,1.1845,,2.54E-04,8.35E-04,39.01,249.1,295.1,,247.6083,255.4333,244.5167,291.4,296.7167,297.2417
NM_012424.2,RPS6KC1,1.4447,,2.55E-04,8.39E-04,39.19,233.8,337.8,,242.7333,238.3833,220.9,342.3667,327.4417,343.825
NM_207380.1,FLJ43339,0.6231,,2.57E-04,8.40E-04,39.24,1150.3,716.8,,1153.55,1202.5333,1097.1833,751.9833,709.5333,690.2
NM_138967.2,SCAMP5,0.7694,,2.57E-04,8.42E-04,39.33,123.9,95.3,,128.0333,121.35,122.4333,96.6417,93.1833,96.2167
NM_181726.1,ANKRD37,3.1451,,2.59E-04,8.45E-04,39.47,271.2,852.9,,257.3167,264.7083,292.7667,766.5167,924.0167,875.9167
NM_004048.2,B2M,1.3628,,2.59E-04,8.49E-04,39.66,2659.7,3624.5,,2699.6167,2633.8833,2646,3474.2667,3719,3685.2167
NM_004933.2,CDH15,1.5367,,2.60E-04,8.54E-04,39.89,230.3,353.8,,228.0417,219.85,243.5333,344.9833,348.375,368.6417
NM_014186.1,COMMD9,0.8397,,2.62E-04,8.58E-04,40.08,961.1,807.0,,962.05,950.2167,971.1333,824.6667,810.25,786.5333
NM_005078.1,TLE3,0.5203,,2.63E-04,8.62E-04,40.27,781.5,406.6,,793.75,814.2333,738.425,449.45,386.1167,387.275
NM_002276.3,KRT19,1.5343,,2.66E-04,8.63E-04,40.31,47.0,72.1,,48.9333,45.6,46.55,73.1083,68.65,74.75
NM_005241.1,EVI1,0.4023,,2.66E-04,8.64E-04,40.36,287.6,115.7,,270.6667,290.4667,302.4333,137.9417,106.5417,105.325
NM_138348.3,FAM105B,1.6213,,2.71E-04,8.73E-04,40.78,218.3,353.9,,206.75,228.35,220.325,336.7667,357.0667,368.6417
NM_175068.2,K6IRS3,3.5104,,2.72E-04,8.75E-04,40.87,51.4,180.5,,47.95,54.55,51.9667,167.5833,201.9667,173.7333
NM_021140.1,UTX,0.7209,,2.73E-04,8.76E-04,40.92,1904.4,1372.8,,1907.3333,1902.9167,1902.9167,1462.2833,1329.4167,1330.9667
NM_001005474.1,NFKBIZ,0.7304,,2.74E-04,8.78E-04,41.01,105.2,76.8,,104.75,105.25,105.4583,78.6333,79.75,72.2333
NM_005242.3,F2RL1,1.7132,,2.74E-04,8.78E-04,41.01,231.8,397.1,,250.1583,219.6833,226.5833,388.7,417.6167,385.7
NM_004578.2,RAB4A,1.9574,,2.74E-04,8.82E-04,41.20,219.7,430.0,,234.7833,200.9583,224.7167,402.25,448.8833,440.3583
NM_178519.2,C17orf55,0.6796,,2.75E-04,8.84E-04,41.29,75.8,51.5,,78.725,72.7917,76.0667,53.6167,51,50.0333
NM_012081.3,ELL2,3.8045,,2.76E-04,8.90E-04,41.57,167.4,637.0,,174.7667,149.9,179.1417,587.0167,616.9333,713.6167
NM_000958.2,PTGER4,1.886,,2.77E-04,8.94E-04,41.76,77.5,146.2,,77.3833,75.9667,79.2,135.55,148.9833,154.6583
NM_032895.2,MGC14376,2.2643,,2.79E-04,9.02E-04,42.14,297.2,673.0,,331.1667,278.8333,284.3667,655.7333,726.5667,639.825
NM_002413.3,MGST2,0.9424,,2.80E-04,9.03E-04,42.18,4515.3,4255.2,,4519.0833,4478.95,4548.1333,4238.8167,4266.75,4260.05
NR_002330.1,ST7OT1,0.709,,2.80E-04,9.03E-04,42.18,137.8,97.7,,134.7,136.9667,141.7833,101.3333,99.2917,92.6583
NM_001009552.1,PPP2CB,1.5239,,2.81E-04,9.06E-04,42.32,57.9,88.3,,55.2833,56.8667,61.8,91.4,86.0333,87.4417
NM_202000.2,ACSM3,1.357,,2.84E-04,9.13E-04,42.65,94.7,128.4,,94.4,91.15,98.575,125.6,127.9083,131.9167
NM_005781.4,TNK2,1.1396,,2.84E-04,9.15E-04,42.74,805.0,917.4,,795.2667,810.9667,808.7417,905.5167,914,932.8
NM_206930.1,SYTL2,0.3659,,2.85E-04,9.17E-04,42.84,311.5,114.0,,320.4583,313.0667,301.3,146.7583,102.2667,98.7
NM_013248.2,NXT1,1.1632,,2.89E-04,9.22E-04,43.07,405.9,472.1,,398.4,406.4167,412.9167,479.2833,470,467.1
NM_015053.1,PPFIA4,0.8458,,2.89E-04,9.22E-04,43.07,70.3,59.5,,69.15,71.15,70.6333,60.2,58.0917,60.1167
NM_006287.3,TFPI,2.1899,,2.92E-04,9.26E-04,43.26,458.0,1002.9,,442.0083,447.9667,485.125,918.175,1062.9,1033.65
NM_005153.1,USP10,1.2663,,2.93E-04,9.30E-04,43.44,587.3,743.7,,600.4167,579.7667,581.85,721.1333,752.1833,758.2833
XM_373666,XM_373666,1.2613,,2.93E-04,9.30E-04,43.44,115.0,145.0,,119.975,112.85,112.2667,146.1,144.3667,144.6
NM_001001995.1,GPM6B,1.275,,2.96E-04,9.33E-04,43.58,63.7,81.2,,62.2333,65.7667,63.1667,80.5167,79.9,83.2917
NM_203434.1,IER5L,0.7551,,2.97E-04,9.36E-04,43.72,90.7,68.5,,91.45,91.45,89.125,65.2333,69.2833,71.0167
NM_017983.3,WIPI1,2.5291,,2.97E-04,9.39E-04,43.86,213.5,540.1,,215.625,213.0167,212.0167,488.9333,552.1167,583.5833
NM_006194.1,PAX9,1.1645,,2.98E-04,9.40E-04,43.91,64.3,74.9,,65.3,64.2667,63.3167,73.5333,75.2333,75.85
NM_000154.1,GALK1,0.7697,,3.00E-04,9.42E-04,44.00,2931.2,2256.2,,2975.8667,2900.55,2917.6,2153.8167,2293.4667,2324.9917
NM_004958.2,FRAP1,1.3444,,3.01E-04,9.44E-04,44.10,738.9,993.4,,706.9,759.0333,751.875,977.8,1022.05,980.9667
NM_030636.2,KIAA1706,0.7172,,3.03E-04,9.51E-04,44.42,171.2,122.8,,175.3083,171.1833,167.1083,126.475,126,116.1167
NM_000608.2,ORM2,4.0878,,3.04E-04,9.53E-04,44.52,40.7,166.2,,39.275,46.2833,36.9667,146.425,173.85,180.3167
NM_000140.2,FECH,1.3306,,3.04E-04,9.57E-04,44.70,627.5,835.0,,641.6167,640.95,600.9333,812.1833,845.25,848.0667
NM_014411.2,NAG8,1.6839,,3.05E-04,9.57E-04,44.70,117.9,198.5,,125.6333,118.6,109.8667,194.75,208.8,192.2333
DA388414,DA388414,1.3459,,3.05E-04,9.61E-04,44.89,36.6,49.3,,36.9667,37.1667,35.7667,47.3333,50.3333,50.2833
XM_930446.1,LOC653698,1.74,,3.08E-04,9.63E-04,44.98,418.7,728.6,,436.6833,412.1333,407.8583,682.45,737.8833,767.95
NM_003711.2,PPAP2A,1.9674,,3.09E-04,9.68E-04,45.22,2485.4,4889.8,,2505.9833,2491.2167,2459.2,4994.95,5198.1667,4502.8167
NM_152520.3,ZNF533,2.8014,,3.09E-04,9.68E-04,45.22,64.8,181.6,,71.35,61.4667,62.0833,163.7167,195.6,186.9333
NM_173834.2,YIPF6,1.2341,,3.09E-04,9.70E-04,45.31,1414.7,1745.8,,1465.3667,1388.6833,1391.35,1721.3167,1766.4,1750
NM_173158.1,NR4A1,2.4553,,3.11E-04,9.75E-04,45.55,95.4,234.2,,90.8,93.3917,102.2917,234.4167,254.675,215.0667
NM_198597.1,SEC24C,1.1779,,3.14E-04,9.78E-04,45.69,2437.7,2871.4,,2435,2482.2167,2396.5333,2906.4,2892.2,2816.4167
BX105338,BX105338,2.5146,,3.14E-04,9.83E-04,45.92,95.8,240.9,,97.3167,100.9333,89.5,218.4417,246.875,259.2083
NM_000883.2,IMPDH1,1.4926,,3.14E-04,9.83E-04,45.92,1072.0,1600.1,,1000.6833,1069.8,1150.9167,1581.9167,1625.3167,1593.4
AK123118,AK123118,0.6567,,3.15E-04,9.87E-04,46.11,62.0,40.7,,61.4083,62.8583,61.8,44.1667,40.1167,38.1333
NM_003174.2,SVIL,0.7157,,3.16E-04,9.93E-04,46.39,113.4,81.2,,115.5167,110.6,114.1417,84.6,82.4,76.6833
NM_018295.1,FLJ11000,0.4015,,3.16E-04,9.93E-04,46.39,263.7,105.9,,260.3667,259.8667,270.975,131.3167,86.65,104.3167
NM_173514.1,FLJ90709,0.477,,3.16E-04,9.94E-04,46.43,494.3,235.8,,520.65,463.8083,500.05,266.325,222.3833,221.3
NM_138371.1,FAM113B,0.3412,,3.18E-04,9.98E-04,46.62,270.8,92.4,,260.75,287.3667,264.9667,119.6583,83.1167,79.3167
BX090520,BX090520,0.7668,,3.19E-04,0.001,46.71,83.1,63.8,,79.9,84.725,84.9,63.2833,64.4833,63.5
CR621233,CR621233,1.7872,,3.40E-04,0.001,46.71,184.8,330.3,,174.7667,183.4167,196.8333,327.9333,312.9333,351
NM_002662.2,PLD1,0.3396,,3.36E-04,0.001,46.71,203.2,69.0,,186.6167,207.9667,216.1,85,64.8333,59.6167
NM_002742.1,PRKD1,0.5239,,3.22E-04,0.001,46.71,1574.1,824.6,,1661.2667,1463.0833,1604.5667,876.1167,781.0917,819.2667
NM_003749.2,IRS2,3.6199,,3.40E-04,0.001,46.71,67.0,242.5,,71.7417,58.4833,71.6667,213.8167,259.4583,257.1
NM_014587.2,SOX8,0.6757,,3.39E-04,0.001,46.71,518.8,350.6,,490.2833,532.95,534.4667,356.7333,347.15,347.9
NM_015062.3,PPRC1,1.3493,,3.42E-04,0.001,46.71,538.4,726.5,,570.9833,525.5083,520.1833,725.0583,721.1333,733.2667
NM_017410.2,HOXC13,0.3178,,3.34E-04,0.001,46.71,1680.8,534.2,,1854.2167,1543.4333,1659.1833,623.6833,491.35,497.3583
NM_017954.8,CADPS2,1.2108,,3.41E-04,0.001,46.71,87.2,105.6,,88.4333,87.3167,85.8,106.75,107.2333,102.7333
NM_021945.4,C6orf85,1.3734,,3.28E-04,0.001,46.71,462.8,635.6,,444.8667,463.4667,480.6667,614.7167,651.3667,641.15
NM_022742.2,NAG6,1.297,,3.21E-04,0.001,46.71,396.7,514.6,,381.35,405.8167,403.5333,501.5333,521.4,521.0667
NM_031910.3,C1QTNF6,0.4883,,3.44E-04,0.001,46.71,155.5,75.9,,155.1333,161.8583,149.85,88,73.6667,67.575
NM_052831.2,C6orf192,0.7958,,3.33E-04,0.001,46.71,319.7,254.5,,316.15,322.9167,320.175,254.7167,245.2333,263.75
NM_145753.1,PHLDB2,1.1976,,3.42E-04,0.001,46.71,37.4,44.8,,36.8667,38.7,36.7167,44.9833,44.5667,44.8833
NM_152359.1,CPT1C,0.722,,3.30E-04,0.001,46.71,294.6,212.7,,286,290.0333,308.0917,216.1333,213.4667,208.5167
NM_177964.3,LOC130576,0.5791,,3.35E-04,0.001,46.71,107.8,62.4,,108.5167,111,104.05,69,57.4,61.4667
XM_926506.1,LOC643133,1.0827,,3.34E-04,0.001,46.71,30.4,32.9,,30.6667,30.4833,30.1167,33.0167,33.15,32.65
AJ571891,AJ571891,1.1656,,3.52E-04,0.0011,51.38,50.4,58.7,,51.1667,50.5833,49.4667,59.8333,58.3333,58.0833
AK096497,AK096497,0.7141,,3.59E-04,0.0011,51.38,67.5,48.2,,66.9333,64.9833,70.6333,48.2,49,47.3667
BX099724,BX099724,1.4866,,3.67E-04,0.0011,51.38,90.2,134.2,,90.4,96.5,84.25,137.0583,134.3167,131.1667
CA309807,CA309807,1.1071,,3.62E-04,0.0011,51.38,36.5,40.4,,36.5,36,37.0667,40.75,40.2,40.35
DB336734,DB336734,0.9308,,3.67E-04,0.0011,51.38,36.9,34.4,,36.6833,37.35,36.7167,34.5,34.3333,34.25
NM_001031682.1,GPR30,0.4228,,3.74E-04,0.0011,51.38,1432.3,605.6,,1532.2,1368.6,1401.3,719.2167,566.0667,545.4833
NM_002748.2,MAPK6,1.9361,,3.55E-04,0.0011,51.38,1010.5,1956.5,,1130.9,910.1667,1002.5833,1868.1,1950.6667,2055.1333
NM_002827.2,PTPN1,1.2605,,3.64E-04,0.0011,51.38,991.4,1249.8,,973.4167,1025.05,976.6917,1239.9833,1281.2,1228.6833
NM_003342.4,UBE2G1,1.6048,,3.84E-04,0.0011,51.38,544.3,873.5,,555.65,535.8083,541.75,886.35,918.4333,818.8417
NM_003944.2,SELENBP1,0.4911,,3.59E-04,0.0011,51.38,4467.7,2194.0,,4244.3833,4862.9,4320.4667,2295.9833,2095.6667,2194.9833
NM_005667.2,RNF103,1.445,,3.79E-04,0.0011,51.38,458.8,663.0,,434.4167,469.175,473.8667,641.35,660.2833,688.2
NM_007000.2,UPK1A,0.6114,,3.75E-04,0.0011,51.38,145.8,89.2,,140.9417,147.4333,149.25,97.4667,88.4167,82.2417
NM_015187.1,KIAA0746,0.839,,3.70E-04,0.0011,51.38,1281.0,1074.8,,1255.65,1296.7333,1290.8667,1063.7833,1101.5,1059.4667
NM_015652.2,C10orf12,1.2927,,3.56E-04,0.0011,51.38,99.2,128.2,,101.6667,98.0417,97.8,123.7167,130.8,130.1417
NM_016594.1,FKBP11,1.6034,,3.50E-04,0.0011,51.38,1401.8,2247.7,,1359.0167,1421.95,1425.5833,2107.6083,2338.25,2304.2
NM_016613.4,C4orf18,0.4214,,3.48E-04,0.0011,51.38,348.0,146.6,,327.0667,369.95,348.2167,172.5,140.1333,130.45
NM_018142.1,C8orf35,1.5754,,3.74E-04,0.0011,51.38,1276.2,2010.6,,1299.8833,1284.95,1244.5,1885.3667,2062.0667,2090.6
NM_018647.2,TNFRSF19,1.4559,,3.76E-04,0.0011,51.38,72.4,105.4,,73.2667,67.45,76.8667,104.5,107.7167,104.1417
NM_020897.1,HCN3,0.7998,,3.82E-04,0.0011,51.38,95.9,76.7,,93.65,97.9833,96.0833,78.925,74.7917,76.4167
NM_021934.3,C12orf44,1.6297,,3.68E-04,0.0011,51.38,1004.1,1636.3,,990.2167,1050.7667,972.8167,1536.1167,1704.0833,1673.6167
NM_022493.1,NARFL,1.0637,,3.54E-04,0.0011,51.38,161.4,171.7,,161.0583,160,163.075,171.7167,171.3917,171.8667
NM_022782.2,MPHOSPH9,1.5957,,3.51E-04,0.0011,51.38,251.6,401.4,,265.1833,245.2667,244.7667,405.0167,419.7833,380.4667
NM_030640.1,DUSP16,0.7581,,3.67E-04,0.0011,51.38,379.3,287.5,,382.4667,366.7417,388.9833,293.1167,291.9167,277.8333
NM_130386.1,COLEC12,0.4177,,3.76E-04,0.0011,51.38,2192.9,916.1,,2364.2,2073.6833,2151.0167,1071.7833,858.0833,835.9333
NM_148923.2,CYB5A,1.2266,,3.87E-04,0.0011,51.38,4871.3,5975.3,,4980.0667,4798.0167,4837.6417,6060.2667,6060.2667,5809.0333
NM_174902.2,LDLRAD3,1.8574,,3.60E-04,0.0011,51.38,182.4,338.7,,173.3667,196.4167,178.0917,324.2333,362.9833,330.1667
NM_199187.1,KRT18,1.5039,,3.60E-04,0.0011,51.38,4102.0,6168.9,,4169.4833,4130.225,4007.9833,5817.65,6352.4667,6352.4667
XM_291277.4,DKFZp761P0423,3.0637,,3.62E-04,0.0011,51.38,213.5,654.0,,211.3667,216.1,212.9333,615.5167,735.2667,617.9833
XM_926450.1,LOC643076,1.4988,,3.76E-04,0.0011,51.38,71.8,107.6,,73.0083,67.75,74.85,107.025,103.8333,112.1667
XM_932346.1,LOC644743,1.6781,,3.73E-04,0.0011,51.38,1336.1,2242.1,,1297.3,1407.8667,1305.8583,2116.7833,2371.5667,2245.1833
XM_945428.1,SSR2,1.5297,,3.57E-04,0.0011,51.38,2672.2,4087.7,,2630.5833,2695.7667,2690.6167,3857.55,4134.6667,4282.3333
BX090408,BX090408,1.9545,,3.95E-04,0.0012,56.06,47.7,93.2,,49.9833,49.1,44.25,88.7667,90.5667,100.85
CD359549,CD359549,1.1826,,4.07E-04,0.0012,56.06,40.4,47.8,,41.1667,40.1167,39.95,48.8333,46.9,47.65
NM_000107.1,DDB2,0.7121,,3.97E-04,0.0012,56.06,91.3,65.0,,87.8917,94.8,91.4,62.7333,65.0333,67.3917
NM_000252.1,MTM1,1.3358,,3.91E-04,0.0012,56.06,158.0,211.0,,162.575,151.05,160.4667,216.1333,212.05,204.9167
NM_000346.2,SOX9,0.5839,,4.13E-04,0.0012,56.06,282.8,165.1,,268.3167,287.8833,292.6667,179.6917,152.45,164.3167
NM_001008566.1,TPST2,0.8194,,4.04E-04,0.0012,56.06,206.3,169.0,,209.8833,200.15,208.95,171.95,167.4667,167.7083
NM_001987.3,ETV6,0.7236,,4.20E-04,0.0012,56.06,219.8,159.1,,219.1667,222.2083,218.0333,162.7667,166.4667,148.5
NM_002970.1,SAT,2.454,,4.17E-04,0.0012,56.06,1322.5,3245.5,,1429.1833,1272.8167,1271.675,2914.7167,3453.95,3395.6667
NM_003976.2,ARTN,1.3009,,4.00E-04,0.0012,56.06,78.7,102.4,,77.7083,79.95,78.425,100.1667,106.5417,100.5167
NM_005723.2,TSPAN5,0.7909,,3.97E-04,0.0012,56.06,54.6,43.2,,55.7667,55.4833,52.75,42.9667,44.0333,42.6833
NM_006005.2,WFS1,1.6298,,3.97E-04,0.0012,56.06,1099.8,1792.4,,1104.7667,1014.7667,1186.6167,1716.2333,1843.8,1819.8
NM_006260.2,DNAJC3,1.9692,,4.20E-04,0.0012,56.06,112.0,220.5,,104.3833,109.4417,122.9167,222.9333,234.2417,205.3167
NM_006510.3,RFP,1.4276,,3.96E-04,0.0012,56.06,431.7,616.3,,419.6167,451.9667,424.35,590.0167,625.7667,634.15
NM_006931.1,SLC2A3,5.6079,,3.97E-04,0.0012,56.06,39.0,218.9,,36.8667,40.8667,39.45,190.3667,247.4,222.5667
NM_012193.2,FZD4,0.7657,,3.93E-04,0.0012,56.06,478.3,366.2,,469.6333,492.0667,473.35,371.8667,375.6333,351.5
NM_012224.1,NEK1,0.6664,,3.94E-04,0.0012,56.06,203.2,135.4,,208.5167,194.3333,207,130,132.7167,143.8667
NM_013355.3,PKN3,0.7753,,4.12E-04,0.0012,56.06,71.2,55.2,,69.8667,71.95,71.7917,55.2167,52.9667,57.5167
NM_015029.1,POP1,1.7383,,4.16E-04,0.0012,56.06,165.6,287.9,,151.9,175.5833,170.3667,273.8333,303.9833,286.7
NM_015599.1,PGM3,1.6938,,4.24E-04,0.0012,56.06,486.3,823.8,,468.3833,504.5833,486.7333,818.6833,879,776.7833
NM_016033.1,FAM82B,0.8009,,4.19E-04,0.0012,56.06,1143.9,916.1,,1152.9,1145.85,1132.925,938.4167,935.1667,876.1167
NM_018465.1,C9orf46,0.8369,,3.97E-04,0.0012,56.06,1417.5,1186.2,,1414.1,1414.1,1424.25,1222.2833,1187.4333,1150.1
NM_019064.3,SDK2,0.6914,,4.04E-04,0.0012,56.06,69.9,48.3,,66.6,72.5333,70.6333,50.2,47.3167,47.4833
NM_023925.3,C1QDC1,0.6159,,4.00E-04,0.0012,56.06,443.6,273.3,,423.5,465.9,442.5333,287.2833,278.575,254.9583
NM_024767.2,DLC1,0.9477,,3.99E-04,0.0012,56.06,35.8,33.9,,35.5333,36.1,35.7667,33.85,34.0167,33.9167
NM_030793.3,FBXO38,1.3318,,3.91E-04,0.0012,56.06,469.4,625.1,,447.5333,470.875,490.65,611.8833,629.9333,633.6667
NM_030938.2,TMEM49,1.3534,,4.04E-04,0.0012,56.06,211.7,286.5,,204.9417,218.6167,211.6833,287.4333,295.8833,276.4417
NM_031491.1,RBP5,0.529,,3.94E-04,0.0012,56.06,241.6,127.8,,246.95,223.1667,255.7833,131.9667,120.5833,131.1667
NM_032988.1,TBL2,1.5245,,4.11E-04,0.0012,56.06,602.6,918.6,,564.3,633.1667,612.3333,921.3167,953.9833,881.9833
NM_033027.2,AXUD1,1.3013,,4.21E-04,0.0012,56.06,422.3,549.5,,415.3167,422.9583,428.5833,527.6333,563.85,557.65
NM_033211.2,LOC90355,0.4336,,4.00E-04,0.0012,56.06,457.0,198.2,,468.4667,420.2333,484.8667,225.0583,193.2167,178.9917
AI588984,AI588984,1.1172,,4.29E-04,0.0013,60.73,35.4,39.5,,35.5333,35.6,34.9333,39.55,40.0333,38.9167
BM662629,BM662629,1.5493,,4.47E-04,0.0013,60.73,58.6,90.7,,55,58.3333,62.6333,92.875,86.65,92.8583
NM_000164.2,GIPR,1.0731,,4.35E-04,0.0013,60.73,52.5,56.3,,52.4333,52.5833,52.5,56.75,56.65,55.6333
NM_004053.3,BYSL,1.3052,,4.50E-04,0.0013,60.73,604.4,788.8,,639.05,592.2167,583.3167,790.45,785.4,790.5667
NM_004078.1,CSRP1,0.7243,,4.61E-04,0.0013,60.73,1843.6,1335.3,,1852.8167,1864.1833,1814.1333,1372.1167,1392.4,1246.2667
NM_004117.2,FKBP5,10.3343,,4.31E-04,0.0013,60.73,371.8,3842.3,,364.1583,374.4,376.975,3327.8333,4456.3667,3825.0667
NM_005347.2,HSPA5,1.7138,,4.32E-04,0.0013,60.73,264.1,452.5,,293.6,261.5583,239.7667,468.05,448.45,441.525
NM_005559.2,LAMA1,1.9183,,4.52E-04,0.0013,60.73,42.6,81.7,,44.3833,41.6667,41.7,75.15,87.5,82.7833
NM_005941.2,MMP16,0.7479,,4.42E-04,0.0013,60.73,70.9,53.1,,68.8,70.1667,73.95,54.1833,53.1667,51.8333
NM_006815.2,TMED2,1.3178,,4.46E-04,0.0013,60.73,3019.0,3978.5,,3018.1833,3170.8833,2875.2667,4035.2833,3938.5667,3962.25
NM_007063.2,TBC1D8,2.069,,4.27E-04,0.0013,60.73,123.2,254.8,,126.3417,125.1083,118.2167,247.85,278.9833,239.3333
NM_012486.1,PSEN2,1.0916,,4.36E-04,0.0013,60.73,509.5,556.2,,515.95,502.2333,510.5,555.725,559.525,553.3833
NM_014988.1,DKFZP686A01247,1.6168,,4.31E-04,0.0013,60.73,2038.2,3295.4,,1895.1,2220.4667,2012.0833,3162.2,3344.4333,3383.9167
NM_015480.1,PVRL3,1.429,,4.36E-04,0.0013,60.73,227.3,324.9,,223.05,219.85,239.6333,311.5667,330.425,333.0833
NM_015641.2,TES,1.3005,,4.55E-04,0.0013,60.73,76.5,99.5,,76.6083,77.9833,75.05,95.5583,101.4667,101.7
NM_016575.1,NT5DC3,1.7383,,4.33E-04,0.0013,60.73,154.3,268.3,,142.1833,163.2667,158.4,258.1333,285.5,262.075
NM_018455.3,C16orf60,1.9594,,4.50E-04,0.0013,60.73,2872.5,5628.5,,2702.5667,3003.2833,2920.2833,5202.6333,6050.8333,5664.2167
NM_020679.2,MIF4GD,0.7758,,4.29E-04,0.0013,60.73,832.7,646.0,,819.2667,866.1333,813.6833,636.2333,654.2333,647.6333
NM_022821.2,ELOVL1,1.4496,,4.54E-04,0.0013,60.73,433.3,628.1,,448.3167,409.3333,443.2583,648.8333,634.2333,602.1667
NM_024017.3,HOXB9,0.6086,,4.57E-04,0.0013,60.73,336.2,204.6,,326.55,351,331.6333,222.7083,204.4667,188.1833
NM_032479.2,MRPL36,1.225,,4.53E-04,0.0013,60.73,4561.8,5588.4,,4540,4493.8333,4652.9667,5478.6333,5533.9,5756.3833
NM_080747.1,K6IRS2,2.1864,,4.36E-04,0.0013,60.73,39.4,86.2,,39.275,39.5833,39.45,78.1667,93.1833,88.0083
NM_138578.1,BCL2L1,1.3356,,4.42E-04,0.0013,60.73,819.6,1094.6,,824.6667,830.7333,803.5667,1075.7167,1143.95,1065.85
NM_152274.2,FAM58A,1.2539,,4.58E-04,0.0013,60.73,441.6,553.7,,445.9167,427.9667,451.1333,538.3333,558.0167,565.0333
NM_152748.2,KIAA1324L,1.1352,,4.31E-04,0.0013,60.73,411.2,466.8,,413.6833,414.2,405.6583,462.5833,475.5833,462.2167
NM_153712.3,TTL,0.8045,,4.61E-04,0.0013,60.73,566.5,455.8,,573.6333,569.4667,556.5667,456.8833,439.65,471.3667
XM_942831.1,LOC401074,1.3862,,4.41E-04,0.0013,60.73,311.0,431.1,,323.8833,300.35,309.2167,427.6167,448.3167,417.9333
AK025166,AK025166,1.3824,,5.10E-04,0.0014,65.40,385.0,532.2,,393.9,400.4833,361.7417,538.6333,541.75,516.6667
AK092751,AK092751,0.6126,,5.11E-04,0.0014,65.40,331.0,202.8,,314.0417,328.05,352.1,214.2833,199.4333,195.15
BU933883,BU933883,0.9215,,4.95E-04,0.0014,65.40,36.3,33.4,,36.3,36.4,36.0833,33.2833,33.05,33.9167
CD520639,CD520639,1.2322,,5.11E-04,0.0014,65.40,44.4,54.8,,42.85,45.2333,45.2667,55.9667,54,54.3167
CK299183,CK299183,0.8515,,5.17E-04,0.0014,65.40,34.1,29.1,,34.6,33.3833,34.4,29.175,29.55,28.45
NM_001033873.1,LOC57228,1.5038,,4.92E-04,0.0014,65.40,61.7,92.8,,63.9667,64.3333,57.1083,89.5,95.9417,93.0833
NM_001099.2,ACPP,0.3536,,4.79E-04,0.0014,65.40,725.0,256.4,,738.5667,685.1333,753.1167,337.5083,243.8833,204.6833
NM_001386.4,DPYSL2,0.7333,,4.93E-04,0.0014,65.40,1335.5,979.3,,1293.8833,1401.3,1313.7833,988.8167,990.2167,959.2833
NM_002462.2,MX1,0.6982,,4.83E-04,0.0014,65.40,136.0,94.9,,140.4667,134.5,133.05,101.475,91.6167,92.0167
NM_002978.2,SCNN1D,0.719,,4.86E-04,0.0014,65.40,396.1,284.8,,399.4667,393.9667,394.9167,287.8,302.0417,265.7833
NM_003326.2,TNFSF4,1.2815,,4.63E-04,0.0014,65.40,114.9,147.3,,111.1417,118.1667,115.525,147.3167,151.25,143.3
NM_004044.4,ATIC,0.8624,,4.62E-04,0.0014,65.40,4881.6,4210.0,,4909.45,4938.5833,4798.0167,4289.3833,4216.55,4125.7833
NM_004474.2,FOXD2,0.5574,,4.84E-04,0.0014,65.40,139.7,77.9,,138.6333,144.9167,135.8,87.2833,78.4167,69.0167
NM_006458.2,TRIM3,1.5735,,4.77E-04,0.0014,65.40,93.5,147.1,,90.1667,97.3,93.05,138.1,149.6917,153.85
NM_006810.1,PDIA5,2.1457,,5.02E-04,0.0014,65.40,624.2,1339.3,,595.4583,668.9667,610.475,1210.8,1403.0833,1414.1
NM_006876.1,B3GNT6,0.7478,,4.78E-04,0.0014,65.40,1648.0,1232.3,,1598.7167,1639.1167,1708.0167,1255.65,1184.9833,1257.7417
NM_006897.1,HOXC9,0.2853,,5.00E-04,0.0014,65.40,759.5,216.7,,722.3167,712.95,850.75,273.3333,177.95,209.0917
NM_012153.3,EHF,1.5236,,4.77E-04,0.0014,65.40,741.6,1129.8,,716.7,749.8833,758.7667,1177.5833,1152.9,1062.3333
NM_015541.2,LRIG1,3.2601,,5.09E-04,0.0014,65.40,554.8,1808.6,,521.5,537.8,608.8333,1618.4,1798.5667,2032.5167
NM_015565.1,ZNF294,0.3423,,5.01E-04,0.0014,65.40,958.4,328.0,,862.8667,976,1045.2,390.4667,291.4333,310.1417
NM_018067.2,RPRC1,2.382,,5.00E-04,0.0014,65.40,446.5,1063.5,,446.1333,434.9833,458.5667,950.9,1150.1,1099.7833
NM_018405.2,C17orf79,1.1267,,4.90E-04,0.0014,65.40,1833.9,2066.4,,1850.0333,1815.95,1836.0167,2063.0167,2103.1,2033.55
NM_022092.1,CHTF18,0.8717,,4.95E-04,0.0014,65.40,828.1,721.8,,814.8167,835.0333,834.5417,723.9333,707.4833,734.375
NM_024735.2,FBXO31,1.6499,,5.09E-04,0.0014,65.40,442.6,730.2,,437.7583,446.7083,443.2583,678.4167,773.85,741.5917
NM_145176.1,SLC2A12,2.162,,4.70E-04,0.0014,65.40,270.0,583.7,,295.2333,259.4583,256.8833,537.6333,632.4,584.85
NM_173217.1,ST6GAL1,1.8771,,5.01E-04,0.0014,65.40,233.7,438.6,,238.5917,234.5667,227.9833,400.1167,457.2667,461.2167
NM_173552.2,C3orf58,1.7505,,4.83E-04,0.0014,65.40,73.7,129.0,,73.8,74.1167,73.15,119.0917,131.3833,137.175
NM_177543.1,PPAP2C,0.8193,,4.89E-04,0.0014,65.40,232.0,190.1,,231.2583,225.95,239.05,191.75,187.35,191.225
NM_203344.1,SERTAD3,1.2081,,5.00E-04,0.0014,65.40,332.2,401.4,,328.825,334.9167,332.9417,389.5833,402.925,411.8667
XM_926239.1,C21orf122,0.8158,,5.01E-04,0.0014,65.40,100.8,82.3,,100.85,100.5667,101.05,80.8833,85.85,80.1333
AW136029,AW136029,0.7815,,5.34E-04,0.0015,70.07,59.9,46.8,,60.6833,60.1,58.8333,48.9167,44.8833,46.65
BX100201,BX100201,0.6601,,5.23E-04,0.0015,70.07,130.2,85.9,,133.8417,124.95,131.9167,92.325,85.1917,80.6667
NM_000060.2,BTD,0.7059,,5.27E-04,0.0015,70.07,534.7,377.4,,521,527.2167,556.5667,395.2417,380.2917,357.75
NM_000285.1,PEPD,0.8502,,5.21E-04,0.0015,70.07,1231.1,1046.7,,1249.5833,1201.7667,1242.425,1028.3333,1048.3333,1063.7833
NM_000565.2,IL6R,1.9052,,5.46E-04,0.0015,70.07,116.6,222.2,,109.4417,126.9583,114.1417,240.0917,217.8583,209.6667
NM_001478.2,GALGT,0.8023,,5.44E-04,0.0015,70.07,198.7,159.5,,199.1833,197.1667,199.8833,167.1167,156.3333,155.1833
NM_001852.3,COL9A2,0.6561,,5.19E-04,0.0015,70.07,102.5,67.3,,104.6333,98.7167,104.2833,72.9667,63.5,65.6667
NM_002193.1,INHBB,0.6556,,5.27E-04,0.0015,70.07,312.7,205.0,,296.6833,328.6833,313.5083,213.2667,195.4417,206.6667
NM_002556.2,OSBP,1.319,,5.42E-04,0.0015,70.07,3050.8,4024.0,,2934.6333,3178.1,3044.65,3896.4167,4065.6333,4113.2833
NM_002849.2,PTPRR,0.5819,,5.45E-04,0.0015,70.07,221.2,128.7,,230.6667,210.1667,223.1667,138.875,132.65,115.7167
NM_004156.2,PPP2CB,1.8468,,5.37E-04,0.0015,70.07,1241.5,2292.8,,1334.9,1155.2833,1240.8083,2349.5,2419.05,2120.5833
NM_005195.2,CEBPD,2.0671,,5.47E-04,0.0015,70.07,342.6,708.1,,384.05,316.15,331.1167,649.6167,740.0833,738.5667
NM_006393.1,NEBL,1.1988,,5.20E-04,0.0015,70.07,70.0,83.9,,69.7167,70.925,69.3667,86.2667,83.6833,81.85
NM_012474.3,UCK2,1.5361,,5.21E-04,0.0015,70.07,1002.6,1540.1,,968.9167,970.4833,1071.7833,1460.6667,1580.3,1582.5583
NM_014141.3,CNTNAP2,1.4953,,5.18E-04,0.0015,70.07,129.3,193.3,,125.55,133.8667,128.5667,183.15,203.1833,194.15
NM_015198.2,COBL,0.9112,,5.24E-04,0.0015,70.07,606.9,553.0,,603.0667,602.0833,615.5167,550.4333,559.0833,549.4833
NM_019555.1,ARHGEF3,0.5312,,5.47E-04,0.0015,70.07,367.0,195.0,,393.0833,355.2167,354.15,217.9833,187.0167,181.8
NM_020401.2,NUP107,0.8017,,5.35E-04,0.0015,70.07,1209.6,969.8,,1256.2333,1191.9667,1181.8833,962.6833,978.1667,968.4833
NM_020784.1,KIAA1344,1.3878,,5.19E-04,0.0015,70.07,132.6,184.0,,141.65,127.6,129.0333,188.65,182.3667,181.2
NM_022756.3,C1orf149,1.7941,,5.31E-04,0.0015,70.07,98.5,176.8,,92.4333,104.1333,99.4333,166.9,173.9833,190.3333
NM_024581.3,C6orf60,0.7202,,5.58E-04,0.0015,70.07,78.1,56.3,,79.3167,78.2,76.9,59.6833,52.5833,56.7667
NM_024915.1,GRHL2,2.1329,,5.22E-04,0.0015,70.07,721.9,1539.7,,699.4333,791.05,679.9833,1432.8,1516.1333,1680.45
NM_030824.1,ZNF442,0.8588,,5.39E-04,0.0015,70.07,67.8,58.2,,67.2583,67.6333,68.4083,56.75,59.8,58.0833
NM_031476.1,CRISPLD2,2.2947,,5.56E-04,0.0015,70.07,79.6,182.7,,74.8833,80.8833,83.3167,169.5333,202.7333,177.4167
NM_080546.2,SLC44A1,0.6745,,5.38E-04,0.0015,70.07,2573.8,1736.1,,2708.8167,2494.6667,2523.1667,1831.9167,1710.0667,1670.4667
NM_152371.1,C1orf93,0.8673,,5.55E-04,0.0015,70.07,709.3,615.2,,714.75,721.7167,691.8667,610.8667,619.95,614.9
NM_175568.1,P2RX4,0.7642,,5.50E-04,0.0015,70.07,369.9,282.7,,368.45,367.6,373.6667,299.5,271.8833,277.3917
NM_181504.2,PIK3R1,0.6127,,5.52E-04,0.0015,70.07,789.9,484.0,,843.9667,756.9333,771.6,513.0167,467.65,472.4833
XM_371285.3,LOC128102,1.0595,,5.33E-04,0.0015,70.07,38.6,40.9,,38.4,38.7,38.8,40.9333,41.2667,40.6
XM_925981.1,LOC653098,4.4345,,5.23E-04,0.0015,70.07,54.3,240.7,,58.1167,52.3833,52.5,238.2,275.5167,212.3667
XM_929112.1,LOC402116,0.7383,,5.61E-04,0.0015,70.07,219.5,162.0,,209.1333,221.1,228.6833,163.7167,161.5917,160.825
XM_932160.1,LOC644386,1.0885,,5.25E-04,0.0015,70.07,34.0,37.0,,34,33.4833,34.5,36.9667,37.0667,36.9667
XM_940515.1,LOC651369,0.6501,,5.34E-04,0.0015,70.07,102.6,66.7,,105.9167,100.7667,101.05,72.7333,65.4833,62.2083
XM_945497.1,FLJ22531,0.9028,,5.22E-04,0.0015,70.07,36.2,32.7,,36.2,35.6,36.7167,32.9,32.5333,32.5333
XR_001037.1,LOC550112,1.3381,,5.28E-04,0.0015,70.07,129.0,172.7,,124.9667,132.15,130.1167,167.4667,170.8417,179.95
BX111027,BX111027,0.9251,,5.82E-04,0.0016,74.74,44.8,41.5,,44.8833,44.7833,44.8833,41.2,42.1667,41.1167
NM_000111.1,SLC26A3,2.8082,,5.71E-04,0.0016,74.74,36.4,102.1,,33.3333,39.4333,36.6167,95.2333,115.2833,97.0833
NM_001017530.1,PRR5,1.4356,,5.84E-04,0.0016,74.74,482.7,692.9,,480.15,478.9,488.975,651.4833,712.4333,716.7
NM_001031695.1,RBM9,0.7793,,6.14E-04,0.0016,74.74,1142.3,890.2,,1122.8167,1119.15,1186.2667,906.325,902.1333,862.8667
NM_001655.3,ARCN1,1.3206,,6.25E-04,0.0016,74.74,2745.2,3625.4,,2627.4167,2797.8833,2814.1167,3492.7833,3713.9667,3673.2333
NM_002709.2,PPP1CB,1.4742,,5.95E-04,0.0016,74.74,334.1,492.6,,356.7833,314.8333,332.1333,481.3333,483.3833,513.7167
NM_002845.2,PTPRM,1.9396,,6.07E-04,0.0016,74.74,110.8,214.9,,115.15,100.4167,117.675,200.05,231.75,214.1417
NM_003392.3,WNT5A,0.4478,,5.99E-04,0.0016,74.74,221.0,99.0,,233.4,209.1667,220.9833,120.0917,91.8583,87.8333
NM_004728.2,DDX21,1.3427,,5.72E-04,0.0016,74.74,2187.2,2936.8,,2304.2,2053.0333,2211.9417,2944.5167,2906.4,2959.7667
NM_005375.2,MYB,0.5272,,5.89E-04,0.0016,74.74,321.1,169.3,,306.7833,348.7667,309.475,182.9833,157.9917,167.875
NM_006343.2,MERTK,1.4907,,5.72E-04,0.0016,74.74,85.4,127.3,,85.925,86.0333,84.25,123.0333,123.4833,135.8
NM_006366.2,CAP2,1.6049,,5.91E-04,0.0016,74.74,760.7,1220.9,,849.15,709.1333,731.0833,1188.7167,1236.6833,1237.9
NM_006406.1,PRDX4,1.3271,,6.20E-04,0.0016,74.74,3097.9,4111.1,,3194.3833,3068.4333,3033.0833,4007.9833,4035.2833,4296.1333
NM_006407.3,ARL6IP5,0.6032,,6.02E-04,0.0016,74.74,1833.4,1105.8,,1785.65,1758.8833,1962.2,1102.3333,1044.15,1174.9
NM_007189.1,ABCF2,1.1065,,5.70E-04,0.0016,74.74,229.2,253.6,,232.45,227.8917,227.2667,250,255.8833,254.9583
NM_014294.3,TRAM1,1.4007,,6.16E-04,0.0016,74.74,2832.2,3967.2,,2984.1833,2611.8667,2914.7167,3941.9333,3957.2333,4002.6833
NM_014498.2,GOLPH4,0.5664,,5.84E-04,0.0016,74.74,394.9,223.7,,421.4333,398.2833,366.9083,219.7,237.8,214.1417
NM_014667.1,VGLL4,0.5384,,5.67E-04,0.0016,74.74,2610.3,1405.4,,2664.7333,2504.7,2664.7333,1609.8,1239.2333,1391.35
NM_015435.3,RNF19,0.7104,,5.70E-04,0.0016,74.74,489.6,347.8,,509.5833,468.4667,491.7583,363.65,339.775,340.5833
NM_015892.2,GALNAC4S-6ST,0.6796,,6.16E-04,0.0016,74.74,190.3,129.3,,188.95,201.1333,181.3333,133.5667,129.3833,125.1417
NM_016299.1,HSPA14,0.9424,,6.00E-04,0.0016,74.74,663.6,625.4,,668.9667,656.85,665,623.9667,623.6833,628.4667
NM_019100.3,DMAP1,0.8075,,6.15E-04,0.0016,74.74,1149.9,928.5,,1146.8167,1129.55,1173.6833,958.9083,933,894.7167
NM_022735.3,ACBD3,1.1688,,6.01E-04,0.0016,74.74,1031.4,1205.5,,1059.4667,1007.35,1028.05,1207.7333,1188.7167,1220.1667
NM_023006.1,KLK15,1.9122,,5.66E-04,0.0016,74.74,116.8,223.4,,122.6083,99.2333,131.0417,219.95,217.7417,232.7833
NM_024324.2,CRELD2,1.5215,,5.88E-04,0.0016,74.74,4385.3,6672.2,,4382.35,4282.3333,4493.8333,6654,7079.7667,6305.4333
NM_032772.3,ZNF503,0.6882,,5.82E-04,0.0016,74.74,174.7,120.2,,178.8083,169.2667,176.0167,129.5833,117.3,114.2167
NM_152740.2,HIBADH,0.7913,,6.17E-04,0.0016,74.74,2357.5,1865.5,,2337.0167,2454.6833,2284.0667,1865.6,1860.2833,1870.5667
NM_182691.1,SRPK2,0.6519,,5.70E-04,0.0016,74.74,128.2,83.6,,133.5667,124.5,126.65,88.6583,76.8667,85.6167
NM_199249.1,MGC13170,2.3011,,5.98E-04,0.0016,74.74,1439.3,3312.0,,1268.5417,1487.2333,1580.3,3031.1333,3321.5667,3608.35
XM_374079,XM_374079,0.8706,,5.83E-04,0.0016,74.74,48.3,42.1,,48.3083,49.2,47.55,42.55,42.4667,41.2667
AK096928,AK096928,0.8204,,6.54E-04,0.0017,79.41,72.4,59.4,,71.5833,72.7167,72.8917,61.95,57.75,58.5667
CB133377,CB133377,0.501,,6.66E-04,0.0017,79.41,100.4,50.3,,109.4417,97.9833,94.4167,53.85,45.2667,52.2333
NM_000499.2,CYP1A1,1.8095,,6.31E-04,0.0017,79.41,63.7,115.3,,60.6833,67.9667,62.75,109.7833,125.2,111.5667
NM_000527.2,LDLR,1.9058,,6.46E-04,0.0017,79.41,952.5,1815.3,,990.6667,959.2833,909.3333,1699.25,1987.5333,1771.2333
NM_000755.2,CRAT,0.7444,,6.67E-04,0.0017,79.41,534.3,397.7,,537.6333,534.1,531.1667,426.0667,380.5167,388.0167
NM_002553.2,ORC5L,1.4027,,6.30E-04,0.0017,79.41,652.0,914.5,,648.45,655.2833,652.2417,894.7167,968.9167,882.2833
NM_002918.3,RFX1,1.2731,,6.27E-04,0.0017,79.41,173.1,220.4,,172.15,179.8333,167.5167,224.1583,223.2,213.8917
NM_003036.1,SKI,1.1741,,6.70E-04,0.0017,79.41,96.9,113.8,,94.25,99.6167,96.95,114.3667,112.1333,114.8833
NM_004551.1,NDUFS3,0.8085,,6.68E-04,0.0017,79.41,4535.3,3666.6,,4493.8333,4483.4167,4630.15,3807.8167,3656.5833,3540.3333
NM_005302.2,GPR37,1.5019,,6.52E-04,0.0017,79.41,52.3,78.6,,57.1333,48.35,51.8333,78.8333,76.8667,80.05
NM_005567.2,LGALS3BP,0.8077,,6.55E-04,0.0017,79.41,115.0,92.9,,114.6333,115.05,115.2833,97.3167,89.6167,91.85
NM_006148.1,LASP1,0.7248,,6.65E-04,0.0017,79.41,6877.5,4985.0,,6584.0167,6956.3333,7102.7333,5191.4833,4764.9833,5007.65
NM_014797.1,ZBTB24,2.3442,,6.37E-04,0.0017,79.41,168.5,394.9,,177.2083,160.75,167.875,360.3333,439.1833,389.2833
NM_014840.2,NUAK1,0.7705,,6.56E-04,0.0017,79.41,384.3,296.1,,390.9167,383.15,378.825,292.6333,283.9083,312.45
NM_018412.3,ST7,0.7342,,6.38E-04,0.0017,79.41,1417.8,1040.9,,1431.5,1429.1833,1393.1833,1110.0167,1033.1,983.55
NM_021227.2,DC2,1.2716,,6.74E-04,0.0017,79.41,3753.7,4773.2,,3581.6167,3828.1667,3857.55,4652.9667,4819.1167,4849.7667
NM_030784.1,GPR63,0.5595,,6.26E-04,0.0017,79.41,154.7,86.6,,160.2667,154.8333,149.25,99.3,82.2,79.475
NM_030907.2,C1orf89,1.2169,,6.46E-04,0.0017,79.41,116.6,141.9,,112.2333,119.5,118.2167,139.2,143.1,143.425
NM_058178.1,NPTXR,0.8269,,6.51E-04,0.0017,79.41,104.3,86.2,,104.2,105.25,103.3333,85.4917,83.6,89.65
NM_147189.1,C8orf72,3.3217,,6.66E-04,0.0017,79.41,101.9,338.3,,105.25,111.3417,90.1667,303.5667,331.025,385.3667
NM_173798.2,ZCCHC12,0.8404,,6.47E-04,0.0017,79.41,57.6,48.4,,56.325,57.6833,58.7,49,49.0833,47.0667
NM_178120.3,DLX1,2.4284,,6.32E-04,0.0017,79.41,140.5,341.1,,146.7917,131.9167,143.1333,326.2333,382.6,318
NM_181712.2,ANKRD38,0.7685,,6.76E-04,0.0017,79.41,61.5,47.2,,62.125,60.5167,61.8,49.75,44.8833,47.2333
NM_198496.1,VWA2,0.6215,,6.51E-04,0.0017,79.41,56.8,35.3,,60.0333,54.55,56.0833,38.4333,33.9167,33.8167
XM_298151.5,LOC344595,2.3975,,6.49E-04,0.0017,79.41,71.4,171.1,,70.5667,73.5167,70.0333,153.85,171.525,189.7333
XM_930024.1,LOC132241,1.3101,,6.66E-04,0.0017,79.41,178.7,234.2,,188.1333,171.55,176.95,235.1167,239.0833,228.4667
XM_931359.1,LOC338758,0.4702,,6.33E-04,0.0017,79.41,742.0,348.9,,745.1667,693.15,791.05,403.1667,303.3833,347.2167
XM_936052.1,LOC153561,0.5649,,6.54E-04,0.0017,79.41,1897.4,1071.8,,1823.9167,1986.5333,1885.3667,1218.65,1003.9167,1006.4667
XM_942084.1,GAS6,0.7183,,6.53E-04,0.0017,79.41,439.1,315.4,,418.1833,455.2667,444.6333,325.5,302.9167,318.125
AK023660,AK023660,1.9119,,6.77E-04,0.0018,84.08,200.0,382.3,,207.6333,182.85,210.6083,372.6167,416.3667,360.1917
AW451365,AW451365,1.0761,,6.89E-04,0.0018,84.08,35.8,38.5,,35.7333,36.2,35.45,38.8,38.1667,38.5833
NM_000303.1,PMM2,1.5062,,7.37E-04,0.0018,84.08,348.1,524.4,,337.55,348.4333,358.7333,490.8083,551.5833,532.5333
NM_001012993.1,C9orf152,1.4028,,6.91E-04,0.0018,84.08,964.9,1353.5,,1013.5,981.4333,903.0167,1355.7833,1395.2833,1310.6167
NM_001172.3,ARG2,1.5154,,7.23E-04,0.0018,84.08,154.0,233.4,,144.2167,165.0333,153.575,222.3833,242.6667,235.7
NM_001248.1,ENTPD3,0.8176,,7.41E-04,0.0018,84.08,52.6,43.0,,53.0667,52.7667,52.1167,44.6833,43.25,41.2667
NM_002159.2,HTN1,0.9259,,7.08E-04,0.0018,84.08,34.0,31.5,,33.7167,34.0167,34.2167,31.5833,31.0333,31.7833
NM_002202.1,ISL1,0.6807,,6.85E-04,0.0018,84.08,77.9,53.0,,79.6333,79.125,74.9833,57.3833,50.5167,51.4
NM_003842.3,TNFRSF10B,2.2478,,6.84E-04,0.0018,84.08,512.5,1151.9,,554.275,514.575,471.8333,1054.1,1271.4,1140.3833
NM_004585.2,RARRES3,0.6627,,7.42E-04,0.0018,84.08,147.7,97.9,,148.0167,142.2667,152.9167,105.325,90.2417,98.5833
NM_005410.2,SEPP1,3.5096,,7.33E-04,0.0018,84.08,224.6,788.2,,244.425,213.2,217.325,697.5333,776.7833,903.5833
NM_005623.2,CCL8,0.8685,,6.87E-04,0.0018,84.08,72.1,62.6,,70.525,73.3583,72.55,61.5833,63.05,63.3167
NM_006359.1,SLC9A6,0.8352,,7.18E-04,0.0018,84.08,253.4,211.6,,248.8833,257.1,254.2833,218.5833,210.7833,205.7417
NM_013255.3,MKLN1,1.4981,,7.36E-04,0.0018,84.08,700.2,1049.0,,674.9333,696.875,729.8833,986.4167,1102.1167,1061.7
NM_013312.1,HOOK2,1.1901,,7.16E-04,0.0018,84.08,955.2,1136.8,,970.4833,978.1667,918.175,1128.85,1138.9833,1142.5333
NM_014002.2,IKBKE,0.7793,,6.77E-04,0.0018,84.08,75.6,58.9,,75.35,74.7,76.8667,57,57.75,62.2083
NM_014109.2,ATAD2,1.8173,,6.91E-04,0.0018,84.08,828.5,1505.6,,758.2833,854.1083,878.0333,1387.9,1546.2,1590.4167
NM_017515.3,SLC35F2,2.2691,,7.24E-04,0.0018,84.08,541.5,1228.7,,493.25,573.1667,561.625,1112.1333,1233.5,1352.2583
NM_018960.4,GNMT,3.0686,,6.90E-04,0.0018,84.08,214.2,657.2,,205.3417,209.1667,228.6833,571.05,683.5,727.1333
NM_021652.1,SMA4,0.5054,,7.26E-04,0.0018,84.08,1674.5,846.3,,1586.3667,1799.4167,1644.6833,973.05,786.5333,791.8833
NM_022740.2,HIPK2,2.1165,,7.25E-04,0.0018,84.08,505.8,1070.5,,498.2333,564.9833,459.6333,981.2,1076.7167,1161.0833
NM_031845.1,MAP2,1.4547,,6.80E-04,0.0018,84.08,84.6,123.1,,86.7,85.4667,81.7167,115.675,127.4,126.475
NM_032143.2,ZRANB3,0.8913,,6.98E-04,0.0018,84.08,67.5,60.2,,68.4167,67.6333,66.5333,59.0917,60.8,60.6833
NM_144575.2,CAPN13,0.7945,,7.34E-04,0.0018,84.08,262.1,208.2,,257.9667,263.05,265.2333,202.2667,219,203.8
NM_145804.1,ABTB2,0.601,,7.16E-04,0.0018,84.08,134.2,80.6,,130.8833,133.8667,137.8333,91.4833,76.8667,74.5667
NM_172225.1,DMBX1,0.7038,,7.15E-04,0.0018,84.08,75.1,52.8,,75.8833,73.6333,75.6833,57.3833,51.0833,50.2833
NM_183049.2,TMSL3,0.6885,,7.02E-04,0.0018,84.08,8379.6,5769.2,,8109.9,8710.05,8329.6667,6170.4333,5437.75,5722.9833
NM_206909.1,PSD3,1.4193,,7.05E-04,0.0018,84.08,77.3,109.7,,81.425,80.1167,70.8333,109.2667,111.2333,108.6917
NM_206918.1,DEGS2,0.6128,,7.10E-04,0.0018,84.08,128.1,78.5,,128.8833,120.5333,135.2167,78.75,73.1333,83.9167
XM_058720.7,WHDC1,1.402,,6.97E-04,0.0018,84.08,156.3,219.1,,151.75,166.3583,151.1833,216.1333,227.85,213.5583
XM_497591,XM_497591,1.5413,,6.82E-04,0.0018,84.08,94.7,146.0,,88.2167,96.95,99.3333,137.8167,149.0583,151.4333
XM_928286.1,LOC643367,0.5184,,7.21E-04,0.0018,84.08,2360.2,1223.6,,2156.2,2498.7667,2440.25,1338.75,1135.5167,1205.2333
XM_931705.1,LOC653280,0.9308,,7.46E-04,0.0018,84.08,34.7,32.3,,34.6,34.4,35.1333,32.0583,32.3333,32.5333
AA709236,AA709236,0.8433,,7.63E-04,0.0019,88.75,38.1,32.1,,36.8667,38.8,38.7,32.4333,31.9,32.0833
AI807389,AI807389,1.0509,,8.04E-04,0.0019,88.75,35.3,37.1,,35.45,35.3,35.0333,37.1667,37.25,36.75
AK096179,AK096179,1.2365,,8.06E-04,0.0019,88.75,657.2,812.6,,656.6,641.35,674.15,787.6333,836.7833,814.2333
AL833463,AL833463,1.4175,,7.58E-04,0.0019,88.75,81.4,115.4,,85.4667,81.8,77.1,113.1167,112.2333,120.9167
BC009563,BC009563,0.7883,,7.58E-04,0.0019,88.75,131.0,103.2,,125.2333,132.95,134.9,103.6167,103.95,102.1333
NM_000266.1,NDP,0.621,,8.07E-04,0.0019,88.75,73.0,45.3,,77.3833,68.2,73.6333,48.0167,45.1167,42.95
NM_000418.2,IL4R,0.6032,,7.51E-04,0.0019,88.75,112.2,67.7,,105.5583,120.4333,111.0083,71.8,66.2,65.15
NM_000593.5,TAP1,0.8049,,7.70E-04,0.0019,88.75,812.1,653.7,,791.8833,805.8333,839.3833,665.0833,662.175,634.15
NM_001722.2,POLR3D,1.2517,,7.93E-04,0.0019,88.75,133.3,166.8,,137.2083,135.7667,127.0833,164.15,166.0083,170.3833
NM_005685.2,GTF2IRD1,0.7931,,7.50E-04,0.0019,88.75,258.2,204.8,,261.8,259.6333,253.275,202.4167,197.5,214.8
NM_005964.1,MYH10,0.6782,,7.80E-04,0.0019,88.75,3125.1,2119.3,,3220.1167,3162.2,2997.3833,2270.8667,2126.45,1971.2333
NM_006302.1,GCS1,1.1966,,8.04E-04,0.0019,88.75,196.9,235.7,,201.9833,191.15,197.8417,234.6333,241.05,231.3833
NM_015149.2,RGL1,0.5473,,7.87E-04,0.0019,88.75,251.3,137.5,,266.5,250.6,237.6833,155.9333,125.5083,132.95
NM_016485.3,C6orf55,0.7549,,7.79E-04,0.0019,88.75,934.2,705.2,,932.9,897.5,973.65,728.3,698.7833,689.2167
NM_018670.1,MESP1,1.8231,,7.87E-04,0.0019,88.75,1430.6,2608.1,,1549.8333,1313.7833,1437.8667,2397.0333,2692.3,2749.0333
NM_018946.2,NANS,1.2698,,7.82E-04,0.0019,88.75,1035.8,1315.3,,1030.8,1041.2833,1035.4,1256.2333,1355.2833,1336.4833
NM_020804.2,PACSIN1,1.2284,,7.56E-04,0.0019,88.75,733.4,900.9,,725.4667,746.9167,728.0333,867.9333,921.8,914
NM_022757.3,CCDC14,0.465,,7.88E-04,0.0019,88.75,3249.9,1511.3,,3449.2667,3126.05,3183.25,1845.8,1390.3333,1345.15
NM_025163.2,PIGZ,0.6987,,7.91E-04,0.0019,88.75,114.0,79.6,,116.6917,118.2667,107.2667,82.4,77.1,79.475
NM_031480.2,RIOK1,1.3102,,7.88E-04,0.0019,88.75,129.5,169.7,,130.35,132.3833,125.8083,174.2667,173.075,161.9
NM_033500.1,HK1,1.1747,,7.80E-04,0.0019,88.75,3812.4,4478.4,,3913.75,3764.3,3761.05,4413.4667,4582.0333,4441.4667
NM_173344.1,ST3GAL1,0.5931,,7.65E-04,0.0019,88.75,5422.5,3215.8,,5612.9,5459.8333,5202.6333,3639.6,3018.1833,3027.5167
NM_177456.2,MAGEC3,0.9212,,7.69E-04,0.0019,88.75,43.0,39.6,,43.5,42.9667,42.55,40.1,39.3167,39.4333
NM_198990.3,NAPE-PLD,0.434,,7.77E-04,0.0019,88.75,268.1,116.4,,252.6,281.95,270.65,145.5667,107.3,100.85
XM_932770.1,LOC643373,0.593,,7.87E-04,0.0019,88.75,2735.4,1622.0,,2642.7833,2908.4333,2662.7167,1798.5667,1537.2833,1543.4333
AI972495,AI972495,0.9395,,8.77E-04,0.002,93.43,40.0,37.6,,39.9667,40.4,39.6833,37.9167,37.55,37.3167
BU628975,BU628975,1.0687,,8.69E-04,0.002,93.43,43.6,46.6,,43.8667,43.5,43.4,46.8,46.9667,45.9833
BX109000,BX109000,1.5486,,8.52E-04,0.002,93.43,46.2,71.6,,48.1167,47.4,43.3,72.9667,75.0083,67.0167
NM_000965.2,RARB,1.1969,,8.21E-04,0.002,93.43,44.9,53.8,,45.5,43.0667,46.25,54.05,53.5167,53.7167
NM_001001573.1,PDE9A,1.5209,,8.65E-04,0.002,93.43,106.6,162.2,,100.6833,105.4,114.3,153.5833,163.475,169.95
NM_001033523.1,GUSBL1,0.5605,,8.51E-04,0.002,93.43,1067.0,598.0,,1074.65,1122.1833,1007.35,661.6833,525.4333,615.15
NM_001992.2,F2R,0.5631,,8.75E-04,0.002,93.43,256.6,144.5,,263.6167,251.5083,254.7167,166.9,143.7833,125.6667
NM_005119.2,THRAP3,1.5508,,8.24E-04,0.002,93.43,309.7,480.4,,297.1167,319.3667,313.1833,452.7333,476.7167,513.5667
NM_014636.1,RALGPS1,0.6222,,8.63E-04,0.002,93.43,215.3,133.9,,215.4,224.4667,206.2833,145.7333,136.8083,120.525
NM_016498.3,MTP18,1.763,,8.79E-04,0.002,93.43,715.5,1261.4,,676.5333,728.0333,743.5583,1177.15,1240.55,1374.2833
NM_017784.3,OSBPL10,0.6829,,8.73E-04,0.002,93.43,81.3,55.5,,83.5917,77.5333,82.85,57.8417,51.2667,57.6667
NM_018266.1,TMEM39A,1.3865,,8.59E-04,0.002,93.43,250.1,346.7,,241.7333,250.45,258.325,328.825,350.25,361.9083
NM_018354.1,C20orf46,0.7206,,8.49E-04,0.002,93.43,72.8,52.5,,71.9167,71.0167,75.6833,51.5167,50.1667,55.9667
NM_024617.2,ZCCHC6,1.5802,,8.72E-04,0.002,93.43,703.4,1111.5,,672.9667,707.6667,730.7667,1050.5083,1094.2,1194.6833
NM_032811.1,TBRG1,1.5032,,8.22E-04,0.002,93.43,55.6,83.5,,56.55,60.2,50.4167,81.4833,85.3917,83.7833
NM_032867.1,MICALCL,1.7359,,8.40E-04,0.002,93.43,64.1,111.4,,65.2333,60.7167,66.65,116.2583,116.7917,101.7
NM_053056.1,CCND1,1.1003,,8.80E-04,0.002,93.43,5609.7,6172.4,,5593.9833,5641.3667,5593.9833,6050.8333,6241.75,6226.5333
NM_133646.1,ZAK,0.702,,8.72E-04,0.002,93.43,501.6,352.1,,528.2333,494.2083,483.3833,368.0833,355.0833,334.0667
NM_152423.2,MUM1L1,1.214,,8.40E-04,0.002,93.43,39.1,47.4,,40.3833,38.4083,38.4583,47.85,46.15,48.3333
NM_153377.3,LRIG3,0.591,,8.43E-04,0.002,93.43,234.8,138.7,,249.8333,228.0667,227.05,154.1667,133.95,129.3417
NM_205848.1,SYT6,1.1079,,8.10E-04,0.002,93.43,37.4,41.4,,36.7667,37.75,37.6833,40.9333,42,41.3667
NM_207387.1,C17orf76,0.8365,,8.53E-04,0.002,93.43,81.1,67.8,,79.4083,80.25,83.6833,66.625,67.8833,69.0167
XM_938935.1,NXPH4,0.8548,,8.25E-04,0.002,93.43,59.1,50.6,,60.8667,57.7833,58.8333,50.8667,49.9833,50.8333
XM_939267.1,LAMA1,1.1602,,8.46E-04,0.002,93.43,49.8,57.8,,50.0333,48.25,51.2667,57.55,57.9667,57.9333
XM_941693.1,KIAA1423,0.6747,,8.41E-04,0.002,93.43,611.4,412.5,,634.8583,585.5833,614.8083,445.1667,405.9167,388.4667
NM_000427.1,LOR,0.9334,,8.96E-04,0.0021,98.10,42.4,39.6,,42.1667,42.1667,42.8,40,39.4833,39.1833
NM_001001890.1,RUNX1,1.4085,,8.80E-04,0.0021,98.10,34.8,49.1,,34,35.3833,35.1333,46.0667,50.1667,51.1
NM_001030287.1,ATF3,1.2988,,9.16E-04,0.0021,98.10,183.6,238.5,,190.35,177.0667,183.7167,229.9833,246.9917,238.8333
NM_001748.3,CAPN2,1.3978,,9.16E-04,0.0021,98.10,76.8,107.3,,80.2833,71.6833,78.6,104.7167,111.8167,105.5
NM_002867.2,RAB3B,2.3051,,8.81E-04,0.0021,98.10,90.7,209.1,,83.4167,95.9667,93.2667,185.2,228.1667,216.4083
NM_002974.1,SERPINB4,1.1189,,9.22E-04,0.0021,98.10,39.8,44.5,,40.75,39.1833,39.45,44.6,44.0833,44.8833
NM_003255.4,TIMP2,0.6311,,9.23E-04,0.0021,98.10,570.8,360.3,,607.5333,563.7333,543.0333,389.4667,341.8833,351.1583
NM_004535.2,MYT1,0.605,,9.22E-04,0.0021,98.10,126.6,76.6,,119.8833,135.6,124.75,82.2,70.85,77.1167
NM_005271.1,GLUD1,1.8066,,8.91E-04,0.0021,98.10,1265.0,2285.2,,1156.55,1329.85,1316.0167,2183.5,2193.9167,2491.2167
NM_005518.2,HMGCS2,0.6902,,9.12E-04,0.0021,98.10,1991.2,1374.4,,1894.0833,2105.3,1979.85,1442.2833,1349.9333,1333.4333
NM_005618.2,DLL1,0.7872,,9.00E-04,0.0021,98.10,135.4,106.6,,135.1667,133.7167,137.2667,112.8,103.2167,103.9667
NM_012451.2,SYNGR4,0.8574,,8.90E-04,0.0021,98.10,64.8,55.6,,65.6333,66.0167,62.9,56.15,55.6833,54.9333
NM_014574.2,STRN3,1.339,,8.97E-04,0.0021,98.10,661.6,886.0,,679.2167,613.5167,695.0667,878.8667,890,889.0333
NM_015147.1,CEP68,0.6449,,9.15E-04,0.0021,98.10,125.2,80.8,,120.7333,131.6333,123.625,87.3667,81.4,74.0917
NM_015261.2,hCAP-D3,4.7879,,8.97E-04,0.0021,98.10,239.8,1148.3,,229.9833,248.175,241.7333,961.05,1201.2333,1311.7167
NM_017709.2,FAM46C,0.6831,,8.85E-04,0.0021,98.10,281.4,192.2,,269.7667,280.8083,294.1333,199.3833,178.2333,199.8417
NM_018988.1,GFOD1,0.6983,,8.82E-04,0.0021,98.10,270.5,188.9,,273.6833,267.9917,269.9,205.3667,188.2667,174.3417
NM_021147.2,UNG2,0.5971,,9.10E-04,0.0021,98.10,153.4,91.6,,163.9333,149.0583,147.85,100.2333,91.4333,83.9167
NM_025135.2,FHOD3,0.8151,,9.17E-04,0.0021,98.10,63.9,52.1,,63.8833,63.15,64.725,52.65,49.7333,54
NM_032305.1,POLR3GL,0.6619,,9.06E-04,0.0021,98.10,1021.0,675.7,,994.2667,1069.5833,1000.6833,731.3167,674.7833,625.2833
NM_033414.2,ZNF622,1.2587,,8.90E-04,0.0021,98.10,1701.1,2141.2,,1680.45,1742.85,1680.8667,2231.0333,2111.35,2084.125
NM_052950.2,WDFY2,1.3752,,8.83E-04,0.0021,98.10,77.8,107.0,,75.0917,77.4083,81.025,105.25,112.5583,103.4
NM_080625.2,C20orf160,0.8418,,8.85E-04,0.0021,98.10,66.4,55.9,,67.9333,67.0833,64.3333,55.4333,56.8667,55.4833
NM_144680.2,ZNF18,2.3058,,9.13E-04,0.0021,98.10,436.4,1006.3,,420.35,443.5667,445.7833,881.475,1071.7833,1078.6
NM_173608.1,C14orf80,0.7333,,9.04E-04,0.0021,98.10,987.3,724.0,,934.3667,1020.9333,1008.8667,744.7167,701.3333,726.5667
NM_178582.1,HM13,1.4854,,8.85E-04,0.0021,98.10,83.4,123.9,,81.2583,87.9333,81.1667,127.0833,128.8,116.1167
NM_198464.1,UNQ9391,1.4821,,8.88E-04,0.0021,98.10,55.9,82.8,,54.9333,58.0833,54.7,78.075,87.9083,82.7833
XM_371798.4,C6orf52,1.3499,,9.08E-04,0.0021,98.10,189.4,255.7,,190.5333,182.5667,195.475,267.3,255.65,244.7583
XM_944226.1,TSPYL2,1.6522,,9.07E-04,0.0021,98.10,78.9,130.4,,83.9333,83.45,70.1833,126.2833,127.4,137.8
AA401735,AA401735,0.8792,,9.80E-04,0.0022,102.77,37.3,32.8,,37.1667,36.9667,37.7833,33.5667,32.8667,31.9833
AA416867,AA416867,1.0845,,9.39E-04,0.0022,102.77,50.7,55.0,,50.3167,51.6167,50.2833,55.4333,54.7,54.9333
BC090942,BC090942,0.6534,,9.47E-04,0.0022,102.77,701.7,458.5,,730.0333,678.4167,697.7,490.0833,475.25,413.95
NM_000024.3,ADRB2,1.8241,,9.70E-04,0.0022,102.77,181.5,331.1,,167.85,194.6333,183.0333,327.1583,360.55,307.6667
NM_000414.1,HSD17B4,1.2803,,9.80E-04,0.0022,102.77,2851.0,3650.1,,3029.9833,2782.1667,2749.0333,3699.7167,3628.0667,3623.1333
NM_001004688.1,OR2M2,0.9148,,9.51E-04,0.0022,102.77,41.8,38.3,,41.1667,41.8167,42.55,38.4333,38.2667,38.1333
NM_001024822.1,RNASE12,1.2943,,9.69E-04,0.0022,102.77,36.1,46.7,,36.9667,36,35.35,44.5,48.1,47.65
NM_001539.2,DNAJA1,1.1437,,9.25E-04,0.0022,102.77,5914.6,6764.6,,5794,5952.65,5999.25,6784.6333,6628.4667,6883.2667
NM_002198.1,IRF1,0.4986,,9.68E-04,0.0022,102.77,113.7,56.7,,121.275,112.6167,107.525,67.0833,54.4083,49.8833
NM_003407.1,ZFP36,1.4133,,9.33E-04,0.0022,102.77,387.8,548.0,,393.3833,382.1833,387.8083,522.9583,583.45,539.4167
NM_004056.4,CA8,0.529,,9.85E-04,0.0022,102.77,93.4,49.4,,100.3833,90.8917,89.3667,55.7667,42.9333,50.4167
NM_004433.3,ELF3,0.5627,,9.72E-04,0.0022,102.77,275.5,155.0,,257.4167,294.8333,275.6,171.8,152.825,141.95
NM_004915.3,ABCG1,0.5305,,9.26E-04,0.0022,102.77,386.0,204.8,,395.0667,395.45,368.15,242.6667,193.05,183.3167
NM_006022.2,TSC22D1,1.8649,,9.28E-04,0.0022,102.77,424.9,792.3,,453.6,420.1,402.45,804.4333,856.6,721.7833
NM_012080.3,HDHD1A,1.2834,,9.72E-04,0.0022,102.77,245.5,315.1,,240.1833,239.1083,257.5833,304.5833,321.6333,319.2333
NM_012406.3,PRDM4,1.108,,9.51E-04,0.0022,102.77,587.0,650.4,,577.8167,587.35,595.9667,647.4667,643.5583,660.2167
NM_016612.1,SLC25A37,1.6885,,9.86E-04,0.0022,102.77,672.1,1134.8,,645.2167,652.4833,721.1333,1041.15,1181.0833,1188.525
NM_017617.2,NOTCH1,0.7843,,9.61E-04,0.0022,102.77,481.7,377.8,,493.9333,461.5833,490.2833,365.7417,385.8667,382.1833
NM_017707.2,DDEFL1,0.8089,,9.69E-04,0.0022,102.77,441.6,357.2,,437.5167,440.2583,447.2,371.05,339.775,361.575
NM_018089.1,ANKZF1,1.2889,,9.68E-04,0.0022,102.77,222.5,286.7,,211.9583,221.6917,234.3167,288.8667,291.6333,279.8583
NM_018566.3,YOD1,1.6067,,9.76E-04,0.0022,102.77,328.4,527.6,,331.8333,305.5333,349.2167,510.1167,508.0667,566.65
NM_018982.3,YIPF1,1.2217,,9.88E-04,0.0022,102.77,948.2,1158.4,,963.9,942.6,938.4167,1112.7667,1182.4833,1181.4667
NM_020441.2,CORO1B,1.2211,,9.92E-04,0.0022,102.77,1345.5,1643.1,,1362.8333,1283.65,1392.4,1620.6,1651.4167,1657.3833
NM_031284.3,ADPGK,1.315,,9.74E-04,0.0022,102.77,463.6,609.6,,437.1833,463.4667,491.6167,607.2,620.8333,600.85
NM_031459.3,SESN2,0.7676,,9.57E-04,0.0022,102.77,75.2,57.8,,75.35,76.3167,74.0833,60.8167,58.3333,54.3167
NM_080705.2,TRPV1,0.9057,,9.70E-04,0.0022,102.77,71.0,64.3,,69.8667,71.0167,72.05,64.5,63.4333,64.925
NM_138288.2,C14orf147,1.2223,,9.56E-04,0.0022,102.77,343.0,419.3,,342.7,357.1667,329.7917,412.3167,424.9667,420.7083
NM_144679.1,C17orf56,0.8247,,9.75E-04,0.0022,102.77,608.2,501.6,,595.1167,621.7167,608.05,519.1,500.1667,485.9667
NM_152380.2,TBX15,1.9113,,9.74E-04,0.0022,102.77,43.9,83.9,,46.1333,42.8,42.8,77.9,81.5667,92.8583
NM_173642.1,FAM80A,0.7381,,9.64E-04,0.0022,102.77,274.3,202.5,,266.3917,269.0083,288.05,196.7167,199.2333,211.8167
XM_931824.1,LOC652924,0.5209,,9.61E-04,0.0022,102.77,607.6,316.5,,612.9417,625.7667,584.9,381.0833,290.1833,286.7
AI200856,AI200856,0.8976,,0.001,0.0023,107.44,34.8,31.3,,34.8667,35.1167,34.5,31.5833,31.7,30.5167
BF826026,BF826026,1.0814,,0.001,0.0023,107.44,46.4,50.2,,46.6833,46.3833,46.25,50.2,49.5,50.9667
NM_000214.1,JAG1,1.5321,,0.001,0.0023,107.44,249.4,382.2,,236.4833,260.15,252.2833,356.1667,403.25,388.6333
NM_000522.2,HOXA13,0.4568,,0.001,0.0023,107.44,160.6,73.4,,177.85,154.1167,151.1833,85,68.3,68.05
NM_001505.1,GPR30,0.4701,,0.001,0.0023,107.44,196.2,92.2,,206.1667,184.4667,198.475,112.6167,89.3,77.9667
NM_002252.3,KCNS3,0.6291,,0.001,0.0023,107.44,214.2,134.7,,212.8667,215.15,214.4833,148.2333,140.2333,117.6667
NM_004227.3,PSCD3,0.79,,0.0011,0.0023,107.44,125.8,99.4,,121,125.2167,131.4083,98.0333,100.65,99.4833
NM_005449.3,FAIM3,0.7197,,0.001,0.0023,107.44,166.3,119.7,,173.6667,161.4417,163.9833,116.9,114.8833,127.6
NM_014423.2,AFF4,1.4592,,0.0011,0.0023,107.44,580.7,847.4,,606.6333,561.0417,575.35,827,813.25,904.7167
NM_015201.3,BOP1,1.1088,,9.99E-04,0.0023,107.44,2098.1,2326.3,,2103.1,2128.5833,2063.0167,2306.1,2310.0667,2363.1333
NM_017510.3,TMED9,1.4626,,0.0011,0.0023,107.44,3312.3,4844.6,,3114.85,3623.1333,3220.1167,4668.4667,4898,4972.5833
NM_018119.2,POLR3E,1.6248,,9.95E-04,0.0023,107.44,263.3,427.8,,289.7333,259.1333,243.1167,409.5333,453.85,421.2667
NM_018181.4,ZNF532,1.1718,,0.001,0.0023,107.44,263.8,309.2,,263.1083,262.425,266.025,307.4833,301.2667,319.0583
NM_019107.3,C19orf10,1.4731,,0.001,0.0023,107.44,4141.6,6101.0,,3978.4167,3933.25,4540,5868.6167,6254.3333,6187.0333
NM_020452.2,ATP8B2,3.5629,,0.001,0.0023,107.44,264.6,942.8,,257.6417,269.2,267.1333,822.6167,928.0167,1097.65
NM_023929.2,ZBTB10,1.8142,,0.001,0.0023,107.44,55.9,101.5,,59.7333,55.2,53.0667,98.0333,111.5333,95.55
NM_024709.2,C1orf115,0.5615,,0.001,0.0023,107.44,845.8,475.0,,778.5833,886.35,876.9,511.7167,424.6667,493.0667
NM_030583.2,MATN2,0.5497,,0.001,0.0023,107.44,226.1,124.3,,241.575,228.9,209.0667,138.8333,121.0917,114.2167
NM_147162.1,IL11RA,0.8267,,0.001,0.0023,107.44,74.8,61.9,,74.8167,74.5167,75.15,64.5,61.8667,59.3167
NM_153633.1,HOXC4,0.5634,,0.001,0.0023,107.44,727.9,410.1,,760.1167,754.75,672.2667,458.3,395.8167,380.2333
NM_172250.1,MMAA,1.3219,,0.001,0.0023,107.44,113.1,149.5,,120.5833,112.3,106.7833,147.4083,149.1833,151.9
NM_176800.1,PRPF4B,1.2929,,0.001,0.0023,107.44,147.2,190.3,,142.5833,150.3583,148.725,181.5333,196.0333,193.6167
XM_498648.2,LOC440389,1.1767,,0.0011,0.0023,107.44,107.4,126.3,,107.15,105.8083,109.125,129.925,126.1917,122.9417
XM_930772.1,LOC653188,0.6175,,0.001,0.0023,107.44,1771.2,1093.7,,1686.5333,1831.9167,1798.5667,1216.775,992.8167,1083.05
XM_942438.1,USP35,1.2339,,0.001,0.0023,107.44,74.3,91.6,,73.6083,72.0417,77.2583,90.5667,90.1667,94.2583
CD511705,CD511705,0.8733,,0.0011,0.0024,112.11,836.5,730.6,,829.2,824.1583,856.6,723.1917,723.1167,745.6333
NM_000142.2,FGFR3,1.3789,,0.0011,0.0024,112.11,86.5,119.3,,88.775,89.0083,82.0333,116.9,125.625,115.7167
NM_001260.1,CDK8,0.4674,,0.0011,0.0024,112.11,518.2,242.2,,554.8167,485.4333,516.6667,285.8667,251.7,197.5333
NM_003104.3,SORD,3.0723,,0.0011,0.0024,112.11,330.7,1015.9,,340.8833,312.8583,338.9917,904.9,1179.7167,982.1
NM_004711.3,SYNGR1,0.7661,,0.0011,0.0024,112.11,154.8,118.6,,156.3333,154.9833,153.1,120.4333,124.9833,110.8167
NM_012423.2,RPL13A,0.8407,,0.0011,0.0024,112.11,8442.5,7097.7,,8329.6667,8623.3833,8377.3167,7337.4833,6883.2667,7079.7667
NM_014268.1,MAPRE2,0.6677,,0.0011,0.0024,112.11,291.3,194.5,,292.575,292.55,288.6667,210.7667,173.2,201.4667
NM_014452.3,TNFRSF21,0.6843,,0.0011,0.0024,112.11,805.7,551.4,,780.2333,852.3167,786.5333,582.8833,557.375,515.9
NM_014747.2,RIMS3,0.6219,,0.0011,0.0024,112.11,315.1,196.0,,300.9333,310.0417,335.2167,212.0167,198.6417,178.65
NM_015415.1,BRP44,1.8255,,0.0011,0.0024,112.11,5804.2,10595.6,,5710.0833,5351.7,6398.5667,9723.45,11342.05,10785.9833
NM_018290.2,PGM2,1.6185,,0.0011,0.0024,112.11,339.0,548.6,,371.6083,308.55,339.6667,554.9833,574.9,517.5
NM_019116.1,UBPH,1.1998,,0.0011,0.0024,112.11,465.1,558.1,,477.7167,445.9167,472.3833,567.7833,555.2667,551.275
NM_024731.2,C16orf44,1.3192,,0.0011,0.0024,112.11,459.5,606.2,,439.475,446.7083,494.2667,606.2833,604.3083,608.05
NM_025080.2,ASRGL1,1.5594,,0.0011,0.0024,112.11,68.1,106.2,,70.4167,67.9667,65.9833,98.2,107.9167,113
NM_025195.2,TRIB1,0.7162,,0.0011,0.0024,112.11,491.8,352.2,,494.9667,484.4833,495.9333,383.55,346.5417,328.7417
NM_030577.1,MGC10993,1.1498,,0.0011,0.0024,112.11,349.7,402.1,,341.9833,347.0167,360.3,396.3,403.7667,406.1833
NM_030929.3,KAZALD1,0.8015,,0.0011,0.0024,112.11,351.3,281.6,,360.2667,343.1667,350.7333,292.8333,282.4583,269.9
NM_133375.2,MGC4562,0.6933,,0.0011,0.0024,112.11,775.7,537.8,,806.8667,790.2167,731.9833,527.0333,571.4833,516.35
NM_144563.1,RPIA,1.1144,,0.0011,0.0024,112.11,257.3,286.8,,262.7833,251.6417,257.7,284.1583,287.9417,288.25
NM_177947.2,ARMCX3,1.2837,,0.0011,0.0024,112.11,414.0,531.4,,418.9,424.7167,398.7667,552.5833,529.2167,513.2
NM_198215.2,FAM13C1,1.6479,,0.0011,0.0024,112.11,51.6,85.0,,52.9833,48.5667,53.3333,84.9,91.675,78.9083
XM_925818.1,LOC642282,1.2717,,0.0011,0.0024,112.11,106.7,135.6,,109.7083,108.3,102.1333,135.2583,131.5,140.325
AJ227897,AJ227897,0.8283,,0.0011,0.0025,116.78,63.3,52.4,,65.2333,62.8583,61.8,54.05,51.8333,51.4
BI838768,BI838768,1.3729,,0.0012,0.0025,116.78,74.6,102.4,,74.1167,79.55,70.4083,102.9333,105.7417,98.7
BX111287,BX111287,1.1228,,0.0011,0.0025,116.78,34.0,38.2,,34.8667,34.0167,33.1583,38.3333,38.0833,38.1333
NM_001017916.1,CYB561,1.1485,,0.0011,0.0025,116.78,1697.2,1949.2,,1700.3333,1734.75,1657.3833,1989.4833,1924.5917,1934.05
NM_001017965.1,LOC150223,1.2574,,0.0011,0.0025,116.78,150.6,189.4,,154.15,149.6917,148.0833,198,186.1,184.3667
NM_001114.2,ADCY7,0.8464,,0.0011,0.0025,116.78,87.4,74.0,,86.3333,87.05,88.8667,72.6167,76.8667,72.55
NM_001423.1,EMP1,1.4286,,0.0011,0.0025,116.78,37.0,52.8,,36.1,38.1333,36.7167,55.8667,53.1667,49.6167
NM_002044.2,GALK2,1.5227,,0.0011,0.0025,116.78,219.7,334.6,,216.9167,232.8667,210.0333,352.625,340.6083,311.8833
NM_002669.2,PLRG1,0.8843,,0.0011,0.0025,116.78,1074.2,949.9,,1097.1833,1053,1072.95,964.15,947.9833,937.8167
NM_005027.2,PIK3R2,0.833,,0.0011,0.0025,116.78,4546.6,3787.4,,4572.75,4548.1333,4519.0833,3612.6,3898.3333,3857.55
NM_005069.2,SIM2,1.6354,,0.0011,0.0025,116.78,143.1,234.1,,129.35,143.9333,157.4333,220.6417,236.6833,245.5167
NM_005500.1,SAE1,0.8353,,0.0011,0.0025,116.78,3614.5,3019.2,,3615.7667,3739.0167,3492.7833,3036.35,3003.2833,3018.1833
NM_014454.1,SESN1,0.7012,,0.0011,0.0025,116.78,540.0,378.7,,510.05,547.1667,564.3333,399.8333,373.4583,363.7167
NM_014455.1,ZNF364,1.24,,0.0011,0.0025,116.78,929.7,1152.9,,912.0333,935.55,941.9167,1106.2167,1162.2333,1191.9667
NM_014883.2,FAM13A1,0.6865,,0.0011,0.0025,116.78,404.4,277.6,,379.4,426.225,408.9,291.1833,268.85,273.3333
NM_016440.3,VRK3,0.8035,,0.0011,0.0025,116.78,247.9,199.2,,257.5833,247.525,238.875,197.6667,196.4167,203.5
NM_016487.2,C6orf203,0.8321,,0.0011,0.0025,116.78,107.2,89.2,,109.3083,104.375,107.8333,86.025,90.9833,90.5667
NM_016534.2,C12orf47,0.8015,,0.0011,0.0025,116.78,863.9,692.4,,889.5333,874.4,828.8,673.8,703.8,699.8833
NM_018004.1,TMEM45A,0.8724,,0.0012,0.0025,116.78,88.7,77.4,,90.4917,89.1333,86.5333,77.5917,78.5333,76.05
NM_024945.1,C9orf76,0.805,,0.0011,0.0025,116.78,558.9,449.9,,567.7833,544.0833,565.0833,456.6667,429.3667,464.3667
NM_030941.1,LOC81691,1.6167,,0.0012,0.0025,116.78,544.7,880.7,,510.5667,557.975,567.3833,832.475,953.6,860.3833
NM_194071.2,CREB3L2,1.6643,,0.0011,0.0025,116.78,940.4,1565.2,,890.6,1015.9833,919.2,1448,1585.1667,1670.4667
NM_199328.1,CLDN8,2.2165,,0.0011,0.0025,116.78,79.9,177.1,,79.5167,78.2,82.0333,155.15,184.4,194.15
NM_203472.1,SELS,1.7819,,0.0012,0.0025,116.78,640.7,1141.6,,579.9167,670.6667,676.0833,1069.6917,1118.3,1243.7
NM_213597.1,LOC124751,0.8224,,0.0011,0.0025,116.78,175.3,144.1,,173.075,176.8833,175.85,151.35,140.5167,140.8167
XM_927270.1,LOC653400,0.4313,,0.0011,0.0025,116.78,515.8,222.5,,562.3833,469.175,520.1833,262.7833,227.2667,184.3667
XM_927542.1,LOC644396,1.152,,0.0012,0.0025,116.78,33.3,38.4,,32.75,34.0167,33.1583,39.0833,37.45,38.5833
XM_931106.1,LOC642423,1.5917,,0.0011,0.0025,116.78,104.2,165.9,,96.3583,102.1583,115.0167,172.5,169.2917,156.35
AK024852,AK024852,0.6505,,0.0012,0.0026,121.45,115.8,75.3,,111.0167,125.3167,111.5167,74.7,73.0167,78.2833
NM_000729.3,CCK,2.0893,,0.0012,0.0026,121.45,115.9,242.2,,114.1583,103.2,132.2833,221.7833,241.05,265.85
NM_001018051.1,POLR3H,1.1146,,0.0012,0.0026,121.45,74.0,82.4,,72.825,75.1,73.95,81.8,84.0333,81.475
NM_002147.2,HOXB5,0.571,,0.0012,0.0026,121.45,170.7,97.5,,174.05,175.1,163.075,113.4,94.5833,86.2833
NM_002663.2,PLD2,0.9111,,0.0012,0.0026,121.45,124.9,113.8,,123.0917,125.8083,125.8083,114.9917,111.8167,114.5917
NM_003144.2,SSR1,1.5756,,0.0012,0.0026,121.45,1624.0,2558.7,,1839.6667,1542.6667,1509.2333,2492.3,2630.5833,2555.2167
NM_003186.3,TAGLN,0.6914,,0.0012,0.0026,121.45,532.1,367.9,,563.1333,534.6,500.2917,377.75,374.9333,351.5
NM_005527.2,HSPA1L,0.6216,,0.0012,0.0026,121.45,194.8,121.1,,199,206.65,179.8,128.5,121.0917,114.1167
NM_007146.2,ZNF161,0.8853,,0.0012,0.0026,121.45,911.4,806.9,,900.7167,933,900.7167,820.9,799.9167,799.9167
NM_013296.3,GPSM2,0.7113,,0.0012,0.0026,121.45,313.4,222.9,,296.8583,332.1083,312.1833,214.2833,228.3917,226.2917
NM_013445.3,GAD1,0.6909,,0.0012,0.0026,121.45,218.9,151.3,,221.4667,204.2,232.0833,150.0167,149.9583,153.85
NM_014556.2,EVC,0.8027,,0.0012,0.0026,121.45,201.3,161.6,,206,204.6583,193.5917,167.25,157.675,160.0917
NM_016021.2,UBE2J1,1.8172,,0.0012,0.0026,121.45,105.5,191.8,,110.7,103.6167,102.5167,173.8833,193.8667,209.3083
NM_017412.2,FZD3,0.7267,,0.0012,0.0026,121.45,229.8,167.0,,222.925,230.6333,236.0167,179.3667,156.9167,165.4333
NM_018593.3,SLC16A10,0.7429,,0.0012,0.0026,121.45,334.2,248.3,,338.3333,321.8,342.9333,258.2833,255.2,232.2333
NM_021958.2,HLX1,0.8186,,0.0012,0.0026,121.45,86.7,71.0,,90.4,86.0333,83.9167,70.75,71.35,70.9167
NM_022748.9,TNS3,0.6318,,0.0012,0.0026,121.45,74.2,46.9,,77.1667,70.8333,74.6833,49.75,49.8833,41.4833
NM_032709.1,C10orf33,0.6388,,0.0012,0.0026,121.45,365.2,233.3,,364.95,348.7667,382.6667,258.6833,225.4667,217.7333
NM_032847.1,C8orf76,1.3002,,0.0012,0.0026,121.45,1063.6,1382.9,,1130.35,1046.2167,1017.4167,1377.2,1418.9167,1353.2833
NM_133443.1,GPT2,1.7568,,0.0012,0.0026,121.45,1091.3,1917.2,,973.4167,1220.1667,1094.2,1786.4833,2023.9333,1948.8333
NM_138340.3,ABHD3,1.5298,,0.0012,0.0026,121.45,212.4,325.0,,229.15,201.5167,207.6167,309.1167,345.85,321.0917
NM_152315.1,FAM55A,0.8274,,0.0012,0.0026,121.45,54.1,44.7,,56,53.7,52.6,45.425,45.1833,43.65
NM_152527.3,SLC16A14,0.6462,,0.0012,0.0026,121.45,239.7,154.9,,235.15,237.7667,246.425,174.3333,150.2333,141.95
NM_174934.1,SCN4B,0.8495,,0.0012,0.0026,121.45,55.0,46.8,,53.8833,56.6,54.7,46.8,47.8,45.7167
NM_182491.1,ZFAND2A,1.2168,,0.0012,0.0026,121.45,1036.0,1260.5,,1022.05,1001.1167,1086.6833,1265.8333,1243.7,1272.2833
R23190,R23190,1.1359,,0.0012,0.0026,121.45,46.4,52.7,,45.5,47.4833,46.25,51.75,53.4333,52.9667
XM_928115.1,LOC643430,1.3052,,0.0012,0.0026,121.45,3294.2,4299.7,,3492.7833,3222.9333,3175.5167,4423.2167,4305.1833,4174.2833
AF131784,AF131784,0.6695,,0.0013,0.0027,126.13,215.3,144.1,,226.9833,207.4917,211.825,156.9,134.7833,141.5833
DB298233,DB298233,0.9085,,0.0013,0.0027,126.13,55.2,50.2,,56.3833,54.9167,54.45,50.4167,50.4167,49.7333
NM_000255.1,MUT,0.8557,,0.0012,0.0027,126.13,1081.8,925.7,,1074.125,1094.7,1076.7167,962.05,908.8667,907.1667
NM_000316.2,PTHR1,0.7162,,0.0013,0.0027,126.13,82.7,59.2,,82.0667,80.775,85.2833,64.2667,58.0917,55.6333
NM_001658.3,ARF1,1.1621,,0.0013,0.0027,126.13,5227.5,6074.7,,5112.2167,5331.7333,5241.0167,5992.9,5992.9,6241.75
NM_001752.2,CAT,0.7612,,0.0012,0.0027,126.13,2519.5,1917.8,,2516.8167,2508.35,2533.2833,2048.5833,1918.2,1795.0833
NM_002661.1,PLCG2,0.6754,,0.0013,0.0027,126.13,115.2,77.8,,120.15,116.0167,109.5917,84.8,74.4167,74.5667
NM_003273.1,TM7SF2,0.7773,,0.0012,0.0027,126.13,5137.7,3993.7,,4994.95,5370.3,5055.6,3992.3333,3858.8667,4134.6667
NM_003740.2,KCNK5,0.5099,,0.0012,0.0027,126.13,234.6,119.6,,211.1167,238.1167,256.8833,129.05,118.6167,111.8167
NM_003982.2,SLC7A7,0.7659,,0.0013,0.0027,126.13,72.2,55.3,,71.7417,73.7167,71.2417,55.5,58.7,51.9667
NM_004560.2,ROR2,0.8055,,0.0013,0.0027,126.13,50.4,40.6,,52.35,49.6333,49.2333,40.4667,41.9,39.4333
NM_005902.3,SMAD3,0.6958,,0.0013,0.0027,126.13,120.7,84.0,,117.7667,128.05,116.4667,88.4833,79.25,84.3833
NM_012260.1,PHYH2,0.6248,,0.0013,0.0027,126.13,2348.4,1467.4,,2463.0167,2172.8667,2419.9333,1574.2167,1471.4167,1364.0167
NM_015359.1,SLC39A14,1.3265,,0.0013,0.0027,126.13,555.1,736.4,,548.15,580.1,537.9083,709,771.7,729.75
NM_016091.2,EIF3S6IP,0.9149,,0.0013,0.0027,126.13,5984.5,5475.0,,5917.5333,6008.1167,6028.3333,5517.4333,5538.85,5370.3
NM_016653.1,ZAK,0.7475,,0.0012,0.0027,126.13,106.3,79.5,,104.3833,110.6,104.05,82.5833,81.4833,74.5667
NM_017456.1,PSCD1,1.5276,,0.0013,0.0027,126.13,213.3,325.9,,206.0333,216.4,217.7417,299.6667,342.8167,336.8667
NM_017984.2,ZCWPW1,0.8147,,0.0012,0.0027,126.13,174.7,142.4,,171,177.6167,175.65,149.3167,139.6,138.4
NM_018245.1,OGDHL,0.7667,,0.0013,0.0027,126.13,281.0,215.4,,281.075,268.5,293.95,222.0667,209.9833,214.45
NM_019080.1,NDFIP2,1.8386,,0.0013,0.0027,126.13,986.4,1813.5,,1126.4333,880.7333,967.2917,1709.1667,1953.3333,1786.4833
NM_021572.4,ENPP5,0.6122,,0.0012,0.0027,126.13,203.5,124.6,,213.5333,198.85,198.6083,138.1,127.7333,109.6667
NM_024788.2,FLJ21062,0.6808,,0.0013,0.0027,126.13,572.3,389.6,,582.5167,592.0667,543.55,424.1167,378.225,368.7667
NM_030792.4,GDPD5,0.8107,,0.0012,0.0027,126.13,241.3,195.6,,243.6417,239.2333,241.05,206.525,188.8333,191.95
NM_032261.3,C21orf56,1.5425,,0.0012,0.0027,126.13,204.7,315.7,,210.9917,205.2917,198,290.1833,332.5,326.2333
NM_032872.1,SYTL1,1.359,,0.0012,0.0027,126.13,155.3,211.1,,152.6917,152.2,161.2,198.95,218.9,215.8833
NM_052946.2,NOSTRIN,1.4316,,0.0013,0.0027,126.13,119.7,171.4,,118.3333,112.4833,128.9,178.9833,170.8417,164.6167
NM_053067.1,UBQLN1,1.2923,,0.0013,0.0027,126.13,321.7,415.8,,339.9,316.8417,309.2167,429.6333,411.3333,406.6667
NM_144975.2,MGC19764,0.5183,,0.0013,0.0027,126.13,209.1,108.4,,204.6583,220.4083,202.7167,131.3833,97.4083,99.4833
NM_152636.1,METT5D1,0.9065,,0.0013,0.0027,126.13,124.3,112.7,,127.0833,123.2833,122.625,112.3833,112.2333,113.4667
NM_174905.2,FAM98C,0.7979,,0.0013,0.0027,126.13,626.3,499.8,,644.2667,608.3167,626.9417,513.3833,509.9833,476.8167
AW292071,AW292071,0.9473,,0.0013,0.0028,130.80,39.3,37.2,,39.55,38.9,39.45,37.0667,37.0667,37.55
CB157495,CB157495,1.5334,,0.0013,0.0028,130.80,141.5,217.0,,129.5833,157.1333,139.1833,221.3,222.3833,207.6333
NM_002273.2,KRT8,1.6433,,0.0013,0.0028,130.80,1446.6,2377.2,,1324.6167,1418.4,1611.25,2250.8667,2365.3167,2523.1667
NM_004070.2,CLCNKA,0.6562,,0.0013,0.0028,130.80,142.1,93.2,,149.25,131.3167,146.4167,96.3667,95.4167,88.175
NM_004168.1,SDHA,0.8104,,0.0013,0.0028,130.80,2088.6,1692.5,,2035.95,2165.1,2066.8333,1738.3833,1705.1667,1635.5333
NM_004587.1,RRBP1,1.4283,,0.0013,0.0028,130.80,350.1,500.1,,344.0667,368.3583,338.6833,496.7167,530.5917,474.5167
NM_006010.2,ARMET,1.6635,,0.0013,0.0028,130.80,8686.2,14449.3,,8271.6833,8912.7167,8889.5667,14723.7833,15550.45,13175.8
NM_007030.1,TPPP,0.7503,,0.0013,0.0028,130.80,74.2,55.7,,72.1167,77.8417,72.7833,58.5,55.05,53.5833
NM_018026.2,PACS1,1.4316,,0.0013,0.0028,130.80,103.5,148.1,,101.95,100.4167,108.1667,141.5167,145.1667,158.15
NM_021088.2,ZNF2,0.8584,,0.0013,0.0028,130.80,71.5,61.4,,72.6417,69.7833,72.2333,61,63.1667,60.1167
NM_021646.1,ZNF500,0.9146,,0.0013,0.0028,130.80,190.7,174.4,,191.2917,192.975,187.7833,171.8,175.0167,176.3667
NM_023004.5,RTN4R,0.6924,,0.0013,0.0028,130.80,260.5,180.4,,253.8917,275.2833,253.0333,167.4667,183.6833,190.8333
NM_024814.1,CBLL1,2.0444,,0.0013,0.0028,130.80,107.9,220.7,,100.1583,104.1333,120.5667,198.4667,241.95,223.75
NM_033416.1,IMP4,1.1196,,0.0013,0.0028,130.80,1430.2,1601.2,,1401.3,1425.5833,1464.4167,1611.95,1612.3917,1579.4833
NM_033642.1,FGF13,0.6867,,0.0013,0.0028,130.80,71.3,49.0,,74.35,67.8833,71.7917,53.15,46.9,47.0667
NM_153498.2,CAMK1D,0.7159,,0.0013,0.0028,130.80,76.1,54.5,,77.9,77.2583,73.15,58.1,55.15,50.4167
NM_182569.1,GDPD1,0.7789,,0.0013,0.0028,130.80,98.3,76.6,,102.3333,93.65,99.1667,78.1667,74.7,76.9
NM_207119.1,LRRC20,0.7333,,0.0013,0.0028,130.80,703.0,515.5,,681.1833,717.2833,711.0917,531.9833,541.1167,475.975
NM_207584.1,IFNAR2,0.8849,,0.0013,0.0028,130.80,206.8,183.0,,206.9167,203.3,210.2167,186.8167,183.0167,179.1917
XM_930236.1,LOC653496,0.8766,,0.0014,0.0028,130.80,47.8,41.9,,46.9667,48.25,48.1,42.8833,40.75,42.0167
AK127296,AK127296,0.6333,,0.0014,0.0029,135.47,75.8,48.0,,72.4167,81.0333,74.0833,49.2667,43.6,51.4
BC038549,BC038549,0.5997,,0.0014,0.0029,135.47,80.8,48.4,,86.1667,74.3,82.3,52.4,48.0167,45.1667
CR622439,CR622439,1.2336,,0.0014,0.0029,135.47,603.5,744.5,,629.3167,601.8333,580.4667,726.5667,743.8,763.6
NM_000170.1,GLDC,0.7788,,0.0014,0.0029,135.47,124.8,97.2,,125.7917,129.2,119.5167,101.3333,94.7583,95.55
NM_001008540.1,CXCR4,1.1655,,0.0014,0.0029,135.47,40.6,47.3,,40.15,41.0167,40.55,45.6833,48.0167,48.2
NM_001956.2,EDN2,0.6372,,0.0014,0.0029,135.47,106.7,68.0,,112.0167,106.5333,101.6833,75.4583,66.8833,62.2083
NM_002999.2,SDC4,0.4654,,0.0014,0.0029,135.47,1833.0,853.2,,1643,2002.45,1872,983.55,766.2667,823.9667
NM_004204.2,PIGQ,0.7844,,0.0014,0.0029,135.47,794.9,623.5,,765.8,814.8167,804.9,604.125,654.875,612.7833
NM_005088.2,DXYS155E,1.2546,,0.0014,0.0029,135.47,205.2,257.4,,206.75,206.3333,202.55,261.35,266.6,244.8917
NM_005407.1,SALL2,0.6605,,0.0014,0.0029,135.47,167.2,110.5,,170.35,171.9,159.7167,117.2083,98.7,116.5167
NM_006006.4,ZBTB16,4.7236,,0.0014,0.0029,135.47,109.3,516.5,,107.0667,104.5333,116.8083,430.7667,524.4833,609.85
NM_014570.3,ARFGAP3,1.4377,,0.0014,0.0029,135.47,1573.8,2262.6,,1488.9833,1692.85,1546.4167,2286.0833,2147.6833,2359.025
NM_014730.2,KIAA0152,1.3152,,0.0014,0.0029,135.47,3096.5,4072.4,,3088.4833,3267.9,2941.6,4230.2167,3992.3333,3999.0667
NM_014752.1,SPCS2,1.3123,,0.0014,0.0029,135.47,3772.0,4950.1,,3752.5167,4002.6833,3573.1833,5117.6333,4868.4333,4868.4333
NM_015251.2,ASCIZ,1.2392,,0.0014,0.0029,135.47,244.5,302.9,,253.7167,247.1667,233.0167,297,310.8667,301.1417
NM_017786.2,FLJ20366,0.7099,,0.0014,0.0029,135.47,970.1,688.6,,947.9833,997.2833,965.5333,740.825,699.7583,629.9333
NM_018024.1,C8orf32,1.3911,,0.0014,0.0029,135.47,231.0,321.4,,242.3,230,221.2167,336.1167,325.6833,303.1667
NM_019063.2,EML4,0.8979,,0.0014,0.0029,135.47,519.8,466.7,,519.4667,515.0167,524.8333,478.9,462.1,459.2833
NM_019095.3,C20orf155,1.0903,,0.0014,0.0029,135.47,1907.1,2079.3,,1935.15,1868.7,1918.2,2083.8333,2092.2,2062.0667
NM_021649.3,TICAM2,1.4118,,0.0014,0.0029,135.47,147.5,208.2,,148.9167,148.8,144.7583,200.55,223.7,201.2
NM_021971.1,GMPPB,1.7503,,0.0014,0.0029,135.47,258.8,452.9,,247.9333,271.2833,257.5833,409.8667,461.5333,491.1
NM_022835.1,PLEKHG2,1.1534,,0.0014,0.0029,135.47,75.0,86.5,,76.1333,75.6167,73.2667,85.675,85.0833,88.7833
NM_032280.1,ZCCHC9,1.1704,,0.0014,0.0029,135.47,766.2,896.7,,751.325,752.95,795.0167,908.8667,900.5,881.0833
NM_033630.1,SCAND1,1.1101,,0.0014,0.0029,135.47,3326.2,3692.5,,3352.85,3249.95,3377.15,3688.3667,3739.0167,3650.55
NM_037370.1,CCNDBP1,0.8177,,0.0014,0.0029,135.47,1038.0,848.8,,1078.6,1008.3667,1028.3333,871.9167,832.3667,842.4833
NM_079836.1,TUBA2,2.5202,,0.0014,0.0029,135.47,55.7,140.5,,59.15,54.2,54.025,121.375,158.1583,144.425
NM_147161.2,ACOT11,0.715,,0.0014,0.0029,135.47,445.1,318.2,,449.5667,425.5917,460.7667,342.875,303.8333,309.275
NM_152676.1,FBXO15,0.6341,,0.0014,0.0029,135.47,167.9,106.5,,159.8167,179.4667,164.9333,116.7083,103.5833,99.7833
NM_153259.2,MCOLN2,1.055,,0.0014,0.0029,135.47,185.0,195.2,,183.4167,184.1333,187.5917,195.475,195.1083,195.075
NM_198044.1,ZDHHC16,0.858,,0.0014,0.0029,135.47,3253.6,2791.6,,3257.2,3340.8167,3165.2167,2845.65,2783.5333,2746.4333
BP398124,BP398124,1.0765,,0.0014,0.003,140.14,38.0,40.9,,37.55,38.3167,38.1167,40.5667,40.65,41.4833
NM_000309.2,PPOX,0.8603,,0.0015,0.003,140.14,531.8,457.5,,519.0583,535.8083,540.8167,445.3833,458.3417,469.2167
NM_001007525.1,LOC284434,0.6377,,0.0015,0.003,140.14,72.6,46.3,,78.225,68.3,71.5,49.65,45.1167,44.2167
NM_001359.1,DECR1,0.891,,0.0014,0.003,140.14,2869.2,2556.4,,2862.8667,2866.5,2878.1167,2570.5167,2482.85,2617.8
NM_001660.2,ARF4,1.4326,,0.0015,0.003,140.14,1883.4,2698.2,,1905.5167,1865.6,1879.3333,2502.55,2750.75,2853.5667
NM_005399.3,PRKAB2,1.2634,,0.0014,0.003,140.14,146.6,185.2,,155.6167,139.1917,145.35,183.15,186.8,185.5833
NM_012297.3,G3BP2,1.4999,,0.0015,0.003,140.14,254.4,381.6,,277.5667,235.0833,252.2833,360.7333,390.0833,394.7833
NM_012342.2,BAMBI,0.4239,,0.0014,0.003,140.14,2942.3,1247.3,,3344.4333,2796.6833,2723.35,1431.0917,1217.0833,1114.15
NM_013313.3,YPEL1,0.7396,,0.0015,0.003,140.14,150.1,111.0,,143.4833,160.0833,147.3167,111.3417,111.675,110.1
NM_014428.1,TJP3,0.6828,,0.0014,0.003,140.14,617.5,421.6,,647.05,580.1,627.3167,442.95,431.1833,392.4
NM_016403.1,HSPC148,0.8484,,0.0015,0.003,140.14,2440.3,2070.3,,2446.15,2409.0833,2466.0833,2097.3333,2131.4667,1984.8833
NM_016551.1,TM7SF3,0.8426,,0.0014,0.003,140.14,408.2,343.9,,397.4833,422.9583,404.5667,344.4,349.2,338.3333
NM_020244.2,CHPT1,1.1859,,0.0014,0.003,140.14,5798.6,6876.5,,6042.15,5794,5569.15,6883.2667,6847.2833,6898.9333
NM_022900.3,NBLA04196,1.4574,,0.0014,0.003,140.14,152.3,221.9,,168.3,143.175,146.5333,229.1,221.8333,215.0667
NM_152285.2,ARRDC1,1.409,,0.0015,0.003,140.14,373.4,526.1,,365.5833,402.45,353.75,504.4833,549.1167,525.5833
NM_173556.2,MGC34732,0.6421,,0.0015,0.003,140.14,61.3,39.4,,64.4167,57.1167,62.75,40.9333,41.4833,36
NM_181334.3,LOC553158,1.2827,,0.0015,0.003,140.14,124.2,159.3,,123.6167,125.55,123.3833,152.3667,167.7167,158.15
AI274930,AI274930,1.0789,,0.0015,0.0031,144.81,39.1,42.2,,38.9667,38.9,39.45,42.6333,42.4667,41.4833
NM_001077.2,UGT2B17,0.7631,,0.0015,0.0031,144.81,68.3,52.1,,72.5333,65.7667,66.8667,51.75,52.1167,52.55
NM_001189.2,BAPX1,1.6041,,0.0015,0.0031,144.81,243.9,391.3,,236.2667,252.025,243.725,355.0833,413.1833,408.325
NM_001406.3,EFNB3,0.8035,,0.0015,0.0031,144.81,111.5,89.6,,108.6833,115.05,111.0083,92.1833,91.4333,85.4333
NM_001976.2,ENO3,0.7377,,0.0015,0.0031,144.81,676.6,499.2,,676.0833,682.15,671.65,530.05,514.7,455.8833
NM_002285.2,AFF3,1.597,,0.0015,0.0031,144.81,50.3,80.4,,57.8833,47.65,46.25,78.5333,80.1083,82.5917
NM_003064.2,SLPI,0.6897,,0.0015,0.0031,144.81,1064.8,734.4,,1080.7667,1061.7,1052.0167,738.2833,663.8417,808.1
NM_004462.3,FDFT1,1.5703,,0.0015,0.0031,144.81,1159.5,1820.7,,1307.55,1120.7,1063.7833,1906.5833,1784.7167,1773.75
NM_004613.2,TGM2,2.1052,,0.0015,0.0031,144.81,61.3,129.0,,63.0333,59.0167,61.8,115.85,145.95,126.85
NM_006117.2,PECI,2.1543,,0.0015,0.0031,144.81,1368.0,2946.9,,1618.4,1325.6333,1193.2167,2939.0833,3241.5333,2686.3
NM_014142.2,NUDT5,0.89,,0.0015,0.0031,144.81,1811.6,1612.2,,1858.0833,1806.4,1771.2333,1612.8333,1621.6,1602.2167
NM_014832.1,TBC1D4,1.9822,,0.0015,0.0031,144.81,89.3,177.0,,89.6167,84.725,93.7667,155.6,187.0167,190.55
NM_014969.3,WDR47,1.1243,,0.0015,0.0031,144.81,142.5,160.2,,143.1167,142.4583,141.9333,164.5667,159.2917,156.9
NM_015570.1,AUTS2,0.5877,,0.0015,0.0031,144.81,483.5,284.1,,525.4333,452.3917,475.3833,304.5833,292.6667,257.3167
NM_015617.1,PYGO1,1.5686,,0.0015,0.0031,144.81,61.0,95.6,,62.5333,60.5167,59.9,87.4917,102.7083,97.3667
NM_016598.1,ZDHHC3,0.7557,,0.0015,0.0031,144.81,619.3,468.0,,631.4833,601.5667,625.2833,497.0333,471.6833,437.325
NM_017888.2,FLJ20581,1.1511,,0.0015,0.0031,144.81,36.8,42.3,,37.0667,37.1667,36.0833,42.1667,41.3333,43.5
NM_018102.3,ZNF334,0.8685,,0.0015,0.0031,144.81,60.5,52.5,,61.7333,59.35,60.45,53.7167,52.85,51.1
NM_022117.1,TSPYL2,1.8552,,0.0015,0.0031,144.81,182.1,337.8,,186.9333,196.175,164.5917,303.75,349.3667,363.1833
NM_024875.2,SYNPO2L,1.2542,,0.0015,0.0031,144.81,37.2,46.6,,36.5833,38.7,36.3,48.55,45.4167,45.9833
NM_033055.2,HIAT1,1.2616,,0.0015,0.0031,144.81,302.2,381.2,,310.0417,286.2583,310.8917,391.325,383.0333,369.6333
NM_173505.2,ANKRD29,1.371,,0.0015,0.0031,144.81,112.9,154.7,,120.5833,111.3417,107.0667,149.1833,161.7,153.55
NM_178154.1,FUT8,0.6075,,0.0015,0.0031,144.81,167.0,101.4,,175.8,150.6333,175.775,103.8667,102.1333,98.4
NM_201554.1,DGKA,1.2292,,0.0015,0.0031,144.81,141.9,174.4,,135,147.775,143.2833,174,171.3917,178.0167
NM_213569.1,NEBL,1.1955,,0.0015,0.0031,144.81,58.0,69.3,,57.6667,56.6,59.7333,69.2833,71.35,67.3917
XM_927609.1,LOC221710,1.7384,,0.0015,0.0031,144.81,116.4,202.4,,122.825,113.125,113.525,182,209.65,217.1833
XM_934519.1,PPP1R9A,0.7959,,0.0015,0.0031,144.81,66.0,52.5,,66.6,65.55,65.7167,55.3417,49.4583,52.85
AW194147,AW194147,1.1199,,0.0015,0.0032,149.48,31.7,35.5,,31.2,31.6,32.4333,35.4333,36.1833,35.0333
BM703906,BM703906,0.8112,,0.0016,0.0032,149.48,1685.0,1366.9,,1625.3167,1694.9667,1736.5167,1406.5667,1377.9,1317.6667
BX098778,BX098778,1.3148,,0.0016,0.0032,149.48,58.9,77.4,,60.3,58.5833,57.75,78.5333,73.0167,80.8667
NM_001675.2,ATF4,0.8299,,0.0016,0.0032,149.48,3064.2,2543.1,,3188.0667,3031.1333,2977.2333,2582.6333,2555.2167,2492.3
NM_002826.4,QSCN6,0.7895,,0.0016,0.0032,149.48,167.9,132.6,,175.7333,167.7,160.6667,129.4,134.7833,133.575
NM_003363.2,USP4,1.0858,,0.0016,0.0032,149.48,155.6,168.9,,157.4333,154.4,154.8667,171.2167,166.15,169.4167
NM_004233.2,CD83,0.5912,,0.0015,0.0032,149.48,184.9,109.3,,184.8333,186.8917,183.0333,128.5833,106,95.85
NM_005192.2,CDKN3,0.8491,,0.0016,0.0032,149.48,1019.2,865.4,,1051.4667,1014.35,992.7333,866.3167,846.4167,883.8167
NM_005738.2,ARL4,0.7776,,0.0016,0.0032,149.48,125.9,97.9,,130.2417,119.9,127.875,101.3333,97.9833,94.5583
NM_006029.4,PNMA1,1.3643,,0.0015,0.0032,149.48,255.7,348.9,,265.8833,254.1667,247.4333,353.7083,328.5,365.4667
NM_006515.1,SETMAR,0.8284,,0.0016,0.0032,149.48,857.2,710.1,,821.4667,885.2,866.1333,719.0667,706.9,704.4
NM_006586.2,TNRC5,1.3433,,0.0016,0.0032,149.48,253.4,340.3,,247.8,263.3667,249.2167,324.5,359.8,337.65
NM_012062.2,DNM1L,1.8998,,0.0016,0.0032,149.48,467.7,888.5,,459.1,495.9333,449.2333,881.9833,989.5833,803.5667
NM_014007.2,ZNF297B,0.5688,,0.0015,0.0032,149.48,745.8,424.3,,716.8667,821.4667,704.4833,463.075,398.0417,414.2833
NM_019061.2,MTMR12,1.3153,,0.0016,0.0032,149.48,288.9,380.0,,274.75,299.4333,293.1333,363.7167,380.9333,396.0833
NM_020395.2,PHF22,0.9202,,0.0016,0.0032,149.48,1283.7,1181.3,,1276.4333,1272.2833,1302.6333,1171.6,1200.4167,1171.9833
NM_030810.2,TXNDC5,1.2889,,0.0015,0.0032,149.48,1073.3,1383.4,,1021.2333,1112.1333,1088.6833,1333.8,1436.7,1381.7333
NM_058179.2,PSAT1,0.9403,,0.0016,0.0032,149.48,39.6,37.2,,39.35,39.6833,39.6833,36.8833,36.9667,37.7833
W86013,W86013,1.1065,,0.0016,0.0032,149.48,35.9,39.8,,36.2,36.4,35.2333,39.45,39.4,40.4667
XM_942530.1,LOC650580,0.9258,,0.0016,0.0032,149.48,38.9,36.0,,38.4,39.1833,39.0833,36.5,35.5167,36
AK092638,AK092638,0.5934,,0.0016,0.0033,154.15,124.4,73.8,,118.4667,130.3667,124.75,85,65.7083,72.0667
BC030766,BC030766,2.1286,,0.0017,0.0033,154.15,151.7,322.9,,186.6833,130.9333,142.7667,320.6667,350.6333,299.325
DA783170,DA783170,0.9152,,0.0016,0.0033,154.15,38.0,34.8,,38.7917,37.45,37.9,34.6,34.7167,35.1333
NM_001001794.1,MGC33692,0.8457,,0.0017,0.0033,154.15,354.3,299.6,,344.45,351.3833,367.4333,302.4667,301.8667,294.6
NM_001005368.1,ZNF32,0.7711,,0.0016,0.0033,154.15,60.8,46.9,,63.1667,58.4833,60.8667,48.6333,47.65,44.4833
NM_001033056.1,GLUL,1.2468,,0.0016,0.0033,154.15,75.9,94.7,,71.7417,77.5333,78.6833,92.6667,94.4583,96.9
NM_003887.1,DDEF2,0.6715,,0.0017,0.0033,154.15,479.5,321.9,,507.0833,451.625,481.2833,349.2833,307.6667,310.5
NM_015039.2,NMNAT2,0.8872,,0.0016,0.0033,154.15,95.4,84.7,,94.4,97.3,94.5667,85.3833,82.575,86.0333
NM_015914.5,TXNDC11,1.5357,,0.0016,0.0033,154.15,270.4,415.3,,266.6,273.95,270.7833,378.1083,431.85,438.6333
NM_017714.1,TASP1,1.3482,,0.0016,0.0033,154.15,109.6,147.7,,115.2083,111.1583,102.7333,141.4667,153.2083,148.75
NM_020448.2,NPAL3,0.6643,,0.0017,0.0033,154.15,1088.6,723.2,,1060.95,1164.6333,1044.0417,766.85,665.0417,741.5917
NM_021814.3,ELOVL5,1.6534,,0.0016,0.0033,154.15,784.8,1297.7,,905.0167,688.9833,775.3,1262.2,1342.3667,1289.7167
NM_021928.1,SPCS3,1.5557,,0.0016,0.0033,154.15,94.2,146.5,,92.9333,87.2,103.0833,155.6,146.5333,137.9417
NM_022334.2,ITGB1BP1,0.8159,,0.0016,0.0033,154.15,364.0,297.0,,353.5,367.3,371.425,309.475,285.3833,296.6167
NM_022912.1,REEP1,0.7005,,0.0016,0.0033,154.15,138.5,97.0,,133.3167,144.9167,137.5,104.8667,96.7833,89.9833
NM_032303.2,HSDL2,0.7576,,0.0016,0.0033,154.15,321.3,243.4,,337.2167,311.65,315.6167,255.7833,241.575,233.45
NM_138375.1,CABLES1,0.8148,,0.0016,0.0033,154.15,344.7,280.8,,333.0833,354.725,346.6,289.7333,282.6667,270.4667
NM_153322.1,PMP22,0.4029,,0.0016,0.0033,154.15,210.8,84.9,,188.65,230.35,215.575,108.3,77.6833,72.825
NM_172366.2,FBXO16,1.2804,,0.0016,0.0033,154.15,119.1,152.4,,124.675,111.8167,121.05,148.2333,155.1583,154.0333
NM_175876.3,EXOC8,1.2996,,0.0017,0.0033,154.15,309.5,402.2,,326.9167,291.6333,310.8167,393.75,397.2333,415.8333
NM_181597.1,UPP1,0.8424,,0.0016,0.0033,154.15,96.8,81.5,,95.95,95.4333,99.075,84.9,80.2167,79.6333
NM_183337.1,RGS11,0.6852,,0.0016,0.0033,154.15,395.5,271.0,,370.1333,413.35,404.3167,290.95,263.1667,259.9333
XM_929122.1,LOC646160,1.0868,,0.0017,0.0033,154.15,40.0,43.5,,39.7667,40.0333,40.3,44.3333,42.85,43.3583
XM_940575.1,LOC651423,0.8094,,0.0017,0.0033,154.15,842.4,681.9,,825.3833,859.7667,842.4833,699.6333,702.7667,644.8667
XM_942621.1,LOC652895,1.0753,,0.0017,0.0033,154.15,33.2,35.8,,33.5167,32.9667,33.2667,35.3333,35.6167,36.3167
AA885116,AA885116,1.1201,,0.0017,0.0034,158.82,43.8,49.0,,43.4,43.3167,44.6417,48.1,49,50.0333
AK092074,AK092074,0.7304,,0.0017,0.0034,158.82,151.8,110.9,,151.2333,154.55,149.6,120.7333,109.8417,102.7333
AW025766,AW025766,1.1271,,0.0017,0.0034,158.82,30.3,34.1,,31.2,30.0167,29.625,33.85,34.5,34.0167
AW181933,AW181933,1.0787,,0.0017,0.0034,158.82,31.4,33.8,,31.7,30.7667,31.6333,33.5667,34.0167,33.9167
BQ186959,BQ186959,1.1208,,0.0017,0.0034,158.82,50.4,56.5,,51.65,50.5167,48.9833,56.6417,55.9667,56.7667
BX364425,BX364425,0.8449,,0.0017,0.0034,158.82,41.9,35.4,,42.3833,42.0833,41.1167,33.9167,36.5667,35.6667
NM_000820.1,GAS6,0.741,,0.0017,0.0034,158.82,283.8,210.3,,269.0667,286.2583,296.7833,214.8583,217.2667,199.25
NM_001006615.1,WDR31,0.7656,,0.0017,0.0034,158.82,63.5,48.6,,66.7833,62.7333,61.0333,50.3167,46.8,48.7333
NM_001012761.1,RGMB,1.3499,,0.0017,0.0034,158.82,85.4,115.3,,84.6667,91.4,80.6167,111.5083,114.8,119.8667
NM_002881.2,RALB,0.5827,,0.0017,0.0034,158.82,1978.8,1153.0,,1946.5833,1982.0833,2008.15,1376.2,1069.8,1041.15
NM_003196.1,TCEA3,0.7854,,0.0017,0.0034,158.82,1140.6,895.9,,1126.1167,1202.5333,1095.9,881.475,897.5,908.8667
NM_003768.2,PEA15,1.4458,,0.0017,0.0034,158.82,1046.5,1513.1,,941.2,1149.45,1059.4667,1515.7667,1534.9333,1488.9833
NM_004935.2,CDK5,0.8722,,0.0017,0.0034,158.82,1499.1,1307.6,,1510.1833,1502.5,1484.7833,1329.2833,1335.2333,1259.5833
NM_014662.2,DEPDC5,0.8531,,0.0017,0.0034,158.82,115.2,98.3,,115.0667,112.2167,118.3917,99.7,99.6333,95.55
NM_015577.1,RAI14,0.7598,,0.0017,0.0034,158.82,809.8,615.3,,812.1833,766.85,852.7833,617.3333,600.9333,627.9167
NM_017958.1,PLEKHB2,1.2435,,0.0017,0.0034,158.82,246.3,306.3,,234.8667,250.2333,254.2833,295.6667,310.6333,312.8583
NM_022658.3,HOXC8,0.5383,,0.0017,0.0034,158.82,350.3,188.6,,354.2167,319.4667,380.0083,209.1667,165.7,193.5
NM_024080.3,TRPM8,2.7405,,0.0017,0.0034,158.82,39.8,109.1,,44.9833,35.1167,39.95,95.1417,125.8,108.5167
NM_024663.3,NPEPL1,0.8241,,0.0017,0.0034,158.82,878.9,724.3,,883.6,876.0167,877.1667,750.7333,739.4,684.6667
NM_032892.2,FRMD5,0.8459,,0.0017,0.0034,158.82,54.0,45.7,,55.35,54.55,52.1167,46.6333,44.7833,45.6
NM_053001.1,OSR2,0.5104,,0.0017,0.0034,158.82,281.6,143.7,,259.8667,303.3833,283.2667,170.4833,138.6417,125.6667
NM_080677.1,DYNLL2,1.3771,,0.0017,0.0034,158.82,945.3,1301.7,,866.5167,984.9833,989.5833,1283.65,1271.95,1350.9833
NM_145045.3,MGC20983,0.7111,,0.0017,0.0034,158.82,121.2,86.2,,121.15,116.0167,126.55,92.325,86.5333,80.05
NM_174938.3,FRMD3,0.8187,,0.0017,0.0034,158.82,97.8,80.1,,101.8333,94.0833,97.6667,81.5667,79.6417,79.0333
NM_198902.1,TSPAN3,0.6764,,0.0017,0.0034,158.82,2095.0,1417.2,,1940.9333,2216.3167,2137.55,1486.45,1350.9833,1417.3
XM_945430.1,SSR2,1.8701,,0.0017,0.0034,158.82,223.4,417.7,,195.6583,254.9333,223.3833,387.5667,413.7833,454.4333
AK096306,AK096306,0.7156,,0.0018,0.0035,163.50,117.7,84.2,,122.3833,114.3,116.6667,85.4917,77.3333,90.4417
NM_000664.3,ACACA,1.6036,,0.0017,0.0035,163.50,1976.4,3169.3,,2105.3,1938.1333,1891.9167,3342.625,3302.8167,2883.5833
NM_001011546.1,DSTN,1.1581,,0.0018,0.0035,163.50,105.0,121.6,,108.4333,104.85,101.8167,121.0167,123.825,119.975
NM_001415.2,EIF2S3,0.8915,,0.0017,0.0035,163.50,1721.4,1534.7,,1734.75,1755.3667,1675.2167,1544.5167,1520.55,1539.0333
NM_001793.3,CDH3,0.462,,0.0018,0.0035,163.50,422.1,195.0,,383.8083,452.65,432.9167,241.7333,168.8833,181.6333
NM_002925.3,RGS10,0.7986,,0.0018,0.0035,163.50,533.1,425.7,,534.6,536.1083,528.55,412.05,411.8667,454.6833
NM_003500.2,ACOX2,0.7965,,0.0018,0.0035,163.50,62.7,49.9,,65.85,61.7333,60.6333,51.2667,49.5,49.0833
NM_004910.1,PITPNM1,0.8365,,0.0018,0.0035,163.50,939.0,785.5,,911.5167,965.9667,940.3667,776.7833,812.3417,767.95
NM_015037.1,KIAA0913,1.2474,,0.0017,0.0035,163.50,597.6,745.5,,571.2333,606.1167,616.4833,757.25,762.7667,717.2833
NM_017634.2,KCTD9,1.4777,,0.0018,0.0035,163.50,109.9,162.4,,121.4083,100.2333,108.9917,165.9833,155.5333,165.775
NM_018039.2,JMJD2D,0.658,,0.0018,0.0035,163.50,100.5,66.1,,101.3,98.1667,102.1333,73.2167,68.0333,58.0833
NM_018272.2,CASC1,0.7111,,0.0018,0.0035,163.50,73.2,52.0,,74.75,67.8833,77.2583,53.2333,51.3667,51.55
NM_032041.1,NCALD,0.8591,,0.0017,0.0035,163.50,56.5,48.6,,55.6083,56.6,57.3833,48.6333,50.1667,46.9333
NM_032107.2,L3MBTL,0.8237,,0.0017,0.0035,163.50,73.7,60.7,,76.4833,70.925,73.8167,61.4667,61.3667,59.3167
NM_033285.2,TP53INP1,0.5198,,0.0018,0.0035,163.50,1960.2,1018.9,,1832.7833,2137.55,1922.4833,1194.6833,894.7167,989.5833
NM_152699.2,SENP5,1.1816,,0.0017,0.0035,163.50,170.7,201.7,,169.7333,176.9833,165.6417,198.4667,200.1583,206.6667
NM_173660.2,FLJ33718,0.8345,,0.0017,0.0035,163.50,64.1,53.5,,62.0333,64.0667,66.275,54.6,53.7833,52.1167
NM_178568.2,RTN4RL1,0.8066,,0.0018,0.0035,163.50,78.6,63.4,,76.7833,79.7167,79.3167,65.5,65.0333,59.8
NM_182510.1,FLJ32252,0.7091,,0.0018,0.0035,163.50,71.1,50.4,,69.7833,67.2083,76.5833,50.6667,50.5167,50.0333
NM_198516.1,GALNTL4,0.6673,,0.0018,0.0035,163.50,374.6,250.0,,368.45,368.6667,387.05,281.6583,239.0833,231.9417
XM_942532.1,LOC652838,0.8731,,0.0018,0.0035,163.50,103.0,89.9,,102.2667,106.1667,100.5167,89.3167,89.3,91.0667
XM_945427.1,SSR2,1.783,,0.0017,0.0035,163.50,162.8,290.3,,149.8667,189.6833,151.9,281.95,312.7417,277.5833
BF508586,BF508586,0.8701,,0.0018,0.0036,168.17,43.9,38.2,,45.1,42.8833,43.6667,37.45,38.1667,38.9167
BX109551,BX109551,1.1257,,0.0018,0.0036,168.17,39.9,45.0,,39.55,39.0833,41.2333,45.1667,44.5667,45.1667
NM_001002926.1,TWISTNB,1.2771,,0.0018,0.0036,168.17,128.4,163.9,,129.0667,128.9417,127.0833,154.8333,171,166.3667
NM_001013005.1,HERC6,1.4543,,0.0018,0.0036,168.17,192.2,279.6,,209.2833,192.45,176.3583,292.7667,278.0833,268.3667
NM_002064.1,GLRX,1.7362,,0.0018,0.0036,168.17,433.6,752.8,,503.5667,370.8167,436.5833,717.375,784.5833,758.0667
NM_002095.3,GTF2E2,1.3366,,0.0018,0.0036,168.17,3784.2,5058.0,,3573.1833,3913.75,3874.9333,4792.9167,5161.5,5230.5833
NM_004891.2,MRPL33,1.1898,,0.0018,0.0036,168.17,3801.0,4522.3,,3781.55,3752.5167,3869.8,4471.1833,4398.0333,4703.3833
NM_005025.2,SERPINI1,0.5783,,0.0018,0.0036,168.17,643.0,371.8,,677.9833,596.15,657.7333,424.6667,365.1833,331.475
NM_006389.2,HYOU1,1.7261,,0.0018,0.0036,168.17,492.5,850.2,,444.3,553.2333,486.0833,795.2667,838.65,921.3167
NM_012097.2,ARL5,1.3373,,0.0018,0.0036,168.17,851.3,1138.4,,810.3333,851.5667,894.025,1084.3167,1189.5167,1143.8333
NM_012286.1,MORF4L2,1.2229,,0.0018,0.0036,168.17,3069.3,3753.3,,3033.0833,2984.1833,3194.3833,3858.8667,3776.75,3628.0667
NM_013335.2,GMPPA,1.5426,,0.0018,0.0036,168.17,679.3,1047.9,,675.15,638.65,727.0167,972.8167,1122.1833,1054.1
NM_014079.2,KLF15,3.0307,,0.0018,0.0036,168.17,117.5,356.1,,130.1083,102.6583,121.45,304.2,358.3167,414.2833
NM_016240.2,SCARA3,0.7525,,0.0018,0.0036,168.17,130.8,98.4,,124.5667,136.3,131.9167,102.0333,100.4667,93.0833
NM_018702.1,ADARB2,1.3653,,0.0018,0.0036,168.17,31.5,43.0,,33.6167,29.8833,31.1167,41.0167,44.8833,43.2167
NM_024588.3,FLJ23584,0.8112,,0.0018,0.0036,168.17,532.7,432.1,,553.6167,521,523.9833,433.5667,416.45,446.8333
NM_025161.3,C17orf70,0.891,,0.0018,0.0036,168.17,1825.8,1626.7,,1859.0333,1818.3667,1800.5,1615.7667,1667.3833,1597.75
NM_153020.1,RBM24,1.414,,0.0018,0.0036,168.17,157.2,222.2,,163.4,167.375,141.9333,215.625,228.875,222.3833
NM_207468.1,FLJ43505,0.7776,,0.0018,0.0036,168.17,51.2,39.8,,53.35,50.0833,50.2833,39.45,42,38.1333
NM_212539.1,PRKCD,1.2416,,0.0018,0.0036,168.17,1307.6,1623.5,,1277.7667,1375.2417,1272.2833,1577.8917,1670.8833,1623.0667
XM_927942.1,LOC653291,1.1711,,0.0018,0.0036,168.17,58.4,68.4,,58.7,56.3333,60.15,66.8667,69.4,68.8333
AK125357,AK125357,0.743,,0.0019,0.0037,172.84,74.6,55.5,,78.6167,72.4083,73.0167,56.4417,57.9667,52.1167
NM_000149.1,FUT3,1.1843,,0.0019,0.0037,172.84,59.7,70.7,,60.1667,60.8083,58.075,69.425,73.2417,69.4167
NM_000701.6,ATP1A1,1.5041,,0.0019,0.0037,172.84,1165.3,1752.8,,1207.7333,1171.6,1118.3,1606.4083,1800.5,1861.7333
NM_001001323.1,ATP2B1,0.6518,,0.0019,0.0037,172.84,87.5,57.0,,87.95,87.3167,87.275,65.5,52.0167,54.4667
NM_001908.3,CTSB,0.8236,,0.0019,0.0037,172.84,257.6,212.2,,262.075,261.5583,249.4583,215.625,218.1583,203.0917
NM_003108.3,SOX11,0.699,,0.0019,0.0037,172.84,143.9,100.6,,134.5833,146.9,150.825,105.8,102.1333,94.2583
NM_003258.1,TK1,0.8188,,0.0019,0.0037,172.84,2070.1,1695.0,,1972.75,2099.9667,2141.45,1680.45,1694.9667,1709.5667
NM_005418.3,ST5,0.6984,,0.0019,0.0037,172.84,72.3,50.5,,74.0833,72.7167,70.1833,55.9667,49.1667,46.8
NM_013441.2,DSCR1L2,0.6102,,0.0019,0.0037,172.84,201.2,122.8,,222.075,194.4167,188.7,129.5833,120.5833,118.4833
NM_014567.2,BCAR1,1.1544,,0.0019,0.0037,172.84,248.5,286.9,,251.6417,253.7167,240.3333,284.9167,293.15,282.6167
NM_014632.2,MICAL2,1.6056,,0.0019,0.0037,172.84,119.9,192.5,,128.7,119.15,112.4083,208.9333,191.1667,178.65
NM_015049.1,TRAK2,0.8594,,0.0019,0.0037,172.84,354.4,304.6,,365.8667,342.7,354.9667,302.0417,307.6667,303.9833
NM_018176.2,LGI2,0.7605,,0.0019,0.0037,172.84,179.3,136.3,,170.1333,182.0417,186,142.7917,130.65,135.8
NM_019102.2,HOXA5,0.6131,,0.0019,0.0037,172.84,441.8,270.8,,485.4333,430.7833,412.2333,288.4667,263.2333,261.6667
NM_021154.3,PSAT1,0.7428,,0.0019,0.0037,172.84,1486.4,1104.1,,1459.6333,1428.1167,1575.5833,1153.55,1056.6,1104.4167
NM_024517.1,PHF2,0.8502,,0.0019,0.0037,172.84,615.8,523.5,,609.7,619.0333,618.5667,548.2333,513.1,509.9833
NM_025182.2,KIAA1539,1.3234,,0.0019,0.0037,172.84,265.8,351.7,,263.2583,263.8333,270.3083,333.125,349.8167,373.4167
NM_031431.2,COG3,1.3324,,0.0019,0.0037,172.84,351.8,468.8,,346.3333,336.5083,373.6667,464.8167,451.625,490.75
NM_032231.4,FAM96A,0.8474,,0.0019,0.0037,172.84,2482.8,2103.8,,2450.55,2492.3,2505.9833,2018.5833,2189.0667,2107.3167
NM_058189.1,C21orf69,0.7454,,0.0019,0.0037,172.84,157.2,117.2,,162.4083,152.65,156.675,126.6667,113.4333,111.9833
NM_145028.3,C6orf81,2.3696,,0.0019,0.0037,172.84,63.8,151.1,,75.0917,64.4583,53.6,132.0833,166.9,156.5833
NM_153045.2,C9orf91,1.5512,,0.0019,0.0037,172.84,230.3,357.3,,239.5083,239.2333,213.2083,349.2,387.375,337.1167
NM_198519.1,MGC12965,0.7576,,0.0019,0.0037,172.84,54.8,41.6,,53.9833,55.8833,54.7,44.25,38.35,42.2833
XM_208522.5,KIAA1394,0.695,,0.0019,0.0037,172.84,199.1,138.4,,192.6167,198.6667,206.2833,138.875,126,151.4333
XM_292184,XM_292184,1.0889,,0.0019,0.0037,172.84,36.1,39.3,,36.2,36.3,35.7667,38.5,39.85,39.55
XM_379215.2,LOC132241,1.1076,,0.0019,0.0037,172.84,283.7,314.2,,278.35,285.8333,286.9417,316.6333,318.15,307.9
AJ420516,AJ420516,1.6158,,0.002,0.0038,177.51,115.9,187.2,,126.1417,104.85,117.5833,173.1417,189.8583,199.5833
NM_001012984.1,LOC388284,0.883,,0.002,0.0038,177.51,56.3,49.7,,55,58.0833,55.9667,49.4667,49.8833,49.8833
NM_001018053.1,PFKFB2,1.3799,,0.002,0.0038,177.51,67.7,93.4,,68.2,67.45,67.5,98.8667,95.1167,86.7667
NM_001247.1,ENTPD6,1.3427,,0.002,0.0038,177.51,245.9,330.2,,231.8167,256.1667,250.45,344.7667,332.9833,313.6167
NM_002447.1,MST1R,0.9192,,0.002,0.0038,177.51,44.6,41.0,,44.6667,44.25,45.0167,40.3833,40.8333,41.9
NM_002775.3,HTRA1,0.7008,,0.0019,0.0038,177.51,203.8,142.8,,207.3417,209.5083,194.7417,144.3833,154.6583,130.3833
NM_002872.3,RAC2,0.8562,,0.0019,0.0038,177.51,94.6,81.0,,95.5917,96.4,91.9833,80.2333,83.6,79.3167
NM_003581.2,NCK2,0.7293,,0.0019,0.0038,177.51,392.6,286.3,,417.8,379.4833,381.5417,301.1417,284.1833,274.1583
NM_006309.1,LRRFIP2,1.8726,,0.0019,0.0038,177.51,218.1,408.4,,219.4333,215.8833,218.95,366.1167,406.4167,457.75
NM_014216.3,ITPK1,0.852,,0.002,0.0038,177.51,587.9,500.9,,596.8833,593.6333,573.4833,500.45,484.65,518.0667
NM_014750.3,DLG7,0.8552,,0.002,0.0038,177.51,647.0,553.3,,662.175,644.2667,634.7417,555.2667,570.2167,534.9917
NM_014889.2,PITRM1,1.2669,,0.002,0.0038,177.51,606.2,768.0,,608.8333,601.3667,608.3167,725.4667,800.5167,779.8667
NM_020245.3,TULP4,0.5705,,0.002,0.0038,177.51,341.6,194.9,,330.8167,368.3583,327.25,226.25,175.175,186.8083
NM_021082.2,SLC15A2,1.3745,,0.0019,0.0038,177.51,52.2,71.7,,54.5,54.6167,47.6583,71.5,74.2167,69.4167
NM_030806.3,C1orf21,1.7611,,0.002,0.0038,177.51,104.9,184.8,,99.6167,103.7167,111.85,183.45,204.6667,168.1167
NM_033388.1,ATG16L2,0.7292,,0.002,0.0038,177.51,91.3,66.6,,92.025,87.7417,94.2167,68.6083,61.0667,70.4
NM_080386.1,H2-ALPHA,2.117,,0.0019,0.0038,177.51,212.9,450.7,,189.7417,218.4167,232.9167,406.1417,441.875,510.2833
NM_144492.1,CLDN14,1.1052,,0.002,0.0038,177.51,32.4,35.8,,32.1,32.8667,32.2667,36.6167,35.6167,35.2333
NM_153260.1,LRRC57,0.81,,0.002,0.0038,177.51,170.3,138.0,,179.225,165.3167,166.75,136.6,137.3833,139.9083
XR_001116.1,LOC554223,1.109,,0.0019,0.0038,177.51,30.4,33.8,,31.0333,30.6667,29.625,33.5667,34.1167,33.5833
BU160115,BU160115,0.8582,,0.002,0.0039,182.18,47.4,40.7,,46.7833,47.1333,48.2333,42.1667,40.5667,39.3
H10992,H10992,1.0817,,0.002,0.0039,182.18,38.8,42.0,,39.6667,38.5,38.3333,41.8833,41.8333,42.2833
NM_001011719.1,ARSH,0.8777,,0.002,0.0039,182.18,44.7,39.3,,44.5667,44.6167,45.0167,39.9333,40.1167,37.7833
NM_001147.1,ANGPT2,1.6925,,0.002,0.0039,182.18,44.5,75.3,,45.7833,44.8833,42.8,66.9917,79.6417,79.9167
NM_002465.2,MYBPC1,1.8823,,0.002,0.0039,182.18,47.5,89.3,,48.9333,49.6333,44.0333,79.0333,98.25,91.85
NM_003943.1,GENX-3414,0.845,,0.0021,0.0039,182.18,228.4,193.0,,221.6167,225.7833,238.2,192.775,192.4333,193.8833
NM_005670.3,EPM2A,0.9254,,0.0021,0.0039,182.18,74.4,68.9,,74.0833,75.7417,73.5167,69.6,68.8833,68.1917
NM_006348.2,COG5,1.3393,,0.002,0.0039,182.18,84.6,113.3,,81.2583,81,91.9833,111.8833,111.4,116.6917
NM_006408.2,AGR2,1.3137,,0.0021,0.0039,182.18,50.8,66.7,,49.8833,54.2,48.4667,64.0333,67.4,68.8333
NM_006745.3,SC4MOL,1.4499,,0.002,0.0039,182.18,236.4,342.8,,260.3667,217.1833,233.6667,330.9333,340.15,357.75
NM_014584.1,ERO1L,1.4445,,0.0021,0.0039,182.18,150.2,217.0,,158.0167,145.1833,147.85,203.65,233.1667,215.3083
NM_014853.1,RUTBC1,0.7979,,0.0021,0.0039,182.18,2403.4,1917.8,,2441.6167,2427.3667,2342.4,1946.5833,2008.75,1803.8
NM_014871.2,USP52,0.7906,,0.0021,0.0039,182.18,428.9,339.1,,439.8833,431.9083,415.1333,357.0667,339.5583,321.5
NM_016577.2,RAB6B,0.7457,,0.002,0.0039,182.18,202.0,150.7,,189.9167,204.9417,211.825,145.0833,150.9,156.1833
NM_017633.1,FAM46A,0.7628,,0.0021,0.0039,182.18,53.3,40.7,,56.3833,51.4333,52.2167,42.45,40.0333,39.55
NM_020188.2,C16orf61,1.4542,,0.0021,0.0039,182.18,3659.9,5322.3,,3561.85,3781.55,3639.6,5308.8667,5734.0167,4952.6083
NM_024569.3,MPZL1,1.748,,0.002,0.0039,182.18,721.9,1261.9,,670.15,716.3333,783.7667,1156.1667,1249.5833,1390.85
NM_032681.1,TRIM51,1.477,,0.002,0.0039,182.18,53.4,78.8,,55.6083,57.1167,47.8833,78.75,75.3417,82.5917
NM_053034.1,ANTXR1,0.8569,,0.0021,0.0039,182.18,72.7,62.3,,72.1167,72.5333,73.5167,62.9333,59.6833,64.4167
NM_057158.2,DUSP4,1.9755,,0.002,0.0039,182.18,76.3,150.7,,78.225,79.0333,71.7917,132.1667,167.2167,154.8333
NM_173465.2,COL23A1,1.3081,,0.002,0.0039,182.18,50.7,66.3,,49.2167,53.2333,49.7333,64.9,69.9333,64.2583
NM_199165.1,ADSSL1,0.8796,,0.0021,0.0039,182.18,202.7,178.3,,200.0333,202.8167,205.2,182.9833,172.5,179.4667
XM_930788.1,KIAA0692,1.1144,,0.002,0.0039,182.18,34.6,38.5,,34.8667,34.8,34.1167,38.6,39.4,37.6667
BQ182905,BQ182905,1.1418,,0.0021,0.004,186.85,50.7,57.9,,49.3167,52.3833,50.4167,56.9167,58.3333,58.4
BQ447018,BQ447018,1.1335,,0.0021,0.004,186.85,64.9,73.6,,63.9667,64.6167,66.275,71.8,73.7667,75.3167
BX107348,BX107348,0.8961,,0.0021,0.004,186.85,38.4,34.4,,37.45,38.8,39,33.85,34.6167,34.8
NM_001017922.1,ERMAP,0.8526,,0.0021,0.004,186.85,135.0,115.1,,137.15,138.0583,129.95,113.7,117.45,114.2167
NM_004905.2,PRDX6,1.2709,,0.0021,0.004,186.85,4301.9,5467.5,,4362.1667,4382.35,4164.7,5222.2167,5743.4,5449.3167
NM_006705.2,GADD45G,2.5242,,0.0021,0.004,186.85,276.1,696.9,,300.4167,254.6333,275.1083,633.6667,652.3333,818.8417
NM_007181.3,MAP4K1,0.7532,,0.0021,0.004,186.85,163.6,123.2,,161.8333,167.7,161.2,130.3833,126.875,113
NM_014960.2,ARSG,1.438,,0.0021,0.004,186.85,80.9,116.4,,81.8,74.5167,86.9667,112.6167,123.3667,113.4667
NM_015148.2,PASK,1.3329,,0.0021,0.004,186.85,450.6,600.6,,448.1833,462.4833,441.4417,637.2667,599.8,566.9
NM_015523.1,REXO2,0.5504,,0.0021,0.004,186.85,8575.2,4719.3,,9258.4,8046.6,8464.0333,5465.5,4751.9667,4047.0667
NM_018013.2,FLJ10159,0.751,,0.0021,0.004,186.85,147.8,111.0,,153.4833,151.35,138.85,110.1333,115.85,107.0667
NM_018271.2,FLJ10916,0.7764,,0.0021,0.004,186.85,668.5,519.0,,642.9,672.2667,691.1333,542.1167,527.125,489.1333
NM_018390.1,PLCXD1,1.3633,,0.0021,0.004,186.85,152.4,207.8,,154.4167,146.5333,156.5583,200.8167,222.575,200.8167
NM_018584.4,CAMK2N1,0.5531,,0.0021,0.004,186.85,15500.7,8573.9,,16734.7833,15731.4333,14147.1333,9808.05,8360.05,7686.8667
NM_019046.1,ANKRD16,0.6786,,0.0021,0.004,186.85,97.5,66.2,,95.05,101.6167,96.0833,71.2667,69.2833,58.7333
NM_020470.1,YIF1A,1.1731,,0.0021,0.004,186.85,2236.1,2623.1,,2284.0667,2158.3167,2268.0333,2669.3667,2547.8333,2653.7417
NM_021117.1,CRY2,1.2286,,0.0021,0.004,186.85,169.5,208.3,,163.1917,173.5,172.125,208.8,215.8833,200.5167
NM_025215.4,PUS1,1.237,,0.0021,0.004,186.85,367.0,453.9,,344.275,372.1167,385.7,452.55,452.55,456.6667
NM_031485.2,GRWD1,1.206,,0.0021,0.004,186.85,390.6,471.0,,388.7,381.875,401.4667,490.9667,459.7667,463.0167
NM_033142.1,CGB7,0.9633,,0.0021,0.004,186.85,48.4,46.6,,48.6333,48.2,48.2333,46.5333,46.9667,46.25
NM_145014.1,HYLS1,1.136,,0.0021,0.004,186.85,182.9,207.7,,179.9167,187.1,181.6667,204.1167,213.2083,206
NM_171828.1,KCNMB3,0.8363,,0.0021,0.004,186.85,117.0,97.8,,113.6833,118.2667,119.0167,101.95,94.7583,96.9
NM_199423.1,WWP2,0.7259,,0.0021,0.004,186.85,166.6,120.9,,175.5583,156.5583,168.1167,125.5333,114.5333,122.9417
NM_203417.1,DSCR1,1.2503,,0.0021,0.004,186.85,606.9,758.8,,589.5667,608.5333,623.1167,789.3833,723.4667,765.175
NM_207299.1,PRG-3,0.6012,,0.0021,0.004,186.85,82.5,49.6,,82.4,81.5667,83.6,59.0917,45.5,45.4167
XM_928570.1,LOC645550,0.7308,,0.0021,0.004,186.85,100.3,73.3,,98.4,96.5,106.2167,75.2417,68.65,76.2083
XM_942296.1,LOC201229,0.846,,0.0021,0.004,186.85,151.5,128.2,,150.1333,149.6917,154.8667,133.8667,124.65,126.3
XM_942570.1,REPS2,1.3499,,0.0021,0.004,186.85,499.3,673.9,,487.2,471.325,541.95,665.9833,698.25,658.25
NM_001647.2,APOD,1.286,,0.0022,0.0041,191.52,94.7,121.8,,91.9333,94.8,97.4667,127.6,115.45,122.625
NM_004694.2,SLC16A6,3.1433,,0.0022,0.0041,191.52,54.7,172.1,,60.5167,49.9,54.3167,140.3583,189.2667,191.7583
NM_005965.3,MYLK,0.4531,,0.0022,0.0041,191.52,1187.7,538.2,,1348.7,1125.3,1103.875,636.6833,466.2,525.1833
NM_006472.1,TXNIP,0.5386,,0.0022,0.0041,191.52,4258.3,2293.4,,4416.6833,3915.3667,4465.1167,2740.1833,2137.55,2059.4833
NM_006763.2,BTG2,0.6712,,0.0022,0.0041,191.52,361.2,242.4,,328.3333,381.35,376.3333,242.0167,238.3833,247.0167
NM_007214.3,SEC63,1.2635,,0.0022,0.0041,191.52,440.0,555.9,,428.8667,464.4083,427.6167,559.7833,534.9917,573.6333
NM_007327.1,GRIN1,0.8689,,0.0022,0.0041,191.52,102.8,89.3,,104.9083,99.8333,103.7167,88.1833,88.15,91.6833
NM_014266.3,HCST,0.8563,,0.0022,0.0041,191.52,421.4,360.8,,425.15,406.1417,433.3333,359.7,355.9917,366.8333
NM_015179.2,KIAA0690,1.2269,,0.0022,0.0041,191.52,485.9,596.1,,474.8917,496.8333,486.0833,611.2083,610.625,567.4667
NM_015497.2,TMEM87A,1.1419,,0.0022,0.0041,191.52,3639.8,4156.2,,3618.3333,3650.55,3650.55,4011.9667,4221.5667,4238.8167
NM_015937.2,PIGT,0.8581,,0.0022,0.0041,191.52,1499.8,1287.0,,1494.3333,1454.6,1552.1167,1302.6333,1292.6833,1265.8333
NM_016228.3,AADAT,1.4302,,0.0022,0.0041,191.52,85.8,122.7,,80.2833,90.0333,87.275,122.6167,115.2833,130.5583
NM_016558.2,SCAND1,1.1434,,0.0022,0.0041,191.52,457.8,523.5,,462.2167,464.6,446.9,522.4167,511.1667,537.275
NM_017727.3,FLJ20254,1.5304,,0.0022,0.0041,191.52,407.8,624.2,,386.55,441.9167,397.1417,579.7667,626.9833,668.9667
NM_020211.1,RGMA,0.7325,,0.0022,0.0041,191.52,116.5,85.4,,111.0167,116.8083,122.0167,87.2,79.4083,89.8
NM_021061.1,ZNF250,0.841,,0.0022,0.0041,191.52,108.4,91.2,,104.3,110.3083,110.8,88.7667,93.1833,91.6833
NM_024035.1,C8orf51,0.6969,,0.0022,0.0041,191.52,209.3,145.9,,215.0667,213.8917,199.3833,160.6417,142.725,135.4167
NM_172234.1,IL17RB,0.7502,,0.0022,0.0041,191.52,167.7,125.8,,168.0417,165.2167,169.7833,128.4333,134.6417,115.0917
NM_183240.1,TMEM37,0.7031,,0.0022,0.0041,191.52,162.2,114.1,,167.2833,166.25,153.575,122.725,104.7583,115.4667
XM_929075.1,LOC441408,1.2101,,0.0022,0.0041,191.52,93.3,112.9,,93.5,89.5917,96.95,116.0167,109.775,113
XM_933340.1,LOC653432,0.5885,,0.0022,0.0041,191.52,329.1,193.6,,320.2333,349.9417,317.9833,226.375,185.7917,172.65
AK092218,AK092218,1.3977,,0.0023,0.0042,196.19,126.6,176.9,,124.1833,139.3,117.2667,180.275,179.95,170.725
DB337520,DB337520,1.5574,,0.0023,0.0042,196.19,81.4,126.8,,78.9167,79.55,85.9167,116.2583,137.675,127.3
NM_000093.2,COL5A1,0.6638,,0.0023,0.0042,196.19,597.8,396.9,,582.8333,643.9667,569.3,421.3167,408.5167,363.1833
NM_001004733.1,OR5B12,1.1216,,0.0022,0.0042,196.19,47.1,52.8,,47.7667,47.4,46.1333,53.5417,51.5167,53.4333
NM_001856.2,COL16A1,0.6247,,0.0022,0.0042,196.19,192.2,120.1,,199.1,172.65,206.6417,122.6167,120.9167,116.8167
NM_003916.3,AP1S2,1.3102,,0.0023,0.0042,196.19,160.7,210.6,,158.1667,167.9167,156.3333,209.6667,200.55,222.0833
NM_005575.2,LNPEP,1.2715,,0.0022,0.0042,196.19,145.1,184.5,,154.8333,136.0333,144.95,184.6333,186.925,181.85
NM_006824.1,EBNA1BP2,1.1101,,0.0022,0.0042,196.19,2106.1,2337.9,,2153.8167,2086.05,2079.1333,2371.5667,2349.5,2293.4667
NM_016183.2,C1orf33,1.3181,,0.0022,0.0042,196.19,236.1,311.3,,225.0083,250.1167,234,303.5667,303.6333,327.1583
NM_018107.3,RBM23,0.8074,,0.0023,0.0042,196.19,1561.1,1260.4,,1595.05,1549.8333,1539.0333,1284.95,1315.675,1184.4167
NM_018342.2,FLJ11155,0.528,,0.0022,0.0042,196.19,335.5,177.1,,376.9333,317.5333,315.4,197,160.4833,175.8
NM_020039.2,ACCN2,0.7569,,0.0022,0.0042,196.19,213.3,161.5,,215.2667,202.5667,222.65,165.2667,167.025,152.5333
NM_020998.2,MST1,0.71,,0.0022,0.0042,196.19,322.5,229.0,,326.05,321.5333,319.95,244.8917,240.9167,203.5
NM_022165.2,LIN7B,1.4826,,0.0022,0.0042,196.19,103.7,153.8,,103.6167,112.6167,95.5833,149.65,147.8167,164.3167
NM_024037.1,C1orf135,0.8524,,0.0022,0.0042,196.19,134.3,114.5,,137.5333,133.8667,131.625,114.5333,118.4667,110.6333
NM_030621.2,DICER1,1.1105,,0.0022,0.0042,196.19,229.2,254.5,,224.7167,227.2667,235.6667,257.0583,251.95,254.5
NM_032866.3,CGNL1,0.6485,,0.0022,0.0042,196.19,576.8,374.0,,608.5333,579.7667,543.9333,415.3167,371.8833,338.8
NM_033393.1,KIAA1727,1.4216,,0.0022,0.0042,196.19,112.8,160.3,,115.2833,108.55,114.575,152.1417,173.3667,156.1833
NM_134428.1,RFX3,0.6922,,0.0022,0.0042,196.19,79.7,55.2,,83.0833,79.3167,76.9,60.8167,54.8167,50.4167
NM_144590.1,ANKRD22,1.3087,,0.0022,0.0042,196.19,84.5,110.6,,82.0667,86.1833,85.2833,117.6167,108.4917,105.9583
NM_183422.1,TSC22D1,1.6136,,0.0023,0.0042,196.19,752.7,1214.5,,840.2833,697.3667,727.7,1176.45,1316.6167,1156.55
NM_206808.1,CLYBL,0.703,,0.0022,0.0042,196.19,629.0,442.2,,615.3667,646.2583,625.7667,486.7,444.1,400.075
XM_042978.5,KIAA1817,0.8661,,0.0022,0.0042,196.19,111.1,96.2,,107.4917,113.9,112.05,94.65,97.9833,96.1
XM_945425.1,SEC24B,1.4167,,0.0022,0.0042,196.19,70.9,100.4,,72.825,67.8833,72.05,104.7167,104.3833,92.6583
AW954199,AW954199,1.7088,,0.0023,0.0043,200.87,48.2,82.4,,52.85,49.2,43.1667,74.8083,84.7167,88.3667
NM_002406.2,MGAT1,1.364,,0.0024,0.0043,200.87,936.1,1276.9,,897.5,931.9333,980.7,1191.35,1319.9167,1323.9
NM_003434.3,ZNF133,0.9001,,0.0023,0.0043,200.87,224.0,201.6,,225.6083,219.4333,226.9167,203.85,197.0167,203.95
NM_003598.1,TEAD2,0.7084,,0.0023,0.0043,200.87,373.7,264.7,,363.95,394.0917,363.8167,282.5333,271.2833,242.0417
NM_003748.2,ALDH4A1,1.315,,0.0023,0.0043,200.87,382.4,502.9,,353.8667,410.1833,385.25,513.7167,493.4,501.6667
NM_004544.2,NDUFA10,0.9117,,0.0023,0.0043,200.87,1418.2,1293.1,,1426.0667,1418.9167,1409.75,1307.3,1258.4333,1314.1833
NM_005979.2,S100A13,0.9052,,0.0023,0.0043,200.87,113.0,102.3,,111.7,115.3833,112.05,102.9333,103.7,100.3583
NM_007283.5,MGLL,1.3205,,0.0023,0.0043,200.87,64.8,85.6,,67.7833,67.2083,59.7333,83.0417,88.325,85.4333
NM_014475.2,DHDH,0.7914,,0.0023,0.0043,200.87,170.5,134.9,,176.7167,167.7,167.2167,131.3167,130.525,143.3
NM_014935.2,PLEKHA6,1.558,,0.0023,0.0043,200.87,63.8,99.4,,68.2,69.0667,55.2,94.5333,102.7083,101.2833
NM_015171.1,XPO6,1.1642,,0.0023,0.0043,200.87,978.3,1138.9,,963.9,965.5333,1006.0167,1102.7,1165.5167,1149.45
NM_022783.1,DEPDC6,0.399,,0.0023,0.0043,200.87,641.5,255.9,,733.4833,573.6333,627.3167,319.5417,236.2667,222.0833
NM_024786.1,ZDHHC11,0.8278,,0.0024,0.0043,200.87,434.5,359.6,,433.3333,440.6167,429.55,379.7333,344.7167,355.3833
NM_152705.1,MGC9850,0.6923,,0.0023,0.0043,200.87,1162.1,804.5,,1104.4167,1231.8167,1153.55,875.3,791.05,751.875
XM_496163.2,LOC654052,1.2606,,0.0023,0.0043,200.87,83.2,104.8,,79.5167,85.6833,84.3833,108.575,106,100.075
XM_937099.1,LOC387856,0.7918,,0.0023,0.0043,200.87,42.1,33.4,,42.7833,42.9667,40.65,34.3167,31.3333,34.5
XM_939668.1,DTX2,1.2438,,0.0023,0.0043,200.87,681.0,847.1,,683.1167,661.1,699.4333,805.0167,867.5917,870.2333
AI024267,AI024267,1.2149,,0.0024,0.0044,205.54,117.6,142.8,,114.3,117.55,120.9167,143.9,136.9667,147.8167
AW117187,AW117187,0.9391,,0.0024,0.0044,205.54,38.6,36.3,,38.3333,38.5,39,35.7167,36.65,36.4167
NM_000317.1,PTS,1.1397,,0.0024,0.0044,205.54,1161.3,1323.5,,1119.9,1179.7167,1185.5167,1319.9167,1306.6833,1344.2667
NM_001014442.2,PCOTH,1.3191,,0.0024,0.0044,205.54,490.8,647.4,,459.5,495.1167,519.6,621.8667,648.0667,673.2667
NM_001031698.1,PRPF40B,0.9021,,0.0024,0.0044,205.54,54.9,49.5,,56.1,53.7,54.9333,50.2,48.9167,49.4667
NM_001033583.1,ACOT9,1.4732,,0.0024,0.0044,205.54,323.1,476.0,,322.6,353.4833,295.75,498.75,482.425,448.1833
NM_002408.3,MGAT2,1.3687,,0.0024,0.0044,205.54,293.9,402.2,,289.6833,297.0167,294.9167,433.0667,395.6167,379.7333
NM_003441.1,ZNF141,1.1025,,0.0024,0.0044,205.54,33.9,37.4,,33.8167,33.2833,34.7167,37.0667,37.9833,37.1917
NM_004419.3,DUSP5,0.6632,,0.0024,0.0044,205.54,112.0,74.3,,103.9167,116.8083,115.7333,81.6333,71.8,69.9083
NM_005642.2,TAF7,0.8358,,0.0024,0.0044,205.54,407.6,340.7,,413.55,417.7667,392,342.3667,330.1333,349.85
NM_005938.1,MLLT7,0.8409,,0.0024,0.0044,205.54,414.6,348.6,,427.0083,418.3917,398.9833,350.6583,339.3333,356.1667
NM_014918.3,CHSY1,1.5605,,0.0024,0.0044,205.54,309.0,482.2,,349.4167,297.0167,284.3667,451.6667,497.95,498.6333
NM_016464.2,HSPC196,0.6716,,0.0024,0.0044,205.54,1002.2,673.0,,941.5333,1000.6833,1068.2667,735.9333,633.55,653.9167
NM_017763.3,RNF43,0.5643,,0.0024,0.0044,205.54,93.7,52.9,,85.2,93.7833,103.0833,55.6833,56.4833,47.0667
NM_017816.1,LYAR,1.2686,,0.0024,0.0044,205.54,405.0,513.8,,421.7,409.825,384.3917,491.2833,528.0167,522.85
NM_017949.1,CUEDC1,0.7675,,0.0024,0.0044,205.54,800.1,614.1,,830.775,778.5833,791.8833,634.5333,639.6,570.65
NM_024527.3,ABHD8,0.777,,0.0024,0.0044,205.54,979.1,760.7,,1023.9333,929.6,986.05,743.875,793.75,745.6333
NM_030789.2,HM13,1.3379,,0.0024,0.0044,205.54,686.2,918.1,,673.8,743.3167,645.2167,901.7,952.4833,901
NM_030950.2,RFP,1.2871,,0.0024,0.0044,205.54,146.1,188.1,,143.2,154.4,141.1333,185.5,197.0167,182.0417
NM_032194.1,BXDC1,1.1424,,0.0024,0.0044,205.54,2870.9,3279.8,,2962.2833,2836.2667,2816.4167,3241.5333,3357.8167,3241.5333
NM_032345.1,WIBG,1.1921,,0.0024,0.0044,205.54,740.7,882.9,,720.7333,767.8,734.2167,858.45,911.775,879.4333
NM_138357.1,C10orf42,0.5205,,0.0024,0.0044,205.54,415.0,216.0,,373,469.7,407.8583,225.6167,200.6333,222.5667
NM_145295.2,ZNF627,0.8872,,0.0024,0.0044,205.54,282.4,250.6,,285.3833,273.6833,288.4333,252.5833,248.0833,251.1
NM_174950.2,KGFLP1,1.0843,,0.0024,0.0044,205.54,31.8,34.5,,31.7,31.9,31.7333,35.2333,34.0167,34.1333
CA391115,CA391115,1.0468,,0.0025,0.0045,210.21,37.8,39.5,,37.6667,38.0333,37.5667,39.45,39.9333,39.1833
NM_001011668.1,CHCHD7,0.8719,,0.0024,0.0045,210.21,443.6,386.8,,441.8333,456.8333,432.45,390.4667,392,378.0333
NM_001287.3,CLCN7,0.8064,,0.0024,0.0045,210.21,1810.0,1459.6,,1881.1333,1741.8,1809.6,1483.0667,1501.1167,1396.6333
NM_002617.3,PEX10,1.7401,,0.0025,0.0045,210.21,1272.7,2214.6,,1229.2333,1250.2667,1341.4167,2041.35,2138.7833,2487.7833
NM_002936.3,RNASEH1,1.2543,,0.0025,0.0045,210.21,397.5,498.6,,393.75,424.4333,375.8167,490.45,505.35,500.05
NM_002956.2,RSN,1.1337,,0.0025,0.0045,210.21,58.8,66.7,,61.0167,57.6833,57.9,65.85,67.0833,67.2167
NM_004635.3,MAPKAPK3,0.7553,,0.0024,0.0045,210.21,1424.9,1076.2,,1406.5667,1352.6333,1520.55,1080.25,1050.25,1098.7833
NM_013402.3,FADS1,1.5277,,0.0025,0.0045,210.21,1007.1,1538.5,,960.75,1017.4167,1044.9333,1403.3583,1562.1333,1661.2667
NM_014390.2,SND1,1.2951,,0.0025,0.0045,210.21,5192.9,6725.1,,4892.2333,5425.9,5275.25,6418.0833,6812.5,6956.3333
NM_016192.2,TMEFF2,1.6732,,0.0025,0.0045,210.21,49.7,83.2,,50.3167,49.4667,49.4667,74.0917,90.9167,85.6167
NM_018265.1,C1orf106,1.506,,0.0025,0.0045,210.21,100.7,151.7,,109.5667,98.5833,94.5667,160.3167,155.3167,140.1167
NM_018649.1,H2AFY2,0.7441,,0.0024,0.0045,210.21,395.6,294.3,,374.4,422.55,391.2,301.3583,296.9833,284.9333
NM_021111.1,RECK,0.846,,0.0025,0.0045,210.21,58.3,49.3,,57.8,59.35,57.75,48.8333,47.55,51.6667
NM_022370.2,ROBO3,1.0841,,0.0025,0.0045,210.21,219.6,238.1,,219.8333,215.15,223.8417,240.1917,237.2,236.7833
NM_022898.1,BCL11B,0.8068,,0.0024,0.0045,210.21,98.9,79.8,,102.7,95.9667,98.0417,81.8667,81.7083,75.85
NM_134447.1,C19orf2,0.8204,,0.0024,0.0045,210.21,4974.1,4080.8,,5117.6333,4915.5667,4892.2333,4191.9833,4195.1,3864.2833
NM_153611.3,CYBASC3,0.5808,,0.0024,0.0045,210.21,1540.4,894.7,,1361.9,1624.75,1651.8917,944.8083,867.5917,873.7167
NM_175624.1,RAB3IP,1.182,,0.0025,0.0045,210.21,660.4,780.6,,688.2,654.875,639.05,763.2167,798.3167,780.5333
NM_177557.1,TRO,1.162,,0.0024,0.0045,210.21,34.1,39.7,,33.5167,35.7,33.2667,39.8333,39.2,40
XM_941287.1,SLC25A20,1.3362,,0.0025,0.0045,210.21,218.3,291.7,,215.1833,222.7333,217.125,310.8417,291.5333,273.9667
DA040193,DA040193,1.1341,,0.0026,0.0046,214.88,49.3,55.9,,49.5667,49.4667,48.7333,57.3833,54.1167,56.1333
DA646629,DA646629,0.9172,,0.0025,0.0046,214.88,37.1,34.0,,37.45,37.45,36.4,33.85,33.6333,34.6
NM_001007102.1,L3MBTL3,1.3667,,0.0026,0.0046,214.88,80.3,109.7,,78.4167,78.3583,84.1417,103.25,109.3083,116.95
NM_001254.3,CDC6,1.2952,,0.0026,0.0046,214.88,72.2,93.5,,67.7333,75.4667,73.6333,93.675,97.2167,89.8
NM_001500.2,GMDS,1.1768,,0.0026,0.0046,214.88,1096.0,1289.8,,1040,1119.9,1130.35,1282.2333,1295.5167,1291.7
NM_004055.3,CAPN5,0.8121,,0.0025,0.0046,214.88,129.8,105.4,,132.4333,132.15,125.05,107.2333,109.0417,100.2333
NM_004453.1,ETFDH,0.7528,,0.0025,0.0046,214.88,1303.0,980.9,,1308.0667,1300.9833,1299.8833,1064.2,985.6833,899.7833
NM_007202.2,AKAP10,1.1818,,0.0025,0.0046,214.88,226.6,267.8,,216.9167,235.7,227.5833,271.5333,262.45,269.4667
NM_015689.2,DENND2A,0.7384,,0.0026,0.0046,214.88,57.2,42.3,,60.4,55.2,56.25,45.2667,39.9333,41.7667
NM_015935.4,KIAA0859,0.8465,,0.0026,0.0046,214.88,595.7,504.2,,582.05,599.85,605.3,501.15,526.1167,486.2
NM_020201.3,NT5M,0.9174,,0.0025,0.0046,214.88,132.9,121.9,,131.5083,134.8583,132.2833,123.8333,122.3917,119.5
NM_021026.1,RFPL1,1.2541,,0.0025,0.0046,214.88,54.0,67.7,,53.2167,55.0917,53.7167,63.8833,69.2833,70.1833
NM_024048.2,MGC3020,0.9155,,0.0025,0.0046,214.88,124.8,114.3,,127.7333,123.6167,123.175,115.125,113.1167,114.5917
NM_032326.2,MGC4618,0.7961,,0.0025,0.0046,214.88,829.4,660.3,,791.05,856.9667,841.6333,671.1167,680.2667,630.6583
NM_033666.1,ITGB1,1.0367,,0.0025,0.0046,214.88,53.0,55.0,,52.6,53.3333,53.2,54.8,54.8167,55.35
NM_138399.3,TMEM44,0.7521,,0.0026,0.0046,214.88,246.0,185.0,,237.5917,264.15,237.25,186.35,187.5917,181.2
NM_145312.2,ZNF485,1.2323,,0.0025,0.0046,214.88,240.8,296.7,,250.8667,246.825,225.4833,291.9333,300.25,298.0833
NM_182757.2,IBRDC2,0.6068,,0.0026,0.0046,214.88,171.3,104.0,,184.2,177.7417,153.575,110.325,96.95,105.0167
NM_207349.1,LOC284739,0.8865,,0.0025,0.0046,214.88,45.7,40.5,,44.6667,46.7167,45.7667,40.9333,41.1,39.55
XM_926188.1,LOC653143,1.137,,0.0025,0.0046,214.88,46.6,53.0,,45.4,48.4667,46,53.0667,52.7667,53.1333
XM_938154.1,PTCHD2,0.8198,,0.0025,0.0046,214.88,58.5,47.9,,60.4,56.975,58.075,49.3667,48.9167,45.6
NM_001031628.1,LOC57228,1.6394,,0.0026,0.0047,219.55,367.6,602.7,,346.2333,414.6333,346.1333,553,615.8917,642.8083
NM_001179.2,ART3,0.8076,,0.0026,0.0047,219.55,55.3,44.6,,57.8,55.0917,52.9667,45.9833,44.5667,43.3583
NM_001497.2,B4GALT1,1.6098,,0.0026,0.0047,219.55,156.6,252.1,,166.0083,156.6667,147.675,234.8083,244.6417,278.9333
NM_003135.1,SRP19,1.4428,,0.0026,0.0047,219.55,1167.4,1684.3,,1314.1833,1108.35,1092.1333,1681.2833,1736.5167,1636.5333
NM_003759.1,SLC4A4,1.4669,,0.0026,0.0047,219.55,311.9,457.5,,336.55,279.35,322.6333,461.0583,478.825,433.7
NM_003980.3,MAP7,1.3609,,0.0026,0.0047,219.55,749.0,1019.3,,788.0167,698.25,763.6,967.2917,1020.4333,1072.95
NM_004364.2,CEBPA,0.7164,,0.0026,0.0047,219.55,1046.7,749.9,,1113.25,1035.4,994.925,805.4833,734.375,712.95
NM_004487.1,GOLGB1,1.3155,,0.0026,0.0047,219.55,748.9,985.2,,765.4667,763.6,718.6,1002.2333,1031.9333,924.6167
NM_006278.1,ST3GAL4,1.3782,,0.0026,0.0047,219.55,416.2,573.6,,385.5167,416.975,448.5083,544.0833,589.45,588.55
NM_006675.3,TSPAN9,0.7829,,0.0026,0.0047,219.55,1763.7,1380.9,,1693.95,1825.9167,1773.75,1423.2833,1426.0667,1297.3
NM_012240.1,SIRT4,0.8491,,0.0026,0.0047,219.55,53.2,45.2,,52.85,51.7333,55.2,46.25,45.3333,44.0667
NM_013263.2,BRD7,0.8462,,0.0026,0.0047,219.55,491.1,415.5,,488.5833,505.1833,479.7417,431.35,413.55,402.25
NM_014149.2,HSPC049,0.6809,,0.0026,0.0047,219.55,252.1,171.7,,246.3833,269.325,241.5167,187.1167,171.1667,157.9917
NM_014634.2,PPM1F,1.3878,,0.0027,0.0047,219.55,305.2,423.5,,289.2,322.6,304.6667,394.4833,434.6,443.1333
NM_017549.2,EPDR1,1.2074,,0.0026,0.0047,219.55,120.4,145.3,,124.325,117.6417,119.275,147.8167,149.25,139.1833
NM_052906.1,KIAA1904,0.7082,,0.0026,0.0047,219.55,78.0,55.3,,76.05,82.9,75.3667,59.7417,51.4167,54.9333
NM_144584.1,C1orf59,0.7911,,0.0026,0.0047,219.55,1684.9,1332.9,,1620.6,1765.0667,1672.3,1385.7833,1276.4333,1338.75
NM_145214.2,TRIM11,1.4443,,0.0026,0.0047,219.55,290.5,419.6,,283.4167,303.3833,285.1167,388.0167,421.7667,451.2833
NM_183239.1,GSTO2,0.8073,,0.0026,0.0047,219.55,182.5,147.4,,176.5333,181.5333,189.7417,153.3167,140.9167,148.0833
NM_194359.1,RNF41,1.3568,,0.0026,0.0047,219.55,339.3,460.3,,321.7,353.0167,343.825,440.4333,450.5333,491.5167
NM_201283.1,EGFR,1.3517,,0.0026,0.0047,219.55,98.6,133.3,,98.9833,97.8583,98.975,133.8,142.375,124.2833
XM_927732.1,MGC18216,1.7321,,0.0027,0.0047,219.55,51.7,89.5,,53.9833,50.5833,50.5333,78.6333,95.9417,95.05
DA789006,DA789006,1.1504,,0.0027,0.0048,224.22,48.1,55.3,,48.8333,46.4333,48.9833,56.4417,55.4833,54
NM_001005734.1,C21orf34,0.9015,,0.0027,0.0048,224.22,306.2,276.0,,299.7,307.7667,311.1167,273,273,282.1333
NM_001025778.1,VRK3,0.8139,,0.0027,0.0048,224.22,1241.2,1010.3,,1177.15,1290.8667,1258.4333,999.7,1002.4083,1028.9833
NM_004624.2,VIPR1,1.1966,,0.0027,0.0048,224.22,147.5,176.5,,145.0667,154.6667,142.95,179.5667,178.35,171.575
NM_005542.3,INSIG1,1.3008,,0.0027,0.0048,224.22,2021.5,2629.5,,1875.6,2050.7167,2147.6833,2686.3,2662.7167,2541.6667
NM_006617.1,NES,0.8935,,0.0027,0.0048,224.22,95.5,85.4,,98.2333,94.9833,93.4833,84.2417,86.45,85.4333
NM_014343.1,CLDN15,0.8457,,0.0027,0.0048,224.22,776.8,657.0,,805.4833,747.15,778.8833,653.2667,669.8,648.0667
NM_014900.3,COBLL1,0.6936,,0.0027,0.0048,224.22,2083.4,1445.1,,2248.1333,1969.3167,2042.5667,1542.6667,1391.35,1406.125
NM_015157.1,PHLDB1,0.7522,,0.0027,0.0048,224.22,345.8,260.1,,346.9167,329.3333,361.9083,277.925,253.3167,249.9333
NM_015601.2,HERC4,1.2212,,0.0027,0.0048,224.22,433.2,529.0,,435.3833,408.9,456.6667,525.5833,537.3333,524.2833
NM_015973.2,GAL,1.1724,,0.0027,0.0048,224.22,930.7,1091.2,,938.4167,920.6667,933,1124.1,1105.5833,1045.3417
NM_017867.1,FLJ20534,0.7989,,0.0027,0.0048,224.22,380.9,304.3,,397.7333,381.5417,364.0667,316.9417,299.4333,296.7833
NM_018279.2,TMEM19,0.8077,,0.0027,0.0048,224.22,54.5,44.0,,57.2167,52.0167,54.25,44.6833,43.0667,44.2167
NM_152588.1,TMTC2,1.6998,,0.0027,0.0048,224.22,84.3,143.3,,93.5667,80.8833,79.2,140.0917,158.4833,132.5833
NM_175040.1,ST6GALNAC4,0.8614,,0.0027,0.0048,224.22,289.1,249.0,,289.875,297.7,279.8583,244.8917,255.2,247.0167
XM_925939.1,LOC653080,0.6193,,0.0027,0.0048,224.22,354.7,219.7,,368.7667,370.5333,326.6333,245.4333,221.1917,195.3
AK056736,AK056736,1.2606,,0.0028,0.0049,228.89,479.3,604.2,,490.0833,445.3833,504.5833,593.6333,603.55,615.7417
AW470827,AW470827,1.1569,,0.0028,0.0049,228.89,36.1,41.7,,36.6833,34.8,36.7167,40.75,42.7667,41.65
AW663668,AW663668,1.1019,,0.0028,0.0049,228.89,33.5,36.9,,33.9167,33.1833,33.4833,36.3167,37.8833,36.65
NM_001013839.1,EXOC7,1.0165,,0.0028,0.0049,228.89,82.6,84.0,,82.3333,82.9,82.675,83.825,83.9333,84.25
NM_001014279.1,LOC389289,0.8597,,0.0028,0.0049,228.89,70.1,60.3,,67.7333,71.8,70.925,61.95,59.1667,59.8
NM_001677.3,ATP1B1,0.6401,,0.0028,0.0049,228.89,4108.2,2629.8,,4210.45,4210.45,3911.0833,2972.1167,2679.0333,2284.0667
NM_001802.1,CDR2,1.6031,,0.0028,0.0049,228.89,205.0,328.7,,204.8667,207.8083,202.4167,299.6667,324.8833,364.6333
NM_002086.3,GRB2,0.801,,0.0027,0.0049,228.89,524.1,419.8,,512.5167,517.5,542.75,443.425,417.5333,399.6333
NM_003080.1,SMPD2,1.7083,,0.0028,0.0049,228.89,162.8,278.0,,145.0667,164.3167,180.8833,250.5,290.35,295.5167
NM_003239.1,TGFB3,0.8183,,0.0028,0.0049,228.89,80.0,65.4,,81.2583,75.8833,82.95,64.7667,64.9167,66.65
NM_003568.1,ANXA9,0.7679,,0.0027,0.0049,228.89,162.7,125.0,,155.1333,167,166.3917,127.8833,130.65,116.8167
NM_003837.2,FBP2,0.8816,,0.0027,0.0049,228.89,59.4,52.4,,60.1667,59.0167,59.0833,52.3,50.7333,54.1833
NM_005764.3,PDZK1IP1,0.8165,,0.0027,0.0049,228.89,296.1,241.7,,288,292.6333,307.9667,230.85,245.5167,249.2333
NM_005940.3,MMP11,0.7442,,0.0028,0.0049,228.89,212.0,157.8,,205.45,215.8833,214.9167,169.0667,161.7,143.7083
NM_007233.1,TP53AP1,1.527,,0.0028,0.0049,228.89,490.4,748.9,,476.65,481.7667,513.7167,705.85,720.6417,825.7333
NM_012318.1,LETM1,1.1972,,0.0028,0.0049,228.89,237.5,284.3,,230.275,250.95,231.8333,289.45,281.85,281.7833
NM_015277.2,NEDD4L,1.4109,,0.0028,0.0049,228.89,483.7,682.5,,464.6,538.95,452.0167,696.5,695.0667,656.6
NM_018407.4,LAPTM4B,0.81,,0.0027,0.0049,228.89,3048.8,2469.6,,3021.2833,3160.0833,2968.3,2601.7333,2429.5833,2382.65
NM_020455.4,GPR126,0.6984,,0.0028,0.0049,228.89,507.1,354.2,,522.5833,493.7917,505.4167,398.4,330.425,337.55
NM_021133.2,RNASEL,0.7487,,0.0028,0.0049,228.89,153.1,114.6,,152.2917,145.4417,162.0667,121.2333,112.6417,110.3333
NM_032786.1,ZC3H10,0.8586,,0.0028,0.0049,228.89,206.2,177.1,,203.3333,214.775,200.8167,178.5167,177.95,174.7583
NM_032793.2,MFSD2,1.9225,,0.0028,0.0049,228.89,80.2,154.1,,79.4083,80.8833,80.25,133.8,158.35,172.85
NM_080540.2,COLQ,0.7284,,0.0028,0.0049,228.89,141.9,103.4,,141.9,149.5833,134.6,105.65,109.0417,95.85
NM_181670.2,ANKS1B,0.8536,,0.0027,0.0049,228.89,59.1,50.5,,61.5333,58.8667,57,50.5167,50.4167,50.4167
XM_940063.1,ANKRD24,0.8103,,0.0028,0.0049,228.89,264.3,214.2,,254.2833,269.2,269.7417,221.9,217.8583,203.1833
NM_000171.1,GLRA1,1.031,,0.0029,0.005,233.57,54.5,56.2,,54.1333,54.7,54.7,56.55,56.0833,55.9667
NM_001012614.1,CTBP1,0.6114,,0.0028,0.005,233.57,539.5,329.9,,599.8,488.45,535.95,333.4917,329.8833,326.2333
NM_001031729.1,FRMD5,0.8102,,0.0029,0.005,233.57,46.6,37.8,,48.7333,45.2333,46,37.1667,39.4833,36.75
NM_001554.3,CYR61,1.2276,,0.0028,0.005,233.57,86.5,106.2,,86.9833,86.7333,85.8,100.4,110.25,108.1833
NM_004463.2,FGD1,0.75,,0.0028,0.005,233.57,89.4,67.1,,90.05,91.7333,86.5333,65.7833,62.7833,73.0167
NM_004523.2,KIF11,0.7922,,0.0028,0.005,233.57,228.9,181.3,,220.7083,238.5,227.7583,182.2833,189.8583,172.25
NM_005886.1,KATNB1,1.0555,,0.0029,0.005,233.57,389.9,411.5,,387.2333,389.525,392.875,406.1417,412.4333,416.0333
NM_006323.1,SEC24B,1.4709,,0.0028,0.005,233.57,78.7,115.7,,80.1167,82.2917,73.8167,123.525,118.025,106.2333
NM_017745.4,BCOR,0.7605,,0.0029,0.005,233.57,1197.4,910.6,,1234.1,1180.3167,1178.5333,943.2167,960.75,833.25
NM_025147.2,COQ10B,1.4747,,0.0029,0.005,233.57,1219.9,1799.0,,1156.1667,1274.9833,1231.5833,1651.4167,1821.9167,1935.15
NM_032440.1,MLR2,1.4797,,0.0029,0.005,233.57,177.8,263.2,,201.8417,170.725,163.2333,269.2,268.1,252.5
NM_173587.2,RCOR2,0.8678,,0.0028,0.005,233.57,61.1,53.0,,62.125,61.65,59.5833,54.9333,51.8333,52.3833
NM_181427.2,GABPB2,1.3452,,0.0028,0.005,233.57,234.1,314.9,,250.4667,232.7333,220.0167,332.35,305.9667,307.0083
NM_194309.1,C21orf125,0.719,,0.0028,0.005,233.57,81.4,58.5,,85.925,75.225,83.3167,61.3167,56.7667,57.5167
NM_203379.1,ACSL5,0.8144,,0.0028,0.005,233.57,66.2,53.9,,65.0417,67.2833,66.275,57.475,52.3,52.1167
XM_498487,XM_498487,0.8228,,0.0028,0.005,233.57,59.7,49.1,,60.7333,58.775,59.5,52.0167,48.4667,46.9333
XM_941789.1,LOC652358,0.6954,,0.0028,0.005,233.57,195.6,136.0,,187.1,208.4667,191.75,148.7583,127.5167,132.5833
AK125806,AK125806,0.8393,,0.0029,0.0051,238.24,140.2,117.6,,138.6833,137.5417,144.3417,119.5333,112.2833,121.3
BG191138,BG191138,1.133,,0.003,0.0051,238.24,35.5,40.2,,36.4,34.4,35.7667,40.3833,40.9,39.4333
NM_001003800.1,BICD2,1.3855,,0.0029,0.0051,238.24,325.8,451.4,,355.9333,317.4,306.0667,434.1833,474.5917,446.3
NM_001023587.1,ABCC5,0.587,,0.0029,0.0051,238.24,242.6,142.4,,254.3917,248.4,225.8333,166.6833,140.5167,123.2167
NM_002752.3,MAPK9,0.8551,,0.0029,0.0051,238.24,834.3,713.4,,832.5833,851.225,819.2667,684.6667,740.55,716.1167
NM_005724.4,TSPAN3,0.645,,0.0029,0.0051,238.24,786.5,507.3,,751.7667,827.55,781.95,564.9833,524.6833,440.3583
NM_006830.2,UQCR,1.2056,,0.0029,0.0051,238.24,285.6,344.3,,286.125,286.95,283.6167,339.0167,332.325,362.2
NM_012215.1,MGEA5,0.725,,0.0029,0.0051,238.24,2193.9,1590.5,,2185.8333,2221.9667,2174.0667,1762.8667,1449.8167,1574.2167
NM_018146.2,RNMTL1,0.9452,,0.003,0.0051,238.24,1258.1,1189.1,,1274.9833,1250.75,1248.6833,1178.75,1187.4333,1201.2333
NM_019021.1,FLJ20010,0.7395,,0.0029,0.0051,238.24,1695.7,1253.9,,1792.6333,1598.7167,1701.3833,1332.2667,1209.75,1223.3083
NM_020062.3,SLC2A4RG,0.8081,,0.0029,0.0051,238.24,382.4,309.0,,388.2083,368.0833,391.2833,311.9333,322.6333,293.15
NM_022106.1,C20orf177,0.6032,,0.0029,0.0051,238.24,452.0,272.6,,468.3167,468.05,421.375,314.0833,273.3,236.1083
NM_022130.3,GOLPH3,1.4056,,0.003,0.0051,238.24,1325.3,1862.9,,1403.6333,1179.1333,1406.5667,1854.2167,1926.8333,1809.6
XM_376631.3,VPS37D,0.7493,,0.0029,0.0051,238.24,644.9,483.2,,648.8333,627.7833,658.3833,520.4333,491.35,441.1583
XM_938773.1,LIMS1,1.4961,,0.0029,0.0051,238.24,547.3,818.8,,580.1,501.6667,563.35,752.1833,863.1333,845.5417
AK025793,AK025793,1.4724,,0.003,0.0052,242.91,91.3,134.4,,91.3667,101.9583,81.6167,132.0833,140.75,130.5583
AW966231,AW966231,0.9225,,0.003,0.0052,242.91,45.6,42.1,,46.1333,45.6833,45.0167,42.1667,41.2667,42.8
NM_000181.1,GUSB,0.8744,,0.003,0.0052,242.91,1403.3,1227.0,,1419.55,1368.6,1422.3667,1200.6,1268.75,1212.8333
NM_000790.2,DDC,0.6465,,0.003,0.0052,242.91,8520.5,5508.8,,8653.9,8400.25,8509.3833,6458.4167,5092.3,5083.0833
NM_000942.4,PPIB,1.1905,,0.0031,0.0052,242.91,11323.6,13480.7,,11146.3333,11035.3667,11804.15,13411.5833,13925.85,13117.0167
NM_001542.2,IGSF3,0.5836,,0.003,0.0052,242.91,223.1,130.2,,242.1,203.55,225.325,144.3833,135.0167,113.2167
NM_015124.2,DIP,0.7247,,0.0031,0.0052,242.91,251.0,181.9,,268.7167,231.4083,254.2833,182,181.4167,182.2667
NM_015533.2,DAK,0.8845,,0.003,0.0052,242.91,630.0,557.3,,647.8333,631.15,611.55,564.2667,549.1167,558.5
NM_016306.4,DNAJB11,1.638,,0.003,0.0052,242.91,2473.5,4051.6,,2423.2667,2498.7667,2499.3333,3739.0167,3911.0833,4548.1333
NM_016478.3,ZC3HC1,0.8658,,0.0031,0.0052,242.91,1467.6,1270.7,,1463.0833,1495.2667,1444.7667,1317.2833,1272.2833,1224.15
NM_018728.1,MYO5C,1.2911,,0.003,0.0052,242.91,874.1,1128.5,,920.5417,898.1,807.75,1097.65,1163.5333,1125.3
NM_032293.3,GARNL3,0.7732,,0.003,0.0052,242.91,104.7,80.9,,105.9167,107.3,100.9667,81.9333,75.2333,86.0333
NM_032346.1,MGC13096,1.2545,,0.003,0.0052,242.91,1029.6,1291.6,,975.55,1026.8,1089.55,1291.7,1250.75,1333.8
NM_181701.2,QSCN6L1,1.3189,,0.003,0.0052,242.91,279.2,368.2,,263.8333,302.875,272.3167,360.925,361.8167,382.3083
XM_926948.1,LOC643643,0.8549,,0.003,0.0052,242.91,51.9,44.4,,49.7917,52.9667,53.0667,45.2667,44.25,43.65
XM_937245.1,LOC648195,1.15,,0.003,0.0052,242.91,56.8,65.3,,55.4833,56.4833,58.5333,65.025,67.1833,63.8667
XM_940949.1,LOC654204,1.2175,,0.003,0.0052,242.91,67.3,82.0,,68.8,68.3,64.9,85,82.575,78.4167
XR_001031.1,FLJ40473,0.6297,,0.003,0.0052,242.91,86.2,54.3,,91.1083,83.45,84.3833,63.05,52.0167,48.8333
NM_001008223.1,C1QL4,0.7088,,0.0032,0.0053,247.58,114.2,81.0,,120.15,111.0333,111.6833,89.4333,79.2,74.9083
NM_001009814.1,KIAA0564,1.1474,,0.0031,0.0053,247.58,112.7,129.3,,113.0167,110.5167,114.575,126.475,127.6167,133.9417
NM_002080.2,GOT2,1.1904,,0.0032,0.0053,247.58,4362.1,5192.7,,4339.5,4296.1333,4452.1167,5288.1,5346.25,4952.6083
NM_002451.3,MTAP,1.3081,,0.0031,0.0053,247.58,162.5,212.6,,164.5167,174.45,149.6,210.1833,209.15,218.6167
NM_002498.1,NEK3,1.4025,,0.0031,0.0053,247.58,93.9,131.7,,103.7167,88.9,89.8,134.2917,136.1583,124.9167
NM_002648.2,PIM1,0.8127,,0.0031,0.0053,247.58,289.8,235.5,,286.8667,302.1,280.9083,241.175,241.575,224.3167
NM_003268.3,TLR5,0.6472,,0.0031,0.0053,247.58,95.7,62.0,,105.25,89.3333,93.2667,66.625,59.3667,60.1167
NM_005204.2,MAP3K8,0.5075,,0.0031,0.0053,247.58,137.1,69.6,,158.7333,123.4667,131.625,69.9333,71.15,67.75
NM_005533.2,IFI35,0.8221,,0.0031,0.0053,247.58,425.9,350.1,,416.0583,444.6333,417.475,335.9667,353.8083,361.0333
NM_005853.4,IRX5,0.609,,0.0031,0.0053,247.58,393.6,239.7,,433.5,364.7333,385.7,260.75,244.6417,215.8833
NM_007058.2,CAPN11,0.7888,,0.0031,0.0053,247.58,63.4,50.0,,64.5167,65.4,60.45,52.85,48.0167,49.3333
NM_033386.2,MICAL-L1,1.241,,0.0031,0.0053,247.58,171.0,212.2,,168.45,172.2417,172.25,203.4667,208.95,224.6917
NM_033404.2,KNDC1,1.1209,,0.0031,0.0053,247.58,36.6,41.0,,36.3,36.2,37.25,40.75,40.1167,42.1667
NM_054028.1,AMAC1L2,1.1665,,0.0031,0.0053,247.58,44.3,51.7,,43.1833,44.0833,45.6333,52.85,52.3,49.8833
NM_080645.1,COL12A1,1.3914,,0.0031,0.0053,247.58,116.2,161.7,,125.8167,113.125,110.325,164.3417,169.5833,151.7583
NM_145254.1,LOC124491,1.0931,,0.0031,0.0053,247.58,213.3,233.2,,210.9917,216.7333,212.2833,229.5833,238.225,231.8167
NM_173039.1,AQP11,0.6601,,0.0031,0.0053,247.58,203.6,134.4,,224.3917,188.2167,199.7,138.7333,132.95,131.5083
NM_182559.1,TMPRSS12,1.1593,,0.0031,0.0053,247.58,30.4,35.3,,29.4333,30.3,31.55,35.7167,35.7,34.3833
NM_199047.1,TBPL2,0.8728,,0.0031,0.0053,247.58,36.7,32.0,,36.8667,37.2667,35.9667,31.5833,33.2667,31.2667
XM_935575.1,LOC641825,1.7284,,0.0031,0.0053,247.58,44.4,76.7,,49.5667,45.5,38.8,84.7,71.6667,74.4333
AI349146,AI349146,1.1915,,0.0032,0.0054,252.25,54.2,64.5,,51.4,54.7,56.4917,63.5917,64.2,65.8167
AI918267,AI918267,0.9302,,0.0032,0.0054,252.25,39.5,36.7,,39.0667,40.1167,39.3333,37.35,36.4833,36.4167
CB046683,CB046683,0.9366,,0.0032,0.0054,252.25,42.3,39.6,,42.6667,41.9,42.2833,40.2833,39.4833,39.05
NM_000959.2,PTGFR,1.3455,,0.0032,0.0054,252.25,108.7,146.2,,109.95,101.475,115.0167,149.3583,152.0167,137.6833
NM_001001693.1,FLJ46257,0.7637,,0.0032,0.0054,252.25,85.6,65.4,,82.2583,84.9833,89.8,70.0333,62.65,63.7167
NM_001002292.1,GPR177,0.6475,,0.0032,0.0054,252.25,222.0,143.8,,212.5167,239.5167,215.05,158.8333,145.7917,128.325
NM_001018097.1,Gcom1,1.0464,,0.0032,0.0054,252.25,33.8,35.4,,33.9167,33.7,33.9,35.6333,34.9333,35.6667
NM_001928.2,CFD,0.8589,,0.0032,0.0054,252.25,986.7,847.5,,994.925,1004.85,960.75,873.7167,814.8167,855.0167
NM_005876.3,APEG1,0.6907,,0.0032,0.0054,252.25,89.7,61.9,,82.0667,96.0833,91.4,58.8667,62.7833,64.2583
NM_006112.2,PPIE,0.8992,,0.0032,0.0054,252.25,900.6,809.8,,910.9,878.8667,912.4167,795.7333,806.6333,827.4333
NM_012233.1,RAB3GAP1,0.8226,,0.0032,0.0054,252.25,1074.5,883.9,,1083.2833,1063.1,1077.35,943.4667,860.0833,851.05
NM_014008.1,CCDC22,1.0985,,0.0032,0.0054,252.25,202.9,222.9,,202.8833,199.5833,206.2833,217.9833,226.0833,224.6917
NM_018403.2,DCP1A,1.061,,0.0032,0.0054,252.25,244.0,258.8,,241.7333,248.6167,241.575,259.6333,258.6,258.2833
NM_052847.1,GNG7,0.8267,,0.0032,0.0054,252.25,308.9,255.3,,298.5833,323.2167,305.3,260.75,246.9917,258.45
NM_052886.1,MAL2,0.8131,,0.0032,0.0054,252.25,1513.4,1230.5,,1539.0333,1443.5167,1560.3583,1240.35,1181.0833,1271.95
NM_144576.2,COQ10A,0.8989,,0.0032,0.0054,252.25,191.5,172.1,,195.275,186.4833,192.8833,171.2167,170.0333,175.2333
NM_178545.2,TMEM52,1.3042,,0.0032,0.0054,252.25,219.8,286.7,,219.9167,208.2167,231.9417,271.0667,297.7417,291.9333
XM_930332.1,LOC644762,0.9366,,0.0032,0.0054,252.25,410.4,384.3,,412.05,406.4167,412.65,391.5833,380.8167,380.7167
AK026966,AK026966,1.2896,,0.0032,0.0055,256.92,1859.1,2397.5,,1777.6917,1956.8,1847.1667,2405,2513.9667,2279.2333
BX105899,BX105899,1.1955,,0.0033,0.0055,256.92,72.0,86.0,,68.8833,72.7917,74.3417,83.1167,86.7167,88.3667
NM_001226.3,CASP6,0.6788,,0.0033,0.0055,256.92,85.7,58.2,,82.5833,86.5167,88.1333,62.2333,62.7833,50.4167
NM_001829.2,CLCN3,0.7388,,0.0033,0.0055,256.92,841.8,621.9,,898.1,850.3083,781.2,616.9333,639.9667,609.35
NM_002204.1,ITGA3,0.7457,,0.0033,0.0055,256.92,78.8,58.8,,80.8667,81.8,73.95,62.05,59.3667,55.0667
NM_002697.2,POU2F1,0.7264,,0.0033,0.0055,256.92,194.4,141.2,,180.9917,209.05,194.2833,137.3917,140.3667,146.0833
NM_006602.2,TCFL5,0.7798,,0.0033,0.0055,256.92,730.1,569.3,,766.2667,689.55,736.6,545.5833,589.1333,574.2
NM_014933.2,SEC31L1,1.2013,,0.0033,0.0055,256.92,401.2,481.9,,409.7833,411.1167,383.2583,494.7333,464.45,487.1
NM_015065.1,EXPH5,0.6311,,0.0033,0.0055,256.92,384.0,242.4,,360.6167,416.5417,376.975,262.1917,254.675,213.2
NM_016034.2,MRPS2,1.1368,,0.0033,0.0055,256.92,539.4,613.2,,541.5,526.5833,550.25,629.3167,614.35,596.2333
NM_017629.2,EIF2C4,0.7268,,0.0033,0.0055,256.92,83.0,60.3,,80.4,89.0083,79.8333,64.5,58.7,57.9333
NM_022843.2,PCDH20,1.7277,,0.0033,0.0055,256.92,43.6,75.4,,52.1167,41.9,38.0167,72.7333,72.7917,80.8667
NM_025164.3,KIAA0999,0.7111,,0.0033,0.0055,256.92,308.5,219.4,,323.0167,289.7333,313.6667,232.7833,226.9333,199.8417
NM_025184.2,EFHC2,0.5922,,0.0033,0.0055,256.92,198.1,117.3,,224.3167,190.6167,181.8,117.9333,116.9833,117.0167
NM_058238.1,WNT7B,1.5961,,0.0033,0.0055,256.92,187.0,298.4,,194.5417,189.525,177.25,296.65,330.425,271.1
NM_078483.2,SLC36A1,1.4507,,0.0033,0.0055,256.92,1023.9,1485.3,,1107.3333,994.0833,975.1,1420.6,1609.2,1433.4667
NM_080792.1,PTPNS1,0.8327,,0.0033,0.0055,256.92,128.1,106.7,,121.9667,130.9333,131.625,109.4167,104.55,106.0833
NM_130898.2,CREB3L4,1.4249,,0.0033,0.0055,256.92,520.3,741.4,,484.675,559.9667,519.0583,707.775,722.3167,797.1833
NM_144578.2,C14orf32,0.7738,,0.0033,0.0055,256.92,1712.4,1325.0,,1770.7333,1643,1726.05,1419.55,1252.2833,1308.7083
AI761564,AI761564,1.0781,,0.0034,0.0056,261.59,35.4,38.2,,35.6333,35.3833,35.2333,37.7167,37.8,39.05
AW242718,AW242718,1.0912,,0.0034,0.0056,261.59,33.0,36.1,,33.9167,32.6,32.65,35.6333,36.3667,36.2
NM_001003799.1,TARP,1.1855,,0.0034,0.0056,261.59,51.2,60.7,,50.8333,53.2333,49.6167,59.6417,62.9167,59.6167
NM_002861.1,PCYT2,1.4796,,0.0034,0.0056,261.59,319.5,472.7,,331.675,303.7917,323.5667,447.7,520.4333,453.2167
NM_004616.2,TSPAN8,0.6397,,0.0034,0.0056,261.59,135.4,86.6,,149.7833,126.8083,130.675,93.5167,83.9333,82.7833
NM_006621.3,AHCYL1,0.7574,,0.0033,0.0056,261.59,3170.4,2401.1,,3128.4,3332.7,3056.5667,2511.45,2224,2478.4833
NM_007243.1,NRM,0.7731,,0.0034,0.0056,261.59,175.2,135.5,,166.4167,176.7583,182.85,128.9417,143.4667,134.3583
NM_012317.2,LDOC1,0.8066,,0.0034,0.0056,261.59,2884.4,2326.5,,2802.4833,2926.2833,2926.2833,2419.9333,2170.8833,2397.0333
NM_016327.2,UPB1,0.7535,,0.0033,0.0056,261.59,189.4,142.8,,187.4167,180.85,200.5917,146.1,133.65,148.9833
NM_018103.3,LRRC8D,0.7886,,0.0033,0.0056,261.59,868.7,685.1,,820.5833,867.7333,920.7833,696.3,676.5333,682.6833
NM_018222.2,PARVA,1.28,,0.0034,0.0056,261.59,82.3,105.4,,79.0333,82.0167,86.0417,109.0667,99.2917,108.0167
NM_078628.1,MSL3L1,0.8625,,0.0033,0.0056,261.59,205.9,177.6,,206.3083,201.35,210.0333,180.275,170.25,182.425
NM_144579.1,SFXN5,1.3644,,0.0034,0.0056,261.59,88.2,120.3,,83.0833,94.5667,87.275,115.675,128.2,117.45
NM_144641.1,PPM1M,0.7816,,0.0034,0.0056,261.59,647.7,506.3,,623.4,658.5167,662.0333,543.8583,496.65,480.4167
XM_931697.1,LOC144481,1.135,,0.0034,0.0056,261.59,41.2,46.7,,40.5667,42.7167,40.3,47.5,45.9333,46.8
XM_938298.1,LOC649230,0.9275,,0.0033,0.0056,261.59,34.5,32.0,,34.1,34.5,34.9333,31.6833,31.7,32.65
AI525711,AI525711,0.739,,0.0035,0.0057,266.26,59.2,43.8,,60.6333,61.3083,55.8583,45.3667,45.9333,40.2167
BQ010757,BQ010757,1.0936,,0.0034,0.0057,266.26,35.9,39.2,,35.6333,35.3,36.7167,39.65,39.4833,38.5833
BX119059,BX119059,0.8921,,0.0035,0.0057,266.26,41.9,37.4,,41.1667,41.3667,43.1667,38.0167,37.35,36.75
NM_000191.2,HMGCL,0.7999,,0.0034,0.0057,266.26,693.8,555.0,,726.75,684.6667,671.2333,578.025,560.9,527.275
NM_000313.1,PROS1,0.8378,,0.0035,0.0057,266.26,58.8,49.3,,60.1167,58.8667,57.5167,51.3833,49.775,46.8
NM_000912.3,OPRK1,0.417,,0.0035,0.0057,266.26,102.8,42.9,,120.7833,88.9,101.2333,49.3667,40.3833,39.55
NM_004162.3,RAB5A,1.3182,,0.0035,0.0057,266.26,847.6,1117.3,,869.85,822.0333,851.5667,1103.2333,1056.0167,1197.3
NM_004426.2,PHC1,0.8541,,0.0035,0.0057,266.26,129.2,110.4,,126.6583,133.45,127.6,114.3167,110.1167,106.75
NM_004817.2,TJP2,1.1313,,0.0035,0.0057,266.26,98.6,111.6,,101.2,96.95,97.8,109.6333,114.8833,110.3
NM_006934.2,SLC6A9,0.8008,,0.0035,0.0057,266.26,214.8,172.0,,209.725,216.4833,218.2833,179.95,159.5833,177.2083
NM_016952.3,CDON,0.8147,,0.0035,0.0057,266.26,54.7,44.5,,56.7167,54.8167,52.6,46.8,43.1667,43.7667
NM_019015.1,CSGlcA-T,1.4233,,0.0034,0.0057,266.26,121.4,172.8,,118.7833,116.8833,128.7833,162.8583,187.5917,168.75
NM_021007.1,SCN2A2,0.7029,,0.0035,0.0057,266.26,79.0,55.5,,77.3833,81.5667,78.1167,60.7167,57.6417,48.9333
NM_032307.2,C9orf64,0.7321,,0.0035,0.0057,266.26,300.0,219.6,,287.7333,321.8,291.5833,211.0333,214.1667,234.3667
NM_032860.3,LTV1,1.23,,0.0034,0.0057,266.26,1017.1,1251.0,,1028.3333,1023.9333,999.1833,1180.3167,1273.8667,1302.15
NM_033409.2,C20orf54,0.7704,,0.0035,0.0057,266.26,96.0,73.9,,96.2,95.3333,96.3417,77.1083,67.0833,78.1167
NM_080549.2,PTPN6,0.8603,,0.0035,0.0057,266.26,349.7,300.9,,343.8667,358.7333,346.7917,313.85,295.2333,293.95
NM_181042.1,PB1,1.121,,0.0035,0.0057,266.26,198.0,221.9,,199.7,192.8,201.5833,216.6583,226.225,223.0667
AA889865,AA889865,1.0785,,0.0035,0.0058,270.94,55.0,59.3,,54.2833,55.0917,55.7,60.1167,59.6833,58.2333
BX115457,BX115457,1.056,,0.0035,0.0058,270.94,39.8,42.0,,39.275,40.4,39.6833,42.2667,41.75,42.0167
NM_000168.2,GLI3,0.7166,,0.0035,0.0058,270.94,98.3,70.4,,102.8,103.0833,89.5,72.05,69.2833,69.9083
NM_001001787.1,ATP1B1,0.6346,,0.0036,0.0058,270.94,2620.3,1662.9,,2620.3,2699.6167,2543.4,1924.1167,1688.6,1415.3667
NM_001009182.1,SIP1,0.8597,,0.0035,0.0058,270.94,560.3,481.7,,536.0167,570.65,575.0083,480.0333,488.45,476.65
NM_001010000.1,ARHGAP28,1.4013,,0.0035,0.0058,270.94,135.6,190.0,,148.6333,126.3167,132.7,179.6917,199.7,191.0333
NM_001613.1,ACTA2,0.7731,,0.0036,0.0058,270.94,77.4,59.9,,80.65,76.7167,75.05,63.5917,60.65,55.6333
NM_003379.3,VIL2,1.4362,,0.0035,0.0058,270.94,1080.3,1551.5,,996.35,1152.9,1097.65,1477.3,1509.2333,1675.2167
NM_003629.2,PIK3R3,0.7251,,0.0035,0.0058,270.94,127.9,92.8,,118.4667,135.85,130.1167,96.05,94.7583,87.7167
NM_003633.1,ENC1,0.5703,,0.0036,0.0058,270.94,380.0,216.7,,406.1,380.9667,354.75,258.1333,215.4333,183.1
NM_005400.2,PRKCE,0.8057,,0.0035,0.0058,270.94,91.1,73.4,,93.2917,86.6667,93.6167,72.6167,76.8667,70.9167
NM_005858.2,AKAP8,1.1685,,0.0035,0.0058,270.94,163.1,190.6,,169.1167,161.8583,158.6333,188.4,197.0167,186.65
NM_005928.1,MFGE8,0.8448,,0.0036,0.0058,270.94,1759.5,1486.3,,1694.9667,1812.9,1772.6167,1539.65,1444.7667,1476.15
NM_006263.2,PSME1,0.8614,,0.0036,0.0058,270.94,3703.2,3189.8,,3722.7667,3730.7833,3656.5833,3323.7,3047.75,3204.1
NM_015655.2,ZNF337,0.8483,,0.0036,0.0058,270.94,326.2,276.8,,334.975,334.0167,310.35,277.5667,277.4333,275.2667
NM_032505.1,KBTBD8,1.1434,,0.0036,0.0058,270.94,80.4,91.9,,80.05,79.95,81.1667,93.7833,88.2667,93.8
NM_033028.2,BBS4,1.5227,,0.0035,0.0058,270.94,727.4,1107.7,,697.3667,674.9333,817.7833,1035.4,1108.6667,1183.8667
NM_053042.2,KIAA1729,1.5699,,0.0036,0.0058,270.94,296.4,465.3,,351.5167,272.6,271.65,453.25,470.2833,472.4833
NM_152675.1,FLJ23754,1.5075,,0.0035,0.0058,270.94,101.0,152.2,,94.4,104.2667,104.5333,145.2167,144.6,167.875
NM_152906.2,C22orf25,0.8345,,0.0035,0.0058,270.94,369.6,308.4,,380.5167,363.4667,364.95,323.5417,307.3333,294.9833
NM_182507.1,LOC144501,0.7914,,0.0036,0.0058,270.94,102.0,80.7,,101.3,106.5333,98.35,82.6833,83.9,75.85
XM_929581.1,LOC646638,1.1453,,0.0036,0.0058,270.94,34.3,39.3,,34,33.5833,35.45,39,38.5333,40.4667
XM_932065.1,LOC653244,1.4802,,0.0035,0.0058,270.94,672.0,994.7,,638.4167,661.35,718.6,917.425,993.1333,1080.0417
XM_938508.1,LOC649425,1.1008,,0.0036,0.0058,270.94,31.3,34.5,,31.0333,31.9833,30.8833,35.0333,33.7333,34.6
NM_000320.1,QDPR,0.8482,,0.0036,0.0059,275.61,1292.2,1096.1,,1313.5167,1326.45,1238.4667,1067.05,1124.7333,1097.1833
NM_000901.1,NR3C2,0.9126,,0.0036,0.0059,275.61,69.2,63.2,,70.1667,69.7167,67.8,61.95,63.3333,64.2583
NM_001032288.1,UBE2V1,1.0682,,0.0036,0.0059,275.61,116.6,124.5,,116.5167,117.6417,115.525,124.3333,126.5833,122.625
NM_002201.4,ISG20,1.3484,,0.0036,0.0059,275.61,818.0,1103.1,,777.9833,810.4167,868.2,1028.9833,1128.85,1155.4333
NM_007023.1,RAPGEF4,0.8487,,0.0036,0.0059,275.61,56.2,47.7,,56.25,57.45,54.8333,48.4667,45.4167,49.2167
NM_012225.1,NUBP2,1.1617,,0.0036,0.0059,275.61,207.6,241.2,,200.5333,209.9,212.65,247.2,243.15,233.45
NM_015288.4,PHF15,0.877,,0.0037,0.0059,275.61,304.8,267.3,,307.2833,309.025,298.2,261.0667,263.575,277.5833
NM_016462.2,TMEM14C,1.1523,,0.0037,0.0059,275.61,3261.5,3758.3,,3210.9833,3210.9833,3364.95,3820.2333,3825.0667,3632.8
NM_017668.1,NDE1,0.8147,,0.0036,0.0059,275.61,370.4,301.8,,387.8083,358.7333,365.3917,298.0833,315.4833,292.325
NM_017843.3,BCAS4,0.7779,,0.0036,0.0059,275.61,385.9,300.2,,359.5,403.65,396.0167,305.275,293.45,301.95
NM_019086.2,FLJ20674,0.8533,,0.0036,0.0059,275.61,164.3,140.2,,162.575,163.5333,166.75,141.2,146.1917,133.4167
NM_022129.3,MAWBP,0.867,,0.0036,0.0059,275.61,539.7,467.9,,544.5583,536.8833,537.6333,458.3833,455.1333,490.9667
NM_025188.2,TRIM45,0.5069,,0.0036,0.0059,275.61,254.3,128.9,,230.4667,277.4167,257.275,160.0583,121.7667,109.9
NM_178564.2,NRBP2,0.745,,0.0036,0.0059,275.61,385.4,287.1,,402.925,375.6333,378.1083,298.625,303.4167,261.1083
NM_182830.2,MAMDC1,0.7929,,0.0036,0.0059,275.61,50.4,39.9,,51.6,48.8333,50.6667,41.9833,40.9,37.0667
XM_930625.1,LOC653037,1.1152,,0.0036,0.0059,275.61,57.7,64.4,,58.9333,57.45,56.7667,62.9333,64.2,65.975
XM_935675.1,LOC641788,1.0716,,0.0036,0.0059,275.61,53.6,57.4,,53.2167,54.55,53.0667,57.75,57.9667,56.6333
XM_937021.1,LOC647965,0.876,,0.0036,0.0059,275.61,45.4,39.8,,45.4,43.9167,46.95,39.7333,40.3,39.3
AB074046,AB074046,0.955,,0.0037,0.006,280.28,36.8,35.1,,36.8667,36.4,37.15,34.9417,35.0333,35.4667
BE464181,BE464181,1.1457,,0.0037,0.006,280.28,34.2,39.2,,34.3833,33.3833,34.8167,39.8333,39.9333,37.7833
BG120325,BG120325,1.4223,,0.0037,0.006,280.28,143.6,204.3,,159.4333,128.9417,144.1,211.1167,195.8667,206.1333
BM929519,BM929519,1.0812,,0.0037,0.006,280.28,32.7,35.3,,33.3333,31.9833,32.65,34.9417,35.6167,35.35
BU678939,BU678939,0.9138,,0.0037,0.006,280.28,44.1,40.3,,44.5667,43.1667,44.6417,40,39.85,41.1167
BX107687,BX107687,0.871,,0.0037,0.006,280.28,43.4,37.8,,44.25,41.75,44.25,37.0667,38.45,37.9
NM_000056.2,BCKDHB,0.9331,,0.0037,0.006,280.28,108.2,101.0,,106.7667,109.7417,108.1667,99.5333,102.4083,101
NM_000147.2,FUCA1,0.7927,,0.0037,0.006,280.28,745.3,590.8,,771.0833,713.5333,752.5,617.9,601.45,554.9833
NM_000211.1,ITGB2,0.7836,,0.0037,0.006,280.28,240.1,188.1,,239.75,240.2667,240.1917,203.85,174.475,187.15
NM_003486.5,SLC7A5,0.7638,,0.0037,0.006,280.28,1830.4,1398.1,,1723.0167,1951.45,1823.9167,1451.6667,1366.85,1377.2
NM_004193.1,GBF1,1.4812,,0.0037,0.006,280.28,276.5,409.6,,284.45,271.2833,273.9667,368.45,423.0583,440.7167
NM_004220.1,ZNF213,0.803,,0.0037,0.006,280.28,302.6,242.9,,301.6667,303.1667,302.8333,259.7,244.2333,226.0667
NM_006079.3,CITED2,1.4852,,0.0037,0.006,280.28,349.4,518.9,,378.2667,326.0917,345.85,473.5833,548.8,537.6833
NM_015219.2,EXOC7,1.101,,0.0037,0.006,280.28,1619.0,1782.5,,1599.95,1609.2,1648.3167,1778.1667,1823.9167,1746.2167
NM_017563.1,IL17RD,0.7865,,0.0037,0.006,280.28,55.3,43.5,,57.2167,56.975,51.9667,43.9667,44.8833,41.7667
NM_018341.1,C6orf70,0.8622,,0.0037,0.006,280.28,419.3,361.5,,424.2667,403.0833,430.9667,368.6417,353.1333,362.8833
NM_020770.1,CGN,0.7795,,0.0037,0.006,280.28,750.8,585.3,,770.4833,724.3417,758.3667,606.6333,539.65,612.3333
NM_022083.1,C1orf24,1.3765,,0.0037,0.006,280.28,238.1,327.7,,221.4667,246.6417,246.9917,325.6167,308.4833,350.3333
NM_022779.7,DDX31,1.3376,,0.0037,0.006,280.28,204.4,273.4,,206.45,194.925,212.2833,254.8167,289.7083,276.95
NM_032765.2,TRIM52,1.2945,,0.0037,0.006,280.28,184.5,238.8,,186.6167,193.9667,173.5167,240.3333,249.8333,226.9167
NM_152383.2,MGC42174,1.4794,,0.0037,0.006,280.28,78.5,116.2,,74.9833,79.55,81.1667,105.3833,118.2167,125.8333
NM_153209.1,KIF19,0.9414,,0.0037,0.006,280.28,43.4,40.9,,43.7667,43.25,43.3,40.65,40.3833,41.65
NM_197962.1,GLRX2,1.4424,,0.0037,0.006,280.28,387.2,558.5,,356.5417,390.55,416.975,520.1167,561.5,596.5667
NM_001201.1,BMP3,0.9712,,0.0038,0.0061,284.95,47.0,45.6,,46.9667,47.2167,46.6833,45.7667,45.7667,45.2833
NM_001512.2,GSTA4,0.7393,,0.0038,0.0061,284.95,388.8,287.5,,411.1167,374.7417,381.5417,312.9333,274.6167,276.4417
NM_002585.1,PBX1,0.6481,,0.0038,0.0061,284.95,118.0,76.5,,114.3,113.125,126.9167,87.2833,71.95,71.15
NM_005131.1,THOC1,0.7611,,0.0038,0.0061,284.95,463.9,353.1,,467.65,483.1667,441.875,380.1833,347.3083,333.4333
NM_005768.5,OACT5,0.7351,,0.0038,0.0061,284.95,2078.2,1527.7,,1982.9,2094.2333,2161.3667,1675.2167,1425.5833,1493
NM_012319.2,SLC39A6,1.2691,,0.0038,0.0061,284.95,583.4,740.3,,597.4667,605.225,548.9833,777.25,713.0083,732.1667
NM_015326.1,SRGAP2,1.0944,,0.0038,0.0061,284.95,36.8,40.2,,37.55,36.1,36.6167,39.9333,39.75,40.9833
NM_025099.2,C17orf68,0.6973,,0.0038,0.0061,284.95,237.5,165.6,,233.1,249.8583,230.0667,164.3417,184.6333,149.7417
NM_145058.1,MGC7036,0.6592,,0.0037,0.0061,284.95,416.0,274.2,,391,454.25,405.2667,294.9833,280.4167,249.2333
XM_370664,XM_370664,1.3147,,0.0038,0.0061,284.95,117.7,154.7,,119.3,112.3833,121.625,149.1833,165.8917,149.7417
XM_934848.1,LOC653547,0.9299,,0.0038,0.0061,284.95,34.9,32.5,,34.6833,35.3,34.8167,31.7833,32.95,32.7333
XM_936256.1,LOC642114,1.1505,,0.0038,0.0061,284.95,42.9,49.4,,44.4833,41.8167,42.55,48.55,48.8333,50.8333
AI018799,AI018799,0.9466,,0.0039,0.0062,289.62,34.3,32.5,,34,34.6,34.4,32.6333,32.0167,32.85
AW515292,AW515292,1.109,,0.0039,0.0062,289.62,34.0,37.7,,34.6833,33.8167,33.3833,37.1667,38.6333,37.1917
DB233353,DB233353,1.1529,,0.0039,0.0062,289.62,55.6,64.2,,54.1833,57.2167,55.5833,62.5167,66.3,63.7167
NM_001032289.1,SLC35A2,1.142,,0.0039,0.0062,289.62,1034.9,1181.9,,993.65,1074.65,1038.1167,1193.0167,1183.2333,1169.6333
NM_002755.2,MAP2K1,1.3011,,0.0039,0.0062,289.62,942.3,1226.0,,1026.8,916.8417,888.7333,1209.4333,1267.8,1201.7667
NM_004864.1,GDF15,2.4288,,0.0039,0.0062,289.62,693.2,1683.7,,659.5333,647.25,780.4167,1387.3167,1784.0333,1928.4833
NM_005895.2,GOLGA3,1.3301,,0.0039,0.0062,289.62,1220.0,1622.8,,1201.2333,1328.65,1137.875,1688.6,1618.4,1563.7667
NM_006449.3,CDC42EP3,1.259,,0.0039,0.0062,289.62,39.9,50.2,,41.3667,40.8667,37.5667,52.5667,49.8833,48.3333
NM_014951.1,ZNF365,0.6875,,0.0038,0.0062,289.62,155.7,107.1,,162.9167,143.9333,161.0417,111.8833,96.6417,113.4667
NM_015996.1,SIDT2,0.6633,,0.0039,0.0062,289.62,3888.3,2579.3,,4148.8833,3857.55,3673.2333,2892.2,2564.3333,2313.7333
NM_020638.2,FGF23,1.1281,,0.0038,0.0062,289.62,50.9,57.4,,51.6,51.5167,49.4667,59.0167,56.35,56.7667
NM_022763.2,FNDC3B,1.2588,,0.0038,0.0062,289.62,712.2,896.5,,756.9333,690.5167,691.1333,883.8167,868.65,938.5583
NM_022767.2,ISG20L1,1.4782,,0.0039,0.0062,289.62,742.7,1097.9,,721.7167,794.5833,714.5167,1101.5,1193.2167,1007
NM_024309.2,TNIP2,1.211,,0.0038,0.0062,289.62,453.5,549.2,,433.1667,465.7667,462.3417,525.4333,559.525,563.5
NM_173677.1,FLJ40852,0.7605,,0.0039,0.0062,289.62,83.6,63.6,,79.7333,88.7833,82.675,62.825,67.5167,60.6833
NM_207348.1,SLC25A34,0.8091,,0.0038,0.0062,289.62,142.0,114.9,,136.9333,141,148.2333,120.9167,113.1167,110.8167
AK093982,AK093982,0.6352,,0.004,0.0063,294.29,154.9,98.4,,166.2,140.6167,159.1,109.6333,90.6667,95.85
NM_000696.2,ALDH9A1,0.952,,0.0039,0.0063,294.29,7014.2,6677.2,,7039.85,7011.3,6991.4167,6606.0167,6642.3167,6784.6333
NM_003400.3,XPO1,0.7428,,0.0039,0.0063,294.29,811.6,602.9,,879,780.4167,779.35,597.4667,586.275,625.6167
NM_003938.4,AP3D1,1.2325,,0.004,0.0063,294.29,839.8,1035.1,,885.5667,777.9833,859.7667,1037,1038.6,1029.6167
NM_004948.2,DSC1,1.2884,,0.0039,0.0063,294.29,40.5,52.1,,39.6667,41.0167,40.75,51.6,49.25,55.8
NM_005861.2,STUB1,0.8682,,0.004,0.0063,294.29,1404.1,1219.0,,1421.95,1411.4167,1379.375,1169.95,1221.6333,1267.45
NM_006622.1,PLK2,1.1078,,0.004,0.0063,294.29,50.8,56.2,,51.65,51.6167,49.1,56.25,56.8667,55.6333
NM_007267.5,TMC6,1.2933,,0.0039,0.0063,294.29,732.7,947.5,,742.1167,675.15,784.9333,933.6333,929.8333,979.8833
NM_014674.1,EDEM1,1.5997,,0.0039,0.0063,294.29,561.1,897.6,,544.2667,553,587.0167,800.95,910.975,991.3
NM_014826.3,CDC42BPA,1.3175,,0.0039,0.0063,294.29,392.1,516.6,,391.1,390.55,394.75,475.6583,537.075,539.7167
NM_018135.2,MRPS18A,1.6479,,0.0039,0.0063,294.29,903.2,1488.4,,850.1333,879,986.05,1353.2833,1468.6,1659.1833
NM_021800.2,DNAJC12,1.2928,,0.0039,0.0063,294.29,329.5,426.0,,334.0667,307.7667,347.9,438.5167,435.8833,404.3167
NM_024294.2,C6orf106,1.1512,,0.004,0.0063,294.29,70.5,81.2,,70.7333,69.15,71.6667,83.6833,81.8,78.1167
NM_024585.2,ARMC7,0.8135,,0.004,0.0063,294.29,424.7,345.5,,420.2333,429.55,424.35,363.15,320.6667,354.15
NM_024727.1,LRRC31,0.7676,,0.0039,0.0063,294.29,55.5,42.6,,54.4167,55.7667,56.25,46.7,39.85,41.4833
NM_025045.3,BAIAP2L2,0.8542,,0.0039,0.0063,294.29,87.3,74.6,,90.6333,86.1833,85.2833,76.8667,74.7917,72.2333
NM_025213.1,SPTBN4,1.2213,,0.0039,0.0063,294.29,89.8,109.7,,90.6333,93.7,85.2833,114.0083,108.6833,106.4833
NM_030782.2,CRR9,1.183,,0.004,0.0063,294.29,2973.3,3517.4,,2853.5667,3128.4,2944.5167,3586.6167,3523.5333,3443.45
NM_033121.1,ANKRD13,0.6254,,0.004,0.0063,294.29,1044.7,653.3,,1117.25,1079.3167,945.5833,727.6,650.1833,589.5083
NM_053052.2,C1orf142,0.8469,,0.0039,0.0063,294.29,347.0,293.9,,339.8333,337.0083,364.95,295.2583,294.1917,292.325
NM_152882.2,PTK7,0.7281,,0.0039,0.0063,294.29,132.2,96.2,,122.6083,134.125,140.4417,95.3417,91.675,101.9833
NM_170662.3,CBLB,0.7475,,0.004,0.0063,294.29,198.2,148.1,,207.9583,200.5333,186.5833,157.9917,148.375,138.6417
NM_201277.1,CNN2,1.2082,,0.004,0.0063,294.29,348.0,420.5,,332.9,358.2667,353.4833,402.9667,424.4583,434.6667
XM_938155.1,LOC649071,1.0862,,0.0039,0.0063,294.29,38.3,41.6,,37.8667,39.1833,37.7833,42.0667,41,41.65
BX426062,BX426062,0.604,,0.004,0.0064,298.96,99.3,60.0,,90.05,108.3,100.5167,68.0833,57.75,54.9333
NM_000603.3,NOS3,0.8134,,0.004,0.0064,298.96,81.3,66.1,,81.7,78.5,83.8,70.2333,64.0917,64.2583
NM_000635.2,RFX2,0.9217,,0.004,0.0064,298.96,67.3,62.0,,66.7833,66.9333,68.0417,60.45,63.05,62.4833
NM_001498.2,GCLC,0.4693,,0.004,0.0064,298.96,481.8,226.1,,532.5333,405.9833,517.275,261.2667,211.6333,209.0917
NM_002804.3,PSMC3,0.915,,0.004,0.0064,298.96,3620.1,3312.4,,3589.85,3577.9,3693.7,3290.65,3383.9167,3263.7667
NM_004161.3,RAB1A,1.135,,0.004,0.0064,298.96,592.1,672.0,,584.5833,581.85,610.15,665.7667,658.9167,691.7833
NM_014474.2,SMPDL3B,0.7432,,0.004,0.0064,298.96,609.8,453.2,,605.15,617.9833,606.2833,495.8083,461,407.175
NM_014515.3,CNOT2,0.8269,,0.004,0.0064,298.96,1249.5,1033.2,,1212.8333,1294.6167,1242.425,1087.3833,1017.1417,997.2833
NM_019624.2,ABCB9,0.8757,,0.0041,0.0064,298.96,63.5,55.6,,63.1667,62.1667,65.2333,54.2917,57.5333,55.0667
NM_020235.2,BBX,1.503,,0.004,0.0064,298.96,935.2,1405.7,,919.6333,999.1833,890.1833,1421.95,1528.6667,1277.7667
NM_020825.2,CRAMP1L,1.3367,,0.004,0.0064,298.96,195.0,260.6,,200.5333,200.3667,184.4,268.15,273,241.7333
NM_025083.2,LSM16,1.3844,,0.004,0.0064,298.96,282.4,390.9,,267.7,278.8333,301.5667,365.7417,389.8333,418.9
NM_025165.2,ELL3,0.8913,,0.0041,0.0064,298.96,353.7,315.2,,363.0333,341.9583,356.3333,312.2333,318.7833,314.65
NM_030796.2,ECOP,0.6901,,0.0041,0.0064,298.96,370.8,255.9,,371.6083,402.825,340.6083,270.7833,245.5167,252.05
NM_032431.2,SYVN1,1.6871,,0.0041,0.0064,298.96,875.2,1476.6,,1034.4333,732.1667,885.2,1435.1667,1576.7,1422.7833
NM_078626.1,CDKN2C,0.7133,,0.004,0.0064,298.96,111.0,79.2,,111.0167,114.8833,107.2667,78.75,71.5,88.175
NM_152682.1,RWDD4A,1.1193,,0.004,0.0064,298.96,300.6,336.5,,294.5667,304.7833,302.6333,331.1167,331.675,346.9667
NM_181890.1,UBE2D3,0.8291,,0.004,0.0064,298.96,1186.3,983.6,,1181.4667,1161.0833,1217.0833,926.8,1000.85,1025.9833
XM_496146.2,LOC647141,0.8278,,0.004,0.0064,298.96,52.9,43.8,,51.8833,54.0333,52.85,45.6833,44.75,41.1167
XM_940375.1,KBTBD9,1.8687,,0.004,0.0064,298.96,68.2,127.5,,74.9167,65.6667,64.6167,129.4,144.1167,111.2333
BG196029,BG196029,0.9382,,0.0041,0.0065,303.63,49.9,46.8,,49.5667,50.75,49.4667,46.25,46.9,47.3667
NM_001005732.1,C21orf34,0.8072,,0.0041,0.0065,303.63,1401.9,1131.6,,1430.6833,1349.9333,1426.5833,1189.5167,1062.3333,1146.8167
NM_001031726.1,C19orf12,1.2074,,0.0041,0.0065,303.63,186.5,225.2,,191.0333,180.55,188.1833,215.15,225.8583,235.1167
NM_001532.2,SLC29A2,1.3066,,0.0041,0.0065,303.63,572.8,748.5,,566.1083,626.9,529.65,742.9833,764.8833,737.8833
NM_004492.1,GTF2A2,1.1813,,0.0041,0.0065,303.63,3552.6,4196.6,,3606.4167,3435.95,3618.3333,4339.5,4230.2167,4026.05
NM_005746.1,PBEF1,0.7692,,0.0041,0.0065,303.63,981.6,755.0,,1056.0167,961.05,931.9333,773.6083,743.95,747.8333
NM_006454.2,MXD4,0.8574,,0.0041,0.0065,303.63,2562.0,2196.7,,2605.3333,2450.55,2633.8833,2226.8667,2216.4917,2147.6833
NM_006731.1,FCMD,0.8983,,0.0041,0.0065,303.63,53.6,48.1,,55.4167,52.5,52.85,48.2833,48.2,47.9
NM_018219.1,FLJ10786,0.9262,,0.0041,0.0065,303.63,50.8,47.0,,51.65,49.5667,51.15,46.9667,46.9,47.2333
NM_032361.1,THOC3,0.8935,,0.0041,0.0065,303.63,178.1,159.1,,179.5083,181.8,173.1417,155.6,162.1667,159.7083
NM_032788.1,ZNF514,0.8565,,0.0041,0.0065,303.63,100.7,86.2,,97.6833,99,105.4583,86.8333,85.1917,86.6167
NM_033120.2,NKD2,0.6633,,0.0041,0.0065,303.63,458.8,304.3,,480.875,444.2167,452.2,343.4167,312.1833,262.9167
NM_033544.2,RCCD1,0.9224,,0.0041,0.0065,303.63,90.2,83.2,,89.2167,89.5917,91.6667,81.7167,84.825,82.95
NM_153690.4,FAM43A,1.6915,,0.0041,0.0065,303.63,434.5,735.0,,461.675,408.65,434.7833,643.6833,807.2083,764.0833
NM_198567.1,FLJ44216,1.1214,,0.0041,0.0065,303.63,205.3,230.2,,208.6167,201.25,206,237.525,226.9333,226.2917
XM_372255.2,LOC389895,0.7679,,0.0042,0.0065,303.63,78.5,60.2,,78.7667,79.95,76.6833,66.0917,58.5833,56.4833
AI557257,AI557257,1.978,,0.0042,0.0066,308.31,95.6,189.1,,81.8,98.1667,108.775,165.45,191.3167,213.5583
AK024944,AK024944,1.279,,0.0042,0.0066,308.31,57.7,73.8,,60.4,60.1,52.85,75.9667,72.1,73.2833
AK129753,AK129753,0.9306,,0.0042,0.0066,308.31,43.8,40.8,,44.0667,43.5833,43.9,40.1,40.5667,41.7667
BU603528,BU603528,0.917,,0.0042,0.0066,308.31,42.8,39.3,,42.55,43.0667,42.9333,38.8,38.6333,40.4667
BX110921,BX110921,1.5042,,0.0042,0.0066,308.31,61.2,92.0,,66.6,59.9167,57.3833,96.1417,97.3167,83.2917
NM_001010868.1,C6orf163,0.9072,,0.0042,0.0066,308.31,57.7,52.3,,58.8333,57.7833,56.3667,51.1833,52.7667,52.9667
NM_001860.1,SLC31A2,1.3527,,0.0042,0.0066,308.31,231.3,312.9,,217.9,229.8167,247.1417,294.8333,312.0833,332.9
NM_004637.5,RAB7,0.8031,,0.0042,0.0066,308.31,3731.2,2996.6,,3898.3333,3612.6,3688.3667,3059.5667,3117.8,2820.9667
NM_005827.1,SLC35B1,1.2636,,0.0042,0.0066,308.31,3124.4,3947.9,,3131.5167,3293.6,2957.1333,4060.05,4042.1667,3749.2667
NM_022076.2,DUSP21,0.7991,,0.0042,0.0066,308.31,49.4,39.4,,51.3417,50.6667,46.25,40.2833,39.75,38.3417
NM_024687.1,FLJ23049,0.8428,,0.0042,0.0066,308.31,67.1,56.6,,65.9417,66.1,69.3667,54.8,59.3667,55.6333
NM_033086.1,FGD3,0.7341,,0.0042,0.0066,308.31,182.8,134.2,,191.5667,173.2167,184.1333,146.3333,132.2583,124.9167
NM_033300.2,LRP8,1.3608,,0.0042,0.0066,308.31,263.5,358.5,,274.4333,255.2667,261.1,379.3167,368.95,329.3333
NM_148177.1,FBXO32,0.7312,,0.0042,0.0066,308.31,92.5,67.6,,96.6333,88.6583,92.2333,73.4,68.65,61.3167
NM_152392.1,AHSA2,0.6456,,0.0042,0.0066,308.31,288.4,186.2,,315.6167,271.0333,280.3333,200.05,195.275,165.15
NM_182538.3,MGC29671,0.8493,,0.0042,0.0066,308.31,46.8,39.7,,46.4167,44.9833,49.1,39.7333,39.85,39.6667
NM_199444.1,COPE,1.1223,,0.0042,0.0066,308.31,1968.1,2208.7,,2041.35,1936.3167,1928.4833,2174.0667,2214.7167,2237.8917
XM_210876.4,C10orf41,0.7278,,0.0042,0.0066,308.31,88.3,64.3,,88.1,88.325,88.5917,72.6167,60.8667,60.1167
XM_926102.1,LOC642359,1.0941,,0.0042,0.0066,308.31,50.0,54.7,,50.5,50.1833,49.35,53.6167,56.0833,54.4667
XM_930349.1,LOC647286,1.0887,,0.0042,0.0066,308.31,33.6,36.6,,34.1,34.0167,32.75,37.0667,36.1833,36.55
BX090622,BX090622,0.8396,,0.0043,0.0067,312.98,39.6,33.2,,41.6667,39.0833,38.1167,32.7333,33.6333,33.3667
NM_001032999.1,CBFA2T2,0.8707,,0.0043,0.0067,312.98,139.0,121.0,,139.3,143.175,134.6,124.3333,118.025,120.7667
NM_001033515.1,LOC389833,1.1851,,0.0043,0.0067,312.98,101.1,119.8,,95.525,106.4167,101.6833,118.9333,119.95,120.5833
NM_001408.1,CELSR2,0.7835,,0.0043,0.0067,312.98,185.1,145.0,,193.95,183.1333,178.4167,153.9833,145.0667,136.4417
NM_002778.1,PSAP,0.9025,,0.0043,0.0067,312.98,6494.4,5861.0,,6478.95,6385.5167,6621,5756.3833,5801.7667,6028.3333
NM_003737.2,DCHS1,1.2272,,0.0043,0.0067,312.98,58.1,71.2,,57.6667,58.0833,58.4083,68.0833,75.675,70.1833
NM_006633.1,IQGAP2,1.6114,,0.0043,0.0067,312.98,116.2,187.3,,112.725,110.1583,126.4583,177.3167,176.3,210.1833
NM_020397.2,CAMK1D,0.7364,,0.0043,0.0067,312.98,65.2,48.0,,69.3833,62.95,63.3167,50.9667,49.1667,44.0667
NM_022745.2,ATPAF1,0.8494,,0.0043,0.0067,312.98,3377.4,2868.8,,3474.2667,3245.8167,3416.3333,2957.1333,2880.2333,2772.1667
NM_032051.1,ZNF278,0.6786,,0.0043,0.0067,312.98,195.5,132.6,,189.475,210.8583,186.9167,140.3583,140.9167,117.975
NM_032906.2,PIGY,1.2717,,0.0042,0.0067,312.98,2318.5,2948.3,,2521.4,2185.8333,2261.2833,2990.3833,2883.5833,2972.1167
NM_033557.1,YIF1B,1.2045,,0.0042,0.0067,312.98,474.8,571.9,,446.4,490.35,488.975,566.0667,587.8833,562.05
NM_052865.2,C20orf72,0.8162,,0.0043,0.0067,312.98,634.6,517.9,,619.1333,653.3333,631.7167,517.5,548.8,489.1333
NM_152773.2,MGC33212,0.8423,,0.0042,0.0067,312.98,876.1,738.0,,878.8667,871.1167,878.4,696.1,776.4833,743.5583
NM_173670.2,RGMB,1.2443,,0.0042,0.0067,312.98,53.6,66.6,,56.7167,52.5833,51.5167,69.5167,64.0917,66.4333
NM_178496.2,C3orf59,0.8151,,0.0043,0.0067,312.98,51.6,42.1,,53.8167,52.5833,48.6167,42.2667,41.1833,42.8
NM_194460.1,RNF126,1.2181,,0.0043,0.0067,312.98,265.0,322.8,,257.2,260.7,277.4167,308.5833,325.2583,334.975
NM_198066.2,GNPNAT1,1.6198,,0.0042,0.0067,312.98,485.1,785.7,,458.3,515.6167,482.9667,690.8333,837.6,838.3
NM_206827.1,RASL11A,0.7493,,0.0043,0.0067,312.98,81.1,60.7,,81.9333,76.5667,84.9,65.025,61,56.4833
AV700445,AV700445,0.906,,0.0043,0.0068,317.65,37.8,34.2,,38.8833,36.8667,37.6833,34.5,34.3333,33.9167
AW044565,AW044565,0.8671,,0.0044,0.0068,317.65,36.3,31.5,,37.0667,36.6833,35.2333,31.8833,32.3333,30.3
DA802152,DA802152,1.1172,,0.0044,0.0068,317.65,32.9,36.7,,33.6167,32.8667,32.15,37.7167,36.4833,36
NM_001177.3,ARL1,1.2224,,0.0044,0.0068,317.65,1165.4,1424.6,,1190.6667,1193.0167,1114.15,1417.3,1492.35,1366.85
NM_003353.2,UCN,1.0828,,0.0044,0.0068,317.65,63.3,68.5,,63.8833,63.25,62.75,68.3,70.1083,67.2167
NM_006764.3,IFRD2,1.2125,,0.0043,0.0068,317.65,459.1,556.7,,441.325,487.15,450.1,547.1667,548.3667,574.9
NM_007056.1,SFRS16,0.8708,,0.0043,0.0068,317.65,52.7,45.9,,54.8333,51.3667,51.8333,45.9833,46.55,45.0333
NM_014926.2,SLITRK3,0.8975,,0.0044,0.0068,317.65,52.6,47.2,,53.5667,53.2333,51.15,48.1,47.4,46.25
NM_015180.3,SYNE2,0.7869,,0.0044,0.0068,317.65,104.8,82.5,,106.2167,105.5667,102.7333,89.9583,79.5583,78.4167
NM_018250.1,RC74,0.8484,,0.0044,0.0068,317.65,580.6,492.6,,556.5667,589.1333,597,492.8833,477.5333,507.8667
NM_023943.1,TMEM108,0.7452,,0.0043,0.0068,317.65,62.9,46.9,,66.6,59.5,62.75,50.5833,45.0333,45.1667
NM_033148.2,DTNB,0.7578,,0.0043,0.0068,317.65,168.1,127.4,,159.9,163.8833,181.3333,125.1083,124.8167,132.4
NM_033276.2,XRCC6BP1,0.731,,0.0044,0.0068,317.65,503.4,368.0,,539.5833,491.4167,481.0083,390.3,375.1667,340.3
NM_138736.1,GNAO1,1.0599,,0.0044,0.0068,317.65,36.5,38.7,,36.1,37.2667,36.1833,38.7,38.7,38.7
NM_153331.2,KCTD6,0.8936,,0.0044,0.0068,317.65,119.0,106.3,,118.2167,116.5333,122.2667,108.6917,106.3417,103.9667
NM_173568.2,UMODL1,0.8888,,0.0044,0.0068,317.65,44.5,39.6,,44.1667,44.7833,44.6417,39.65,41,38.1333
NM_207505.1,FLJ45248,0.7621,,0.0043,0.0068,317.65,129.3,98.6,,126.7333,138.1167,123.625,100.85,102.2667,92.8583
XM_938095.1,LOC392506,0.9295,,0.0044,0.0068,317.65,43.7,40.6,,44.4833,42.8833,43.6667,40.2833,40.3833,41.1167
XM_942717.1,NOC4L,1.162,,0.0044,0.0068,317.65,65.2,75.7,,63.575,65.2333,66.7417,76.2333,78.225,72.825
NM_000270.1,NP,1.2085,,0.0045,0.0069,322.32,1477.9,1786.0,,1381.7333,1563.7667,1493.8333,1787.6667,1787.6667,1782.55
NM_000289.3,PFKM,0.8111,,0.0044,0.0069,322.32,1221.7,991.0,,1155.2833,1260.525,1252.2833,1020.9333,1003.0833,950.2167
NM_005524.2,HES1,1.6365,,0.0044,0.0069,322.32,150.4,246.2,,147.95,150.05,153.3167,217.575,249.0667,275.2667
NM_016212.1,TP53TG3,0.6878,,0.0045,0.0069,322.32,288.2,198.2,,309.1167,277.7,278.8667,222.0667,185.4167,189.1333
NM_016372.1,GPR175,0.8498,,0.0044,0.0069,322.32,362.9,308.3,,364.1583,349.4667,375.4,313.3333,297.1167,314.8833
NM_018287.4,ARHGAP12,0.6775,,0.0044,0.0069,322.32,271.1,183.7,,283.75,252.4667,278.1667,206.7,178.35,168.1167
NM_018494.3,LRDD,0.8631,,0.0044,0.0069,322.32,221.6,191.3,,217.7167,225.35,221.7917,186.35,200.825,186.9333
NM_024628.4,SLC12A8,1.2416,,0.0044,0.0069,322.32,357.8,444.3,,347.15,375.275,351.75,456.6667,420.2917,456.9833
NM_025140.1,FLJ22471,0.774,,0.0044,0.0069,322.32,630.2,487.8,,604.55,636.6333,650.3833,529.4667,469.6333,466.7833
NM_032970.2,SEC22L3,1.3215,,0.0044,0.0069,322.32,283.6,374.7,,292.25,287.7333,271.1833,385.3083,393.8333,346.8167
NM_033267.2,IRX2,0.8204,,0.0045,0.0069,322.32,266.3,218.5,,255.6833,262.7833,281.075,213.8167,216.5167,225.2833
R21552,R21552,1.165,,0.0044,0.0069,322.32,37.0,43.1,,36.9667,35.3,38.8,42.6333,43.6,43.0667
XM_087386.8,HEG1,0.9269,,0.0045,0.0069,322.32,57.9,53.7,,58.7667,58.2,56.7667,54.2917,53.8833,52.85
XM_930501.1,LOC653613,0.7246,,0.0045,0.0069,322.32,57.5,41.7,,57.9333,56.975,57.65,46.5333,41.8333,37.1917
XM_931105.1,LOC642464,1.1172,,0.0045,0.0069,322.32,47.5,53.1,,48.2,48.6333,45.7667,52.4,53.6167,53.25
XM_943098.1,CTNND1,0.9371,,0.0044,0.0069,322.32,46.3,43.4,,46.3,45.7667,46.8,43.4,42.6667,44.0667
AW205071,AW205071,1.3084,,0.0045,0.007,326.99,67.7,88.5,,65.5,66.5333,71.0667,86.7667,84.25,94.8917
AW264336,AW264336,1.1145,,0.0046,0.007,326.99,46.4,51.7,,46.8833,45.05,47.3333,52.7333,50.6333,51.8333
BU685765,BU685765,1.0814,,0.0046,0.007,326.99,34.7,37.5,,33.9167,35.0167,35.2333,38.0167,37.55,37.0667
DB310765,DB310765,0.9553,,0.0045,0.007,326.99,32.1,30.6,,32.2,31.7,32.3333,30.3333,30.85,30.75
DR008000,DR008000,0.9272,,0.0046,0.007,326.99,31.7,29.4,,31.4,31.7,32.0667,29.2833,30.0833,28.8833
NM_001962.1,EFNA5,1.2684,,0.0045,0.007,326.99,651.6,826.5,,605.8,707.35,645.7,814.2333,832.5833,832.9667
NM_003977.1,AIP,0.906,,0.0045,0.007,326.99,798.1,723.1,,800.5167,817.7833,776.6333,712.4333,727.7,729.2417
NM_004772.1,C5orf13,0.6819,,0.0045,0.007,326.99,590.7,402.8,,564.75,644.6167,566.0667,440.9667,393.2,376.8833
NM_004930.1,CAPZB,1.3576,,0.0045,0.007,326.99,797.2,1082.4,,749.1917,816.4167,828.4,999.1833,1114.15,1138.9833
NM_005814.1,GPA33,0.8203,,0.0045,0.007,326.99,67.0,55.0,,64.5167,67.5167,69.0167,58.0333,52.5,54.4667
NM_006262.3,PRPH,0.7304,,0.0045,0.007,326.99,433.6,316.7,,450.5833,413.9833,436.9833,333.4917,336.0167,283.4167
NM_006330.2,LYPLA1,1.196,,0.0046,0.007,326.99,358.0,428.2,,373.5333,334.4667,367.25,430.15,428.1333,426.2667
NM_012385.1,P8,0.7527,,0.0046,0.007,326.99,2168.3,1632.0,,2183.5,2088.75,2235.1333,1699.7667,1472.7167,1736.2667
NM_015140.2,TTLL12,1.3504,,0.0045,0.007,326.99,1735.4,2343.6,,1637.6,1888.4667,1690.1167,2205.4333,2450.55,2381.7333
NM_016395.1,PTPLAD1,1.1911,,0.0046,0.007,326.99,1217.0,1449.5,,1193.0167,1264.05,1195.1333,1502.5,1388.6833,1459.6333
NM_020342.1,SLC39A10,1.7857,,0.0045,0.007,326.99,136.7,244.2,,174.1,118.5,123.9417,249.8833,234.9833,247.9583
NM_030949.1,PPP1R14C,0.5676,,0.0046,0.007,326.99,361.6,205.2,,320.3667,403.8333,365.3917,231.6583,189.6417,196.75
NM_080489.2,SDCBP2,0.7729,,0.0046,0.007,326.99,56.3,43.5,,59.5,53.6,56.0833,46.0667,43.6,41.1167
NM_147133.1,NFX1,1.219,,0.0046,0.007,326.99,160.4,195.5,,160.0917,169.8167,151.725,197.1667,200.0167,189.475
NM_148674.3,SMC1L2,1.1091,,0.0045,0.007,326.99,32.7,36.3,,33.6167,32.1,32.5333,37.1667,35.8,36
NM_153023.1,SPATA13,1.9477,,0.0046,0.007,326.99,156.8,305.4,,159.6833,159.1,151.725,261.5917,352.05,309.275
XM_936702.1,PGM5,0.8784,,0.0045,0.007,326.99,48.4,42.5,,46.7833,48.9833,49.35,43.6667,42.3167,41.4833
AK094850,AK094850,0.9399,,0.0046,0.0071,331.66,40.5,38.1,,41.2667,40.1167,40.2,38.4333,37.7,38.1333
BQ009159,BQ009159,0.8682,,0.0047,0.0071,331.66,44.6,38.7,,45.1,44.25,44.5167,37.65,40.75,37.9
NM_000742.1,CHRNA2,1.3787,,0.0047,0.0071,331.66,40.5,55.8,,40.9667,42.65,37.9,53.6167,53.5167,60.4833
NM_002812.3,PSMD8,1.4719,,0.0046,0.0071,331.66,1487.2,2189.0,,1330.9667,1510.1833,1636.5333,2050.7167,2183.5,2342.4
NM_004282.2,BAG2,1.1763,,0.0046,0.0071,331.66,49.1,57.8,,49.3167,50.8333,47.2167,55.6,58.85,58.8833
NM_006874.2,ELF2,1.524,,0.0046,0.0071,331.66,273.1,416.2,,288.55,260.2667,271.1833,373.1833,424.9667,454.55
NM_015954.1,DERA,0.8465,,0.0046,0.0071,331.66,1558.0,1318.8,,1624.1333,1546.6333,1505.5,1339.6833,1345.15,1272.8167
NM_021824.2,NIF3L1,0.838,,0.0047,0.0071,331.66,1529.9,1282.1,,1499.5833,1533.9167,1556.75,1349.9333,1288.2,1211.9667
NM_031452.2,FAM103A1,1.4676,,0.0046,0.0071,331.66,270.1,396.4,,251.55,271.65,288.4333,375.675,380.2917,436.0833
NM_175892.3,FLJ37266,1.4829,,0.0046,0.0071,331.66,44.9,66.5,,50.5833,40.4,44.1667,66.0917,70.85,62.85
XM_927125.1,LOC653371,0.7064,,0.0046,0.0071,331.66,105.4,74.4,,108.4333,97.9833,110.1333,81.0167,75.15,67.75
XM_933076.1,LOC645717,1.1292,,0.0046,0.0071,331.66,33.3,37.6,,33.05,34.0167,32.8667,36.3167,38.0833,38.4667
XM_944224.1,LOC650494,0.8424,,0.0047,0.0071,331.66,61.1,51.4,,62.6333,59.15,61.4667,54,49.4583,50.9667
BF222385,BF222385,1.0881,,0.0048,0.0072,336.33,42.6,46.3,,41.2667,43.25,43.1667,46.5333,46.2333,46.1333
BM930393,BM930393,0.9581,,0.0047,0.0072,336.33,48.4,46.4,,47.8833,48.9833,48.4667,46.1333,46.7,46.4
DA653196,DA653196,0.8626,,0.0047,0.0072,336.33,59.0,50.9,,59,59.15,58.8333,53.6167,50.3333,48.8333
NM_001014797.1,KCNMA1,1.2113,,0.0048,0.0072,336.33,53.7,65.1,,54.6667,55.2,51.4,61.95,66.2,67.2167
NM_004182.2,UXT,0.8877,,0.0047,0.0072,336.33,3421.2,3037.1,,3503.1667,3458.45,3305.25,3018.1833,3098.2,2995.95
NM_004697.3,PRPF4,0.9031,,0.0047,0.0072,336.33,953.2,860.9,,943.3417,949.1833,967.2917,889.5333,841.7167,852.0417
NM_005772.2,RCL1,1.235,,0.0047,0.0072,336.33,262.8,324.6,,246.1917,278.1667,265.0667,333.125,314.2,326.7167
NM_015710.3,GLTSCR2,0.7629,,0.0047,0.0072,336.33,4786.3,3651.4,,4938.5833,4788.5167,4636.5167,3730.7833,3925.9667,3323.7
NM_024956.3,TMEM62,0.8168,,0.0047,0.0072,336.33,639.3,522.2,,636.8,609.4333,673.3167,540.2167,511.0167,515.75
NM_138818.2,C9orf65,1.2194,,0.0047,0.0072,336.33,197.2,240.4,,205.8,198.6,187.5917,239.8,231.5667,250.3333
NM_144608.1,HEXIM2,0.8541,,0.0047,0.0072,336.33,200.5,171.2,,206.75,193.45,201.5167,170.3833,177.6167,165.925
NM_145165.2,CHURC1,0.8563,,0.0047,0.0072,336.33,1651.2,1414.0,,1636.5333,1605.1,1713.8833,1439.7,1441.7833,1361.9
NM_181359.1,IL6R,1.6301,,0.0047,0.0072,336.33,71.0,115.7,,74.6083,70.8333,67.7333,119.3667,127.7333,101.7
XM_926919.1,LOC643614,0.9004,,0.0047,0.0072,336.33,49.6,44.7,,50.9333,49.2,48.8333,44.6,45.7667,43.7667
XM_936710.1,KIAA0738,0.8937,,0.0047,0.0072,336.33,49.4,44.1,,50.7583,48.2,49.2333,45.05,43.1667,44.2167
XM_939391.1,C17orf67,0.8849,,0.0047,0.0072,336.33,58.8,52.0,,56.9167,60.2,59.3917,52.7333,50.7333,52.7
BC035864,BC035864,1.0778,,0.0048,0.0073,341.00,31.9,34.4,,31.6,31.7,32.4333,35.0333,34.3333,33.8167
BX102040,BX102040,1.2586,,0.0048,0.0073,341.00,43.0,54.1,,44.8833,40.5667,43.6667,51.6,54.1167,56.7667
NM_001296.3,CCBP2,0.8041,,0.0048,0.0073,341.00,74.4,59.8,,78.1167,71.3833,73.8167,63.1667,58.3333,58.0833
NM_001556.1,IKBKB,0.8531,,0.0048,0.0073,341.00,331.5,282.8,,325.175,347.6833,322.3,280.1583,279.2167,289.2
NM_003658.3,BARX2,0.7579,,0.0048,0.0073,341.00,65.2,49.4,,64.9417,65.55,65.0333,54.8,45.5,48.3333
NM_006558.1,KHDRBS3,0.6588,,0.0048,0.0073,341.00,272.2,179.3,,276.9083,296.65,245.4917,193.5,175.6,169.6917
NM_015953.3,NOSIP,0.8893,,0.0048,0.0073,341.00,1011.2,899.3,,1002.5833,1033.65,997.8083,869.85,925.65,903.3
NM_017573.3,PCSK4,0.7594,,0.0048,0.0073,341.00,113.7,86.4,,118.575,111.9833,110.8,90.2167,91.2333,78.2833
NM_017856.1,FAM51A1,1.1687,,0.0048,0.0073,341.00,173.7,203.0,,175.4333,175.6667,170.05,210.8333,204.35,194.15
NM_020247.3,CABC1,1.2004,,0.0048,0.0073,341.00,939.5,1127.7,,955.25,968.2333,896.4667,1087.6,1123.4833,1173.6833
NM_030649.1,CENTB5,0.8085,,0.0048,0.0073,341.00,214.0,173.0,,217.325,218.4167,206.4,178.3083,180.3167,161.05
NM_030674.2,SLC38A1,1.3626,,0.0048,0.0073,341.00,1086.4,1480.3,,1197.3,1089.55,982.9333,1495.9667,1524.9833,1421.95
NM_080591.1,PTGS1,0.6154,,0.0048,0.0073,341.00,146.6,90.2,,153.025,143.7,143.2833,109.4667,84.5917,79.3167
NM_207308.1,NUP210L,0.9444,,0.0048,0.0073,341.00,35.0,33.0,,34.6,35.5,34.8167,33.3833,33.05,32.65
XM_942010.1,LOC650098,1.1121,,0.0048,0.0073,341.00,43.6,48.5,,43.1833,42.45,45.1333,48.1,49.0833,48.2
AA432061,AA432061,1.0843,,0.0049,0.0074,345.68,32.1,34.8,,32.1,32.5167,31.55,34.7,34.1167,35.4667
AI143897,AI143897,0.9147,,0.0049,0.0074,345.68,34.7,31.8,,34.5,35.6,34.1167,32.3333,31.5167,31.4667
DA104205,DA104205,0.7081,,0.0048,0.0074,345.68,184.1,130.4,,179.7667,172.5,201.1833,124.9083,127.9083,138.6417
NM_000710.2,BDKRB1,0.8453,,0.0049,0.0074,345.68,49.9,42.2,,52.5083,49.2,48.1,42.2667,41.4833,42.8
NM_001004307.1,MGC33556,0.8476,,0.0049,0.0074,345.68,49.9,42.3,,51.2667,48.9833,49.4667,44.5,40.5667,41.9
NM_001031806.1,ALDH3A2,1.1904,,0.0049,0.0074,345.68,757.1,901.2,,794.4667,731.85,746.2667,868.9667,907.9,927.6333
NM_003088.2,FSCN1,0.8046,,0.0049,0.0074,345.68,508.5,409.2,,514.2667,503.4667,507.9667,416.975,435.5833,377.1833
NM_005904.2,SMAD7,0.843,,0.0049,0.0074,345.68,75.7,63.8,,75.1667,77.1583,74.6833,67.2917,60.5167,63.7167
NM_007317.1,KIF22,1.5253,,0.0049,0.0074,345.68,379.0,578.1,,347.4667,393.8333,397.7333,524.4833,580.7667,634.15
NM_014489.1,FRAG1,0.8589,,0.0049,0.0074,345.68,1590.8,1366.3,,1574.2167,1584.3,1614.025,1315.3333,1345.6667,1441.1333
NM_018217.1,C20orf31,1.2267,,0.0049,0.0074,345.68,308.2,378.0,,315.1333,297.9,311.7167,356.3333,385.3667,393.4167
NM_021055.1,TSC2,1.38,,0.0048,0.0074,345.68,507.0,699.7,,522.3,481.6333,518.0667,662.0333,677.1167,764.0833
NM_024636.1,STEAP4,1.5922,,0.0049,0.0074,345.68,36.8,58.6,,36.2,38.0333,36.3,52.1167,65.55,59.05
NM_152480.1,C19orf23,1.3177,,0.0049,0.0074,345.68,173.6,228.8,,189.475,165.0333,167.35,228.875,239.0833,218.7833
NM_152491.3,FLJ32569,0.9404,,0.0049,0.0074,345.68,37.7,35.5,,38.0333,37.0667,38.0167,35.0333,35.8667,35.4667
NM_153693.1,HOXC6,0.7705,,0.0049,0.0074,345.68,979.9,755.0,,1057.0667,938.4167,948.4833,759.7333,775.3,730.6
NM_173647.2,RNF149,0.8854,,0.0049,0.0074,345.68,692.2,612.8,,704.4833,676.0833,696.2,627.7833,620.3833,590.9667
NM_177954.1,DNCL2A,0.9236,,0.0049,0.0074,345.68,51.8,47.9,,52.85,52.1167,50.5333,48.2,47.75,47.65
NM_207309.1,UAP1L1,0.7771,,0.0049,0.0074,345.68,598.5,465.1,,604.4167,624.5583,567.7833,498.2,456.5333,442.2417
XM_933145.1,LOC645785,1.1498,,0.0049,0.0074,345.68,43.3,49.8,,44.1667,44.25,41.4833,50.8667,49.9833,48.4667
XM_934905.1,SUZ12P,0.8585,,0.0049,0.0074,345.68,72.8,62.5,,73.6083,74.5167,70.3,63.7667,63.8667,59.9167
BC016972,BC016972,0.8277,,0.0049,0.0075,350.35,51.8,42.9,,54.1333,49.1,52.35,43.8667,43.0667,41.7667
BE217861,BE217861,0.955,,0.005,0.0075,350.35,35.3,33.7,,35.05,35.2333,35.6667,34.1167,33.3667,33.7
NM_003195.4,TCEA2,0.8042,,0.0049,0.0075,350.35,519.8,418.0,,493.7333,520.4333,546.4917,436.275,402.125,416.2833
NM_003528.2,HIST2H2BE,1.0804,,0.005,0.0075,350.35,1459.5,1576.9,,1453.1667,1482.7167,1442.7833,1588.6,1543.05,1599.5
NM_004148.2,NINJ1,0.7444,,0.0049,0.0075,350.35,2421.3,1802.5,,2589.45,2231.0333,2457.1667,1841.6333,1838.0167,1730.1667
NM_004726.1,REPS2,1.3366,,0.0049,0.0075,350.35,181.4,242.4,,181.9833,185.5833,176.7167,226.0667,262.5667,240.0667
NM_005228.3,EGFR,1.459,,0.005,0.0075,350.35,192.3,280.6,,219.2667,181.8,178.4167,270.7833,297.925,273.7833
NM_012292.2,HMHA1,1.2934,,0.0049,0.0075,350.35,167.4,216.5,,156.675,164,182.6583,209.1667,217.9833,222.7083
NM_014226.1,RAGE,0.8024,,0.005,0.0075,350.35,395.9,317.7,,384.6833,404.9,398.4333,322.9167,337.2167,294.4167
NM_017722.2,TRMT1,1.1853,,0.005,0.0075,350.35,394.9,468.1,,397.95,380.9667,406.35,458.8333,489.85,456.4667
NM_017924.2,C14orf119,0.912,,0.005,0.0075,350.35,45.4,41.4,,44.4833,45.3167,46.4,41.2,42.2667,40.75
NM_020186.1,ACN9,0.8762,,0.005,0.0075,350.35,1131.4,991.3,,1116.15,1123.4833,1154.9,996.8833,951.4167,1027.05
NM_020530.3,OSM,0.9455,,0.0049,0.0075,350.35,42.1,39.8,,42.1667,42.0833,42.0333,39.1833,40.5667,39.6667
NM_032410.2,HOOK3,1.0785,,0.0049,0.0075,350.35,96.8,104.4,,96.8333,96.5,96.95,103.4333,107.0333,102.6583
NM_198321.2,GALNT10,0.7785,,0.005,0.0075,350.35,145.0,112.9,,143.7,150.4667,140.9917,122.1917,111.95,105.15
NM_205847.1,GMPPA,1.3038,,0.005,0.0075,350.35,63.2,82.4,,65.5,56.7667,67.8917,82.8417,82.3,82.0667
NM_207326.1,LOC149134,0.8477,,0.0049,0.0075,350.35,98.5,83.5,,96,102.9667,96.6333,82.4,86.45,81.6833
XR_000645.1,FLJ12355,0.7638,,0.0049,0.0075,350.35,427.8,326.7,,431.2667,419.1583,433.0667,357.7,327.4417,297.825
AI821496,AI821496,0.9021,,0.0051,0.0076,355.02,43.8,39.5,,43.1833,44.45,43.9,38.2167,40.1167,40.35
BM668830,BM668830,1.1218,,0.0051,0.0076,355.02,33.0,37.0,,32.2667,33.8167,32.9667,36.4,38.1667,36.55
NM_001014985.1,LOC388323,0.8854,,0.0051,0.0076,355.02,45.9,40.7,,45.5,46.2833,46,42.1667,39.0167,40.8667
NM_001219.2,CALU,1.7586,,0.0051,0.0076,355.02,958.8,1686.1,,921.05,952.8667,1004.2,1471.9167,1693.95,1922.4833
NM_006390.2,IPO8,0.7809,,0.0051,0.0076,355.02,734.0,573.2,,698.25,727.8,778.0833,577,542.5667,601.45
NM_012329.2,MMD,0.8732,,0.0051,0.0076,355.02,261.4,228.2,,268.45,256.1667,259.6667,227,220.9833,237
NM_014010.3,ASTN2,0.7888,,0.005,0.0076,355.02,234.5,185.0,,226.9,243.1333,233.7833,197.6667,171.8667,186.35
NM_014603.1,CDR2L,0.6744,,0.0051,0.0076,355.02,427.9,288.6,,387.3167,428.3333,472.1667,276.9667,292.6,296.4667
NM_016644.1,LOC51334,1.1703,,0.005,0.0076,355.02,85.5,100.1,,85.0417,81.6667,90.0167,98.7583,101.8667,99.6167
NM_017450.1,BAIAP2,1.794,,0.0051,0.0076,355.02,105.3,189.0,,107.9833,101.475,106.6667,164.2417,189.8583,216.4083
NM_020215.2,C14orf132,0.7191,,0.0051,0.0076,355.02,296.0,212.9,,312.3333,281.3333,295.15,230.4833,219.3,190.8333
NM_020789.2,IGSF9,0.799,,0.0051,0.0076,355.02,211.7,169.2,,212.4167,207.6167,215.2833,177.0083,176.55,154.9833
NM_022062.1,PKNOX2,0.772,,0.0051,0.0076,355.02,103.6,79.9,,98.7667,108.4167,103.7167,77.8167,86.3333,76.05
NM_032239.2,LARP2,1.2943,,0.0051,0.0076,355.02,202.2,261.7,,221.35,192.1667,194.2833,271.4333,255.2,258.7
NM_080758.1,TBX6,0.9259,,0.0051,0.0076,355.02,52.2,48.3,,52.35,51.1,53.0667,47.9333,49.0833,47.9
NM_153239.2,KIAA1924,1.0515,,0.0051,0.0076,355.02,33.5,35.3,,33.2333,33.4833,33.9,34.8667,35.7,35.2333
NM_153379.1,KREMEN1,0.8908,,0.0051,0.0076,355.02,108.4,96.6,,105.5,108.55,111.3417,98.5667,97.1,94.1583
NM_173515.2,CNKSR3,0.6994,,0.005,0.0076,355.02,273.2,191.1,,289.2,260.9417,270.1333,204.7833,202.8667,167.875
NM_198207.1,LASS1,0.9157,,0.0051,0.0076,355.02,50.4,46.2,,51.7333,49.3,50.2833,46.5333,45.6,46.4
XM_929439.1,LOC646515,1.0914,,0.0051,0.0076,355.02,43.8,47.8,,43.5,44.6167,43.3,48.4667,46.6333,48.3333
XM_931782.1,LOC653310,1.2563,,0.005,0.0076,355.02,156.8,197.0,,155.0083,163.4,152.2,193.5667,209.6,188.3833
XM_942885.1,LOC440928,0.6913,,0.0051,0.0076,355.02,130.6,90.3,,141,124.7833,126.55,100.65,84.7167,86.2833
BM674836,BM674836,0.8938,,0.0051,0.0077,359.69,36.0,32.2,,37.0667,34.8,36.1833,32.3333,32.4333,31.7833
NM_002616.1,PER1,1.1841,,0.0052,0.0077,359.69,50.9,60.3,,49.9833,50.8333,51.9667,63.05,60.45,57.5167
NM_006125.1,ARHGAP6,1.5916,,0.0052,0.0077,359.69,80.0,127.3,,67.65,83.6917,90.3083,123.7167,121.0917,137.6167
NM_006203.3,PDE4D,0.7229,,0.0052,0.0077,359.69,94.0,67.9,,92.4833,99.1167,90.4667,75.85,65.0333,63.5
NM_006647.1,NOXA1,0.8122,,0.0052,0.0077,359.69,128.4,104.3,,130.65,127.0833,127.4667,112.8,100.0167,100.5167
NM_007219.2,RNF24,1.3695,,0.0052,0.0077,359.69,163.8,224.3,,164.3333,167.8167,159.4,204.2,240.2,230.2083
NM_012200.2,B3GAT3,0.915,,0.0052,0.0077,359.69,157.3,144.0,,161.5167,153.3167,157.2667,143.2833,143.7,144.8917
NM_013434.3,CSEN,0.7164,,0.0052,0.0077,359.69,191.8,137.4,,210.35,183.4167,182.85,137.15,144.425,130.9333
NM_014314.2,DDX58,0.8173,,0.0051,0.0077,359.69,66.8,54.6,,66.5333,67.8833,66.1,58.1,50.8167,55.2
NM_015895.3,GMNN,1.4303,,0.0052,0.0077,359.69,280.8,401.6,,301.2667,280.8083,261.5917,366.4,428.5,412.4333
NM_017887.1,C1orf123,0.8275,,0.0052,0.0077,359.69,420.9,348.3,,444.7,407.8583,411.1167,359.8,341,344.4
NM_018657.3,MYNN,0.3365,,0.0052,0.0077,359.69,1343.3,452.0,,1650.0667,1198.7,1225.6167,599.3167,407.5167,378.225
NM_133467.2,CITED4,0.8103,,0.0052,0.0077,359.69,215.2,174.4,,210.8333,222.15,212.7917,163.0083,185.2333,175.6167
NM_173666.1,DTWD2,1.3532,,0.0052,0.0077,359.69,144.6,195.6,,161.4417,131.8583,141.9333,194.5417,200.9833,191.5
XM_938283.1,C17orf68,0.7422,,0.0052,0.0077,359.69,285.9,212.2,,274.6167,300.35,283.2667,231.4333,212.8833,193.8833
XM_939302.1,PPM1H,1.2845,,0.0052,0.0077,359.69,222.7,286.1,,222.3833,235.6,210.8583,271.9333,284.3833,302.7667
XM_940269.1,RYK,0.9089,,0.0051,0.0077,359.69,619.6,563.2,,605.9833,636.2333,616.9333,557.1083,573.1667,559.3167
NM_000300.2,PLA2G2A,0.6053,,0.0053,0.0078,364.36,306.2,185.3,,285.1167,331.8667,303.4,217.7833,183.3917,159.425
NM_001023571.1,IQCB1,1.2732,,0.0053,0.0078,364.36,864.0,1100.1,,866.1333,841.55,884.9167,1145.4417,1140.3833,1019.2083
NM_001029896.1,WDR45,1.2595,,0.0053,0.0078,364.36,140.4,176.8,,139.6083,138.8667,142.7667,164.2417,185.6333,181.375
NM_001973.2,ELK4,1.5357,,0.0053,0.0078,364.36,69.5,106.8,,69.15,74.1167,65.55,94.65,111.5333,115.2667
NM_003145.2,SSR2,1.5668,,0.0053,0.0078,364.36,2337.2,3661.9,,2267.1667,2438.8833,2308.8,3204.1,3933.25,3896.4167
NM_004030.1,IRF7,0.7905,,0.0052,0.0078,364.36,961.0,759.7,,1008.3667,908.5,968.9167,776.2333,788.0917,716.8667
NM_004113.3,FGF12,0.8682,,0.0053,0.0078,364.36,54.0,46.9,,56.1,52.3833,53.6,48.2,45.85,46.65
NM_004183.1,VMD2,0.7835,,0.0052,0.0078,364.36,87.0,68.2,,88.6583,87.5667,84.8083,74.5167,66.4167,63.9833
NM_005908.2,MANBA,0.6384,,0.0053,0.0078,364.36,814.0,519.6,,723.1167,903.5833,825.5583,525.0917,494.2667,540.6667
NM_005915.4,MCM6,0.8455,,0.0052,0.0078,364.36,78.8,66.6,,80.7167,79.75,75.9667,64.6167,69.9333,65.4
NM_006825.2,CKAP4,1.3029,,0.0053,0.0078,364.36,1345.7,1753.3,,1250.75,1489.6333,1307.9333,1747.1333,1734.75,1778.1667
NM_017821.3,RHBDL2,0.8274,,0.0053,0.0078,364.36,103.4,85.6,,100.4167,106.8667,103.0833,90.5667,81.5667,84.825
NM_018166.1,C1orf78,1.1955,,0.0052,0.0078,364.36,102.8,122.9,,104.6333,102.7333,101.05,119.4833,119.4917,130
NM_018964.3,SLC37A1,0.8145,,0.0053,0.0078,364.36,435.5,354.7,,433.6333,411.9917,462.3417,353.6,358.6167,351.9167
NM_020786.1,PDP2,1.2098,,0.0053,0.0078,364.36,71.4,86.4,,72.3417,70.3917,71.5,88.2833,89.9167,81.2083
NM_184042.1,VPS13B,0.8369,,0.0053,0.0078,364.36,67.6,56.6,,65.6333,70.0167,67.225,59.4,54.1167,56.3333
XM_928461.1,LOC653626,0.9262,,0.0053,0.0078,364.36,56.2,52.1,,54.9333,57.2167,56.4917,52.2167,51.4167,52.55
XM_939749.1,LOC650662,0.906,,0.0052,0.0078,364.36,36.8,33.3,,37.35,37.0667,35.8667,34.0167,32.5333,33.3667
AI700480,AI700480,1.0927,,0.0054,0.0079,369.03,37.7,41.2,,36.8667,37.2667,38.9,40.9333,41.1833,41.3667
AW204581,AW204581,1.1199,,0.0054,0.0079,369.03,56.6,63.4,,55.2833,56.3333,58.2,62.2333,62.7833,65.15
BC028133,BC028133,1.1667,,0.0053,0.0079,369.03,84.9,99.1,,86.9833,84.2917,83.4583,101.7,101.2083,94.4167
NM_000983.3,RPL22,0.8629,,0.0054,0.0079,369.03,2742.4,2366.4,,2775.1333,2620.3,2836.2667,2321.65,2373.15,2405
NM_001719.1,BMP7,0.7498,,0.0054,0.0079,369.03,184.7,138.5,,181.5333,177.4417,195.475,139.6,127.3,149.35
NM_002461.1,MVD,1.2666,,0.0054,0.0079,369.03,154.2,195.4,,148.0833,168.8417,146.7333,192.5833,199.3833,194.15
NM_002726.3,PREP,1.2495,,0.0054,0.0079,369.03,509.3,636.3,,534.1,484.8,510.05,614.0667,673.0917,623.3083
NM_004428.2,EFNA1,1.1126,,0.0054,0.0079,369.03,1537.7,1710.9,,1536.55,1520.55,1556.2833,1759.7667,1717.7333,1656.7833
NM_004508.2,IDI1,1.4247,,0.0053,0.0079,369.03,124.4,177.2,,139.1833,120.1417,115.1333,189.75,171,171.575
NM_005793.3,NME6,1.1652,,0.0053,0.0079,369.03,111.0,129.3,,105.4,115.3833,112.4083,131.75,129.7,126.5667
NM_014912.3,CPEB3,1.7752,,0.0054,0.0079,369.03,177.4,314.9,,179.7667,166.6583,186.35,277.1167,311.15,362.2
NM_015432.2,PLEKHG4,0.7293,,0.0053,0.0079,369.03,584.6,426.3,,621.8667,566.1083,567.3833,469.7,416.8917,395.6917
NM_016032.2,ZDHHC9,1.6007,,0.0054,0.0079,369.03,184.9,296.0,,177.7167,183.0167,194.4167,257.9167,313.5083,320.75
NM_024759.1,NPAL2,0.861,,0.0053,0.0079,369.03,89.3,76.9,,89.8,92.1167,86.0417,79.6333,75.0083,76.05
NM_177951.1,PPM1A,1.4715,,0.0053,0.0079,369.03,71.8,105.7,,83.5917,64.4583,68.7667,105.9167,102.4083,108.85
AI806920,AI806920,1.1448,,0.0054,0.008,373.70,31.1,35.6,,31.0333,31.4,30.8833,37.25,34.8333,34.8
BM919824,BM919824,0.9259,,0.0055,0.008,373.70,63.3,58.6,,63.6417,61.65,64.5,58.7667,58.7,58.2333
NM_000022.2,ADA,0.873,,0.0054,0.008,373.70,527.5,460.5,,532.95,522.6833,526.9083,459.5,441.0083,481.9333
NM_001439.2,EXTL2,1.3583,,0.0054,0.008,373.70,372.3,505.7,,396.5167,360.9,360.675,535.0167,520.25,464.7083
NM_002210.2,ITGAV,1.3185,,0.0055,0.008,373.70,494.2,651.7,,542.1167,452.65,491.9833,666.2833,627.625,661.7917
NM_005371.3,METTL1,1.1971,,0.0055,0.008,373.70,339.2,406.1,,343.5833,346.7917,327.5333,400.8167,427.0833,391.15
NM_016452.1,CAPN9,0.8649,,0.0054,0.008,373.70,44.5,38.5,,43.95,45.9333,43.7667,39.65,39.1,36.8667
NM_022910.1,NDRG4,0.8954,,0.0054,0.008,373.70,51.9,46.4,,51.5167,50.75,53.3333,45.5333,47.65,46.1333
NM_024320.2,ATAD4,1.5021,,0.0054,0.008,373.70,637.3,957.2,,656.1333,660.2167,597.4667,850.175,1009.125,1022.3833
NM_032230.1,C12orf26,0.6316,,0.0055,0.008,373.70,535.6,338.3,,584.85,479.7417,547.4833,371.6083,341.3667,305.1167
NM_133496.3,SLC30A7,1.6759,,0.0055,0.008,373.70,360.0,603.3,,415.2333,322.0333,348.8167,563.2833,674.35,577.9833
NM_152737.1,RNF182,0.8236,,0.0055,0.008,373.70,48.4,39.8,,50.3167,46.3833,48.4667,40.1,41.5833,37.9
NM_173491.1,LSM11,0.7909,,0.0055,0.008,373.70,62.7,49.6,,63.4167,59.5833,65.2333,53.0667,47.55,48.3333
NM_173842.1,IL1RN,0.6977,,0.0054,0.008,373.70,64.4,44.9,,65.6333,68.5333,59.3917,49.5833,43.6667,41.9
BP423072,BP423072,0.9453,,0.0055,0.0081,378.38,38.6,36.5,,38.4833,38.5,38.9,35.8333,36.65,37.0667
BX537506,BX537506,0.5525,,0.0055,0.0081,378.38,3341.4,1846.1,,3047.75,3820.2333,3204.1,2141.45,1741.25,1687.3167
CR606596,CR606596,0.9699,,0.0056,0.0081,378.38,37.5,36.3,,37.0667,37.65,37.6833,36.2333,36.3667,36.4167
DA652386,DA652386,1.0807,,0.0055,0.0081,378.38,34.5,37.2,,34.2833,34.4,34.7167,37.7167,36.2667,37.7833
NM_001003931.1,PARP3,0.7672,,0.0056,0.0081,378.38,229.1,175.8,,220.0667,232,235.5333,185.2833,159.1,184.2417
NM_001954.3,DDR1,0.7654,,0.0055,0.0081,378.38,1855.1,1419.9,,1704.0833,1943.6167,1927.4167,1379.6833,1455.25,1425.825
NM_003019.4,SFTPD,0.8285,,0.0055,0.0081,378.38,64.3,53.3,,68.3,61.4667,63.45,53.6167,53.1667,53.1333
NM_003226.2,TFF3,0.7747,,0.0055,0.0081,378.38,1453.1,1125.7,,1509.2333,1344.2667,1512.3167,1129.55,1166.1833,1083.05
NM_004927.2,MRPL49,1.2387,,0.0055,0.0081,378.38,2851.5,3532.1,,2749.0333,2920.2833,2888,3319.4333,3581.6167,3706.4
NM_015012.1,TMEM41B,1.4515,,0.0055,0.0081,378.38,904.4,1312.7,,907.1667,863.1333,944.7333,1179.1333,1350.5,1420.6
NM_015027.1,KIAA0251,1.2959,,0.0055,0.0081,378.38,92.3,119.6,,87.0833,96.95,93.1833,124.625,123.125,111.5667
NM_024295.3,DERL1,1.2202,,0.0055,0.0081,378.38,653.4,797.3,,705.85,622.2917,635.0667,790.6833,798.9333,802.2833
NM_033550.3,TP53RK,1.2933,,0.0056,0.0081,378.38,259.3,335.4,,239,278.2833,262.2333,320.0833,346.8167,339.8667
NM_145647.1,WDR67,0.8544,,0.0055,0.0081,378.38,325.0,277.7,,318.1833,331.4167,325.5833,286.675,284.6333,262.4
NM_182664.1,RASSF5,0.7779,,0.0055,0.0081,378.38,55.4,43.1,,57.625,54.9167,53.8667,47.0667,41.8333,40.75
XM_030729.7,FAM22F,0.9427,,0.0055,0.0081,378.38,50.5,47.6,,49.7333,50.9333,50.8167,47.15,47.3167,48.3333
XR_000781.1,LOC390226,1.1353,,0.0055,0.0081,378.38,47.2,53.6,,46.4167,47.1333,48,51.95,53.1667,55.6333
AF131834,AF131834,0.6724,,0.0056,0.0082,383.05,69.2,46.5,,73.5167,72.3333,62.2333,49.65,47.8,42.3917
AK093193,AK093193,1.154,,0.0056,0.0082,383.05,33.5,38.6,,33.9167,32.9667,33.4833,36.9667,38.8,40.1167
AW273730,AW273730,1.0448,,0.0056,0.0082,383.05,33.5,35.0,,33.6167,33.7,33.05,35.2333,35.0333,34.6
BX104024,BX104024,0.6027,,0.0056,0.0082,383.05,122.3,73.7,,120.5167,135.3167,112.05,85.4917,70.7333,66.1583
NM_001823.3,CKB,1.2652,,0.0056,0.0082,383.05,5396.4,6827.7,,5007.65,5591.0333,5612.9,6642.3167,6676.4,7177.45
NM_003929.1,RAB7L1,1.1303,,0.0056,0.0082,383.05,890.0,1006.0,,876.55,926.8,867.7333,1020.8167,984.9833,1012.45
NM_004089.3,TSC22D3,0.7176,,0.0056,0.0082,383.05,1053.5,755.9,,1072.1833,1095.1667,995.6667,841.55,749.1917,685.1
NM_015169.3,RRS1,1.3473,,0.0056,0.0082,383.05,985.3,1327.4,,935.55,1031.9333,990.6667,1264.05,1282.2333,1443.15
NM_018666.1,SAGE1,0.6858,,0.0056,0.0082,383.05,128.2,87.9,,140.4,122.6333,122.2667,95.1417,89.3,79.9167
NM_022780.2,FLJ13910,1.0522,,0.0056,0.0082,383.05,64.4,67.8,,64.4667,64.9,63.95,68.8833,67.5167,67.0167
NM_030922.5,NIPA2,1.3412,,0.0056,0.0082,383.05,755.7,1013.6,,760.45,752.5,754.3167,936.7167,1102.1167,1008.7917
NM_030952.1,NUAK2,0.7018,,0.0056,0.0082,383.05,113.0,79.3,,103.8333,124.3167,111.6833,82.925,76.325,78.7417
NM_203444.1,ABCB9,0.9339,,0.0056,0.0082,383.05,56.1,52.3,,56.6333,55.2833,56.25,52.0167,51.6167,53.4333
AA431757,AA431757,0.9249,,0.0057,0.0083,387.72,40.4,37.4,,39.6667,40.8667,40.65,38.1167,36.65,37.3167
DA240288,DA240288,1.0964,,0.0057,0.0083,387.72,38.4,42.1,,38.2167,38.6,38.4583,41.1,43.4167,41.9
NM_004988.3,MAGEA1,1.2967,,0.0057,0.0083,387.72,495.1,642.0,,458,516,513.5667,643.9167,608.3167,675.5167
NM_005778.1,RBM5,0.8438,,0.0057,0.0083,387.72,1378.3,1163.1,,1359.8,1448.65,1329.2833,1191.9667,1166.8833,1131.1167
NM_006280.1,SSR4,1.2246,,0.0057,0.0083,387.72,6475.8,7930.4,,6739.5833,6267.0333,6429.5167,7493.4,8046.6,8271.6833
NM_012083.2,FRAT2,0.8803,,0.0057,0.0083,387.72,1184.3,1042.5,,1167.1833,1170.9,1215.3167,1085.1333,1025.05,1018.4667
NM_015669.2,PCDHB5,0.8926,,0.0057,0.0083,387.72,44.4,39.7,,44.9833,44.0833,44.25,40.3833,40.65,38.0167
NM_021922.2,FANCE,0.8192,,0.0057,0.0083,387.72,373.2,305.7,,352.075,387.9417,380.4667,314.7667,308.5833,294.1333
NM_022496.2,ACTR6,0.6831,,0.0057,0.0083,387.72,666.3,455.2,,727.9167,628.05,647.05,476.5,484.7,408.325
NM_022896.1,LPIN3,0.6589,,0.0057,0.0083,387.72,211.4,139.3,,190.1667,229.7,216.3833,152.3667,129.5833,136.9167
NM_024827.1,HDAC11,0.8254,,0.0057,0.0083,387.72,300.6,248.1,,290.7167,296.3833,315.1333,257.0583,251.7,235.9833
NM_030915.1,LBH,1.0816,,0.0057,0.0083,387.72,39.1,42.3,,38.4833,39.3333,39.45,42.45,41.3333,43.0667
NM_032221.3,CHD6,0.7161,,0.0057,0.0083,387.72,242.3,173.5,,247.1667,231.5417,248.4167,194.6333,172.8333,155.1833
NM_032701.2,SUV420H2,0.7152,,0.0057,0.0083,387.72,738.7,528.3,,697.7,773.1667,747.15,560.3833,563.85,466.6667
NM_033020.2,TRIM33,1.1896,,0.0057,0.0083,387.72,477.7,568.3,,504.5833,460.7667,468.8917,577.8167,579.0833,548.4917
NM_033092.1,TRIM5,1.2213,,0.0057,0.0083,387.72,97.6,119.2,,101.6667,93.0833,98.35,121.2833,123.4833,113.2167
NM_054022.2,GOSR2,1.2095,,0.0057,0.0083,387.72,393.6,476.1,,405.4333,390.8,384.8167,454.55,502.675,472.1667
NM_138401.2,LOC93343,0.883,,0.0057,0.0083,387.72,1775.8,1568.1,,1716.85,1833.4333,1779.1667,1568.1667,1600.6667,1536.1167
NM_145298.4,APOBEC3F,0.7647,,0.0057,0.0083,387.72,98.0,74.9,,105.1667,90.8,98.575,75.4583,76.5917,72.825
NM_173811.2,FLJ32675,1.1381,,0.0057,0.0083,387.72,119.2,135.7,,119.6667,117.4167,120.5667,135.2583,141,130.9333
XM_940036.1,NR1D2,0.8536,,0.0057,0.0083,387.72,90.9,77.6,,88.775,91.0333,93.05,76.4833,81.8,74.75
NM_001008406.1,BCAP29,1.2815,,0.0058,0.0084,392.39,615.5,788.8,,668.5833,582.2333,599.1333,816.7583,795.9917,754.9417
NM_001024809.2,RARA,0.7021,,0.0058,0.0084,392.39,288.8,202.8,,293.85,291.5,281.3333,222.1583,216.3,173.5833
NM_001031802.1,LOC352909,0.8627,,0.0058,0.0084,392.39,68.3,58.9,,68.5,68.8,67.5,62.2333,56.65,57.9333
NM_003275.1,TMOD1,0.7615,,0.0058,0.0084,392.39,86.3,65.8,,80.9833,91.15,87.2,70.5583,64.4833,62.4833
NM_004284.2,CHD1L,1.1806,,0.0058,0.0084,392.39,260.4,307.4,,259.2917,268.7833,253.275,294,308.7917,319.9833
NM_004383.1,CSK,1.3234,,0.0058,0.0084,392.39,1203.9,1593.2,,1126.8167,1310.6167,1181.4667,1558.75,1536.55,1688.6
NM_004900.3,APOBEC3B,0.7665,,0.0058,0.0084,392.39,479.1,367.2,,446,500.45,492.5583,368.0833,388.2083,346.5417
NM_004934.2,CDH18,0.8548,,0.0058,0.0084,392.39,45.6,38.9,,45.9,45.5,45.2667,39.2833,40.9,36.75
NM_015379.3,BRI3,0.8412,,0.0057,0.0084,392.39,4466.9,3757.6,,4434.3833,4561.6667,4406.2667,3925.9667,3835.3667,3523.5333
NM_015701.2,C2orf30,1.4308,,0.0058,0.0084,392.39,461.2,659.9,,526.0667,401.7667,464.1667,667,665.3667,647.4667
NM_016735.1,LIMK1,1.1299,,0.0058,0.0084,392.39,1080.4,1220.7,,1095.1667,1065.4167,1080.7667,1202.7333,1190.6667,1270.1
NM_018040.1,GPATC2,0.7837,,0.0057,0.0084,392.39,319.8,250.6,,333.0833,299.625,327.725,265.8167,245.75,241.0167
NM_018267.2,H2AFJ,0.7673,,0.0057,0.0084,392.39,98.6,75.7,,103.7167,93.875,98.575,80.2333,69.7,77.5417
NM_018645.3,HES6,1.634,,0.0058,0.0084,392.39,1373.1,2243.5,,1366.55,1350.5,1402.6333,1953.3333,2299.5833,2513.9667
NM_019848.2,SLC10A3,1.1464,,0.0057,0.0084,392.39,311.4,357.0,,303.1667,312.1833,318.9667,342.875,365.0083,363.4167
NM_020239.2,CDC42SE1,1.3284,,0.0058,0.0084,392.39,273.9,363.9,,270.025,297.9,255.5167,344.0667,382.4667,366.1167
NM_031294.2,LRRC48,0.9034,,0.0058,0.0084,392.39,55.0,49.7,,53.9833,54.2,56.7667,50.5167,49.25,49.2167
NM_033260.2,FOXQ1,0.4333,,0.0058,0.0084,392.39,120.6,52.3,,139.775,101.3917,123.725,65.025,49.6167,44.2167
NM_052966.1,C1orf24,1.4303,,0.0057,0.0084,392.39,168.2,240.6,,188.8583,150.3583,167.7167,226.15,247.85,248.6333
NM_133265.2,AMOT,0.6909,,0.0058,0.0084,392.39,209.0,144.4,,229.7,198.05,200.5917,157.275,141.1333,135.6
NM_138999.1,NETO1,0.7751,,0.0058,0.0084,392.39,224.2,173.8,,231.05,221.4667,220.325,186.9333,178.0833,157.7
NM_199001.1,MGC59937,0.7183,,0.0058,0.0084,392.39,547.8,393.5,,589.3667,496.2167,562.05,410.1833,389.0667,381.7833
NM_199342.1,CCDC23,0.802,,0.0058,0.0084,392.39,1075.2,862.3,,1143.1833,1042.1583,1043.4667,868.9667,896.3167,823.3
XM_931960.1,LOC643982,0.9468,,0.0058,0.0084,392.39,39.7,37.6,,39.55,39.6833,39.95,38.3333,37.0667,37.45
XM_938305.1,DKFZp434M131,1.1315,,0.0058,0.0084,392.39,48.9,55.4,,50.0333,47.3167,49.4667,54.4167,54.6,57.1
BQ030245,BQ030245,0.9148,,0.0058,0.0085,397.06,38.5,35.2,,39.35,37.55,38.5833,34.7,35.8,35.1333
NM_000202.2,IDS,0.8568,,0.0058,0.0085,397.06,650.7,557.5,,635.8667,647.95,668.6667,579.7667,563.2833,530.5917
NM_000221.1,KHK,0.7473,,0.0058,0.0085,397.06,101.5,75.9,,98.9833,110.3083,95.775,79.5333,75.15,73.0167
NM_001009913.1,DKFZp686O24166,0.7334,,0.0058,0.0085,397.06,469.4,344.3,,483.3833,491.2833,435.5833,375.1667,336.1667,323.5167
NM_004447.4,EPS8,0.6949,,0.0058,0.0085,397.06,83.9,58.3,,81.425,84.0833,86.2167,67.4,52.5,55.9667
NM_005294.1,GPR21,1.1204,,0.0058,0.0085,397.06,48.4,54.2,,48.9333,49.3,46.95,54.1833,52.85,55.6333
NM_007083.3,NUDT6,0.8635,,0.0058,0.0085,397.06,203.8,176.0,,204.6333,195.8417,211.1917,180.9917,171.8,175.2333
NM_014764.2,DAZAP2,0.8343,,0.0058,0.0085,397.06,4521.9,3772.5,,4652.9667,4248.45,4677.5167,3810.9667,3742.4667,3764.3
NM_015360.2,SKIV2L2,0.6944,,0.0059,0.0085,397.06,523.7,363.7,,515.75,525,530.5917,417.8,363.2167,316.9833
NM_016166.1,PIAS1,1.2474,,0.0059,0.0085,397.06,277.4,346.1,,264,299.1333,270.4333,333.4,348.6833,356.5417
NM_019598.2,KLK12,1.2361,,0.0058,0.0085,397.06,54.7,67.6,,54.6667,56.4,53.0667,65.7833,72.1,65.15
NM_021245.2,MYOZ1,0.7146,,0.0058,0.0085,397.06,87.5,62.5,,86.2667,82.4,94.0833,61.5833,68.5333,57.825
XM_927305.1,LOC653412,0.6494,,0.0059,0.0085,397.06,175.6,114.0,,186.55,187.2333,155.05,121.9667,114.75,105.9583
XM_930225.1,LOC647191,0.949,,0.0059,0.0085,397.06,33.8,32.1,,34,33.8167,33.6833,32.1333,32.6333,31.5667
XM_932353.1,LOC653203,0.9356,,0.0058,0.0085,397.06,42.9,40.1,,42.55,42.9667,43.1667,39.65,41.1,39.6667
XM_934795.1,LOC653566,1.3072,,0.0058,0.0085,397.06,1872.4,2447.6,,1689.15,1998.6167,1944.55,2523.1667,2361.0167,2461.35
XM_938141.1,LOC647954,1.6697,,0.0058,0.0085,397.06,287.2,479.5,,278.9833,294.9833,287.8,412.6083,533.3417,500.9833
XM_939016.1,LOC647916,0.8324,,0.0059,0.0085,397.06,584.7,486.8,,576.15,614.5667,564.65,472.8667,480.8167,507.2333
AK091091,AK091091,1.1675,,0.0059,0.0086,401.73,565.6,660.3,,547.8667,601.3667,549.05,660.2167,659.3667,661.35
BQ884345,BQ884345,0.7186,,0.0059,0.0086,401.73,108.6,78.0,,98.7667,117.7667,110.1333,79.6333,74.7,79.9167
BX106221,BX106221,0.8007,,0.0059,0.0086,401.73,59.7,47.8,,56.1,60.3083,62.75,48.8333,45.6,48.9333
CA313274,CA313274,0.8785,,0.006,0.0086,401.73,39.8,34.9,,39.275,39.4333,40.65,34.1167,34.2333,36.55
NM_000189.4,HK2,2.0888,,0.0059,0.0086,401.73,174.2,363.8,,159.4333,180.9667,183.175,310.5,359.2083,431.85
NM_001012715.1,C9orf106,0.6207,,0.006,0.0086,401.73,101.7,63.1,,102.55,111.1583,92.2333,70.75,65.0333,54.6333
NM_001612.4,ACRV1,0.897,,0.0059,0.0086,401.73,101.6,91.2,,99.5,104.85,100.675,90.2167,93.3833,89.9833
NM_003714.2,STC2,0.6846,,0.006,0.0086,401.73,441.7,302.4,,481.7667,437.0583,409.1833,315.0833,321.85,272.65
NM_004730.1,ETF1,1.2387,,0.0059,0.0086,401.73,564.7,699.6,,569.9,580.9,544.0833,699.4333,661.1,740.4333
NM_015516.3,LRRC54,1.6493,,0.0059,0.0086,401.73,58.9,97.1,,57,62.1667,57.65,84.8,109.1833,98.9833
NM_016140.2,CGI-38,0.901,,0.0059,0.0086,401.73,33.6,30.3,,32.45,34.1167,34.2167,30.0167,30.75,30.0167
NM_016358.1,IRX4,1.2103,,0.0059,0.0086,401.73,1915.0,2317.8,,1921.6,1933.4,1890.2833,2180.9667,2343.6167,2436.1583
NM_033421.2,C20orf161,0.8313,,0.0059,0.0086,401.73,92.8,77.1,,97.4667,89.5917,91.4,80.025,77.3333,74.0917
NM_153750.1,C21orf81,0.7065,,0.0059,0.0086,401.73,105.3,74.4,,116.4,97.7417,102.7333,76.9917,71.2667,75.1167
NM_198055.1,ZNF42,0.8435,,0.0059,0.0086,401.73,864.7,729.4,,852.1667,832.9667,910.9,726.15,747.8333,714.6333
NM_207435.1,FLJ40142,0.8278,,0.0059,0.0086,401.73,183.5,151.9,,186.4833,184.2417,179.6917,154.7,160.0333,141.45
XM_374004.2,LOC389025,0.741,,0.006,0.0086,401.73,91.8,68.0,,98.0333,86.0333,91.6667,66.525,73.5833,64.2583
XM_939368.1,LOC654103,1.5106,,0.006,0.0086,401.73,502.2,758.5,,544.5583,509.9833,455.9333,796.725,806.2667,679.3917
XM_941898.1,KIAA0514,0.8166,,0.0059,0.0086,401.73,140.1,114.4,,145.15,132.8583,142.5,118.7083,108.575,116.1167
CA432375,CA432375,1.0696,,0.006,0.0087,406.40,34.6,37.1,,34,34.8,35.1333,37.65,36.8667,36.65
NM_002501.2,NFIX,0.6483,,0.006,0.0087,406.40,4995.7,3238.9,,5179.15,5346.25,4502.8167,3618.3333,3230.95,2906.4
NM_003844.2,TNFRSF10A,1.5754,,0.006,0.0087,406.40,300.4,473.3,,303.8333,306.7917,290.8417,496.5833,518.45,411.7167
NM_004291.2,CART,1.4552,,0.006,0.0087,406.40,51.1,74.4,,51.5167,54.9833,47.2167,74.9333,81,67.9
NM_016621.2,PHF21A,0.7531,,0.006,0.0087,406.40,1272.2,958.1,,1283.4583,1329.15,1206.9333,1047.2667,946.8,886.9
NM_020443.2,NAV1,0.7288,,0.006,0.0087,406.40,92.0,67.0,,91.9333,91.15,92.875,72.8583,71.0083,58.2333
NM_023940.2,RASL11B,0.694,,0.006,0.0087,406.40,98.1,68.1,,96,102.4167,95.95,77.4417,68.3,59.6167
NM_031490.2,LONPL,1.1516,,0.006,0.0087,406.40,542.5,624.7,,563.35,524.8333,539.9,614.35,646.1833,614.0667
NM_033625.1,RPL34,1.1492,,0.006,0.0087,406.40,1678.0,1928.4,,1659.1833,1709.5667,1665.65,1843.8,1951.45,1993.1333
NM_080611.3,DUSP15,0.8758,,0.006,0.0087,406.40,51.7,45.3,,53.8167,50.3167,51,45.2667,44.3167,46.25
NM_173681.3,ATG9B,1.1679,,0.006,0.0087,406.40,103.2,120.5,,97.5917,108.3,103.85,121.5333,118.6167,121.3
XM_926884.1,LOC653323,0.8298,,0.006,0.0087,406.40,73.0,60.6,,69.7167,74.3,75.15,57.9333,60.45,63.5
XM_930109.1,LOC644075,1.3462,,0.006,0.0087,406.40,49.0,65.9,,51.1,49.8333,46.1333,67.9833,69.7,60.4833
AI560230,AI560230,0.8785,,0.0061,0.0088,411.07,37.0,32.5,,37.7667,36.2,37.15,33.0167,31.15,33.4833
BM680304,BM680304,1.0775,,0.0061,0.0088,411.07,41.4,44.6,,41.1667,41.0167,42.0333,44.7833,45.4167,43.65
BQ068637,BQ068637,0.9103,,0.0061,0.0088,411.07,58.9,53.7,,59.9833,59.6833,57.2167,54.1833,54.1167,52.7
NM_001008397.1,LOC493869,0.7226,,0.0061,0.0088,411.07,145.3,105.0,,154.15,143.8333,138.3333,112.0167,93.3833,110.6333
NM_001008703.1,C6orf1,0.8649,,0.0061,0.0088,411.07,3187.7,2757.1,,3178.1,3059.5667,3331.2667,2714.2,2772.1667,2785.5833
NM_001025466.1,LOC338797,1.1453,,0.006,0.0088,411.07,34.6,39.6,,34.7667,33.1833,35.7667,40.65,39.4,38.7
NM_001724.3,BPGM,0.8799,,0.0061,0.0088,411.07,279.8,246.2,,285.8333,269.7667,284.2,249.8833,238.75,250.2333
NM_001918.1,DBT,1.1364,,0.0061,0.0088,411.07,1968.6,2237.2,,1936.3167,2053.0333,1919.0167,2192.75,2288.7833,2231.0333
NM_002293.2,LAMC1,1.5439,,0.0061,0.0088,411.07,1730.3,2671.4,,1769.45,1878.15,1558.75,2676.55,2944.5167,2419.05
NM_005226.2,EDG3,0.4562,,0.0061,0.0088,411.07,1433.3,653.9,,1733.2833,1252.2833,1356.5667,714.05,612.3333,639.5167
NM_014479.2,ADAMDEC1,0.9538,,0.0061,0.0088,411.07,37.9,36.1,,37.45,38.1333,38.1167,35.7167,36.1833,36.55
NM_018461.2,PPP2R2D,1.1446,,0.0061,0.0088,411.07,494.7,566.3,,491.35,506.4083,486.6667,542.2833,580.0667,577.2083
NM_030771.1,CCDC34,0.9192,,0.0061,0.0088,411.07,872.4,802.0,,883.8167,880.3667,853.45,785.9,802.4667,817.9
NM_032119.1,MASS1,0.7552,,0.0061,0.0088,411.07,123.0,92.9,,126.6583,119.25,123.175,94.4,101.55,83.6
NM_032357.2,MGC12981,0.9207,,0.0061,0.0088,411.07,417.2,384.1,,421.8333,411.1167,418.6833,390.9167,388.0167,373.6167
NM_173550.2,C9orf93,0.7685,,0.0061,0.0088,411.07,85.5,65.7,,88.2167,80.775,87.8167,67.7417,69.5333,60.3
BG204471,BG204471,1.1341,,0.0062,0.0089,415.75,40.0,45.3,,40.15,38.9833,40.75,44.6,44.3167,47.0667
NM_000033.2,ABCD1,0.8668,,0.0062,0.0089,415.75,285.8,247.8,,287.075,283.1,287.325,233.95,256.2333,253.6917
NM_000130.2,F5,1.2012,,0.0062,0.0089,415.75,47.3,56.8,,47.4833,50.3167,44.25,57.2167,56.0833,57.1
NM_000366.5,TPM1,1.4712,,0.0061,0.0089,415.75,2067.6,3041.9,,2124.9833,2146.25,1938.1333,3332.7,3088.4833,2734.55
NM_001087.2,AAMP,1.0791,,0.0062,0.0089,415.75,417.6,450.7,,410.4333,426.55,416.0333,458.5667,444.7,448.8
NM_002587.3,PCDH1,1.2905,,0.0062,0.0089,415.75,67.1,86.6,,69.6083,67.0833,64.6167,81.0167,86.2,92.8583
NM_004354.1,CCNG2,0.6123,,0.0062,0.0089,415.75,190.7,116.8,,199.3917,166.6583,208.8417,129.05,109.45,112.8
NM_007362.2,NCBP2,0.7955,,0.0062,0.0089,415.75,1610.1,1280.8,,1579.4833,1701.3833,1553.1833,1366.85,1235.2167,1244.5
NM_018083.3,ZNF358,0.838,,0.0062,0.0089,415.75,1257.8,1054.0,,1245.1167,1234.1,1294.9833,996,1112.1333,1057.0667
NM_025233.4,COASY,1.1251,,0.0062,0.0089,415.75,1681.6,1891.9,,1759.7667,1650.0667,1637.6,1876.6,1907.3333,1891.9167
NM_032222.1,FLJ22374,1.4663,,0.0062,0.0089,415.75,120.5,176.8,,127.4667,120.5333,114.0083,182.55,191.4667,157.9917
NM_032943.2,SYTL2,0.7758,,0.0062,0.0089,415.75,58.3,45.2,,61.8667,54.0333,59.225,46.25,43.3333,46.1333
NM_138278.1,BNIPL,0.7974,,0.0062,0.0089,415.75,94.3,75.2,,92.15,98.25,92.5667,80.8,74.7,70.4
NM_138794.1,LYPLAL1,1.1672,,0.0062,0.0089,415.75,1589.7,1855.5,,1534.9333,1575.5833,1661.2667,1825.9167,1818.3667,1924.1167
NM_173215.1,NFAT5,0.7693,,0.0062,0.0089,415.75,127.2,97.8,,133.5667,128.2,120.0917,105.4917,96.2167,92.225
NM_173858.1,VN1R5,1.1502,,0.0062,0.0089,415.75,62.0,71.3,,58.7667,63.4333,63.95,70.85,70.5667,72.55
NM_198319.1,PRMT1,1.1631,,0.0062,0.0089,415.75,1613.6,1876.8,,1533.9167,1611.25,1700.05,1897.1667,1879.3333,1854.2167
XM_929907.1,CRIM2,0.7877,,0.0062,0.0089,415.75,65.5,51.6,,67.7333,68.1167,60.8667,52.65,52.9667,49.2167
AI628074,AI628074,0.8742,,0.0063,0.009,420.42,39.4,34.5,,38.8833,38.9833,40.4,33.0167,34.6167,35.8
AI769604,AI769604,0.871,,0.0064,0.009,420.42,42.9,37.4,,41.8667,42.2667,44.7667,38.2167,36.3667,37.6667
CD674265,CD674265,0.8601,,0.0063,0.009,420.42,49.5,42.5,,48.7333,51.3667,48.35,40.8333,42.9333,43.9333
NM_001372.2,DNAH9,1.0385,,0.0063,0.009,420.42,35.6,36.9,,35.5333,35.7,35.45,37.35,36.4833,36.9667
NM_002203.2,ITGA2,0.7278,,0.0063,0.009,420.42,159.6,116.1,,171.2333,158.6833,149.6,126.475,107.9167,114.8
NM_002758.2,MAP2K6,0.6692,,0.0063,0.009,420.42,103.8,69.5,,100.0333,109.9167,101.6833,79.6333,70.2333,59.9167
NM_003544.2,HIST1H4B,0.7492,,0.0063,0.009,420.42,59.6,44.6,,62.7167,61.2,55.0667,45.9833,41.4333,46.65
NM_004389.2,CTNNA2,1.7204,,0.0063,0.009,420.42,39.3,67.6,,36,42.9667,39.2,59.1833,68.0333,76.6833
NM_004758.1,BZRAP1,0.8056,,0.0063,0.009,420.42,80.1,64.6,,76.6833,85.2833,78.6833,65.025,66.8833,61.8667
NM_005232.3,EPHA1,0.7975,,0.0063,0.009,420.42,355.0,283.1,,354.0833,350.7583,360.1167,302.0417,291.2333,257.9167
NM_005539.2,INPP5A,0.8434,,0.0063,0.009,420.42,781.6,659.2,,787.6333,775.1,782.2333,668.1,694.95,617.0833
NM_012229.2,NT5C2,0.8567,,0.0064,0.009,420.42,1253.6,1074.0,,1260.1833,1276.4333,1224.8167,1114.75,1095.1667,1014.7667
NM_014333.2,IGSF4,0.8062,,0.0063,0.009,420.42,178.4,143.8,,189.0667,173.05,173.45,147.4083,135.9917,148.35
NM_015340.3,LARS2,0.9345,,0.0063,0.009,420.42,447.9,418.6,,440.2333,446.3,457.4667,421.5333,420.5333,413.7333
NM_019594.2,LRRC8A,1.4769,,0.0063,0.009,420.42,138.8,205.0,,139.1833,130.6167,147.1583,182.5833,213.6833,220.9
NM_021944.1,C14orf93,0.7354,,0.0063,0.009,420.42,377.1,277.3,,373.8917,353.2667,406.0417,296.4917,279.2667,257.6417
NM_022120.1,OXCT2,0.7933,,0.0063,0.009,420.42,160.2,127.1,,160.7167,154.1167,165.8583,130.5667,134.3167,116.95
NM_032322.3,RNF135,0.8443,,0.0063,0.009,420.42,181.2,153.0,,184.2,182.5667,176.95,162.8583,147.2417,149.35
NM_173079.1,RUNDC1,1.1787,,0.0063,0.009,420.42,486.0,572.8,,492.8833,480.3167,484.75,558.0167,556.1,605.5667
NM_203329.1,CD59,0.8464,,0.0063,0.009,420.42,158.3,134.0,,157.575,157.6333,159.5833,134.6833,141.6833,125.9667
XM_943429.1,LOC648683,0.8601,,0.0063,0.009,420.42,45.9,39.5,,45.6,45.7667,46.4,41.5833,39.5667,37.45
NM_000465.1,BARD1,0.7289,,0.0064,0.0091,425.09,310.8,226.6,,281.3833,324,329.3333,238.4333,220.4667,221.2167
NM_001004302.1,LOC155060,0.7973,,0.0064,0.0091,425.09,65.0,51.9,,61.8167,64.4583,69.0167,53.3333,49.0833,53.25
NM_001564.2,ING2,1.1399,,0.0064,0.0091,425.09,174.3,198.6,,180.1333,175.9833,166.9333,194.6333,203.3333,198.0333
NM_012118.2,CCRN4L,1.2275,,0.0064,0.0091,425.09,132.5,162.6,,133.8417,140.0333,124.1167,161.0167,169.2917,157.8333
NM_014230.2,SRP68,1.1882,,0.0064,0.0091,425.09,1222.0,1452.0,,1246.9833,1217.0833,1202.3333,1509.2333,1480,1370.5167
NM_014517.2,UBP1,0.8347,,0.0064,0.0091,425.09,854.9,713.5,,880.7333,868.8333,816.5167,688.9833,703.0333,750.0417
NM_015444.1,RIS1,0.6163,,0.0064,0.0091,425.09,878.7,541.6,,963.0833,797.1833,883.8167,627.075,525,482.4833
NM_024640.3,YRDC,1.2524,,0.0064,0.0091,425.09,611.6,766.0,,636.6833,618.25,581.2,764.4667,810.6417,725.15
NM_194324.1,MGC39900,1.184,,0.0064,0.0091,425.09,263.9,312.4,,251.45,271.5333,269.1083,301.4833,311.3333,324.8833
XM_933599.1,CRSP8,1.173,,0.0064,0.0091,425.09,197.3,231.4,,201.425,188.5083,202.1417,237,235.4917,221.9333
XM_936003.1,LOC641953,0.4072,,0.0064,0.0091,425.09,132.8,54.1,,122.475,158.4,120.7333,72.3333,49.775,43.9333
BX106730,BX106730,0.8805,,0.0065,0.0092,429.76,33.8,29.8,,34.7667,32.6,34.2167,29.3833,30.6667,29.3833
DR977966,DR977966,1.1555,,0.0066,0.0092,429.76,36.0,41.6,,36.5833,35.3833,36.0833,43.6667,40.9,40.35
NM_001430.3,EPAS1,0.7058,,0.0065,0.0092,429.76,237.5,167.6,,264.25,218.9,231.475,165.5167,170.4083,166.9
NM_002340.3,LSS,1.3775,,0.0065,0.0092,429.76,782.0,1077.2,,739.4,850.75,760.2833,1056.0167,1014.7667,1166.5333
NM_002576.3,PAK1,0.8093,,0.0065,0.0092,429.76,59.1,47.9,,62.9167,58.3333,56.3667,49.65,47.75,46.25
NM_006294.2,UQCRB,0.8658,,0.0065,0.0092,429.76,1645.3,1424.5,,1685.1833,1652.3667,1599.5,1492.35,1404.6167,1379.0667
NM_012445.1,SPON2,1.4213,,0.0065,0.0092,429.76,624.5,887.7,,563.85,684.5333,631.15,820.35,903.0167,944.2333
NM_018113.1,LMBR1L,0.828,,0.0065,0.0092,429.76,457.6,378.9,,463.5167,457.75,451.5833,396.5167,391.5833,350.3333
NM_032638.3,GATA2,0.7626,,0.0065,0.0092,429.76,1180.3,900.1,,1088.4667,1191.1333,1268.3333,929.6,890.6,880.7333
NM_138395.2,MARS2,1.3881,,0.0065,0.0092,429.76,338.5,469.9,,328.5,347.2167,340.1167,469.3833,515.1833,429.1167
NM_138788.2,TMEM45B,0.7631,,0.0066,0.0092,429.76,186.6,142.4,,190.0333,186.0667,183.7167,158.1667,140.3667,130
NM_153812.1,PHF13,0.8532,,0.0065,0.0092,429.76,1034.6,882.7,,991.6333,1054.8833,1058.5667,920.4167,874.6833,854.1833
NR_000015.1,RNU39,1.1953,,0.0066,0.0092,429.76,111.9,133.8,,108.8667,114.575,112.4083,127.175,133.8667,140.6417
NR_001553.1,CYorf16,1.0692,,0.0065,0.0092,429.76,38.3,41.0,,38.7,38.2167,38.0167,41.3833,40.0333,41.4833
XM_373945.4,LOC388849,0.8778,,0.0066,0.0092,429.76,37.0,32.5,,37.95,36.4833,36.6167,31.1,33.5667,32.85
XM_925883.1,LOC641693,0.8435,,0.0066,0.0092,429.76,75.7,63.8,,76.6083,75.4667,74.9833,65.1333,67,59.6167
XM_928224.1,LOC653583,1.3061,,0.0065,0.0092,429.76,72.6,94.8,,70.7667,68.8,78.6,96.9,98.9333,88.95
XM_938989.1,MANEA,0.6557,,0.0065,0.0092,429.76,153.0,100.3,,167.9167,141.6667,150.4667,113.7,93.0167,95.4167
BE219803,BE219803,1.1002,,0.0066,0.0093,434.43,36.1,39.7,,36,36.4833,35.8667,39.8333,38.5333,40.8667
BM974721,BM974721,1.2729,,0.0066,0.0093,434.43,44.1,56.1,,47.4833,43.0667,41.8,53.2333,56.55,58.5667
NM_001008712.1,RBPMS,0.9051,,0.0066,0.0093,434.43,50.3,45.5,,51.4,49.2,50.2833,46.4167,45.9333,44.2167
NM_001025591.1,LOC284402,0.9178,,0.0066,0.0093,434.43,40.8,37.5,,39.55,41.4833,41.4833,37.55,37.55,37.3167
NM_003625.2,PPFIA2,0.7066,,0.0066,0.0093,434.43,865.4,611.6,,921.8,793.75,885.9333,670.8167,603.0667,565.3667
NM_004295.2,TRAF4,1.1276,,0.0066,0.0093,434.43,281.9,317.9,,269.8833,291.725,284.6167,322.9167,316.05,314.7667
NM_005836.2,HRSP12,0.813,,0.0067,0.0093,434.43,507.4,412.5,,519.8833,519.1,483.95,437.4667,412.275,389.0667
NM_005957.2,MTHFR,0.8214,,0.0066,0.0093,434.43,183.9,151.1,,173.8833,192.45,186,144.8917,152.6833,155.95
NM_016407.1,C20orf43,0.9034,,0.0066,0.0093,434.43,3719.5,3360.3,,3776.75,3768.2667,3615.7667,3377.15,3274.9167,3430.7833
NM_017636.2,TRPM4,1.1699,,0.0066,0.0093,434.43,2526.9,2956.2,,2636.9,2397.0333,2552.5833,3003.2833,2997.3833,2869.9833
NM_139279.3,MCFD2,1.5886,,0.0066,0.0093,434.43,191.9,304.9,,224.1583,165.2167,190.8333,279.55,313.3083,323.5167
XM_932532.1,LOC644953,1.052,,0.0066,0.0093,434.43,35.9,37.7,,35.7333,36,35.8667,38.4333,37.45,37.3167
XM_939432.1,MGC61598,1.3758,,0.0066,0.0093,434.43,170.9,235.2,,155.7417,188,170.5667,219.8333,239.5167,247.0167
BX114956,BX114956,0.9425,,0.0067,0.0094,439.10,39.5,37.2,,39.45,39.4333,39.5667,36.4,37.35,37.9
NM_001012763.1,GNRHR,0.8976,,0.0067,0.0094,439.10,34.1,30.6,,35.35,33.1833,33.9,30.8167,30.1667,30.9333
NM_013267.2,GLS2,0.7847,,0.0068,0.0094,439.10,159.0,124.8,,154.9167,156.1,166.2,135.1,124.0167,115.8917
NM_014432.2,IL20RA,1.3526,,0.0067,0.0094,439.10,50.6,68.5,,53.8833,52.0167,46.25,64.2,73.1333,68.3167
NM_015387.2,PREI3,1.3445,,0.0067,0.0094,439.10,332.3,446.8,,300.2167,336.8667,362.8833,426.3167,445.7,469.3833
NM_018127.4,ELAC2,0.9203,,0.0067,0.0094,439.10,716.4,659.4,,732.55,720.2667,696.9667,664.8917,652.15,661.1
NM_174913.1,C14orf21,1.1692,,0.0067,0.0094,439.10,73.5,86.0,,70.0833,75.4667,75.15,82.6833,87.7083,87.6
NM_181093.1,SCYL3,0.8266,,0.0067,0.0094,439.10,80.2,66.3,,81.025,81.6667,77.9833,69.7167,67.7833,61.6667
NM_207502.1,C6orf122,0.7979,,0.0067,0.0094,439.10,58.5,46.7,,60.8667,54.0333,60.8667,46.8,46,47.2333
XM_931458.1,LOC653178,0.9191,,0.0067,0.0094,439.10,37.0,34.0,,37.1667,36.6833,37.0667,33.1167,35.0333,33.8167
AW450605,AW450605,1.0949,,0.0068,0.0095,443.77,32.1,35.2,,31.2,32.9667,32.2667,35.5333,35.4333,34.6
H13414,H13414,1.1137,,0.0068,0.0095,443.77,44.2,49.2,,42.55,44.5333,45.6333,48.8333,49.9833,48.9333
NM_001013398.1,IGFBP3,1.4322,,0.0068,0.0095,443.77,87.3,125.0,,91.8667,83.2,87.0917,112.5083,136.4,127.4167
NM_001038.4,SCNN1A,0.6995,,0.0068,0.0095,443.77,2357.3,1648.9,,2470.9167,2269.45,2335.8167,1859.0333,1680.45,1435.1667
NM_005231.2,CTTN,1.3137,,0.0068,0.0095,443.77,118.2,155.2,,118.5,126.25,110.325,158.6833,163.075,144.6
NM_005646.2,TARBP1,0.7695,,0.0068,0.0095,443.77,318.3,244.9,,308.5,333.0333,313.8167,267.4417,243.425,225.7
NM_006286.1,TFDP2,0.8749,,0.0068,0.0095,443.77,152.6,133.5,,147.4667,158.0917,152.3833,133.35,137.2417,130
NM_007107.2,SSR3,1.386,,0.0068,0.0095,443.77,77.2,107.0,,77.8667,81.2667,72.7833,100.85,117.7667,103.2417
NM_017677.2,MTMR8,0.9295,,0.0068,0.0095,443.77,47.5,44.1,,47.8833,48.2,46.4,43.5833,44.0833,44.7667
NM_021809.4,TGIF2,0.8411,,0.0068,0.0095,443.77,369.8,311.0,,354.725,392.55,363.1833,311.8333,312.3667,308.8833
NM_031426.2,C9orf58,0.8287,,0.0068,0.0095,443.77,6204.7,5141.8,,6076.9667,6312.8667,6226.5333,5246.5,5425.9,4775.35
NM_033480.1,FBXO9,0.8529,,0.0068,0.0095,443.77,314.3,268.0,,304.0333,309.55,329.7917,276.4833,266.775,261.0333
NM_207357.1,LOC339524,0.8942,,0.0068,0.0095,443.77,49.8,44.5,,50.15,49.4667,49.7333,42.9667,44.25,46.4
XM_378350.3,LOC400027,0.8215,,0.0068,0.0095,443.77,1817.5,1493.2,,1784.7167,1803.8,1865.0833,1611.25,1435.1667,1439.7
XM_944693.1,ITGB5,0.8577,,0.0068,0.0095,443.77,1080.5,926.7,,1063.1,1041.2833,1139.5333,919.55,933.6333,927.0833
XM_945932.1,LOC654135,1.1899,,0.0068,0.0095,443.77,81.2,96.6,,76.05,83.5167,84.1417,93.675,98.5,97.5667
BE612775,BE612775,0.8835,,0.0069,0.0096,448.44,341.2,301.4,,346.7,339.9,337.0083,296.4917,292.55,315.7833
CD103928,CD103928,0.9172,,0.0069,0.0096,448.44,36.6,33.6,,36.1,36.4,37.35,34.3167,32.75,33.7
H79336,H79336,1.1074,,0.0069,0.0096,448.44,43.9,48.6,,45.1,44.3667,42.2833,49.1,47.9167,48.8333
NM_001025096.1,PSMA8,1.1032,,0.0069,0.0096,448.44,37.5,41.3,,36.2,38.7,37.5667,41.0167,41.75,41.2667
NM_001520.1,GTF3C1,1.1481,,0.0069,0.0096,448.44,520.3,597.3,,522.1667,529.3833,509.5333,613.5833,569.9,609.55
NM_001624.1,AIM1,1.1522,,0.0069,0.0096,448.44,56.9,65.6,,54.4167,58.2,58.2,63.35,66.7833,66.65
NM_007175.5,SPFH2,0.8819,,0.0069,0.0096,448.44,727.1,641.3,,728.3,708.1167,745.4833,663.3333,642.225,619.0333
NM_012228.2,MSRB2,0.8595,,0.0069,0.0096,448.44,5002.4,4299.5,,4798.0167,5230.5833,4988.0167,4320.4667,4191.9833,4388.35
NM_012391.1,SPDEF,1.608,,0.0069,0.0096,448.44,68.2,109.6,,65.4083,70.3917,68.7667,99.0167,105.65,125.8333
NM_015549.1,PLEKHG3,1.214,,0.0069,0.0096,448.44,526.8,639.5,,518,535.5583,526.9083,601.1083,675.5167,644.1417
NM_020414.3,DDX24,1.0572,,0.0069,0.0096,448.44,2156.5,2279.8,,2141.95,2189.0667,2138.7833,2268.0333,2256.9833,2314.9333
NM_021943.1,ZFAND3,1.3838,,0.0069,0.0096,448.44,257.1,355.7,,251.3,255.7833,264.2583,318.6917,373.8333,377.8333
NM_033425.1,DIXDC1,0.7943,,0.0069,0.0096,448.44,64.4,51.1,,68.8833,60.8833,63.5833,52.3,52.2167,48.9333
NM_139076.1,FLJ13614,0.7427,,0.0069,0.0096,448.44,76.5,56.8,,78.4167,75.1,76.0667,63.35,50.6333,57.2167
XM_936300.1,SRGAP2,0.7868,,0.0069,0.0096,448.44,116.0,91.3,,114.3,121,112.9333,96.95,94.0417,83.45
AB074162,AB074162,0.7857,,0.007,0.0097,453.12,73.9,58.1,,78.1667,75.5333,68.4083,59.7417,58.5833,55.9667
AK023178,AK023178,0.8088,,0.007,0.0097,453.12,474.4,383.7,,495.1833,450.2667,478.75,371.9,372.25,408.0167
BX640888,BX640888,1.3965,,0.007,0.0097,453.12,111.2,155.3,,122.2917,103.3917,108.775,154.3,167.55,144.8917
NM_001003722.1,GLE1L,0.8505,,0.007,0.0097,453.12,2857.5,2430.4,,2816.4167,3000.0833,2761.35,2496.9667,2446.15,2350.275
NM_001375.2,DNASE2,0.7467,,0.007,0.0097,453.12,886.6,662.0,,933.6333,891.15,837.6,702.9,692.3833,596.2333
NM_002294.1,LAMP2,0.7686,,0.007,0.0097,453.12,2255.3,1733.4,,2394.75,2153.8167,2224,1868.7,1723.0167,1617.6167
NM_012121.4,CDC42EP4,0.8137,,0.007,0.0097,453.12,2222.9,1808.9,,2226.8667,2237.1833,2204.8667,1931.3667,1845.8,1660.2833
NM_024641.2,MANEA,0.6035,,0.007,0.0097,453.12,311.2,187.8,,353.0167,286.725,297.7417,211.275,188.45,166.3667
NM_025257.1,SLC44A4,0.8586,,0.007,0.0097,453.12,2164.4,1858.3,,2272.3,2116.7833,2107.9,1803.8,1894.0833,1878.15
NM_152600.1,ZNF579,1.0512,,0.007,0.0097,453.12,79.5,83.6,,78.725,79.8667,79.9417,83.0417,82.75,84.9667
NM_152843.1,HPS4,0.773,,0.007,0.0097,453.12,155.4,120.1,,161.0583,161.3583,144.4667,125.3083,123.3667,112.1667
NM_173573.1,C11orf35,0.7814,,0.007,0.0097,453.12,219.4,171.5,,214.55,215.575,228.3833,188.0167,166.15,161.3583
NM_182734.1,PLCB1,1.158,,0.0069,0.0097,453.12,68.1,78.9,,66.5167,66.1,71.8917,78.1667,80.8,77.7167
NM_182899.3,CREB5,0.8952,,0.007,0.0097,453.12,35.8,32.0,,35.05,36.5833,35.6667,31.9833,33.05,31.0333
XM_927661.1,LOC644538,1.1351,,0.0069,0.0097,453.12,41.9,47.5,,42.6667,41.2,41.8,45.6833,47.8,49.2167
NM_001001938.1,C9orf47,0.702,,0.007,0.0098,457.79,110.2,77.4,,118.2917,104.6333,108.1667,86.6167,69.5333,76.9
NM_001005374.1,LRSAM1,0.9145,,0.007,0.0098,457.79,1236.0,1130.3,,1206.1,1235.2167,1267.45,1134,1110.0167,1147.2333
NM_001024649.1,CANX,1.1762,,0.007,0.0098,457.79,367.6,432.3,,350.5,386.9667,366.175,420.2333,432.5667,444.5667
NM_002247.2,KCNMA1,1.3794,,0.007,0.0098,457.79,56.4,77.9,,57.8,51.9333,59.9,71.0667,81.1333,81.85
NM_004874.2,BAG4,0.8636,,0.007,0.0098,457.79,163.0,140.7,,165.3167,161.0167,162.575,145.0833,144.95,132.5333
NM_005491.1,CXorf6,0.7764,,0.0071,0.0098,457.79,93.0,72.2,,92.025,100.675,86.7917,73.6667,71.0083,71.9417
NM_006212.2,PFKFB2,1.2781,,0.007,0.0098,457.79,238.3,304.5,,216.7167,256.9917,242.9,299.075,299.6333,315.2
NM_014051.2,TMEM14A,0.8565,,0.007,0.0098,457.79,2637.7,2259.3,,2564.3333,2679.0333,2671.4167,2387.7167,2178.9333,2216.6667
NM_014614.1,PSME4,1.2586,,0.007,0.0098,457.79,1377.8,1734.2,,1476.15,1380.7,1283.2667,1772.6167,1781.5167,1651.4167
NM_015447.1,CAMSAP1,1.2533,,0.0071,0.0098,457.79,308.2,386.2,,336.1167,288.7,301.5667,393.35,390.55,375
NM_015946.4,PELO,1.3586,,0.007,0.0098,457.79,1278.1,1736.5,,1287.8667,1299.6583,1247.4833,1565.4,1799.4167,1859.0333
NM_016447.2,MPP6,1.1797,,0.007,0.0098,457.79,248.1,292.7,,250.1583,253.275,241.05,277.8333,305,295.8833
NM_018462.4,C3orf10,0.8791,,0.0071,0.0098,457.79,1369.2,1203.7,,1380.7,1387.3167,1340.1667,1173.6833,1262.2,1177.15
NM_023007.1,JMJD4,1.207,,0.007,0.0098,457.79,208.1,251.1,,194.0667,210.0083,220.9833,250.95,256.6333,245.8917
NM_032667.4,BSCL2,0.937,,0.0071,0.0098,457.79,4140.4,3879.7,,4164.7,4065.6333,4191.9833,3933.25,3889.9667,3816.75
NM_080651.1,THRAP6,1.3341,,0.0071,0.0098,457.79,264.9,353.4,,287.8833,241.5167,267.35,355.0833,372.05,334.0667
NM_153265.1,EML3,0.9168,,0.007,0.0098,457.79,937.0,859.0,,926.0167,936.05,948.9917,832.475,878.0333,867.275
NM_182552.2,WDR27,0.8284,,0.0071,0.0098,457.79,99.9,82.8,,99.6167,99.8333,100.25,86.2667,86.2,76.2083
NM_203463.1,LASS6,1.1782,,0.007,0.0098,457.79,1202.8,1417.2,,1135.1833,1238.1,1238.1,1386.6333,1400.7,1465.3667
BX096740,BX096740,0.8675,,0.0071,0.0099,462.46,46.6,40.4,,47.95,47.2167,44.7667,39.0833,40.65,41.65
NM_005009.2,NME4,0.9115,,0.0071,0.0099,462.46,71.2,64.9,,70.85,70.3917,72.3333,65.7833,66.2,62.7333
NM_007126.2,VCP,1.1656,,0.0072,0.0099,462.46,357.5,416.7,,347.5667,365.8667,359.3667,396.8583,422.2667,431.85
NM_014718.2,CLSTN3,0.7338,,0.0072,0.0099,462.46,219.4,161.0,,199.9,237.0583,222.8583,152.9167,167.025,163.4
NM_024630.2,ZDHHC14,0.7633,,0.0072,0.0099,462.46,910.5,695.0,,875.9167,990.6667,869.85,706.5917,662.175,717.4667
NM_025196.2,GRPEL1,1.237,,0.0071,0.0099,462.46,658.0,813.9,,674.15,653.9167,646.1833,855.2333,832.9667,756.8083
NM_133445.1,GRIN3A,1.369,,0.0072,0.0099,462.46,49.4,67.6,,54.5833,47.4833,46.4,65.85,72.6333,64.5167
NM_152482.1,C19orf25,0.8237,,0.0071,0.0099,462.46,462.7,381.1,,486.2,455.1333,447.6,398.7167,384.2417,361.3167
NM_173844.1,MALT1,1.5403,,0.0071,0.0099,462.46,84.9,130.7,,95.2333,82.1583,78.1167,118.5333,144.3333,130.5583
NM_183009.1,KIAA1429,0.8272,,0.0072,0.0099,462.46,89.4,73.9,,89.6167,89.1333,89.3667,75.6833,68.2083,78.2833
NM_199051.1,FAM5C,1.0314,,0.0071,0.0099,462.46,39.4,40.6,,39.0667,39.85,39.2,40.65,40.5667,40.6
XM_928235.1,LOC645198,1.0755,,0.0071,0.0099,462.46,49.7,53.5,,50.3167,49.2,49.7333,52.5667,53.1667,54.8
BC035116,BC035116,0.8442,,0.0073,0.01,467.13,110.8,93.6,,113.4833,109.7417,109.2833,99.35,93.0833,88.5333
DA323084,DA323084,1.082,,0.0072,0.01,467.13,31.8,34.4,,31.9167,32.3167,31.1167,35.1333,34.1167,33.9167
NM_000196.2,HSD11B2,0.8515,,0.0072,0.01,467.13,167.8,142.8,,175.6333,165.7167,162.225,138.5667,148.3167,141.8167
NM_001029950.1,DKFZp434K191,1.1768,,0.0072,0.01,467.13,126.5,148.8,,123.4083,124.0667,132.0667,148.8,154.9167,142.9583
NM_001669.2,ARSD,0.9023,,0.0072,0.01,467.13,940.4,848.5,,950.2167,947.4167,923.8833,842.2167,879.4333,824.8417
NM_002537.1,OAZ2,0.8127,,0.0072,0.01,467.13,1456.5,1183.7,,1424.25,1552.1167,1397.7333,1212.8333,1206.9333,1133.15
NM_019592.5,RNF20,0.7868,,0.0072,0.01,467.13,399.5,314.3,,429.9,377.15,393.15,323.05,318.7167,301.5
NM_020630.3,RET,0.7757,,0.0072,0.01,467.13,61.2,47.5,,62.5333,60.45,60.7417,52.1167,47.75,43.0667
NM_024643.1,C14orf140,0.8617,,0.0072,0.01,467.13,120.2,103.6,,120.3333,122.6333,117.7667,109.55,100.0167,101.4833
NM_144657.2,CXorf43,1.1373,,0.0072,0.01,467.13,52.7,60.0,,50.5,53.7,54.025,59.5333,58.7,61.6667
NM_181789.1,GLDN,0.7957,,0.0072,0.01,467.13,61.4,48.8,,61.95,60.1,62.0833,53.6167,45.85,47.3667
NM_182758.1,WDR72,0.7711,,0.0072,0.01,467.13,311.6,240.3,,337.55,289.9167,309.2167,246.95,237.0333,237
XM_371801.4,OACT1,0.7811,,0.0073,0.01,467.13,97.6,76.3,,92.4333,103.7167,97.0833,78.4167,79.6417,71.0167
XM_936571.1,LOC647512,1.2228,,0.0072,0.01,467.13,90.9,111.2,,91.5583,89.0083,92.2333,109.1,105.925,118.9167
XM_936894.1,OCLN,0.7988,,0.0072,0.01,467.13,61.8,49.3,,64.8333,60.45,60.15,53.2333,46.9667,48.05
BU185543,BU185543,1.1267,,0.0073,0.0101,471.80,44.0,49.6,,43.7667,45.7667,42.55,50.4167,49.8833,48.4667
BU929916,BU929916,1.4087,,0.0073,0.0101,471.80,47.2,66.5,,53.5667,44.7833,43.7667,70.3667,62.7833,66.4333
DA418699,DA418699,0.9168,,0.0073,0.0101,471.80,37.5,34.4,,38.4833,37.65,36.4,34.1167,34.4333,34.6
NM_000120.2,EPHX1,0.8423,,0.0073,0.0101,471.80,1552.6,1307.8,,1530.5667,1639.9667,1491.0667,1316.6167,1270.1,1337.6
NM_000314.3,PTEN,0.8793,,0.0073,0.0101,471.80,589.2,518.1,,610.6833,571.2333,586.4417,531.4333,520.1167,503.1667
NM_000895.1,LTA4H,0.7739,,0.0073,0.0101,471.80,1788.1,1383.7,,1827.7167,1810.7167,1727.4,1525.45,1361.7,1275.5167
NM_001607.2,ACAA1,1.2576,,0.0073,0.0101,471.80,1155.5,1453.2,,1074.125,1240.8083,1157.6833,1499.5833,1387.3167,1475.25
NM_001984.1,ESD,0.8756,,0.0073,0.0101,471.80,3601.8,3153.7,,3719,3586.6167,3503.1667,3249.95,3178.5333,3036.35
NM_006195.4,PBX3,0.951,,0.0073,0.0101,471.80,194.6,185.1,,194.6333,194.1,195.1417,183.45,183.0167,188.825
NM_007177.1,FAM107A,1.3532,,0.0073,0.0101,471.80,38.9,52.6,,43.1833,39.3333,34.6,53.85,53.5167,50.5333
NM_012244.2,SLC7A8,1.2284,,0.0073,0.0101,471.80,217.7,267.5,,210.0333,224.7167,218.7333,250.2,279.55,273.5833
NM_018269.1,ADI1,1.1509,,0.0073,0.0101,471.80,2288.9,2634.3,,2299.5833,2313.7333,2253.95,2541.6667,2764.4167,2601.7333
NM_020877.2,DNHD3,0.6609,,0.0073,0.0101,471.80,86.6,57.2,,95.3833,79.6333,85.5167,64.6167,53.4333,54.3167
NM_021905.1,GABBR1,0.7226,,0.0073,0.0101,471.80,204.7,147.9,,206.9167,209.9,197.6083,165.5167,151.25,129.3417
NM_022366.1,TFB2M,1.2167,,0.0073,0.0101,471.80,695.4,846.1,,702.5,662.7333,722.3167,882.6667,857.3167,800.5167
NM_173622.2,NBLA10383,1.1911,,0.0073,0.0101,471.80,206.2,245.6,,206.9167,215.575,196.5167,253.9833,248.0833,235.1167
NM_181308.1,WDR20,0.9088,,0.0073,0.0101,471.80,187.5,170.4,,192.8833,183.6167,186,171.6167,172.9833,166.5583
NM_181671.1,PITPNC1,0.7141,,0.0073,0.0101,471.80,142.8,102.0,,154.4,135.6833,139.0167,112.9667,100.2333,93.6667
NM_194303.1,C10orf39,0.8113,,0.0073,0.0101,471.80,338.5,274.7,,347.2583,317.0667,352.35,283.8667,278.1667,262.4
XM_932156.1,LOC644377,1.2269,,0.0073,0.0101,471.80,62.3,76.4,,59.1833,62.3333,65.55,77.2167,72.5167,79.75
XM_944019.1,LOC648293,0.8978,,0.0073,0.0101,471.80,78.2,70.2,,78.9167,77.4083,78.425,72.2167,67.2833,71.3417
AA905270,AA905270,0.9407,,0.0074,0.0102,476.47,36.8,34.6,,36.4,36.4,37.6833,34.5,34.6167,34.8
NM_001091.2,ABP1,0.67,,0.0074,0.0102,476.47,177.2,118.7,,193.1667,177.8833,161.8333,133.4417,109.1833,114.8
NM_003684.3,MKNK1,0.8863,,0.0074,0.0102,476.47,545.2,483.2,,548.6167,555.3417,531.7833,486.8833,498.8917,464.3667
NM_005502.2,ABCA1,0.6936,,0.0074,0.0102,476.47,62.0,43.0,,67.0833,55.9667,63.45,46.0667,43.7667,39.4333
NM_005851.3,CDK2AP2,1.5557,,0.0074,0.0102,476.47,724.1,1126.4,,660.2833,728.8333,788.8167,1000.0333,1145.85,1247.2333
NM_006912.3,RIT1,1.2196,,0.0074,0.0102,476.47,262.4,320.0,,254.8667,274.1667,258.5667,339.3833,315.4833,306.125
NM_015871.2,ZNF593,1.2351,,0.0074,0.0102,476.47,784.2,968.6,,758.7667,768.1,827.4333,909.7,998.7583,1000.0333
NM_017996.2,DET1,0.7805,,0.0074,0.0102,476.47,170.2,132.8,,174.05,179.5333,157.7,139.9333,130.8,128.0333
NM_019000.2,FLJ20152,0.8598,,0.0074,0.0102,476.47,216.7,186.3,,220.9667,210.4333,218.95,178.6833,184.7167,196.05
NM_032042.3,C5orf21,0.7723,,0.0074,0.0102,476.47,653.7,504.8,,691.95,650.5833,620.3833,543.8583,502.3333,470.875
NM_152459.2,MGC45438,0.9212,,0.0074,0.0102,476.47,45.9,42.3,,45.5,46.7167,45.4,43.4,41.9,41.4833
NM_152709.3,STOX1,0.7327,,0.0074,0.0102,476.47,98.0,71.8,,95.3833,98.5,100.25,81.2667,64.2,71.0167
NM_198566.1,FLJ32363,0.8266,,0.0074,0.0102,476.47,110.5,91.4,,108.175,113.125,110.325,95.1417,94.8833,84.4667
XM_374064,XM_374064,0.846,,0.0074,0.0102,476.47,61.0,51.6,,63.4583,61.575,58.075,52.4,52.85,49.6167
XM_928128.1,LOC643431,1.289,,0.0074,0.0102,476.47,64.8,83.6,,63.8833,68.9833,61.8,79.3167,89.6167,82.0667
AA883327,AA883327,1.1224,,0.0075,0.0103,481.14,32.5,36.4,,33.1333,32.9667,31.3333,35.9333,35.8667,37.55
AW974124,AW974124,1.1279,,0.0075,0.0103,481.14,35.4,39.9,,35.6333,36.2,34.3,38.5,40.4667,40.75
BE973932,BE973932,1.1708,,0.0075,0.0103,481.14,202.9,237.5,,194.35,203.8,210.75,228.6833,238.0667,246.1
BU928599,BU928599,0.9545,,0.0075,0.0103,481.14,38.2,36.5,,37.7667,38.7,38.1167,36.1333,36.3667,36.8667
NM_001010893.1,SLC10A5,0.8985,,0.0075,0.0103,481.14,44.4,39.9,,44.6667,44.6167,44.0333,41.5833,39.6667,38.5833
NM_002973.2,ATXN2,1.1587,,0.0075,0.0103,481.14,1689.7,1957.8,,1730.1667,1654.6667,1685.1833,1907.3333,2057.25,1912.5
NM_016428.2,ABI3,0.8645,,0.0075,0.0103,481.14,57.2,49.5,,58.7,58.775,54.25,50.3167,48.8333,49.2167
NM_016479.3,SCOTIN,1.1958,,0.0075,0.0103,481.14,89.5,107.1,,91.9333,87.6333,89.125,100.65,111.2333,109.6667
NM_020750.1,XPO5,1.0702,,0.0075,0.0103,481.14,605.2,647.7,,594.6333,616.4833,604.55,645.7,658.3833,639.05
NM_021090.2,MTMR3,1.1613,,0.0076,0.0103,481.14,71.5,83.0,,70.0833,72.7917,71.6667,79.4417,82.85,87
BC033844,BC033844,0.7953,,0.0076,0.0104,485.82,100.9,80.2,,102.55,104,96.2167,87.0833,76.5917,77.3833
BC043537,BC043537,1.0788,,0.0076,0.0104,485.82,31.6,34.1,,31.6,31.0833,32.2667,34.0167,34.8333,33.5833
BG944775,BG944775,1.1042,,0.0076,0.0104,485.82,33.6,37.2,,33.7167,34.5,32.75,36.2333,37.35,37.9
D20338,D20338,0.9144,,0.0076,0.0104,485.82,32.2,29.4,,31.6,32.7667,32.15,28.5667,29.6833,30.0167
NM_001004358.1,FGFRL1,1.3152,,0.0076,0.0104,485.82,1120.5,1473.7,,1191.9667,1054.1,1119.625,1453.1667,1587.5167,1387.3167
NM_001017.2,RPS13,0.9624,,0.0077,0.0104,485.82,17671.0,17006.9,,17827.9667,17715.8,17471.1667,17019.3333,17143.5667,16859.0667
NM_006312.2,NCOR2,0.7855,,0.0076,0.0104,485.82,303.7,238.5,,294.5,327.25,290.5167,246.425,226.6333,242.9833
NM_015600.2,C20orf22,1.135,,0.0076,0.0104,485.82,396.0,449.5,,403.0833,389.1667,396.0167,429.9,457.525,461.85
NM_015947.2,ASCC1,0.8154,,0.0076,0.0104,485.82,979.4,798.6,,974.65,1006.0167,958.1333,854.6,805.4833,739.8
NM_020354.2,ENTPD7,1.328,,0.0076,0.0104,485.82,91.7,121.8,,92.025,91.35,91.775,128.0333,128.4167,109.9
NM_021235.1,EPS15L1,1.1234,,0.0077,0.0104,485.82,163.0,183.2,,166.2,167.2167,155.9667,179.5667,184.4,185.5833
NM_022449.1,RAB17,0.7642,,0.0077,0.0104,485.82,197.6,151.0,,198.25,212.4833,183.0333,156.5667,153.5667,143.1417
NM_024698.4,SLC25A22,1.2931,,0.0076,0.0104,485.82,607.0,784.9,,555.8,671.9,598.8,765.6333,788.4833,800.95
NM_033049.2,MUC13,0.8106,,0.0076,0.0104,485.82,49.2,39.9,,51.2667,48.1,48.2333,41.0167,41.9,36.8667
NM_052926.1,PNMA5,0.8731,,0.0076,0.0104,485.82,38.6,33.7,,39.0667,37.65,39.2,35.4333,32.75,33.0667
NM_152689.2,MGC9712,1.2521,,0.0076,0.0104,485.82,379.5,475.2,,356.7833,405.8167,377.475,452.65,476.5,497.3583
NM_201280.1,MUTED,0.9112,,0.0076,0.0104,485.82,259.8,236.7,,262.6,260.4833,256.4167,243.1167,238.5917,228.7333
NM_207331.2,LOC153561,0.7835,,0.0077,0.0104,485.82,89.3,70.0,,89.3,94.2333,84.7083,74.7,65.2,70.4
BQ223407,BQ223407,1.0401,,0.0077,0.0105,490.49,33.5,34.9,,33.4167,34.0167,33.1583,34.8667,34.7167,35.0333
CA433687,CA433687,1.0481,,0.0077,0.0105,490.49,39.5,41.4,,38.9667,39.6833,39.95,41.4833,41.8333,40.9833
NM_001006640.1,TCEAL1,1.1136,,0.0077,0.0105,490.49,38.6,43.0,,39.275,37.35,39.3333,42.6333,42.2667,44.2167
NM_002517.2,NPAS1,0.7715,,0.0077,0.0105,490.49,122.7,94.7,,131.0833,112.9167,124.75,95.4417,90.9167,97.7333
NM_002938.2,RNF4,1.2572,,0.0077,0.0105,490.49,403.2,506.9,,370.6333,434.9833,406.5167,500.1083,525.1833,495.8083
NM_004157.2,PRKAR2A,1.205,,0.0077,0.0105,490.49,231.6,279.1,,226.9833,225.95,242.3667,274.6667,294.9167,268.4833
NM_006170.2,NOL1,1.2151,,0.0077,0.0105,490.49,2251.7,2736.0,,2282.0333,2224.4667,2249.05,2662.7167,2931.7167,2623.5417
NM_007103.2,NDUFV1,0.8471,,0.0077,0.0105,490.49,3807.9,3225.7,,3623.1333,3911.0833,3896.4167,3257.2,3332.7,3092.0833
NM_014715.2,RICS,0.878,,0.0077,0.0105,490.49,652.2,572.7,,641.35,677.9833,638.15,591.2,569.3833,558.0167
NM_016361.2,ACP6,0.86,,0.0077,0.0105,490.49,478.0,411.1,,474.6667,459.1917,501.15,421.7667,409.6833,402.0333
NM_016816.2,OAS1,0.9344,,0.0077,0.0105,490.49,39.8,37.2,,40.65,39.85,39,36.7833,37.55,37.3167
NM_024063.1,SPATA5L1,0.8863,,0.0077,0.0105,490.49,427.5,378.9,,424.9667,435.4333,422.1333,362.5,392.8333,381.9667
NM_024111.2,CHAC1,0.8181,,0.0077,0.0105,490.49,52.6,43.1,,52.2833,55.8833,49.8833,41.3833,43.7667,44.0667
NM_032916.3,FAM86B1,1.1804,,0.0077,0.0105,490.49,401.7,474.2,,390,393.4667,422.5333,493.8917,458.5667,470.875
NM_057160.1,ARTN,1.0933,,0.0077,0.0105,490.49,45.2,49.4,,44.5667,45.7667,45.2667,50.8667,48.2,49.2167
NM_173503.1,EFCAB3,0.8848,,0.0077,0.0105,490.49,46.9,41.5,,47.0667,47.1333,46.4,40.2833,43.6,40.6
NM_178134.2,CYP4Z1,0.7236,,0.0077,0.0105,490.49,77.7,56.2,,80.1167,72.5333,80.6167,62.7333,51,55.4833
AA286970,AA286970,0.9162,,0.0078,0.0106,495.16,34.4,31.5,,35.5333,34.0167,33.7833,31.1833,31.9,31.5667
AW294509,AW294509,1.1354,,0.0078,0.0106,495.16,56.2,63.8,,54.3167,56.4833,57.9,61.5833,65.0333,64.925
NM_000169.1,GLA,0.8904,,0.0078,0.0106,495.16,1079.2,960.9,,1102.7,1073.6333,1061.7,924.8333,995.6667,963.65
NM_001029874.1,REP15,1.512,,0.0078,0.0106,495.16,54.4,82.2,,56,52.9667,54.25,74.8083,93.55,79.475
NM_001360.1,DHCR7,1.3585,,0.0078,0.0106,495.16,832.2,1130.5,,737.7,919.55,849.5333,1083.2833,1131.1167,1179.1333
NM_012432.2,SETDB1,0.9167,,0.0078,0.0106,495.16,192.2,176.1,,188.4833,197.5833,190.5167,178.9833,176.4417,173.05
NM_016101.3,NIP7,1.1378,,0.0078,0.0106,495.16,613.4,697.9,,591.3417,614.35,635.3333,676.5333,702.3167,715.4667
NM_020381.2,PDSS2,0.7817,,0.0078,0.0106,495.16,802.1,627.0,,847.3,734.8667,828.7167,643.1,619.0333,619.0333
NM_024815.2,NUDT18,0.9058,,0.0078,0.0106,495.16,730.9,662.0,,743.3167,726.75,722.6583,686.5167,654.5333,645.7583
NM_032350.3,MGC11257,0.837,,0.0078,0.0106,495.16,4777.5,3998.9,,4804.6,4739.5333,4788.5167,4206.3167,4109.1,3699.7167
NM_058229.2,FBXO32,0.8077,,0.0079,0.0106,495.16,67.9,54.9,,70.2333,66.8333,66.7417,59.5333,51.6167,53.7167
NM_080833.1,C20orf151,0.6594,,0.0078,0.0106,495.16,155.5,102.6,,171.7833,136.0333,161.0417,106.5,102.95,98.4
NM_148973.1,TNFRSF25,0.8311,,0.0078,0.0106,495.16,199.3,165.6,,207.9,200.5333,189.7417,170.6,169.4167,157.1333
NM_152511.3,DUSP18,0.7694,,0.0078,0.0106,495.16,187.1,143.9,,172.1,199.05,191.1167,142.2167,138.8667,150.9667
NM_178310.1,SNAI3,0.8267,,0.0078,0.0106,495.16,92.5,76.5,,94.5583,87.6333,95.45,73.9667,80.6667,74.9083
XM_063287.8,FLJ16369,1.102,,0.0078,0.0106,495.16,33.5,36.9,,32.1,34.2,34.1167,36.7833,36.8667,36.9667
XR_000601.1,FLJ37307,1.1097,,0.0078,0.0106,495.16,49.3,54.7,,49.3917,48.8333,49.6167,53.15,54.2,56.7667
BC092429,BC092429,0.8786,,0.0079,0.0107,499.83,42.5,37.4,,41.6667,42.65,43.3,36.8833,39.2,36.1
BX099435,BX099435,1.0799,,0.0079,0.0107,499.83,31.3,33.8,,30.85,31.0833,31.95,34.3167,33.05,34.0167
NM_000738.2,CHRM1,0.854,,0.0079,0.0107,499.83,55.3,47.2,,54.8333,55.0917,55.8583,45.9833,45.3333,50.4167
NM_002027.2,FNTA,0.9321,,0.0079,0.0107,499.83,1057.6,985.9,,1078.2333,1032.85,1062.3333,995.25,974.65,987.8167
NM_004094.4,EIF2S1,1.4356,,0.0079,0.0107,499.83,264.7,380.0,,267.7,266.7833,259.6667,360.1917,355.55,428.4167
NM_006187.2,OAS3,0.8259,,0.008,0.0107,499.83,101.5,83.8,,105.7833,103.8167,95.2333,87,81.8,82.7833
NM_014784.2,ARHGEF11,0.9188,,0.0079,0.0107,499.83,109.9,101.0,,109.4417,112.8,107.525,102.75,100.7333,99.4833
NM_016172.2,UBADC1,0.8771,,0.0079,0.0107,499.83,1894.0,1661.2,,1820.125,1953.8917,1910.35,1672.9583,1700.3333,1611.6
NM_016357.3,LIMA1,0.8097,,0.0079,0.0107,499.83,280.7,227.3,,295.5333,267.1,280.15,233.6667,235.4917,213.3583
NM_017672.2,TRPM7,1.0861,,0.0079,0.0107,499.83,60.1,65.3,,60.1167,60.8083,59.5,67.2,63.8667,64.925
NM_030761.3,WNT4,0.731,,0.0079,0.0107,499.83,72.6,53.1,,73.15,66.5333,78.7833,56.55,50.2583,52.7
NM_032409.1,PINK1,0.8039,,0.0079,0.0107,499.83,415.0,333.6,,390.8,438.175,417.25,317.6833,333.9833,349.85
NM_033554.2,HLA-DPA1,0.8717,,0.0079,0.0107,499.83,48.0,41.8,,49.3917,45.7667,48.8333,42.1667,42.55,40.75
NM_138432.2,SDSL,0.8418,,0.008,0.0107,499.83,966.4,813.5,,977.0167,931.9333,991.3,852.7833,823.6,766.5167
NM_153340.2,ATXN7L2,0.8389,,0.0079,0.0107,499.83,167.9,140.8,,171.4667,159.4667,173.05,147.7,136.4,138.6417
NM_172037.2,RDH10,1.376,,0.0079,0.0107,499.83,161.6,222.4,,174.5667,149.25,162.0167,234.9,230.5,203.0917
XM_946270.1,HIP1R,1.568,,0.008,0.0107,499.83,2652.9,4159.8,,2941.6,2415.6833,2627.4167,4091.7333,3761.05,4677.5167
AV719831,AV719831,1.2095,,0.0081,0.0108,504.50,60.0,72.6,,60.8,61.575,57.75,69,72.1,76.9
BQ312967,BQ312967,1.0952,,0.0081,0.0108,504.50,42.4,46.5,,40.9667,43.5833,42.8,46.7,45.9333,46.8
BQ446648,BQ446648,1.0935,,0.008,0.0108,504.50,45.3,49.6,,44.7833,46.3833,44.8833,48.7333,49.0833,50.9667
BX115799,BX115799,0.8236,,0.008,0.0108,504.50,43.2,35.6,,44.3833,44.0833,41.1167,37.8167,34.9333,34.0167
NM_001001653.1,MED8,1.196,,0.008,0.0108,504.50,490.9,587.1,,480.875,490.15,502,578.025,561.1833,623.9667
NM_003359.2,UGDH,1.345,,0.008,0.0108,504.50,217.5,292.6,,242.2,216.1,196.7167,285.5583,284.925,307.9
NM_005688.2,ABCC5,0.6251,,0.008,0.0108,504.50,450.1,281.4,,422.425,496.5833,434.7833,333.9,262.7667,253.8833
NM_152342.1,CDYL2,1.4363,,0.0081,0.0108,504.50,58.5,84.1,,57.3333,61.1333,57.2167,74.2167,88.6,90.3667
NM_152786.1,C9orf43,0.8692,,0.008,0.0108,504.50,95.9,83.4,,93.5667,98.3333,95.95,87.7167,81.5667,81.0167
XM_926486.1,LOC643116,1.0452,,0.008,0.0108,504.50,37.4,39.1,,37.1667,37.9333,37.25,39.55,38.7,39.1833
AI057212,AI057212,1.0754,,0.0081,0.0109,509.17,38.4,41.3,,38.1333,38.6,38.4583,40.2833,41.3333,42.2833
NM_000552.2,VWF,1.4303,,0.0081,0.0109,509.17,147.5,211.0,,135.8333,159.8833,147.85,189.75,225.3,219.7583
NM_000917.2,P4HA1,0.6512,,0.0081,0.0109,509.17,684.8,446.0,,663.8417,714.925,676.6667,433.0667,381.7833,536.45
NM_001007278.1,RFP2,1.3173,,0.0081,0.0109,509.17,65.3,86.0,,71.6667,65.6667,59.225,84.3917,90.4667,83.45
NM_002291.1,LAMB1,0.7193,,0.0081,0.0109,509.17,278.0,200.0,,308.0083,266.0667,262.2333,213.2667,193.8667,193.4167
NM_002317.3,LOX,1.3404,,0.0081,0.0109,509.17,32.9,44.1,,34.8667,30.7667,33.2667,42.7833,48.1,41.7667
NM_002387.1,MCC,0.8202,,0.0081,0.0109,509.17,56.9,46.7,,57.8833,59.5,53.6,47.5,48.2,44.4833
NM_003047.2,SLC9A1,0.767,,0.0082,0.0109,509.17,2498.2,1916.1,,2596.4167,2509.8833,2392.5833,2090.6,1938.1333,1736.2667
NM_003078.3,SMARCD3,0.7037,,0.0081,0.0109,509.17,1349.7,949.8,,1273.8667,1298.5,1486.45,993.1333,858.575,1004.85
NM_004901.1,ENTPD4,1.1494,,0.0081,0.0109,509.17,346.1,397.9,,331.9,364.7333,342.6167,400.0333,389.8333,403.8333
NM_005966.3,NAB1,0.7342,,0.0081,0.0109,509.17,63.0,46.3,,67.6,58.775,63.0333,50.9667,43.8583,44.35
NM_015509.2,NECAP1,1.1119,,0.0081,0.0109,509.17,1443.5,1605.0,,1428.1167,1448,1454.6,1553.1833,1599.5,1664.2167
NM_025202.2,EFHD1,0.5623,,0.0081,0.0109,509.17,453.7,255.1,,518.2667,427.0833,421.9083,293.6,271.8833,208.0333
NM_032824.1,TMEM87B,1.3658,,0.0081,0.0109,509.17,128.1,174.9,,140.2167,117.8833,127.0833,168.7333,189.2667,167.5667
NM_138465.3,GLI4,0.862,,0.0081,0.0109,509.17,127.5,109.9,,126.1417,123.6167,133.05,106.9167,114.3667,108.6917
NM_206857.1,RTN1,0.8447,,0.0082,0.0109,509.17,482.4,407.5,,476.65,504.4833,466.8333,413.4167,422.2667,387.5667
XM_929667.1,LOC653778,1.5489,,0.0081,0.0109,509.17,216.5,335.4,,243.45,211.1917,197.5,352.1417,361.45,296.4667
XM_931095.1,LOC642833,1.0513,,0.0081,0.0109,509.17,55.8,58.7,,55.6083,55.5833,56.25,59.5333,58.85,57.6667
AW516404,AW516404,0.9282,,0.0082,0.011,513.84,39.5,36.7,,40.15,38.9,39.45,36.0333,37.55,36.4167
NM_003597.4,KLF11,0.7761,,0.0082,0.011,513.84,108.6,84.3,,109.4417,111.5167,104.85,89.7917,88.2667,75.4667
NM_004341.3,CAD,1.1658,,0.0082,0.011,513.84,242.7,282.9,,237.0333,256.9917,234.65,282.5333,275.9333,290.4667
NM_005113.2,GOLGA5,1.2546,,0.0082,0.011,513.84,633.5,794.8,,680.2667,580.7667,643.4333,811.55,764.4667,809.2
NM_014292.3,CBX6,0.8405,,0.0082,0.011,513.84,1089.2,915.4,,1046.2167,1063.7833,1161.0833,915.9333,920.725,909.7
NM_014365.2,HSPB8,0.7476,,0.0082,0.011,513.84,69.3,51.8,,75.1667,68.2,65.0333,50.8667,49.0833,55.8
NM_020752.1,GPR158,1.0595,,0.0082,0.011,513.84,43.1,45.7,,43.5,42.3667,43.5333,45.9833,44.9833,46.1333
NM_021908.2,ST7,0.642,,0.0082,0.011,513.84,327.9,210.5,,351.1583,322.0333,311.7167,244.5583,219.1833,173.9833
NM_025112.3,ZXDC,0.9,,0.0082,0.011,513.84,275.8,248.2,,277.1333,266.6,283.85,244.35,246.9917,253.3167
NM_053039.1,UGT2B28,1.1942,,0.0082,0.011,513.84,37.4,44.7,,37.8667,35.9,38.4583,44.8833,42.3833,46.8
NM_173849.2,GSC,0.8035,,0.0082,0.011,513.84,111.6,89.7,,119.55,107.0667,108.5667,91.1167,85.3917,92.6583
NM_182565.2,FAM100B,1.1331,,0.0082,0.011,513.84,511.4,579.5,,518,508.75,507.65,552.5833,593.6333,593.25
XM_927939.1,LOC644844,1.2302,,0.0082,0.011,513.84,47.3,58.2,,47.2917,46.1167,48.4667,59.0917,61.4667,54.1833
XM_932198.1,LOC644466,0.903,,0.0082,0.011,513.84,41.6,37.5,,43.0667,41.2667,40.4,37.0667,37.9833,37.55
XM_938575.1,LOC649496,1.0957,,0.0083,0.011,513.84,55.7,61.0,,55.4833,57.45,54.25,61.7667,59.9167,61.4667
XM_942520.1,PDGFA,0.807,,0.0082,0.011,513.84,55.7,45.0,,57.9333,51.6167,57.9,46.4167,44.4833,44.0667
BU587277,BU587277,1.0886,,0.0083,0.0111,518.51,36.4,39.6,,36,36.8667,36.3,39.8333,40.5667,38.4667
NM_004766.1,COPB2,1.2463,,0.0083,0.0111,518.51,1189.4,1482.4,,1179.7167,1159.3,1230.4167,1371.15,1549.8333,1533.0583
NM_014572.1,LATS2,1.2925,,0.0083,0.0111,518.51,130.3,168.4,,130.7917,122.825,137.7583,155.5,175.6667,174.9167
NM_015057.2,MYCBP2,1.6365,,0.0083,0.0111,518.51,359.9,589.0,,418.55,349.7417,318.4917,599.9667,650.3833,523.6833
NM_134446.2,CD99L2,0.8797,,0.0083,0.0111,518.51,420.0,369.4,,423.8167,405.5167,430.9667,366.9833,383.0333,358.6667
NM_173621.1,C17orf44,0.7025,,0.0084,0.0111,518.51,79.5,55.8,,82.675,77.5333,78.325,64.7667,54.4833,49.3333
NM_198287.1,ING4,0.88,,0.0083,0.0111,518.51,96.4,84.8,,94.8,95.5833,98.7333,88.875,82.2,83.45
NM_207170.1,SYF2,0.7907,,0.0083,0.0111,518.51,418.4,330.8,,398.5333,419.4167,438.05,313.0667,322.3417,358.6667
XM_933195.1,FLJ41352,1.0883,,0.0083,0.0111,518.51,35.9,39.1,,36.5833,36.4,34.7167,39,38.6333,39.55
XM_945964.1,C17orf41,0.9222,,0.0083,0.0111,518.51,44.4,41.0,,45.2833,43.7667,44.25,41.3833,41.6667,39.8833
CR624627,CR624627,0.8491,,0.0084,0.0112,523.19,51.9,44.1,,53.7167,49.1,52.9667,45.05,42.55,44.6167
NM_000449.3,RFX5,0.801,,0.0085,0.0112,523.19,1562.5,1251.6,,1651.4167,1564.85,1476.15,1318.05,1260.1833,1180.3167
NM_001681.2,ATP2A2,1.2629,,0.0084,0.0112,523.19,1048.1,1323.7,,1039.7,1116.15,992.1667,1365.75,1372.6,1237.25
NM_006803.2,AP3M2,0.7529,,0.0084,0.0112,523.19,476.2,358.5,,510.4333,475.9333,444.4333,389.2833,345.6,342.4833
NM_014616.1,ATP11B,1.2799,,0.0084,0.0112,523.19,157.0,201.0,,155.0083,155.7167,160.4667,219.3833,192,192.775
NM_015917.1,GSTK1,0.8078,,0.0085,0.0112,523.19,3248.5,2624.1,,3162.2,3323.7,3261.7,2860.2833,2461.35,2566.4833
NM_023078.1,PYCRL,1.3334,,0.0085,0.0112,523.19,160.9,214.6,,167.425,161.225,154.375,194.2333,222.8,228.2583
NM_025211.2,GKAP1,0.8995,,0.0085,0.0112,523.19,50.8,45.7,,52.6,50.6667,49.2333,46.5333,45.1833,45.4167
NM_032985.3,SEC23B,1.4933,,0.0084,0.0112,523.19,1187.6,1773.4,,1348.1833,1078.6,1151.75,1609.2,1916.6,1808.3667
NM_177533.2,NUDT14,0.8925,,0.0085,0.0112,523.19,1876.0,1674.3,,1825.2,1906.5833,1897.1667,1715.15,1609.8,1699.7667
XM_376160,XM_376160,0.886,,0.0084,0.0112,523.19,62.7,55.6,,64.2167,62.0333,61.95,58.0333,53.7167,55.0667
XM_497141.2,LOC441511,1.2899,,0.0085,0.0112,523.19,211.5,272.8,,226.35,194.925,214.4833,287.1167,256.9917,275.2667
XM_926036.1,LOC653103,1.2264,,0.0084,0.0112,523.19,433.3,531.4,,456.9833,418.1833,425.65,509.5333,522.1667,563.9833
XM_930611.1,LOC399753,1.1137,,0.0084,0.0112,523.19,35.0,38.9,,35.7333,33.8167,35.35,39.35,37.8,39.6667
AV731331,AV731331,0.8223,,0.0085,0.0113,527.86,72.6,59.7,,70.4167,72.4083,75.15,63.7667,55.8667,59.8
BM718749,BM718749,0.6258,,0.0085,0.0113,527.86,71.6,44.8,,78.225,71.0167,66.1,53.5417,42.2667,39.7667
BU752967,BU752967,1.1006,,0.0085,0.0113,527.86,39.7,43.6,,40.9667,39.25,38.8,43.9667,44.3167,42.6833
DB304592,DB304592,1.0758,,0.0085,0.0113,527.86,33.9,36.4,,34.6833,33.2833,33.6833,35.8333,36.9667,36.55
NM_001015072.1,LOC402682,1.5915,,0.0085,0.0113,527.86,372.3,592.6,,348.4667,369.9,400.4833,561.75,542.8917,682.3
NM_001284.2,AP3S1,1.1198,,0.0085,0.0113,527.86,497.1,556.6,,493.9333,501.15,496.2167,580.7667,549.525,540.3667
NM_002107.3,H3F3A,0.9186,,0.0086,0.0113,527.86,20205.2,18560.8,,20656.2333,19654.8,20317.55,18626.7333,18827.9333,18232.7167
NM_002242.2,KCNJ13,0.2375,,0.0085,0.0113,527.86,215.6,51.2,,287.7333,174.3083,199.7,65.1333,47.0667,43.7667
NM_002373.4,MAP1A,0.8489,,0.0085,0.0113,527.86,56.2,47.7,,53.5667,59.4167,55.8583,48.6333,47.65,46.9333
NM_002653.3,PITX1,0.7458,,0.0085,0.0113,527.86,135.6,101.1,,136.025,129.55,141.3333,107.525,89.0667,107.8833
NM_003970.1,MYOM2,0.7431,,0.0085,0.0113,527.86,117.7,87.5,,109.0833,117.125,127.7833,93.675,82.75,86.4333
NM_004359.1,CDC34,0.853,,0.0085,0.0113,527.86,460.6,392.9,,459.8833,469.5667,452.55,414.6333,395.8167,369.6333
NM_005273.2,GNB2,1.1587,,0.0085,0.0113,527.86,251.8,291.8,,240.9167,264.7083,250.45,300.8917,287.6833,287.0333
NM_022774.1,C1orf176,0.8181,,0.0085,0.0113,527.86,173.4,141.9,,175.0167,180.1167,165.5,135.775,151.7667,138.6417
NM_024551.2,ADIPOR2,0.8964,,0.0085,0.0113,527.86,1324.7,1187.4,,1285.9833,1358.1833,1330.9667,1222.9333,1157.05,1183.2333
NM_032034.1,SLC4A11,0.8888,,0.0085,0.0113,527.86,109.2,97.1,,109.0833,105.9417,112.8167,98.7583,98.5833,94.0083
NM_033034.1,TRIM5,1.5133,,0.0086,0.0113,527.86,457.1,691.8,,434.4167,544.5583,403.8333,733.2667,686.5167,657.6167
NM_138421.1,SAAL1,0.7962,,0.0085,0.0113,527.86,696.6,554.6,,754.75,678.9667,659.5333,545.2333,566.15,552.5833
NM_147131.1,GALT,0.8242,,0.0085,0.0113,527.86,52.7,43.5,,55.1667,49.3667,53.8667,41.8833,44.0833,44.4833
NM_174926.1,MGC17839,0.8465,,0.0085,0.0113,527.86,473.8,401.1,,495.7833,473.2667,453.3167,404.6667,384.625,414.5167
NM_178311.1,GGTLA4,0.905,,0.0085,0.0113,527.86,49.5,44.8,,50.2167,48.7333,49.6167,46.5333,44.3167,43.65
AK123079,AK123079,0.8971,,0.0086,0.0114,532.53,46.0,41.3,,47.0667,45.2333,45.8667,42.7833,39.9333,41.2667
AL157484,AL157484,0.7981,,0.0086,0.0114,532.53,654.0,521.9,,618.25,679.85,665.3667,537.2167,482.8583,548.15
BX537698,BX537698,1.3367,,0.0086,0.0114,532.53,243.4,325.3,,256,251.85,223.6167,301.75,326.7167,349.2833
NM_005726.2,TSFM,0.9014,,0.0086,0.0114,532.53,1875.2,1690.2,,1820.125,1890.2833,1916.6,1693.95,1644.6833,1733.2833
NM_012339.3,TSPAN15,0.8193,,0.0086,0.0114,532.53,108.2,88.6,,105.9167,103.3917,115.525,87.2,92.1167,86.6167
NM_014786.2,ARHGEF17,0.7906,,0.0086,0.0114,532.53,140.8,111.3,,134.7,144.6,143.2833,115.275,101.2083,118.2167
NM_018349.2,MCTP2,1.3021,,0.0086,0.0114,532.53,124.7,162.4,,126.5833,116.2167,131.9167,175.3083,155.1583,157.5
NM_024310.2,PLEKHF1,1.2521,,0.0087,0.0114,532.53,524.8,657.1,,502.1333,498.6333,577.4167,651.0833,645.0833,675.6667
NM_032472.3,PPIL3,0.85,,0.0087,0.0114,532.53,1724.9,1466.2,,1809.6,1702.2833,1666.0333,1507.1833,1402.6333,1491.0667
NM_032476.2,MRPS6,0.8563,,0.0086,0.0114,532.53,2607.8,2233.0,,2746.4333,2605.3333,2478.4833,2253.0167,2235.1333,2210.9333
NM_033467.2,MELL1,1.2292,,0.0086,0.0114,532.53,436.0,536.0,,450.3167,399.25,461.1167,522.9583,535.25,550.0333
NM_130396.1,WISP3,0.9342,,0.0086,0.0114,532.53,48.2,45.0,,48.9333,47.9,47.7667,44.25,46.0833,44.7667
NM_152673.1,MUC20,1.1549,,0.0087,0.0114,532.53,69.6,80.3,,72.6417,67.5167,68.65,80.8,82.95,77.3833
NM_203494.1,USP50,1.0967,,0.0086,0.0114,532.53,35.0,38.4,,36.3,34.1167,34.7167,38.3333,38.9167,38.0167
NR_001457.1,RNU38B,1.0522,,0.0087,0.0114,532.53,34.1,35.8,,34.1,34.2,33.9,35.8333,36.4833,35.2333
XM_926996.1,LOC340598,1.3841,,0.0086,0.0114,532.53,78.0,108.0,,78.3083,73.2167,82.7667,98.8667,107.55,118.3333
XM_928404.1,LOC645362,0.7923,,0.0086,0.0114,532.53,101.9,80.7,,100.5667,102.6583,102.425,89.3167,75.0083,78.5167
XM_928844.1,LOC645863,0.7435,,0.0086,0.0114,532.53,78.6,58.4,,75.6833,82.2917,77.8667,65.7167,53.4333,56.7667
XM_940188.1,RNF169,1.1144,,0.0086,0.0114,532.53,83.8,93.3,,84.8667,85.2833,81.1667,90.7333,95.9417,93.4083
XM_941554.1,KIAA1912,0.5593,,0.0086,0.0114,532.53,571.0,319.3,,655.7333,477.4833,594.6333,339.5583,302.8333,316.7083
XR_001272.1,PMS2CL,0.911,,0.0087,0.0114,532.53,57.6,52.5,,58.7,57.3667,56.7667,54.2917,51.5167,51.6667
BM921537,BM921537,1.1063,,0.0087,0.0115,537.20,45.4,50.2,,47.2917,44.45,44.3833,50.5833,50.3333,49.6167
BQ019276,BQ019276,0.9253,,0.0087,0.0115,537.20,43.6,40.3,,44.5667,42.55,43.6667,40.4667,39.6667,40.8667
NM_001009608.1,C20orf94,0.7389,,0.0087,0.0115,537.20,86.2,63.7,,93.9667,85.9,79.3167,67.0833,59.9167,64.2583
NM_001014764.1,TMEM93,1.1176,,0.0087,0.0115,537.20,1407.0,1572.5,,1411.4167,1389.1667,1420.6,1531.45,1548.9833,1639.1167
NM_003211.3,TDG,1.2869,,0.0087,0.0115,537.20,1025.3,1319.4,,1033.8,971.1333,1073.6333,1293.8833,1245.1167,1425.825
NM_006355.2,TRIM38,0.7898,,0.0087,0.0115,537.20,69.0,54.5,,74.2083,68.3,64.9,56.25,55.5833,51.8333
NM_015704.1,D15Wsu75e,1.3252,,0.0087,0.0115,537.20,544.5,721.6,,517.6,596.8833,522.5333,672.5,732.4167,762.85
NM_017817.1,RAB20,1.3638,,0.0087,0.0115,537.20,680.0,927.4,,665.0833,668.1,707.6667,860.85,901.2833,1028.05
NM_022827.2,SPATA20,0.807,,0.0087,0.0115,537.20,4692.1,3786.8,,4406.2667,4775.35,4909.45,3962.25,3573.1833,3835.3667
NM_031427.1,C14orf168,1.1887,,0.0088,0.0115,537.20,105.5,125.4,,110.7833,106.35,99.625,120.2833,127.6167,128.45
NM_145686.2,MAP4K4,0.8479,,0.0087,0.0115,537.20,90.6,76.9,,92.6083,91.45,87.95,80.3333,78.4167,72.0667
NM_173848.3,LOC138046,1.2545,,0.0088,0.0115,537.20,65.5,82.2,,68.6333,62.2333,65.85,86.7667,83.45,76.6833
AK057376,AK057376,0.8768,,0.0088,0.0116,541.87,43.8,38.4,,43.5,43.5,44.3833,39.35,36.2667,39.6667
BC040901,BC040901,0.8481,,0.0088,0.0116,541.87,86.9,73.7,,86.0167,83.2667,91.6667,71.5,73.85,75.85
BX098905,BX098905,1.0591,,0.0088,0.0116,541.87,32.3,34.2,,31.6,32.6,32.75,34.5,33.9167,34.25
CD522953,CD522953,1.1432,,0.0088,0.0116,541.87,242.2,276.9,,239.8667,252.7333,234.5,271.2667,286.65,273.1667
NM_000233.1,LHCGR,1.1539,,0.0088,0.0116,541.87,51.8,59.7,,50.3167,53.2333,51.8333,60.9,61.5333,56.9167
NM_006087.2,TUBB4,0.8217,,0.0088,0.0116,541.87,107.6,88.4,,112.1333,107.0333,103.85,84.7,86.0333,94.8917
NM_014741.2,KIAA0652,1.2822,,0.0088,0.0116,541.87,262.0,335.9,,262.4,268.5,255.1583,309.475,361.7,338.5667
NM_015076.3,CDC2L6,1.1391,,0.0088,0.0116,541.87,1831.8,2086.5,,1770.7333,1819.8,1907.3333,2059.4833,2044.8167,2157.1167
NM_016513.3,ICK,0.8028,,0.0088,0.0116,541.87,128.8,103.4,,121.275,129.7,135.8,106.1,97,107.3667
NM_133455.2,EMID1,0.8677,,0.0088,0.0116,541.87,60.4,52.4,,62.6333,58.8667,59.7333,53.7167,49.9833,53.5833
NM_178429.2,LCE2C,1.0801,,0.0088,0.0116,541.87,44.9,48.5,,45.5,44.0833,45.1333,47.3333,49.4583,48.7333
NM_181505.1,PPP1R1B,0.9562,,0.0088,0.0116,541.87,56.1,53.7,,55.8833,56.4,56.0833,54,54.3,52.7
NM_207118.1,GTF2H5,0.8997,,0.0088,0.0116,541.87,1557.7,1401.5,,1539.65,1587.5167,1546.4167,1403.3583,1451.6667,1351.2
XM_937679.1,LOC648612,1.1321,,0.0088,0.0116,541.87,31.1,35.2,,31.1167,32.6,29.7167,35.6333,35.0333,35.0333
BF448693,BF448693,0.847,,0.0088,0.0117,546.54,351.1,297.4,,369.4833,331.7167,353.1333,303.3,294.5333,294.4167
NM_003765.1,STX10,0.8097,,0.0089,0.0117,546.54,771.7,624.8,,715.1,797.7,805.4833,637.4,602.85,634.8583
NM_013314.2,BLNK,0.7811,,0.0088,0.0117,546.54,125.1,97.7,,126.8667,127.2333,121.2833,107.75,96.95,89.3083
NM_018421.2,TBC1D2,0.7689,,0.0089,0.0117,546.54,195.3,150.1,,200.925,189.3,195.7083,166.9,148.0833,136.9167
NM_020642.2,C11orf17,0.7779,,0.0089,0.0117,546.54,1328.4,1033.4,,1221.6333,1423.2833,1348.1833,1075.0833,1011.9167,1014.35
NM_024102.2,WDR77,1.1404,,0.0088,0.0117,546.54,102.8,117.2,,108.3,100.2333,100.075,115.7667,119.85,116.1167
NM_031953.2,SNX25,1.1757,,0.0089,0.0117,546.54,79.0,92.9,,75.8833,78.3583,82.85,89.2167,96.4,93.0833
NM_152445.1,C14orf44,0.754,,0.0088,0.0117,546.54,59.6,44.9,,62.3833,61.3833,55.3167,48.55,41.1833,45.4167
XM_931408.1,LOC643213,1.0806,,0.0088,0.0117,546.54,43.6,47.2,,43.1833,42.8833,44.8833,47.9333,46.9,46.65
XM_942307.1,LOC285927,0.8259,,0.0089,0.0117,546.54,44.0,36.4,,43.6667,42.55,46,38.8,35.8667,34.6
XR_001063.1,LOC401354,1.1117,,0.0089,0.0117,546.54,46.9,52.1,,47.95,47.4,45.4,51.3833,51.3667,53.7167
AY063455,AY063455,0.9093,,0.009,0.0118,551.21,34.2,31.1,,35.35,33.7,33.4833,31.2667,31.4333,30.5167
BG327427,BG327427,1.1716,,0.0089,0.0118,551.21,55.3,64.8,,53.8833,54.9167,57.1083,64.7667,61.8,67.9
BX103639,BX103639,0.7896,,0.009,0.0118,551.21,122.8,97.0,,121.9667,116.4,130.525,90.0583,101.6667,99.6167
BX118118,BX118118,1.1922,,0.0089,0.0118,551.21,36.8,43.9,,36.1,37.75,36.7167,41.2,44.8833,45.85
BX374545,BX374545,1.2516,,0.0089,0.0118,551.21,113.2,141.7,,114.1583,111.9833,113.45,131.9167,152.6833,141.175
CD299155,CD299155,0.8751,,0.009,0.0118,551.21,270.1,236.4,,273.3333,269.325,267.7333,237.7333,247.85,224.1583
NM_012287.3,CENTB2,1.0784,,0.0089,0.0118,551.21,252.7,272.5,,251.3,247.8917,259.1,267.8667,276.4417,273.3333
NM_031279.2,AGXT2L1,0.8626,,0.0089,0.0118,551.21,62.8,54.2,,65.6333,60.45,62.3833,55.6,54.7,52.2333
NM_032889.2,MFSD5,1.2223,,0.0089,0.0118,551.21,728.7,890.7,,721.85,753.3833,711.55,828.4,918.9667,928.2667
NM_080875.1,MIB2,0.8634,,0.009,0.0118,551.21,447.8,386.7,,443.1667,467.1,433.8583,392.7,397.2333,370.5833
XM_371820.4,FLJ90086,1.3647,,0.0089,0.0118,551.21,120.5,164.5,,121.8,126.7167,113.45,154.4083,158.6833,181.6333
XM_939114.1,SEZ6L2,1.1403,,0.009,0.0118,551.21,34.2,39.0,,34,35.1167,33.3833,40.5667,38.8,37.55
AV718385,AV718385,1.0945,,0.009,0.0119,555.88,38.6,42.2,,38.0333,38.9833,38.7,41.0167,42.1667,43.5
NM_000088.2,COL1A1,0.8308,,0.009,0.0119,555.88,112.4,93.4,,110.125,119.975,107.525,95.65,90.9167,93.6667
NM_001014832.1,PAK4,1.1983,,0.009,0.0119,555.88,1258.2,1507.6,,1311.7167,1204.2833,1260.8667,1424.25,1559.7,1542.6667
NM_001466.2,FZD2,0.7185,,0.0091,0.0119,555.88,273.2,196.3,,263.4,259.4583,298.3333,210.3333,204.1667,176.1333
NM_003873.3,NRP1,0.7396,,0.0091,0.0119,555.88,1498.6,1108.3,,1605.9167,1342.3667,1561.0833,1107.3333,1078.6,1139.8667
NM_004207.1,SLC16A3,1.1602,,0.0091,0.0119,555.88,216.9,251.7,,216.3,220.175,214.2667,253.1667,263.575,238.8333
NM_004569.2,PIGH,1.2174,,0.009,0.0119,555.88,208.9,254.3,,220.325,194.3333,212.7917,251.5833,246.3833,265.1833
NM_015028.1,TNIK,0.8069,,0.0091,0.0119,555.88,57.2,46.1,,60.45,55.6833,55.4667,45.5333,43.6667,49.3333
NM_015506.1,MMACHC,1.1775,,0.009,0.0119,555.88,421.7,496.5,,435.9833,414.05,415.3167,468.8917,514.2667,507.65
NM_015651.1,PHF19,0.8668,,0.009,0.0119,555.88,116.6,101.1,,112.2917,120.1417,117.5833,105.4917,97.5833,100.3583
NM_018234.2,STEAP3,0.878,,0.0091,0.0119,555.88,445.5,391.1,,439.3,440.8917,456.3583,411.3333,383.55,379.175
NM_024896.2,KIAA1815,0.8184,,0.0091,0.0119,555.88,675.2,552.6,,706.3833,643.6833,677.1167,554.6,584.525,520.65
NM_033363.1,MRPS12,1.1993,,0.0091,0.0119,555.88,1716.0,2058.0,,1623.0667,1708.7667,1821.9167,2040.2667,1994.8667,2141.45
NM_138342.2,LOC89944,1.4841,,0.0091,0.0119,555.88,547.5,812.6,,465.8333,607.5333,579.9167,749.1,825.3833,867.7333
NM_152729.2,NT5DC1,1.3643,,0.009,0.0119,555.88,353.8,482.6,,376.3333,307.7667,382.25,459.8833,502.1333,486.8833
XM_934842.1,LOC653535,0.9606,,0.0091,0.0119,555.88,44.7,42.9,,45.2833,44.1667,44.5167,43.0667,42.55,43.0667
XR_001071.1,LOC497256,1.3824,,0.009,0.0119,555.88,205.5,284.1,,187.3583,217.9833,212.4833,310.8417,278.7333,264.5833
AW168769,AW168769,1.1511,,0.0091,0.012,560.56,31.6,36.3,,30.2667,33.2833,31.2333,36.5,37.0667,35.4667
NM_003044.2,SLC6A12,0.7791,,0.0091,0.012,560.56,52.6,40.9,,57.3333,49.6333,51,42.2667,39.85,40.75
NM_005184.2,CALM3,0.9527,,0.0092,0.012,560.56,8084.7,7702.1,,8004.1833,8140.8,8109.9,7806.7667,7570.7333,7730.75
NM_006242.3,PPP1R3D,1.1427,,0.0092,0.012,560.56,142.3,162.7,,144.7583,138.7583,143.5667,154.9333,166.75,166.5583
NM_014899.2,RHOBTB3,1.3223,,0.0091,0.012,560.56,96.0,126.9,,96.2833,104.5333,87.8167,120.1333,135.1667,125.8333
NM_025231.1,ZNF435,0.6821,,0.0092,0.012,560.56,509.6,347.6,,542.5667,476.7667,511.7167,401.9833,342.3667,305.275
NM_031307.2,PUS3,1.2725,,0.0091,0.012,560.56,568.3,723.1,,578.35,552.5833,574.2,665.4583,732.6833,775.5833
NM_032511.1,C6orf168,0.8972,,0.0092,0.012,560.56,107.3,96.3,,108.0833,108.7,105.1667,98.9667,92.2667,97.7333
XM_927705.1,LOC644590,1.3299,,0.0092,0.012,560.56,180.3,239.8,,170.05,186.2833,185.1167,217.3667,249.9083,253.8833
AK097377,AK097377,0.7005,,0.0093,0.0121,565.23,82.2,57.6,,79.9,87.6333,79.2,66.525,55.15,51.9667
NM_001012987.1,DKFZp686K16132,1.4257,,0.0093,0.0121,565.23,174.2,248.4,,173.9833,202.1833,150.25,246.95,255.75,242.5333
NM_006356.2,ATP5H,0.8893,,0.0092,0.0121,565.23,10142.3,9019.6,,10355.4333,9959.6833,10115.7333,9439.5833,8834.15,8799.1
NM_024911.4,GPR177,0.743,,0.0093,0.0121,565.23,133.1,98.9,,126.1417,137.7833,135.8,111.8167,93.0167,93.0833
NM_032300.2,TCHP,0.8503,,0.0092,0.0121,565.23,313.7,266.8,,310.9167,310.7917,319.5833,285.8667,255.525,259.9333
NM_032876.4,JUB,0.9191,,0.0093,0.0121,565.23,61.6,56.6,,63.1667,61.4667,60.3,55.3417,57.4,57.2167
NM_052901.2,SLC25A25,1.3681,,0.0092,0.0121,565.23,768.0,1050.7,,727.9167,774.1083,803.8333,949.8,1068.2667,1143.1833
NM_152899.1,IL4I1,1.3428,,0.0092,0.0121,565.23,67.9,91.1,,72.825,65.5,65.55,97.75,93.1833,83.1167
BQ025345,BQ025345,1.1742,,0.0093,0.0122,569.90,38.2,44.8,,39.6667,35.8,39.2,43.9667,44.3167,46.25
BQ717459,BQ717459,1.1237,,0.0093,0.0122,569.90,29.8,33.5,,30.85,29.1,29.4167,33.3833,34.5,32.5333
NM_001012239.1,XKR6,1.0413,,0.0093,0.0122,569.90,88.1,91.8,,89.5,87.2,87.7167,91.1167,91.9833,92.225
NM_001012446.1,C9orf128,0.8557,,0.0093,0.0122,569.90,54.0,46.2,,55,53.15,53.8667,47.0667,43.25,48.4667
NM_001033604.1,PTHB1,0.8379,,0.0093,0.0122,569.90,209.6,175.6,,217.9833,205.2917,205.6667,186.8167,173.85,166.7167
NM_001196.2,BID,0.8021,,0.0093,0.0122,569.90,218.2,175.0,,231.05,206.4333,217.9,185.2833,175.3833,165.0167
NM_001943.1,DSG2,1.2248,,0.0093,0.0122,569.90,236.8,290.0,,225.2167,240.0667,245.4917,308.5833,286.2583,276.0583
NM_004733.2,SLC33A1,1.4662,,0.0094,0.0122,569.90,345.1,506.1,,393.15,320.75,326.05,485.2333,479.2833,557.25
NM_014496.1,RPS6KA6,1.1799,,0.0093,0.0122,569.90,73.9,87.2,,72.9167,76.3167,72.4583,82.5833,87.7083,91.4333
NM_017864.2,C8orf52,0.5599,,0.0093,0.0122,569.90,349.0,195.4,,412.275,331.1667,311.3333,215.025,199.3833,173.9833
NM_022044.2,SDF2L1,1.6007,,0.0093,0.0122,569.90,4359.1,6977.7,,4018.5,4703.3833,4382.35,6157.9833,6916.2667,7976.7
NM_139034.1,MAPK7,1.2629,,0.0093,0.0122,569.90,113.7,143.6,,111.8167,117.4167,112.05,132.675,145.1667,153.85
NM_152309.2,PIK3AP1,1.9946,,0.0093,0.0122,569.90,66.7,133.0,,73.6083,64.9833,61.95,107.15,143.3,153.1333
NM_198046.1,ZDHHC16,0.8427,,0.0093,0.0122,569.90,52.6,44.3,,53.9833,50.4167,53.3333,47.0667,42.85,43.0667
NM_198459.2,DENND2C,0.8755,,0.0093,0.0122,569.90,130.1,113.9,,127.3,127.3,135.9917,110.5083,116.9833,114.3833
AI868785,AI868785,0.9025,,0.0094,0.0123,574.57,37.8,34.1,,38.9667,36.8667,37.45,33.2833,34.9333,34.0167
BG183183,BG183183,0.9384,,0.0094,0.0123,574.57,39.0,36.6,,38.7,38.3167,39.95,36.4,36.4833,36.8667
BM968530,BM968530,1.1274,,0.0094,0.0123,574.57,35.6,40.1,,37.35,34.4,35.0333,39.45,40.65,40.2167
DR980360,DR980360,1.0833,,0.0094,0.0123,574.57,36.2,39.2,,36.9667,35.5,36.1833,40.2,38.7,38.8
NM_000199.2,SGSH,1.1302,,0.0094,0.0123,574.57,195.6,221.1,,192.0583,197.5833,197.1667,213.2667,230.8667,219.4083
NM_001004349.1,FLJ45422,0.8586,,0.0094,0.0123,574.57,45.3,38.9,,47.8833,43.25,44.8833,38.4333,39.2,39.05
NM_001007072.1,ZSCAN2,1.1552,,0.0094,0.0123,574.57,132.6,153.2,,136.4833,136.5417,125.05,152.2333,150.075,157.2667
NM_024760.1,TLE6,0.8016,,0.0094,0.0123,574.57,255.9,205.1,,260.75,258.05,249.0333,222.3833,207.1667,187.35
NM_138781.2,LOC113386,1.2347,,0.0094,0.0123,574.57,684.3,845.0,,625.1,699.4333,733,865.05,824.35,846.0167
NM_144685.3,HIPK4,1.0762,,0.0094,0.0123,574.57,36.1,38.9,,35.9333,36,36.5,39.45,39.4833,37.7833
NM_182756.2,SPDY1,1.3409,,0.0094,0.0123,574.57,42.6,57.2,,46.6833,42.0833,39.45,52.7333,59.5833,59.4667
AW438509,AW438509,0.8856,,0.0095,0.0124,579.24,39.2,34.7,,37.8667,39.5833,40.0833,35.9333,33.5667,34.6
BE143147,BE143147,0.8927,,0.0095,0.0124,579.24,37.9,33.8,,37.45,38.5,37.7833,35.2333,33.9167,32.4333
DB233579,DB233579,0.9368,,0.0095,0.0124,579.24,39.1,36.7,,38.7917,39.6833,38.9,36.6167,37.45,35.9
NM_001093.2,ACACB,0.7542,,0.0095,0.0124,579.24,166.1,125.3,,171.15,175.4167,152.5417,127.4667,133.35,115.6083
NM_003688.1,CASK,0.8669,,0.0095,0.0124,579.24,362.6,314.3,,354.3333,358.5667,375.1167,327.1583,317.0667,299.325
NM_003792.2,EDF1,0.926,,0.0095,0.0124,579.24,5971.2,5529.1,,6020.9333,5975.55,5917.5333,5627.2167,5612.9,5351.7
NM_004701.2,CCNB2,0.8104,,0.0095,0.0124,579.24,2071.5,1678.6,,1919.0167,2136.3333,2168.0833,1705.1667,1716.85,1615.7667
NM_015199.2,ANKRD28,0.8796,,0.0095,0.0124,579.24,46.5,40.9,,45.6,45.2333,48.8333,40.2,41.1,41.4833
NM_015440.3,MTHFD1L,1.1436,,0.0095,0.0124,579.24,235.4,269.2,,237.0333,239.2333,230.0667,256.1,274.2167,277.8333
NM_016041.2,DERL2,1.3684,,0.0095,0.0124,579.24,1373.9,1880.0,,1252.7667,1403.0833,1475.25,1830.1167,1768.5167,2053.0333
NM_018136.2,ASPM,0.7861,,0.0095,0.0124,579.24,252.3,198.3,,273.2333,248.4,236.625,206.825,196.2583,192.2333
NM_021826.4,FLJ13149,1.0909,,0.0095,0.0124,579.24,417.6,455.5,,402.7667,423.6167,426.7667,456.2333,450.1,460.2917
NM_024417.1,FDXR,0.7443,,0.0095,0.0124,579.24,1687.2,1255.7,,1681.2833,1788.8667,1596.7833,1290.8667,1368.1833,1121
NM_032850.3,ZFYVE19,0.7988,,0.0095,0.0124,579.24,459.4,367.0,,462.45,478.15,438.575,384.6833,382.7083,335.75
NM_032861.2,SERAC1,0.8634,,0.0095,0.0124,579.24,65.7,56.7,,65.3,62.95,68.8833,56.15,55.5833,58.4
NM_145740.2,GSTA1,0.7202,,0.0095,0.0124,579.24,247.7,178.4,,219.6833,263.2333,262.7833,171.3,178.8667,185.3
NM_177925.1,H2AFJ,0.8568,,0.0095,0.0124,579.24,7064.3,6052.5,,7297.85,6739.5833,7167.7333,6187.0333,5783.2667,6196.6333
XM_059037.7,WTIP,1.11,,0.0095,0.0124,579.24,54.2,60.2,,55.9667,53.0667,53.6,61.8667,59.9167,58.7333
XM_374917.2,LOC399937,1.0757,,0.0095,0.0124,579.24,35.3,38.0,,36.1,34.6,35.2333,38.7,37.8,37.45
AK055655,AK055655,1.2048,,0.0096,0.0125,583.91,80.1,96.5,,79.0333,80.8833,80.25,92.6667,93.4833,103.575
AW772494,AW772494,1.1264,,0.0095,0.0125,583.91,40.7,45.8,,39.45,41.1167,41.4833,47.4,44.25,45.85
BM711518,BM711518,1.2104,,0.0096,0.0125,583.91,47.6,57.6,,46.2333,47.2167,49.4667,54.7,61.3167,57.1
NM_004979.4,KCND1,0.8746,,0.0096,0.0125,583.91,45.9,40.1,,47.2917,45.6833,44.6417,40.8333,41.3333,38.2333
NM_006479.2,RAD51AP1,0.8673,,0.0096,0.0125,583.91,389.7,338.0,,400.1167,388.2333,381.0833,351.3833,343.825,319.6667
NM_012256.2,ZNF212,0.7878,,0.0096,0.0125,583.91,552.7,435.4,,540.5167,569.6167,548.3,454.6833,464.9667,390.4167
NM_013423.1,ARHGAP6,0.9379,,0.0096,0.0125,583.91,41.0,38.4,,40.3833,41.3667,41.2333,39.35,37.9833,38.0167
NM_015051.1,TXNDC4,1.233,,0.0096,0.0125,583.91,75.4,92.9,,71.6667,74.4167,80.25,89,91.6167,98.4
NM_015642.2,ZBTB20,0.8523,,0.0096,0.0125,583.91,76.8,65.4,,80.5,73.4333,76.4833,66.3,67.1833,62.85
NM_024506.3,GLB1L,0.8379,,0.0096,0.0125,583.91,139.8,117.2,,132.1833,144.05,143.5667,120.7333,119.6,111.35
NM_032379.3,SYTL2,0.7108,,0.0096,0.0125,583.91,53.8,38.2,,59.5833,50,52.2167,41.6667,36.4833,36.75
NM_033161.2,SURF4,1.4413,,0.0096,0.0125,583.91,2563.5,3695.0,,2368.2167,2883.5833,2467,3470.0833,4068.4667,3573.1833
NM_138476.2,MDP-1,0.8634,,0.0096,0.0125,583.91,464.3,400.9,,449.05,475.7333,468.65,423,387.8667,392.7833
DB147989,DB147989,1.0937,,0.0098,0.0126,588.58,42.2,46.1,,42.4667,41.0167,43.0667,45.9833,45.1833,47.2333
NM_006317.3,BASP1,0.7297,,0.0097,0.0126,588.58,53.2,38.8,,57.3833,55.4833,47.2167,39.1833,38.1667,39.05
NM_014055.2,IFT81,0.9376,,0.0097,0.0126,588.58,75.4,70.7,,74.0833,75.8833,76.3333,71.2667,71.6667,69.2583
NM_015683.1,ARRDC2,0.874,,0.0097,0.0126,588.58,85.5,74.8,,87.0833,85.55,84.0083,78.5333,74.7917,71.15
NM_016446.2,C9orf127,0.8164,,0.0097,0.0126,588.58,561.3,458.2,,586.1667,553.725,544.8083,478.3667,475.9333,422.5667
NM_021255.1,PELI2,0.6333,,0.0098,0.0126,588.58,76.8,48.7,,84.25,72.2,74.5667,57.8417,48.0167,41.4833
NM_023075.3,MPPE1,0.8248,,0.0098,0.0126,588.58,637.1,525.5,,635.0667,617.9833,658.9167,564.4667,521.5583,492.9
NM_031475.1,ESPN,0.8071,,0.0097,0.0126,588.58,54.2,43.7,,52.7667,57.7833,52.1167,46.4167,41.9,42.95
NM_153747.1,PIGC,0.769,,0.0097,0.0126,588.58,495.4,381.0,,524.8333,494.5833,468.3167,407.95,391.1,346.5417
NM_172218.1,SPAG1,0.871,,0.0097,0.0126,588.58,53.1,46.2,,55.5667,52.2917,51.5167,46.25,44.8833,47.65
NM_213568.1,SLC39A3,1.1464,,0.0097,0.0126,588.58,146.0,167.4,,146.8833,146.2,144.95,162.0667,176.65,163.8167
NM_000175.2,GPI,0.9105,,0.0098,0.0127,593.26,4944.8,4502.0,,4959.0833,4909.45,4966.0333,4388.35,4434.3833,4689.1167
NM_001004325.1,KRTAP5-2,0.923,,0.0098,0.0127,593.26,36.6,33.8,,37.6667,36.2,35.8667,33.3833,33.6333,34.25
NM_003885.2,CDK5R1,1.3188,,0.0098,0.0127,593.26,309.6,408.4,,272.15,342.875,318.15,402.0833,413.9833,409.125
NM_016586.1,MBIP,0.937,,0.0098,0.0127,593.26,218.9,205.1,,223.3,217.675,215.8333,201.8667,208.6333,204.9167
NM_018668.2,VPS33B,0.906,,0.0098,0.0127,593.26,484.3,438.8,,485.6,500.2917,467.5333,441.525,441.65,433.1667
NM_022450.2,RHBDF1,1.1195,,0.0098,0.0127,593.26,2059.8,2306.1,,2107.9,2048.5833,2023.9333,2317.9833,2382.65,2220.4667
NM_022917.4,NOL6,1.1955,,0.0098,0.0127,593.26,678.5,811.2,,691.1333,703.5167,642.525,799.9167,854.1083,781.375
NM_144703.1,LSM14B,0.9148,,0.0098,0.0127,593.26,52.5,48.1,,53.8167,52.5833,51.2667,49.1,48.2,46.9333
NM_175874.2,C12orf60,0.5687,,0.0098,0.0127,593.26,169.6,96.4,,196.1833,145.3333,170.9667,109.2667,92.2667,88.95
AW001004,AW001004,1.0968,,0.0099,0.0128,597.93,66.6,73.1,,67.65,67.2083,65.0333,71.0667,75.0083,73.1917
AW083084,AW083084,1.0775,,0.0099,0.0128,597.93,35.5,38.3,,35.6333,35.1167,35.7667,38.5,39.1,37.1917
BI094762,BI094762,1.1247,,0.0099,0.0128,597.93,60.4,68.0,,58.3333,62.55,60.45,65.85,68.65,69.4167
BX113731,BX113731,1.1138,,0.0099,0.0128,597.93,93.0,103.6,,90.4,91.6167,97.0833,103.8667,101.7333,105.15
DB298505,DB298505,1.0321,,0.0099,0.0128,597.93,33.7,34.8,,33.7167,33.8167,33.6833,35.2333,34.4333,34.8
NM_012232.2,PTRF,0.7224,,0.0099,0.0128,597.93,874.8,631.9,,777.4833,948.6417,907.6833,620.0583,618.7,657.85
NM_018260.1,ZNF701,1.1044,,0.0099,0.0128,597.93,84.5,93.3,,85.525,81.9333,86.0417,96.1417,91.9833,91.85
NM_020197.1,SMYD2,1.0958,,0.0099,0.0128,597.93,97.9,107.2,,94.8,100.675,98.1667,108.475,105.05,108.1833
NM_033029.1,LMLN,1.1559,,0.0099,0.0128,597.93,137.1,158.5,,135.7,145.3333,130.675,161.7,157.4333,156.35
NM_173501.1,C16orf52,0.8909,,0.0099,0.0128,597.93,67.0,59.7,,67.5167,66.2833,67.0917,62.4,59.5833,57.1
NM_178562.2,TSPAN33,1.1442,,0.0099,0.0128,597.93,757.4,866.6,,737,761.05,774.6167,825.5583,882.2833,893.5
NR_001287.1,LOC260340,1.1078,,0.0099,0.0128,597.93,35.9,39.7,,36.8667,35.8,34.9333,38.6,39.85,40.75
XM_096885.8,LOC145853,1.6665,,0.0099,0.0128,597.93,841.4,1402.3,,771.5,852.9667,905.325,1287.0333,1302.6333,1644.6833
AW516315,AW516315,0.9334,,0.01,0.0129,602.60,31.6,29.5,,31.9167,31.3,31.55,29.9333,29.8833,28.65
NM_004843.2,IL27RA,0.8999,,0.01,0.0129,602.60,96.7,87.0,,100.0333,96.95,93.1833,85.675,88.15,87.2167
NM_005189.1,CBX2,0.7851,,0.01,0.0129,602.60,1363.0,1070.1,,1332.8,1435.1667,1323.9,1074.2,1162.2333,981.4333
NM_006412.3,AGPAT2,0.7731,,0.01,0.0129,602.60,280.2,216.6,,272.9167,297.55,270.975,232.05,223.2,196.2917
NM_015364.2,LY96,0.9103,,0.01,0.0129,602.60,46.3,42.1,,45.6,47.9,45.4,42.7833,42.2667,41.3667
NM_017426.2,NUP54,0.7158,,0.0099,0.0129,602.60,190.8,136.6,,213.8333,173.1167,187.5917,136.75,136.6667,136.25
NM_020155.2,GPR137,0.81,,0.01,0.0129,602.60,4053.7,3283.5,,3816.75,4053.9,4305.1833,3443.45,3286.1333,3128.4
NM_020715.1,PLEKHH1,0.7378,,0.0099,0.0129,602.60,367.7,271.3,,358.8,394.6,351.0583,302.2833,266,248.2167
NM_183387.1,EML5,0.7891,,0.01,0.0129,602.60,50.4,39.8,,52.85,51.8333,46.8,42.3667,37.7,39.4333
XM_926322.1,LOC653171,0.831,,0.01,0.0129,602.60,543.9,451.9,,551.275,560.0833,521.0333,474.9833,421.5333,461
BX476711,BX476711,1.1267,,0.0102,0.013,607.27,74.7,84.2,,75.0917,72.925,76.1833,80.8833,84.5917,87.2167
CB851061,CB851061,0.8758,,0.0101,0.013,607.27,42.0,36.8,,43.1833,40.9667,41.9333,35.2333,36.7667,38.4667
NM_001012456.1,SEC61G,1.2333,,0.0101,0.013,607.27,8985.2,11081.6,,8299.7667,9569.5333,9133.35,11579.4,10987.75,10695.6833
NM_004251.3,RAB9A,0.8709,,0.01,0.013,607.27,1350.5,1176.2,,1405.6833,1292.6833,1355.5333,1150.1,1165.1333,1214.25
NM_006779.2,CDC42EP2,1.5003,,0.01,0.013,607.27,100.9,151.4,,116.4833,90.65,97.3167,140.025,166.3583,148.9833
NM_014229.1,SLC6A11,0.9487,,0.0101,0.013,607.27,58.8,55.8,,59.5833,58.25,58.7,54.8,56.55,56.1333
NM_020806.4,GPHN,0.8386,,0.0101,0.013,607.27,179.3,150.4,,172.9333,175.1,190.3333,144.0667,153.65,153.55
NM_024595.1,C1orf108,1.1557,,0.0101,0.013,607.27,361.0,417.2,,340.7833,377.15,366.05,428.4167,413.9833,409.4667
NM_031218.2,ZNF93,0.8374,,0.0101,0.013,607.27,65.9,55.2,,66.5333,62.5,68.7667,53.5417,54,58.0833
NM_031424.3,C20orf55,0.8758,,0.0101,0.013,607.27,929.1,813.7,,886.9,950.7,951.1583,835.35,817.0083,789.3833
NM_032994.1,WBSCR14,0.7793,,0.0101,0.013,607.27,102.7,80.0,,105.9167,107.7167,94.9,85.8333,78.1167,76.4167
XM_932071.1,LOC644244,0.8816,,0.01,0.013,607.27,36.4,32.1,,35.7333,37.2667,36.1833,33.5667,30.75,31.9833
XM_942166.1,LOC650000,0.9107,,0.0101,0.013,607.27,38.7,35.3,,37.45,38.9,39.8167,34.8667,35.8667,35.0333
AK097584,AK097584,0.9213,,0.0102,0.0131,611.94,41.2,37.9,,41.7667,41.4833,40.3,38.3333,38.6333,36.8667
AV688451,AV688451,1.0927,,0.0102,0.0131,611.94,78.7,86.0,,77.3833,77.5333,81.1667,87.3667,86.5333,84.0333
AW274688,AW274688,0.8747,,0.0102,0.0131,611.94,35.3,30.9,,35.6333,36.6833,33.6833,30.3333,31.7,30.6417
BM671531,BM671531,1.0915,,0.0102,0.0131,611.94,38.4,41.9,,39.55,38.3167,37.35,41.1,42.0833,42.55
NM_000375.1,UROS,0.9092,,0.0102,0.0131,611.94,2643.2,2403.1,,2676.55,2575.3833,2679.0333,2463.0167,2419.9333,2328.3333
NM_000481.2,AMT,0.7646,,0.0102,0.0131,611.94,118.8,90.8,,123.9917,111.6917,121.05,100.4,88.6,84.25
NM_001001438.1,LSS,1.2128,,0.0102,0.0131,611.94,67.9,82.3,,67.1667,69.7833,66.7417,77.2167,87.7083,82.4
NM_003164.2,STX5A,1.2445,,0.0102,0.0131,611.94,1032.8,1285.3,,960.75,1088.25,1053.5833,1219.1167,1357.1,1283.2667
NM_006340.1,BAIAP2,1.2707,,0.0102,0.0131,611.94,592.5,752.9,,606.2833,599.05,572.6667,709.5333,732.8917,820.5833
NM_006862.2,TDRKH,0.8639,,0.0102,0.0131,611.94,71.5,61.8,,74.4333,70.925,69.2,64.7,60,60.6833
NM_015510.3,DHRS7B,0.878,,0.0102,0.0131,611.94,722.9,634.7,,710.4833,701.85,757.45,629.7833,622.8417,651.7333
NM_032806.4,C3orf39,0.9009,,0.0102,0.0131,611.94,271.3,244.4,,261,273.3333,279.8583,245.2333,247.4667,240.5667
NM_152313.2,SLC36A4,1.3516,,0.0102,0.0131,611.94,85.5,115.5,,94.4,79.75,82.95,106.1,120.8333,120.2833
AK091793,AK091793,1.0938,,0.0103,0.0132,616.61,35.2,38.5,,34.2833,36.4,34.9333,38.8,38.9167,37.7833
AW237293,AW237293,0.91,,0.0103,0.0132,616.61,38.2,34.8,,38.7,37.45,38.5833,34.2167,36.0833,34.1333
BC100292,BC100292,1.1606,,0.0103,0.0132,616.61,43.1,50.0,,44.5667,44.6167,40.3,49.2,50.0833,50.8333
BM474801,BM474801,0.7393,,0.0103,0.0132,616.61,96.0,71.0,,99.6167,100.4167,88.4333,78.5333,65.4,69.5917
DB336005,DB336005,0.9527,,0.0103,0.0132,616.61,32.0,30.4,,32.35,32.2,31.3333,30.3333,30.3667,30.6417
NM_003235.4,TG,1.2192,,0.0103,0.0132,616.61,37.6,45.9,,37.8667,34.8,40.4,46.8,46.4833,44.35
NM_004441.3,EPHB1,0.9705,,0.0103,0.0132,616.61,42.7,41.4,,42.3833,43.0667,42.6833,41.4833,41.1,41.7667
NM_024924.3,ZNF702,0.9081,,0.0103,0.0132,616.61,84.8,77.0,,85.4667,81.9333,86.9667,75.85,76.4833,78.6167
NM_030819.2,MGC11335,1.2548,,0.0103,0.0132,616.61,280.3,351.7,,264.6667,277.2167,300.1833,332.5,350.8417,373
NM_144640.2,IL17RE,1.0908,,0.0103,0.0132,616.61,53.9,58.8,,55.4833,53.7,52.6,57.9333,60.1167,58.4
NM_144709.1,FLJ32312,0.8368,,0.0103,0.0132,616.61,91.0,76.2,,86.8333,93.0833,93.3833,81.1333,73.3833,74.2917
NM_182640.1,MRPS9,0.8731,,0.0103,0.0132,616.61,1118.9,976.9,,1079.575,1155.5833,1122.8167,1017.4167,941.9167,972.9333
XM_928390.1,LOC645349,1.1009,,0.0103,0.0132,616.61,37.8,41.6,,38.6,36.9667,37.7833,40.4667,42.85,41.4833
AK025063,AK025063,0.8437,,0.0104,0.0133,621.28,82.2,69.3,,79.5667,80.65,86.4167,70.9333,71.5,65.6667
CR622861,CR622861,1.0612,,0.0104,0.0133,621.28,37.7,40.0,,37.95,38.3167,36.7167,40.1,40.1167,39.6667
NM_005540.1,INPP5B,0.7959,,0.0104,0.0133,621.28,124.3,98.9,,129.4167,126.9583,116.8083,102.9333,103.2167,91.0667
NM_015233.3,KIAA0774,1.1343,,0.0104,0.0133,621.28,37.8,42.9,,36.7667,38.9833,37.7833,41.1,43.7667,43.9333
NM_017990.3,PDPR,0.8125,,0.0104,0.0133,621.28,199.9,162.4,,208.7167,204.7833,186.9167,170.0333,164.15,153.55
NM_020680.2,SCYL1,1.3636,,0.0104,0.0133,621.28,285.5,389.3,,266,296.65,294.9167,351.2,398.6,421.4833
NM_021629.2,GNB4,1.3781,,0.0105,0.0133,621.28,53.5,73.7,,60.8,53.15,47.3333,76.4833,75.0083,69.775
NM_032510.2,PARD6G,0.8909,,0.0104,0.0133,621.28,74.7,66.5,,74.2083,71.95,77.9833,67.0833,65.85,66.65
NM_033201.1,C16orf45,0.7721,,0.0104,0.0133,621.28,119.0,91.9,,115.3917,112.275,130.1167,95.65,92.7833,87.4417
NM_138393.1,REEP6,0.8384,,0.0103,0.0133,621.28,1078.8,904.5,,1142.25,1048.4667,1048.3333,928.2667,926.0167,860.85
NM_139283.1,TA-PP2C,1.2881,,0.0104,0.0133,621.28,272.8,351.4,,280.55,253.2,285.7833,345.35,331.5333,378.925
NM_199163.2,FLJ25222,0.8527,,0.0104,0.0133,621.28,1003.5,855.7,,956,1050.25,1006.4667,887.5333,825.7333,855.0167
NM_212503.1,PCTK3,0.9117,,0.0104,0.0133,621.28,73.0,66.5,,71.2333,75.35,72.3333,65.3333,67.7833,66.4333
XM_298045,XM_298045,0.9304,,0.0105,0.0133,621.28,39.9,37.1,,39.55,40.1167,39.95,36.4,38.2667,36.65
XM_374029,XM_374029,0.8602,,0.0104,0.0133,621.28,917.0,788.8,,908.2833,936.7167,906.2,831.8,741.5167,795.5833
XM_939204.1,LOC650111,1.1722,,0.0104,0.0133,621.28,125.4,147.0,,116.95,131.6333,128.0333,150.25,145.4417,145.2667
AA972966,AA972966,0.9187,,0.0105,0.0134,625.95,40.5,37.2,,41.7667,39.7833,40.0833,36.5,37.45,37.7833
BE542083,BE542083,0.8984,,0.0105,0.0134,625.95,39.3,35.3,,40.15,38.3167,39.3333,36.2333,35.7,33.9167
BX506022,BX506022,0.9282,,0.0105,0.0134,625.95,35.3,32.8,,35.7333,36,34.3,32.9,32.4333,33.0667
NM_001002878.1,C22orf19,1.1602,,0.0105,0.0134,625.95,673.3,781.2,,648.8333,662.0333,710.6167,753.25,800.95,790.2167
NM_002562.4,P2RX7,0.883,,0.0106,0.0134,625.95,55.8,49.2,,55.5667,53.4333,58.4083,49,49.5,49.2167
NM_004521.1,KIF5B,0.6924,,0.0105,0.0134,625.95,767.6,531.5,,781.55,721.85,801.65,622.6667,512.6833,470.2833
NM_015928.1,APRIN,1.2947,,0.0105,0.0134,625.95,214.6,277.9,,241.05,202.8167,202.2917,269.2,286.65,278.15
NM_018430.1,TSNAXIP1,0.8668,,0.0105,0.0134,625.95,67.3,58.3,,70.0833,64.0667,67.8,60.0333,56.8667,58.0833
NM_022749.4,RAI16,0.8868,,0.0105,0.0134,625.95,267.2,236.9,,271.5167,264,266.025,247.2,238.3833,225.7
NM_144683.2,MGC23280,0.8519,,0.0105,0.0134,625.95,1125.4,958.8,,1057.7,1141.4833,1180.7,954.4167,949.1833,972.9333
NM_197976.1,PKNOX1,0.7579,,0.0105,0.0134,625.95,440.1,333.5,,401.5083,441.2667,481.0083,345.5333,325.6833,329.7
NM_198439.1,KBTBD3,0.8103,,0.0105,0.0134,625.95,112.9,91.4,,118.3917,103.8167,116.95,91.2167,89.7417,93.4083
XM_932499.1,LOC644886,1.1043,,0.0105,0.0134,625.95,38.0,42.0,,38.9667,38.3167,36.85,41.1,43.1667,41.7667
XM_935531.1,LOC641765,0.8711,,0.0106,0.0134,625.95,91.4,79.6,,89.6833,94.5667,89.95,78.6333,76.7167,83.6
AU252633,AU252633,1.1118,,0.0106,0.0135,630.63,51.0,56.7,,52.85,49.9,50.4167,58.2083,56.8667,55.2
NM_002997.4,SDC1,0.8414,,0.0106,0.0135,630.63,486.0,408.9,,463.5167,503.675,491.7583,422.3167,420.5833,385.05
NM_003816.2,ADAM9,1.2693,,0.0107,0.0135,630.63,70.8,89.9,,69.275,74.5167,68.7667,88.1167,97.4083,84.5833
NM_004223.3,UBE2L6,0.8505,,0.0106,0.0135,630.63,89.5,76.1,,88.2167,88.55,91.8667,81.0167,71.6667,76.05
NM_004263.2,SEMA4F,0.7948,,0.0106,0.0135,630.63,225.5,179.2,,212.125,225.7,239.4583,192.1667,170.5333,175.6167
NM_005148.2,UNC119,0.806,,0.0106,0.0135,630.63,525.0,423.1,,526.6833,509.2667,539.3583,453.25,434.6667,384.5167
NM_006623.2,PHGDH,0.8271,,0.0106,0.0135,630.63,12513.1,10349.0,,12678.1333,13175.8,11728.9167,10552.35,10602.4333,9906.8833
NM_017770.2,ELOVL2,1.7624,,0.0106,0.0135,630.63,47.8,84.3,,46.9667,47.75,48.8333,77.3167,101.4667,76.4167
NM_019058.2,DDIT4,0.6793,,0.0107,0.0135,630.63,3072.4,2087.0,,2790.7167,3449.2667,3013,2282.0333,1924.5917,2069.5667
NM_024683.2,C17orf42,0.8581,,0.0106,0.0135,630.63,40.2,34.5,,38.3333,40.4833,41.8,33.85,33.6333,36
NM_138983.1,OLIG1,0.814,,0.0106,0.0135,630.63,61.5,50.1,,64.6,57.2167,63.0333,52.5,48.9167,48.9333
NM_139161.2,CRB3,1.2242,,0.0106,0.0135,630.63,403.7,494.2,,418.75,380.0667,413.4333,464.45,518.45,501.3417
NM_144998.2,STRA13,1.2718,,0.0106,0.0135,630.63,4070.0,5176.2,,3810.9667,4305.1833,4109.1,4868.4333,5133.8,5548.7333
NM_145200.2,CABP4,0.802,,0.0106,0.0135,630.63,176.9,141.9,,173.7667,174,183.175,156.25,136.2333,134.2333
NM_182978.1,GNAL,1.1855,,0.0106,0.0135,630.63,42.2,50.0,,42.6667,43.6667,40.2,51.3833,51.4167,47.2333
NM_194436.1,LDHD,0.9029,,0.0107,0.0135,630.63,556.4,502.4,,553,545.4833,571.05,511.0167,512.5167,484.1667
XM_939919.1,LOC650832,0.8012,,0.0106,0.0135,630.63,716.0,573.7,,740.6667,744.2083,665.875,574.45,606.1167,542.2
XM_942445.1,LOC652788,1.0875,,0.0106,0.0135,630.63,47.2,51.4,,49.05,46.4333,46.25,51.5167,51.1667,51.4
BX099599,BX099599,0.9563,,0.0107,0.0136,635.30,36.9,35.3,,36.8667,36.4,37.35,35.7167,35.0333,35.0333
DB083074,DB083074,1.0684,,0.0108,0.0136,635.30,38.1,40.7,,37.45,38.3167,38.4583,39.7333,41.3333,40.9833
NM_003373.3,VCL,1.3809,,0.0107,0.0136,635.30,2223.0,3069.7,,2582.6333,2083.8333,2041.35,3131.5167,3137.0667,2944.5167
NM_003952.2,RPS6KB2,1.0812,,0.0107,0.0136,635.30,368.7,398.7,,368.6167,380.2083,357.75,397.4833,401.375,397.2667
NM_007173.3,PRSS23,0.733,,0.0108,0.0136,635.30,54.5,40.0,,54.3167,54.3833,54.8333,45.8667,39.85,34.9
NM_014884.1,SFRS14,0.896,,0.0107,0.0136,635.30,1949.3,1746.7,,1976.025,1939.55,1932.75,1832.7833,1708.0167,1702.2833
NM_022445.2,TPK1,0.8944,,0.0107,0.0136,635.30,145.0,129.7,,148.5,143.175,143.2833,132.8583,132.3583,123.9583
NM_024969.2,TAIP-2,0.7744,,0.0108,0.0136,635.30,80.2,62.1,,74.2833,86.3,80.6167,64.1333,58.0917,64.4167
NM_176677.1,FLJ36208,0.6666,,0.0107,0.0136,635.30,81.1,54.1,,77.4417,76.1417,90.6167,61.7667,49.1667,52.1167
XM_934212.1,LOC283970,1.0923,,0.0108,0.0136,635.30,50.0,54.6,,49.7917,50.2667,49.8833,55.7667,52.5833,55.4833
XM_938845.1,LOC649775,1.1473,,0.0108,0.0136,635.30,31.9,36.6,,32.45,31.3,31.95,38.6,35.8,35.4667
AW070299,AW070299,0.8797,,0.0108,0.0137,639.97,37.4,32.9,,39.0667,36.2,36.85,33.85,32.2167,32.5333
NM_000419.2,ITGA2B,0.7054,,0.0108,0.0137,639.97,155.2,109.5,,149.3667,169.35,147.675,122.9417,109.3083,97.5667
NM_000936.2,PNLIP,1.4049,,0.0108,0.0137,639.97,34.0,47.7,,36,33.2833,32.75,45.5333,53.7167,44.4833
NM_003083.1,SNAPC2,1.2037,,0.0108,0.0137,639.97,930.9,1120.6,,853.45,989.5833,955.25,1130.9,1103.475,1127.6333
NM_005596.1,NFIB,1.2842,,0.0108,0.0137,639.97,512.9,658.7,,547.3,499.8833,493.25,660.35,707.6667,611.6167
NM_005701.2,RNUT1,0.926,,0.0108,0.0137,639.97,849.3,786.5,,872.1667,832.2917,843.9667,797.7,789.55,772.4667
NM_032534.1,KIAA1862,0.7328,,0.0109,0.0137,639.97,321.0,235.2,,334.65,308.7333,320.0833,260.1833,246.5167,202.8833
NM_194317.2,MGC52057,0.7361,,0.0109,0.0137,639.97,71.4,52.5,,72.5333,69.15,72.4583,60.6333,50.1667,47.65
NR_001588.1,SBDSP,1.3143,,0.0108,0.0137,639.97,509.5,669.7,,445.2083,529.65,560.9,661.35,667,680.7667
BU680217,BU680217,1.0594,,0.0109,0.0138,644.64,41.7,44.2,,40.9667,41.5667,42.6833,43.7667,44.3833,44.4833
BX115902,BX115902,0.9295,,0.0109,0.0138,644.64,39.4,36.6,,40.3833,38.3167,39.45,36.7833,36.2667,36.75
BX119675,BX119675,0.8705,,0.011,0.0138,644.64,41.8,36.4,,41.3667,42.8833,41.1167,35.4333,38.5333,35.2333
NM_000835.3,GRIN2C,0.7949,,0.0109,0.0138,644.64,1268.3,1008.1,,1176.45,1262.2,1373.7667,1033.1,997.2833,994.4333
NM_001010862.1,SPIN3,0.7092,,0.0109,0.0138,644.64,260.6,184.8,,279.2417,251.3,252.2833,208.3833,189.0833,160.2833
NM_001634.4,AMD1,1.3065,,0.011,0.0138,644.64,1359.7,1776.5,,1300.9833,1446.6833,1335.5667,1820.45,1899.0667,1621.6
NM_002497.2,NEK2,0.8856,,0.011,0.0138,644.64,150.4,133.2,,145.45,157.4083,148.5,130.5667,135.4,133.575
NM_003969.2,UBE2M,1.1763,,0.011,0.0138,644.64,3778.8,4445.1,,3586.6167,3978.4167,3781.55,4305.1833,4406.2667,4630.15
NM_004112.2,FGF11,0.9468,,0.0109,0.0138,644.64,40.5,38.4,,40.3833,40.8667,40.3,37.65,38.2667,39.1833
NM_014173.2,HSPC142,0.9338,,0.011,0.0138,644.64,1586.3,1481.2,,1560.875,1611.95,1586.3667,1454.6,1516.1333,1473.5667
NM_015884.1,MBTPS2,1.1516,,0.0109,0.0138,644.64,76.5,88.0,,73.2,77.6667,78.6,91.9833,86.65,85.6167
NM_016622.2,MRPL35,0.7358,,0.011,0.0138,644.64,228.0,167.8,,237.4333,240.4333,207.6167,183.45,166.75,154.3167
NM_019073.1,SPATA6,0.7605,,0.011,0.0138,644.64,54.3,41.3,,57.8,52.7667,52.5,43.0667,36.8667,44.35
NM_152477.2,ZNF565,1.1234,,0.0109,0.0138,644.64,77.2,86.7,,76.05,77.4083,78.2083,88.1833,89.4167,82.7833
NM_152484.2,ZNF569,0.8275,,0.011,0.0138,644.64,250.8,207.5,,263.7167,233.7333,255.7833,202.4167,214.75,205.5333
XM_931864.1,PLEKHA2,0.756,,0.0109,0.0138,644.64,202.3,153.0,,196.7833,205.85,204.4917,174.375,140.6417,145.9167
XM_939774.1,LOC650686,1.3898,,0.0109,0.0138,644.64,312.6,434.4,,344.275,318.125,278.8667,455.6,453.6,396.75
NM_001197.3,BIK,1.1419,,0.0111,0.0139,649.31,327.6,374.1,,327.0667,335.2083,320.6667,362.2583,367.5,393.175
NM_004796.3,NRXN3,1.1163,,0.0111,0.0139,649.31,61.6,68.8,,59.5833,62.95,62.3833,70.4167,66.4167,69.5917
NM_006584.2,CCT6B,0.8521,,0.0111,0.0139,649.31,132.1,112.6,,138.8667,127.7833,129.95,116.4,114.2667,107.25
NM_021095.1,SLC5A6,1.0921,,0.011,0.0139,649.31,443.2,484.0,,436.3333,456.3167,437.1833,478.15,496.8333,477.3
NM_032017.1,STK40,1.1121,,0.011,0.0139,649.31,58.6,65.1,,60.4,59.0167,56.3667,65.85,63.4333,66.1583
NM_033452.2,TRIM47,0.7313,,0.011,0.0139,649.31,125.7,91.9,,130.0333,130.5333,116.95,100.2333,96.2167,80.5
NM_080413.1,VPS16,0.8696,,0.0111,0.0139,649.31,1258.4,1094.2,,1191.2417,1289.9333,1296.7333,1093.5667,1070.4667,1119.15
NM_181611.1,KRTAP19-5,1.0587,,0.0111,0.0139,649.31,35.0,37.1,,35.8333,34.6,34.6,36.9667,36.7667,37.45
XM_927460.1,LOC644284,0.8204,,0.0111,0.0139,649.31,216.2,177.3,,218.7333,229.4167,201.2583,180.1333,171.3917,180.6333
XM_941295.1,PH-4,0.913,,0.011,0.0139,649.31,42.4,38.7,,42.2833,43.0667,41.9333,39.45,37.25,39.55
AK123319,AK123319,0.7115,,0.0111,0.014,653.98,758.9,540.0,,727.0167,760.6667,790.45,631.95,510.3583,488.1167
BX417275,BX417275,0.9218,,0.0111,0.014,653.98,36.7,33.9,,36.6833,37.8667,35.6667,34.0167,33.6333,33.9167
NM_006303.2,JTV1,0.8396,,0.0111,0.014,653.98,6738.6,5658.0,,6533.5333,6628.4667,7065.4333,5829.3833,5308.8667,5852.7
NM_017691.2,LRRC49,0.7267,,0.0111,0.014,653.98,311.3,226.2,,345.5333,281.2167,310.5667,234.9833,226.7833,217.2917
NM_018112.1,TMEM38B,0.7358,,0.0111,0.014,653.98,649.4,477.8,,691.3833,604.4833,655.35,526.0667,485.725,426.9333
NM_024493.1,ZNF306,0.835,,0.0111,0.014,653.98,223.5,186.6,,221.35,222.5667,226.5083,202.9167,180.3167,177.5667
NM_031885.2,BBS2,0.7151,,0.0111,0.014,653.98,798.3,570.9,,844.8667,770.5833,781.55,647.25,582.8333,493.325
NM_138940.2,CD200R1,1.0712,,0.0111,0.014,653.98,42.8,45.8,,43.5,43.3167,41.5833,46.4167,45.6833,45.4167
NM_138962.2,MSI2,0.8714,,0.0111,0.014,653.98,216.7,188.8,,221.6917,208.5167,220.0167,198,186.15,182.5833
U48640,U48640,1.08,,0.0111,0.014,653.98,33.4,36.1,,32.75,34.3,33.1583,35.3333,36.5667,36.3167
AI207092,AI207092,0.9107,,0.0112,0.0141,658.65,38.0,34.6,,38.4833,37.0667,38.3333,33.9167,35.8,34.0167
AK123741,AK123741,0.8647,,0.0112,0.0141,658.65,42.5,36.7,,42.85,42.7167,41.9333,37.0667,38.8,34.5
BE905258,BE905258,0.575,,0.0112,0.0141,658.65,93.8,54.0,,108.9667,92.7917,81.7167,62.9333,49.8833,50.0333
NM_001398.2,ECH1,0.8962,,0.0112,0.0141,658.65,11160.3,10002.0,,10956.75,11290.1333,11236.9833,10162.5833,9541.9167,10318.45
NM_002746.1,MAPK3,0.8563,,0.0112,0.0141,658.65,3109.3,2662.4,,3145.8,3029.9833,3153.7333,2683.2667,2814.1167,2499.3333
NM_015554.1,GLCE,0.823,,0.0112,0.0141,658.65,322.5,265.4,,312.0083,344.9833,311.7167,275.1583,253.0333,268.65
NM_015896.2,ZMYND10,0.7852,,0.0112,0.0141,658.65,325.3,255.4,,303.3,320.05,354.7,253.3,264.3667,248.925
NM_016002.2,SCCPDH,0.8427,,0.0112,0.0141,658.65,294.8,248.5,,296.2833,276.6167,312.7417,247.6333,250.5,247.3
NM_017829.5,CECR5,0.8884,,0.0111,0.0141,658.65,3015.1,2678.6,,2990.3833,3027.5167,3027.5167,2805.8,2686.3,2549.9
NM_017946.2,FKBP14,1.2882,,0.0112,0.0141,658.65,211.6,272.6,,210.35,210.8583,213.7167,254.3333,300.175,265.45
NM_025247.3,ACAD10,0.7932,,0.0112,0.0141,658.65,188.2,149.3,,204.7833,186.4833,174.5833,150.775,147.9333,149.1833
NM_138793.2,CANT1,1.4182,,0.0112,0.0141,658.65,1420.8,2014.9,,1233.6833,1557.7333,1492.35,1881.1333,1991.5333,2183.5
NM_183235.1,RAB27A,1.3017,,0.0112,0.0141,658.65,53.7,69.9,,51.8833,53.5167,55.7,72.4167,63.1667,74.5667
BQ053575,BQ053575,1.0864,,0.0113,0.0142,663.32,49.8,54.1,,48.5667,51.4333,49.35,53.85,54.9333,53.4333
NM_000434.2,NEU1,0.867,,0.0113,0.0142,663.32,774.8,671.8,,779.35,796.55,749.2833,687.65,635.3333,693.8667
NM_000637.2,GSR,1.3469,,0.0113,0.0142,663.32,1188.0,1600.1,,1202.875,1229.2333,1134,1679.8,1708.7667,1427.3833
NM_001008749.1,RAB19B,0.8466,,0.0113,0.0142,663.32,60.3,51.1,,62.3167,61.0333,57.65,52.7333,48.0167,52.55
NM_001008779.1,SPDY1,1.1823,,0.0113,0.0142,663.32,39.7,46.9,,41.6667,39.85,37.6833,47.5,48.6333,44.7667
NM_001014986.1,FOLH1,0.5684,,0.0113,0.0142,663.32,1185.8,674.0,,1372.1167,1140.3833,1065.7167,815.8417,636.6833,589.5083
NM_001735.2,C5,0.8402,,0.0112,0.0142,663.32,169.5,142.4,,164.6167,178.5,165.6417,140.025,150.5667,136.9167
NM_001888.2,CRYM,1.2277,,0.0112,0.0142,663.32,40.2,49.3,,43.7667,39.25,37.6833,48.7333,48.1,51.1
NM_002088.3,GRIK5,1.1623,,0.0113,0.0142,663.32,64.8,75.3,,62.7167,68.5333,63.3167,73.6667,74.1083,78.2833
NM_005708.2,GPC6,1.2199,,0.0113,0.0142,663.32,257.1,313.7,,240.575,254.5,277.6667,305.1167,309.6,326.7167
NM_005857.2,ZMPSTE24,0.8969,,0.0113,0.0142,663.32,2855.4,2560.9,,2959.7667,2854.5333,2755.5833,2545.6,2517.9833,2620.3
NM_006377.2,UNC13B,1.1558,,0.0114,0.0142,663.32,199.4,230.5,,204.7833,203.85,190.0333,234.4167,236.9833,220.4833
NM_138364.2,LOC90826,0.7201,,0.0113,0.0142,663.32,231.9,167.0,,256.6083,208.95,232.5,177.3167,159.2917,164.8
NM_152912.3,MTIF3,0.8956,,0.0112,0.0142,663.32,3214.4,2878.6,,3263.7667,3220.1167,3160.0833,3013,2782.1667,2845.65
XM_929266.1,LOC646332,0.5824,,0.0113,0.0142,663.32,100.0,58.2,,95.7667,100.0083,104.2833,74.6083,59.8,44.2167
XM_940438.1,LOC654174,1.293,,0.0112,0.0142,663.32,116.3,150.4,,123.7,113.4167,112.2667,160.3167,154.3333,137.6167
CR737705,CR737705,0.8508,,0.0114,0.0143,668.00,54.4,46.3,,53.65,55.4833,54.1333,49.5833,45.85,43.65
NM_001010873.1,BZRPL1,0.9113,,0.0114,0.0143,668.00,39.4,35.9,,40.5667,38.8,38.9,34.8667,36.2667,36.65
NM_002757.2,MAP2K5,0.8266,,0.0114,0.0143,668.00,342.4,283.0,,326.2,337.65,364.4833,283.8667,270.4333,295.3333
NM_003774.3,GALNT4,0.7316,,0.0114,0.0143,668.00,273.4,200.0,,268.3167,289.4167,263.2333,228.3917,194.55,180.1167
NM_005863.2,NET1,0.7752,,0.0114,0.0143,668.00,933.8,723.8,,884.9167,1020.4333,901.6,725.6,687.0167,760.6667
NM_016226.2,VPS29,0.926,,0.0114,0.0143,668.00,3346.0,3098.4,,3439.15,3305.25,3295.5167,3056.5667,3079.5167,3160.0833
NM_024325.4,ZNF343,1.0848,,0.0114,0.0143,668.00,180.8,196.2,,183.6417,176.3583,182.55,192.4333,194.925,201.2
NM_052867.1,VGCNL1,0.8916,,0.0114,0.0143,668.00,43.0,38.4,,42.95,44.5333,41.7,39.0833,39.0167,37.0667
NM_152307.1,C14orf172,1.2563,,0.0114,0.0143,668.00,194.0,243.7,,191.1333,190.9333,200.0333,223.6,248.3167,260.7
NM_178507.2,OAF,0.8268,,0.0114,0.0143,668.00,386.5,319.6,,384.6833,391.2417,383.7667,343.0167,325.2583,292.575
XM_939794.1,LOC650706,0.9299,,0.0114,0.0143,668.00,46.7,43.4,,47.3667,46.55,46.25,44.3333,43.8583,42.1667
DA028946,DA028946,0.7975,,0.0115,0.0144,672.67,45.4,36.2,,47.3667,43.6667,45.1333,39.7333,35.0333,34.0167
NM_003567.2,BCAR3,1.2607,,0.0114,0.0144,672.67,101.9,128.5,,110.5083,93.3,102.7333,123.2,134.55,128.0333
NM_005442.2,EOMES,0.8509,,0.0115,0.0144,672.67,61.0,51.9,,59.2667,62.0333,61.6333,55.15,51.9333,48.7333
NM_006644.2,HSPH1,1.1947,,0.0115,0.0144,672.67,3585.1,4283.2,,3864.2833,3409.95,3496.8167,4328.5,4142.6,4382.35
NM_153211.1,C18orf17,1.1099,,0.0115,0.0144,672.67,220.8,245.0,,227.5,210.325,224.8333,244.7917,247.1167,243.15
NM_182504.2,WBSCR28,0.8386,,0.0114,0.0144,672.67,57.2,48.0,,60.5667,56.7667,54.45,49.8667,46.0833,48.05
NM_198336.1,INSIG1,1.2075,,0.0115,0.0144,672.67,142.2,171.7,,149.3333,136.9667,140.5917,165.5167,183.0167,167.1167
XM_498195.2,CDC14C,1.0713,,0.0115,0.0144,672.67,40.3,43.2,,40.0667,39.4333,41.3667,43.5833,43.3333,42.55
XM_927632.1,LOC653484,0.9079,,0.0115,0.0144,672.67,54.8,49.7,,55.2167,56.4833,52.75,49.3667,50.4167,49.4667
BX101489,BX101489,1.0736,,0.0115,0.0145,677.34,38.9,41.8,,39.9667,38.7,38.1167,42.45,41.2667,41.65
BX404805,BX404805,0.9295,,0.0116,0.0145,677.34,33.9,31.6,,33.05,34.8,34.0167,31.1833,31.6167,31.8667
DB343494,DB343494,1.1383,,0.0116,0.0145,677.34,33.2,37.8,,32.45,33.4833,33.6833,37.7167,36.1833,39.55
NM_001031721.1,ZNF613,0.9165,,0.0116,0.0145,677.34,539.7,494.6,,536.8833,550.25,532.2167,505.6667,500.9833,477.7167
NM_002857.2,PEX19,0.8661,,0.0116,0.0145,677.34,1047.4,907.1,,1075.7167,990.2167,1078.6,933,887.8333,901
NM_006805.3,HNRPA0,0.9298,,0.0115,0.0145,677.34,1424.8,1324.8,,1451.6667,1435.6333,1387.9,1300.9833,1333.6167,1340.1667
NM_016013.2,NDUFAF1,0.9426,,0.0115,0.0145,677.34,751.3,708.1,,770.1,738.0833,745.9667,706.975,711.65,705.7
NM_022158.2,FN3K,1.1027,,0.0115,0.0145,677.34,50.7,55.9,,51.6,50.8333,49.7333,53.9,56.55,57.3833
NM_138787.2,LOC119710,0.7886,,0.0115,0.0145,677.34,562.7,443.7,,517.6,572.85,600.7667,467.25,435.3333,429.55
NM_175921.4,LOC285636,1.1595,,0.0115,0.0145,677.34,821.1,952.0,,845.7167,808.8833,809.2,1002.8,909.5,946.0333
NM_203305.1,C9orf132,0.8041,,0.0116,0.0145,677.34,229.8,184.8,,216.7167,241.7333,231.6083,198.4667,174.0667,182.5833
XM_941923.1,FLJ43855,1.1854,,0.0115,0.0145,677.34,234.4,277.9,,234.3167,245.6,223.8417,265.5583,276.9667,291.75
AA921791,AA921791,0.93,,0.0116,0.0146,682.01,36.3,33.8,,36.5833,35.9,36.4,33.2833,34.8333,33.1667
BM971662,BM971662,1.1647,,0.0117,0.0146,682.01,30.1,35.0,,30.45,28.3167,31.55,33.85,35.7,35.5667
NM_000918.2,P4HB,1.2373,,0.0116,0.0146,682.01,4630.9,5729.8,,4465.1167,4716.0667,4716.0667,5381.3167,6187.0333,5650.1167
NM_000952.3,PTAFR,1.0668,,0.0116,0.0146,682.01,49.7,53.1,,49.5667,50.6667,48.9833,53.3333,53.8833,51.9667
NM_002094.1,GSPT1,1.2069,,0.0116,0.0146,682.01,4397.5,5307.4,,4623.9167,4502.8167,4084.4,5179.15,5191.4833,5560.3167
NM_006051.2,APBB3,0.7831,,0.0116,0.0146,682.01,1424.5,1115.5,,1457.0667,1487.85,1333.4333,1219.7667,1080.7667,1053
NM_012219.2,MRAS,0.8732,,0.0117,0.0146,682.01,60.4,52.7,,62.5333,61.575,57.2167,53.0667,53.6167,51.55
NM_018200.2,HMG20A,0.8371,,0.0117,0.0146,682.01,142.6,119.4,,135.2583,147.85,144.95,126.7333,116.4,115.2667
XM_943064.1,LOC647854,0.8935,,0.0116,0.0146,682.01,49.0,43.8,,50.3167,46.7167,50,44.0667,43.1667,44.0667
XM_945282.1,FRYL,1.334,,0.0117,0.0146,682.01,160.2,213.6,,182.85,145.825,154.0667,206.0667,214.3833,220.75
AA648275,AA648275,1.0779,,0.0118,0.0147,686.68,32.4,34.9,,32.55,32.1,32.4333,35.9333,34.7167,34.0167
AI655168,AI655168,1.1753,,0.0118,0.0147,686.68,28.9,34.0,,27.9083,30.3833,28.4667,32.2333,34.8333,34.9
CB958675,CB958675,1.094,,0.0117,0.0147,686.68,34.1,37.3,,33.3333,33.3833,35.5333,37.25,37.25,37.3167
NM_001303.2,COX10,0.8953,,0.0118,0.0147,686.68,241.0,215.8,,230.6667,247.1667,245.4917,218.7333,211.0167,217.6
NM_001492.3,GDF1,1.1056,,0.0118,0.0147,686.68,44.4,49.0,,43.6667,45.2333,44.1667,47.15,49.7333,50.2833
NM_001547.3,IFIT2,0.7207,,0.0117,0.0147,686.68,60.2,43.4,,67.6,57.6833,55.9667,45.8667,43.1667,41.2667
NM_006662.1,SRCAP,1.2231,,0.0118,0.0147,686.68,75.6,92.5,,69.8667,76.1417,81.35,93.0333,89.0667,95.55
NM_018285.2,IMP3,1.1591,,0.0118,0.0147,686.68,5406.8,6267.3,,5743.4,5261.5167,5230.5833,6471.4833,6196.6333,6138.8667
NM_020230.4,PPAN,1.2691,,0.0117,0.0147,686.68,466.7,592.3,,415.7833,478.15,511.1667,585.5833,597.6083,593.6333
NM_024928.3,OBFC1,0.8062,,0.0118,0.0147,686.68,644.4,519.5,,663.8417,657.85,612.7833,559.0833,523.8917,478.75
XM_496741.2,LOC441066,0.7735,,0.0117,0.0147,686.68,85.8,66.4,,88.1667,91.8667,77.9833,63.1667,67.7333,68.3167
NM_001007535.1,dJ341D10.1,1.1784,,0.0119,0.0148,691.35,80.2,94.5,,83.9333,82.4,74.5167,91.6667,96.2167,95.6083
NM_001405.2,EFNA2,0.8652,,0.0118,0.0148,691.35,47.6,41.2,,49.8833,47.2167,45.7667,41.7667,42.2667,39.55
NM_181679.1,NFS1,0.8612,,0.0119,0.0148,691.35,83.7,72.1,,83.4833,85.6833,82.0333,75.7333,73.2417,67.575
XM_371312.4,RPTN,1.0601,,0.0119,0.0148,691.35,34.3,36.4,,33.5167,35.0167,34.4,36.7167,36.1833,36.2
AK124249,AK124249,1.0765,,0.012,0.0149,696.02,32.7,35.2,,32.65,33.5833,31.8333,35.2333,35.6167,34.7
BC034591,BC034591,1.078,,0.0119,0.0149,696.02,36.2,39.0,,36,36.9667,35.5333,38.0167,39.4,39.55
BF433017,BF433017,1.1432,,0.012,0.0149,696.02,30.2,34.5,,30.2667,29.2,31.0167,34.9417,32.8667,35.6667
BQ185142,BQ185142,1.0634,,0.0119,0.0149,696.02,46.5,49.5,,45.2833,46.7167,47.55,49.65,49.25,49.4667
DA158491,DA158491,0.9139,,0.0119,0.0149,696.02,35.8,32.7,,36.4,34.6,36.3,33.3833,32.0167,32.65
NM_001001483.1,ZDHHC13,0.9316,,0.012,0.0149,696.02,297.2,276.9,,297,297.9,296.6167,267.9917,279.3833,283.4167
NM_001165.3,BIRC3,0.7455,,0.0119,0.0149,696.02,63.0,47.0,,68.0917,56.975,64.5,49.1,48.3667,43.65
NM_002197.1,ACO1,0.8207,,0.012,0.0149,696.02,1770.8,1453.2,,1908.5,1712.7167,1698.6167,1498.8833,1403.6333,1458.5833
NM_003778.3,B4GALT4,1.1472,,0.0119,0.0149,696.02,463.4,531.6,,471.5167,476.5,442.8083,546.4167,540.0167,509.0583
NM_005803.2,FLOT1,0.8797,,0.0119,0.0149,696.02,2449.3,2154.6,,2358.3833,2470.9167,2521.4,2140.8167,2082.6833,2243.4833
NM_007259.2,VPS45A,0.8395,,0.012,0.0149,696.02,572.8,480.9,,575.35,593.25,550.6667,499.4,497.5,447.65
NM_012387.1,PADI4,0.9108,,0.012,0.0149,696.02,41.5,37.8,,42.4667,40.4,41.5833,36.8833,37.55,38.9167
NM_014112.1,TRPS1,0.7452,,0.012,0.0149,696.02,114.5,85.3,,106.7667,111.8167,125.8083,91.8667,79.6417,84.9667
NM_015460.2,MYRIP,0.6288,,0.012,0.0149,696.02,164.4,103.3,,189.0667,143.4667,163.6833,113.1167,102.05,95.6083
NM_015544.2,TMEM98,0.8269,,0.0119,0.0149,696.02,2219.4,1835.3,,2082.6833,2293.4667,2288.7833,1944.55,1785.65,1780.3167
NM_024684.2,PTD015,0.7894,,0.012,0.0149,696.02,1061.3,837.8,,999.7,1165.1333,1026.3833,825.0167,847.6667,840.95
NM_138980.1,MAPK10,1.1584,,0.0119,0.0149,696.02,55.5,64.3,,58,56.8667,51.8333,63.05,64.9167,64.925
NM_181657.1,LTB4R,0.8349,,0.0119,0.0149,696.02,224.4,187.4,,236.4833,223.3833,213.9667,188.4,196.4167,177.7667
NM_181836.3,TMED7,1.565,,0.0119,0.0149,696.02,786.5,1230.9,,953.6,641.7333,795.0167,1203.7833,1177.15,1316.0167
NM_201520.1,SLC25A35,0.6512,,0.012,0.0149,696.02,171.4,111.6,,172.7667,186.6667,156.1917,132.1667,108.3833,97.0833
XM_939862.1,LOC650781,1.0721,,0.0119,0.0149,696.02,33.1,35.5,,33.05,32.9667,33.2667,34.7833,35.1333,36.55
BG203162,BG203162,1.1017,,0.0121,0.015,700.70,46.1,50.7,,47.55,46.2833,44.3833,50.3167,50.0833,51.8333
BG203539,BG203539,1.0996,,0.0121,0.015,700.70,40.1,44.1,,40.9667,40.9667,38.3333,43.5833,44.3833,44.2167
NM_000308.1,PPGB,0.8565,,0.0121,0.015,700.70,327.2,280.2,,316.05,323.1333,342.9333,284.6,266.4167,290.1833
NM_001760.2,CCND3,1.1108,,0.012,0.015,700.70,2874.7,3193.3,,2889.6,2831.2833,2903.6,3206.4,3309.6833,3068.4333
NM_012472.3,LRRC6,0.8807,,0.012,0.015,700.70,67.4,59.4,,68.2,68.1167,65.9833,62.7333,58.3333,57.2167
NM_018035.1,FLJ10241,0.9301,,0.0121,0.015,700.70,529.8,492.7,,527.0333,522.5583,539.9,482.9667,489.85,505.6667
NM_033112.2,C6orf153,1.1866,,0.012,0.015,700.70,2203.8,2615.1,,2232.025,2224,2156.2,2466.0833,2605.3333,2783.5333
NM_139320.1,CHRFAM7A,0.7038,,0.0121,0.015,700.70,74.7,52.5,,70.7333,82.5667,71.2417,58.9333,47.75,51.55
NM_174921.1,LOC201895,1.2647,,0.012,0.015,700.70,2101.2,2657.5,,2083.8333,2170.8833,2050.7167,2437.3167,2862.8667,2689.5833
BE551676,BE551676,1.1095,,0.0121,0.0151,705.37,29.2,32.3,,29.7333,28.55,29.1833,31.3667,32.1167,33.5833
BX097039,BX097039,1.1924,,0.0122,0.0151,705.37,37.6,44.8,,39.9667,36.7667,36.0833,45.6833,42.55,46.25
CV327462,CV327462,1.0834,,0.0122,0.0151,705.37,44.1,47.8,,42.95,45.6833,43.7667,47.3333,48.0167,48.05
NM_001024938.1,SLC2A11,0.8878,,0.0122,0.0151,705.37,110.6,98.2,,112.2333,114.0917,105.65,98.0333,96.0833,100.5167
NM_001907.1,CTRL,1.211,,0.0122,0.0151,705.37,58.7,71.0,,58.3333,58.5833,59.0833,65.85,71.95,75.675
NM_003896.2,ST3GAL5,0.8702,,0.0121,0.0151,705.37,155.6,135.4,,163.65,154.1167,149.3583,132.1667,135.0167,139.1
NM_004628.3,XPC,0.7739,,0.0121,0.0151,705.37,799.8,619.0,,792.3167,849.8333,759.7333,676.0833,620.1667,565.6
NM_004763.2,ITGB1BP1,0.7982,,0.0121,0.0151,705.37,950.6,758.7,,977.8,924.9167,949.8,837.9333,746.15,698.6
NM_004836.3,EIF2AK3,1.3675,,0.0122,0.0151,705.37,120.0,164.1,,134.8167,108.4167,118.2167,155.3167,160.75,176.9833
NM_007166.2,PICALM,1.2438,,0.0121,0.0151,705.37,82.9,103.1,,91.25,79.125,78.7833,99.1167,103.95,106.2333
NM_007368.2,RASA3,1.466,,0.0121,0.0151,705.37,95.3,139.7,,90.4917,101.9583,93.7667,121.8,144.5333,154.8333
NM_025176.4,KIAA0980,0.7492,,0.0122,0.0151,705.37,68.8,51.6,,68.4167,71.5667,66.5333,58.8667,49.7333,46.8
NM_181876.1,PPP2R2C,0.7918,,0.0122,0.0151,705.37,180.2,142.7,,178,194.5417,169.0917,151.7,138.7833,138.0667
XM_938693.1,KATNAL2,0.7656,,0.0121,0.0151,705.37,62.9,48.2,,67.6,59.9167,61.4667,53.15,45.85,45.85
AW630307,AW630307,1.0924,,0.0123,0.0152,710.04,30.6,33.4,,30.55,31.3,30.0167,33.6833,32.4333,34.25
AW972698,AW972698,1.1192,,0.0123,0.0152,710.04,36.0,40.3,,35.15,35.3,37.5667,39.8333,41.4833,39.55
NM_001431.1,EPB41L2,0.8188,,0.0122,0.0152,710.04,79.1,64.8,,80.9833,81.0333,75.3667,65.5,69.1833,59.9167
NM_005444.1,RQCD1,1.1585,,0.0123,0.0152,710.04,166.3,192.7,,168.1667,169.4917,161.5,193.4,202.2667,182.9583
NM_014344.2,FJX1,1.2178,,0.0123,0.0152,710.04,78.5,95.6,,79.5167,79.0333,77.0083,89.5,94.8833,102.9333
NM_015922.1,NSDHL,1.1786,,0.0123,0.0152,710.04,1041.6,1227.6,,1019.45,1045.2,1060.4167,1147.025,1258.7167,1281.2
NM_016057.1,COPZ1,1.143,,0.0123,0.0152,710.04,1520.2,1737.6,,1430.0667,1565.95,1568.8333,1760.95,1698.6167,1753.95
NM_052853.3,ADCK2,0.8905,,0.0123,0.0152,710.04,2543.2,2264.8,,2482.2167,2641.9333,2508.35,2346.4333,2237.1833,2212.95
NM_199162.1,ADPRHL1,0.8856,,0.0122,0.0152,710.04,412.7,365.5,,413.4167,396.3417,429.1167,354.85,370.1167,371.9
NM_199167.1,CLUL1,0.8175,,0.0122,0.0152,710.04,88.2,72.1,,89.8,90.4,84.5833,78.6333,68.8833,69.2583
XM_371691.4,LOC389203,1.1691,,0.0123,0.0152,710.04,159.7,186.7,,154.15,158.3167,166.9333,185.5,178.9833,196.05
AB231741,AB231741,0.9088,,0.0124,0.0153,714.71,41.7,37.9,,40.3833,41.3667,43.3,37.55,38.2667,37.7833
BE781256,BE781256,0.9345,,0.0123,0.0153,714.71,50.3,47.0,,50.9333,50.0833,49.8833,46.5333,48.3667,46.1333
NM_002490.3,NDUFA6,0.8869,,0.0124,0.0153,714.71,878.7,779.4,,906.2,881.4,849.5333,794.675,796.9,747.6
NM_014577.1,BRD1,1.0911,,0.0124,0.0153,714.71,172.8,188.5,,171,178.0583,169.4167,183.7417,192,189.9333
NM_018015.3,FLJ10178,0.7418,,0.0123,0.0153,714.71,92.2,68.4,,97.8,86.6167,92.5667,73.5333,72.6333,59.9167
NM_030923.2,DKFZP566N034,0.88,,0.0124,0.0153,714.71,76.4,67.2,,75.6167,79.95,73.6333,67.8833,65.2,68.5333
XM_926834.1,LOC643520,1.1025,,0.0123,0.0153,714.71,36.4,40.1,,37.1667,35.8,36.1833,38.6,40.9,40.8667
XM_935562.1,LOC641804,0.777,,0.0124,0.0153,714.71,86.8,67.5,,81.35,93.3,86.2167,62.2333,71.85,68.65
AK025743,AK025743,0.8908,,0.0125,0.0154,719.38,52.8,47.0,,52.2833,53.7833,52.35,47.15,49.1667,44.8833
BX101305,BX101305,0.9329,,0.0125,0.0154,719.38,32.5,30.4,,32.9667,32.5167,32.15,31.1833,30.2667,29.65
NM_000361.2,THBD,0.8887,,0.0124,0.0154,719.38,44.3,39.4,,45.9,44.1667,42.9333,40.1,40.2,37.9
NM_001003786.1,LYK5,0.7886,,0.0125,0.0154,719.38,697.5,550.0,,711.0917,663.5417,719.0667,604.55,545.9417,504.1667
NM_002950.3,RPN1,1.2223,,0.0125,0.0154,719.38,4668.6,5706.4,,4317.4833,4946.1333,4764.9833,5528.8667,5593.9833,6008.1167
NM_024516.2,C16orf53,1.1855,,0.0124,0.0154,719.38,498.2,590.6,,470.4667,530.6833,495.1833,566.85,599.0917,606.6333
NM_025224.2,BTBD4,0.8767,,0.0125,0.0154,719.38,137.4,120.5,,134.8833,141.1083,136.3333,127.4,117.6167,116.6917
NM_170773.1,RASSF2,0.8682,,0.0125,0.0154,719.38,69.9,60.7,,66.5333,72.1,71.0667,62.5167,58.2083,61.3167
NM_173474.2,NTAN1,0.9149,,0.0125,0.0154,719.38,483.6,442.4,,489.75,469.35,491.9833,432.5083,441.0083,454.0333
NM_182595.2,DKFZp564N2472,0.9376,,0.0125,0.0154,719.38,52.2,48.9,,52.9833,51,52.5,48.7333,49.775,48.2
NM_206890.1,DIP2A,1.2317,,0.0125,0.0154,719.38,140.8,173.4,,147.7,131.6333,143.5667,175.65,182.5833,162.65
AI765523,AI765523,1.1619,,0.0126,0.0155,724.05,30.2,35.1,,30.1667,30.1167,30.45,33.85,34.2333,37.45
BC047414,BC047414,0.8588,,0.0126,0.0155,724.05,57.0,48.9,,58,58.5833,54.45,51.5167,48.4667,46.9333
BX111063,BX111063,0.8351,,0.0126,0.0155,724.05,36.8,30.7,,38.2167,36.2,36.0833,33.1833,30.0167,29.1833
NM_015398.1,DKFZP564J102,0.7943,,0.0125,0.0155,724.05,77.1,61.2,,77.1167,78.6167,75.5333,66.4167,63.25,54.6333
NM_020702.1,KIAA1161,0.9184,,0.0126,0.0155,724.05,102.3,93.9,,102.475,105.325,99.075,93.0333,95.3333,93.4083
NM_024587.2,TMEM53,1.1513,,0.0126,0.0155,724.05,79.3,91.3,,74.9833,78.8667,84.3833,92.0833,91.4333,90.4417
NM_144635.3,C3orf40,0.8822,,0.0126,0.0155,724.05,266.7,235.3,,267.2333,257.2333,276.1167,232.2,244.95,229.1333
XM_939379.1,LOC650293,0.8986,,0.0126,0.0155,724.05,48.3,43.4,,49.3167,48.6333,46.95,45.1667,42.2667,42.8
AI983717,AI983717,1.1203,,0.0127,0.0156,728.72,35.9,40.2,,35.25,36.4833,35.9667,41.6667,38.45,40.6
AW665136,AW665136,1.0755,,0.0127,0.0156,728.72,34.7,37.3,,35.7333,34.3,34.1167,37.9167,36.7667,37.3167
NM_001005619.1,ITGB4,0.7754,,0.0127,0.0156,728.72,119.9,92.9,,122.1833,118.4083,119.0167,99.3,99.5333,81.2083
NM_006055.1,LANCL1,0.784,,0.0127,0.0156,728.72,874.2,685.3,,923.75,820.1167,881.7667,750.5667,654.5333,655.2167
NM_006379.2,SEMA3C,1.726,,0.0127,0.0156,728.72,83.8,144.6,,96.65,74.6083,81.6167,135.8917,130.275,170.95
NM_016207.2,CPSF3,0.8206,,0.0127,0.0156,728.72,1232.3,1011.2,,1241.0667,1219.7667,1236.1167,1089.1,1034.4333,917.9167
NM_024056.2,TMEM106C,0.7843,,0.0127,0.0156,728.72,4397.7,3449.0,,4616.6,4413.4667,4174.2833,3403.9167,3791.4167,3178.9667
NM_053000.1,TIGA1,0.8965,,0.0127,0.0156,728.72,1302.8,1168.0,,1259.35,1324.6167,1325.6333,1201.3583,1178.3167,1125.6833
NM_198830.1,ACLY,1.2781,,0.0127,0.0156,728.72,3277.6,4189.0,,3183.25,3327.8333,3323.7,4452.1167,4362.1667,3784.9333
XM_930650.1,LOC653089,1.0388,,0.0128,0.0156,728.72,37.3,38.7,,37.2667,37.45,37.15,39.35,38.6333,38.2333
XM_931281.1,LOC643072,1.0928,,0.0127,0.0156,728.72,33.0,36.0,,32.65,32.9667,33.2667,36.3167,34.7167,37.0667
XM_940223.1,LOC654164,1.1369,,0.0127,0.0156,728.72,54.7,62.2,,53.5667,52.9667,57.65,63.7167,60.5167,62.3417
AI627650,AI627650,0.9362,,0.0128,0.0157,733.39,31.5,29.5,,31.6,31.8,31.0167,29.475,30.1667,28.7667
AI807878,AI807878,0.9263,,0.0129,0.0157,733.39,48.4,44.9,,47.4833,48.25,49.6167,44.4,44.25,45.9833
AI973017,AI973017,1.0746,,0.0128,0.0157,733.39,39.3,42.3,,39.55,39.7833,38.7,42.0667,43.4167,41.3667
NM_004127.4,GPS1,0.9198,,0.0129,0.0157,733.39,3431.7,3156.4,,3464.6667,3443.45,3387.5667,3165.2167,3257.2,3050.3333
NM_004776.2,B4GALT5,1.1768,,0.0128,0.0157,733.39,296.9,349.4,,310.0417,291.9167,289.2,330.8167,351.65,366.7
NM_014167.1,CCDC59,0.6463,,0.0128,0.0157,733.39,2457.5,1588.2,,2814.1167,2176.4833,2423.2667,1758,1560.05,1460.6667
NM_016606.2,REEP2,0.8772,,0.0128,0.0157,733.39,53.7,47.1,,54.8,54.45,51.8333,48.8333,47.75,44.7667
NM_018170.2,P15RS,1.1327,,0.0128,0.0157,733.39,414.9,469.9,,420.5833,394.5333,430.35,472.4833,456.7833,480.8167
NM_019591.2,ZNF26,1.1417,,0.0128,0.0157,733.39,96.3,109.9,,101.75,93.3,93.9667,108.575,108,113.2167
NM_025193.2,HSD3B7,0.8,,0.0128,0.0157,733.39,393.5,314.7,,374,416.85,390.7,312.425,293.65,339.8667
NM_052897.3,MBD6,0.8366,,0.0128,0.0157,733.39,694.1,580.7,,709,720.55,654.6,593.25,602.6667,547.6833
XM_946056.1,LOC650967,0.9733,,0.0128,0.0157,733.39,68.2,66.3,,67.7833,68.8833,67.8,66.7333,65.975,66.3
AI985134,AI985134,1.0704,,0.0129,0.0158,738.07,36.6,39.2,,37.1667,35.6,37.15,38.7,39.75,39.1833
BG950533,BG950533,0.9604,,0.0129,0.0158,738.07,40.7,39.1,,40.65,41.2667,40.0833,39.35,39.0167,38.8
NM_001033858.1,DCLRE1C,0.888,,0.0129,0.0158,738.07,150.4,133.5,,145.7,154.4,151.1833,129.2167,132.2583,139.3667
NM_002676.1,PMM1,0.8182,,0.0129,0.0158,738.07,1489.1,1218.4,,1399.3,1613.75,1462.2833,1205.2333,1223.6833,1226.4833
NM_020428.2,SLC44A2,0.7625,,0.013,0.0158,738.07,1667.5,1271.5,,1744.1,1635.5333,1625.3167,1435.6333,1241.9667,1152.9
NM_022743.1,SMYD3,0.8051,,0.0129,0.0158,738.07,689.5,555.2,,748.7833,675.5167,648.1333,568.7667,561.9,535.4
NM_022842.3,CDCP1,1.2673,,0.0129,0.0158,738.07,261.0,330.8,,234.6667,272.1167,278.55,313.6417,340.0167,339.5
NM_024312.3,GNPTAB,0.6688,,0.0129,0.0158,738.07,389.8,260.7,,371.3417,409.825,389.225,318.15,239.7833,232.2333
NM_025097.1,FLJ21106,0.8346,,0.0129,0.0158,738.07,74.2,62.0,,72.6083,77.9833,72.2333,66.1583,61.2,58.7333
NM_032286.2,TRG20,1.1971,,0.0129,0.0158,738.07,754.4,903.1,,716.225,749.2833,799.9167,927.0833,854.1083,930.1083
NM_133639.2,RHOV,0.8178,,0.0129,0.0158,738.07,183.6,150.2,,172.25,195.1417,184.2333,157.475,150.6667,142.7333
NR_001285.1,RNU35B,1.1728,,0.0129,0.0158,738.07,172.3,202.1,,180.8833,161.675,174.85,209.6,200.9333,195.8667
XM_934354.1,LOC653382,0.8859,,0.0129,0.0158,738.07,65.9,58.4,,65.1333,64.3333,68.4083,60.8167,57.8667,56.6333
BU732278,BU732278,0.9552,,0.013,0.0159,742.74,35.4,33.8,,35.15,35.7,35.45,33.1833,34.1167,34.25
BX339226,BX339226,1.1338,,0.013,0.0159,742.74,39.4,44.7,,41.2667,38.9,38.2333,43.4,44.5667,46.25
NM_001003808.1,LOC339457,0.9463,,0.013,0.0159,742.74,39.2,37.1,,38.9667,39.5333,39.0833,36.6167,36.65,38.0167
NM_001033117.1,SRGAP3,0.8296,,0.013,0.0159,742.74,60.1,49.8,,57.3833,60.7167,62.2333,46.5333,53.1667,50.0333
NM_001985.2,ETFB,0.8447,,0.013,0.0159,742.74,7763.6,6557.6,,7508.6167,8299.7667,7508.6167,6478.95,6429.5167,6769.4333
NM_002764.2,PRPS1,1.2355,,0.013,0.0159,742.74,1257.2,1553.3,,1209.1167,1302.15,1262.2,1575.5833,1656.7833,1435.6333
NM_005648.2,TCEB1,1.1255,,0.013,0.0159,742.74,1536.9,1729.8,,1473.5667,1588.6,1550.85,1716.85,1686.5333,1787.6667
NM_005763.2,AASS,1.1896,,0.013,0.0159,742.74,113.5,135.0,,113.4833,110.9167,116.1167,142.15,137.5417,125.8333
NM_016271.3,RNF138,1.1157,,0.013,0.0159,742.74,156.8,174.9,,156.8417,155.7167,157.7,168.9667,172.8333,183.175
NM_024072.3,DDX54,1.0996,,0.013,0.0159,742.74,98.9,108.8,,99.6167,99.6833,97.4667,106.75,113.2167,106.4833
NM_145693.1,LPIN1,1.2769,,0.0131,0.0159,742.74,928.6,1185.7,,1013.5,837.7667,942.9083,1181.8833,1242.8833,1134.7
NM_153818.1,PEX10,1.2145,,0.013,0.0159,742.74,51.0,62.0,,52.6,46.55,54.25,61.1,63.9833,60.8667
XM_933652.1,LOC653750,1.1634,,0.013,0.0159,742.74,44.3,51.6,,44.7833,44.3667,43.9,48.3667,52.5833,54
XM_941691.1,DUSP22,0.8138,,0.013,0.0159,742.74,587.3,477.9,,550.25,606.2833,607.2,506.8833,482,446.8333
AL044394,AL044394,1.0415,,0.0131,0.016,747.41,33.3,34.7,,33.9167,32.8667,33.1583,34.8667,34.6167,34.6
BE045095,BE045095,0.8418,,0.0131,0.016,747.41,71.8,60.4,,69,71.6833,74.85,64.6167,58.7,58.2333
CR738732,CR738732,1.0931,,0.0131,0.016,747.41,64.0,70.0,,62.9167,62.55,66.7417,69.3833,70.7333,69.9083
NM_001011551.1,C1GALT1C1,0.8105,,0.0131,0.016,747.41,988.1,800.9,,1018.9667,924.0167,1024.725,749.8833,852.1667,803.9083
NM_001013031.1,SORCS1,1.0255,,0.0131,0.016,747.41,45.1,46.2,,45.2833,44.6167,45.4,46.1333,46.4833,46.1333
NM_003673.2,TCAP,0.8641,,0.0131,0.016,747.41,43.6,37.7,,43.2833,46.0167,41.5833,38.7,37.45,36.8667
NM_006327.2,TIMM23,1.1246,,0.0131,0.016,747.41,3041.0,3419.9,,3206.4,2951.0833,2972.1167,3449.2667,3458.45,3352.85
NM_014915.1,ANKRD26,0.8694,,0.0131,0.016,747.41,107.8,93.7,,108.6833,107.9083,106.7833,97.95,96.0833,87.4417
NM_015052.2,HECW1,1.1111,,0.0131,0.016,747.41,38.8,43.1,,40.5667,37.75,38.1167,43.9667,43.0667,42.2833
NM_015986.2,CRLF3,1.1248,,0.0131,0.016,747.41,96.1,108.1,,95.1167,94.6417,98.575,111.2333,110.1167,103.1
NM_020863.2,ZNF406,0.9459,,0.0131,0.016,747.41,45.5,43.0,,46.2333,44.6167,45.6333,43.2167,42.3833,43.5
XM_291204.4,LOC340228,1.0455,,0.0131,0.016,747.41,36.8,38.5,,36.5,36.6833,37.35,38.1167,39.1,38.3417
XM_931683.1,LOC389293,1.1756,,0.0131,0.016,747.41,399.7,469.8,,431.5167,392.8333,376.5833,468.4667,469.175,471.8333
AK129542,AK129542,0.8663,,0.0132,0.0161,752.08,34.4,29.8,,32.45,35.9,35.0333,29.175,30.0167,30.3
AW592100,AW592100,1.0592,,0.0132,0.0161,752.08,33.2,35.1,,32.35,33.7,33.4833,34.8667,35.5167,35.0333
BU754460,BU754460,1.0929,,0.0132,0.0161,752.08,36.7,40.2,,36.1,37.75,36.4,40.8333,38.9167,40.75
NM_001015882.1,bA16L21.2.1,1.3432,,0.0132,0.0161,752.08,180.5,242.4,,197.8333,172.7667,172.05,247.0667,261.4333,220.6417
NM_001239.2,CCNH,1.0496,,0.0131,0.0161,752.08,630.7,662.0,,622.6667,634.8583,634.5333,649.9333,665.7667,670.3333
NM_006391.1,IPO7,1.1363,,0.0132,0.0161,752.08,188.9,214.7,,196.4167,182.6583,187.9583,218.275,220.2833,205.7417
NM_013342.1,TFPT,1.2404,,0.0132,0.0161,752.08,304.2,377.3,,301.9833,301.5333,309.2167,388.275,344.5667,401.6167
NM_020676.4,ABHD6,0.9245,,0.0132,0.0161,752.08,217.8,201.4,,217.55,217.9833,217.9833,206.3083,193.8667,204.25
NM_025079.1,ZC3H12A,1.2498,,0.0132,0.0161,752.08,307.3,384.1,,284.6583,341.3667,298.6667,380.8167,394.7833,376.8833
NM_030877.3,CTNNBL1,0.785,,0.0132,0.0161,752.08,1029.4,808.1,,948.6417,1100,1045.4833,862.0667,767.425,797.7
NM_182947.1,GEFT,0.8579,,0.0132,0.0161,752.08,63.1,54.1,,64.1333,65.05,60.15,51.5167,54.3,56.6333
NM_201566.1,SLC16A13,0.8647,,0.0132,0.0161,752.08,59.2,51.2,,57.7417,62.55,57.5167,49.4667,52.675,51.55
NR_001278.1,CYP2B7P1,0.9309,,0.0132,0.0161,752.08,35.3,32.8,,35.7333,35.3,34.8167,33.1167,33.5667,31.8667
AI936094,AI936094,0.9267,,0.0133,0.0162,756.75,31.5,29.2,,32.1,31.9833,30.45,29.05,29.45,29.0833
AL597556,AL597556,1.1271,,0.0133,0.0162,756.75,63.7,71.8,,61.1,62.95,67.0917,71.0167,73.1333,71.15
AW452324,AW452324,0.9228,,0.0133,0.0162,756.75,38.6,35.6,,39.45,38.3167,38.1167,34.6,35.8,36.55
NM_002923.1,RGS2,1.2048,,0.0133,0.0162,756.75,53.7,64.7,,56.1,55.0917,50.1333,62.325,63.6333,68.3167
NM_003172.2,SURF1,0.8983,,0.0133,0.0162,756.75,1353.5,1215.8,,1376.2,1350.9833,1333.8,1162.5167,1265.8333,1221.375
NM_003840.3,TNFRSF10D,1.3142,,0.0133,0.0162,756.75,165.4,217.4,,151.4667,177.5667,168.2,215.4167,202.4167,235.4917
NM_004622.2,TSN,0.9019,,0.0132,0.0162,756.75,40.7,36.7,,40.2833,42.1667,39.8167,37.8167,35.7,36.75
NM_005108.2,XYLB,1.0734,,0.0133,0.0162,756.75,103.4,111.0,,101.75,105.7417,102.7333,108.6917,113.3,111
NM_005246.1,FER,0.8916,,0.0133,0.0162,756.75,127.5,113.6,,132.775,127.4,122.4333,114.7,115.2833,111
NM_015654.3,NAT9,1.1504,,0.0133,0.0162,756.75,417.9,480.8,,442.5667,397.2667,415.2333,467.5917,486.9917,488.1167
NM_016516.2,VPS54,0.784,,0.0133,0.0162,756.75,165.1,129.4,,174.7667,151.45,170.05,138.65,126.1917,123.9583
NM_017415.1,KLHL3,0.7127,,0.0133,0.0162,756.75,80.6,57.4,,83.1833,77.5333,81.1667,67.5833,55.7667,50.2833
NM_025218.2,ULBP1,0.7519,,0.0133,0.0162,756.75,116.3,87.4,,124.1833,113.5083,111.5167,98.4667,80.2167,84.5833
NM_033286.1,C15orf23,1.2403,,0.0133,0.0162,756.75,328.9,407.9,,324.35,349.2167,314.0833,436.8167,405.6,383.15
NM_139353.1,TAF1C,0.799,,0.0133,0.0162,756.75,978.8,782.0,,1037.7167,922.4667,979.5,813.25,818.0167,718.8
NM_145071.1,CISH,0.8821,,0.0133,0.0162,756.75,43.5,38.4,,45.4,43.5833,41.5833,39.35,37.6333,38.1333
NM_201262.1,DNAJC12,1.1914,,0.0133,0.0162,756.75,280.0,333.6,,293.85,286.0333,261.1,347.3083,320.0833,333.8583
XM_379668.3,LOC286208,0.8808,,0.0133,0.0162,756.75,147.5,129.9,,145.9917,152.8,143.7833,126.0667,136.1583,127.6917
XM_930545.1,FLJ43663,1.3337,,0.0133,0.0162,756.75,41.4,55.3,,44.4833,41.2,38.8,50.6667,55.05,60.4833
AV703461,AV703461,0.8552,,0.0134,0.0163,761.42,77.0,65.9,,79.0333,76.7833,75.25,70.5583,64.6333,62.6333
BU853377,BU853377,1.1032,,0.0134,0.0163,761.42,37.1,41.0,,36.5833,36.3,38.5833,41.4833,41.5833,39.8833
CB958534,CB958534,1.0455,,0.0134,0.0163,761.42,37.9,39.6,,37.2667,38.0333,38.3333,39.9333,39.1,39.7667
DV080154,DV080154,1.1016,,0.0134,0.0163,761.42,40.3,44.4,,39.55,41.4833,39.8167,45.6833,44.3833,43.0667
NM_001008756.1,GCET2,1.1102,,0.0134,0.0163,761.42,54.9,60.9,,55.4833,55.8833,53.3333,61.95,58.5833,62.3417
NM_002773.2,PRSS8,0.8502,,0.0134,0.0163,761.42,2777.3,2361.3,,2669.3667,2759.4,2908.4333,2343.6167,2492.3,2253.95
NM_002916.3,RFC4,0.8661,,0.0134,0.0163,761.42,1406.3,1218.0,,1417.3,1370.2667,1432.0333,1172.6833,1299.4333,1185.9333
NM_004140.3,LLGL1,0.8355,,0.0133,0.0163,761.42,739.3,617.7,,690.8333,744.2083,785.9,603.8333,615.025,634.5917
NM_015210.1,KIAA0802,1.2725,,0.0133,0.0163,761.42,52.2,66.4,,52.5083,54.6167,49.6167,62.825,72.6333,64.2583
NM_015483.1,KBTBD2,0.9109,,0.0134,0.0163,761.42,538.3,490.4,,524.0667,537.2167,554.15,487.9167,504.1667,479.3417
NM_016169.2,SUFU,0.7975,,0.0134,0.0163,761.42,216.7,172.8,,210.9917,234.5667,205.6667,179.9167,162.2583,176.825
NM_016284.3,CNOT1,0.8342,,0.0134,0.0163,761.42,1639.6,1367.8,,1702.2833,1696.15,1526.5833,1414.4333,1377.2,1313.7833
NM_016824.3,ADD3,0.6246,,0.0134,0.0163,761.42,585.8,365.9,,682.45,505.35,582.7833,392.8333,352.3333,353.8917
NM_020336.1,KIAA1219,1.145,,0.0135,0.0163,761.42,402.2,460.5,,382.975,428.1333,396.8333,455.075,465.9,460.7
NM_199179.1,KIRREL2,1.0477,,0.0134,0.0163,761.42,41.2,43.2,,40.4667,41.75,41.3667,43.5833,42.6667,43.2167
XM_931271.1,LOC653113,0.8682,,0.0134,0.0163,761.42,86.5,75.1,,85.2,83.9333,90.6167,76.7417,71.6667,77.1167
NM_001002923.1,IGFL4,0.8666,,0.0135,0.0164,766.09,36.8,31.9,,35.05,38.3167,37.0667,31.6833,33.15,30.85
NM_001015045.1,FAM13A1,0.8631,,0.0135,0.0164,766.09,44.1,38.1,,44.5667,41.75,46.25,36.9667,38.9167,38.4667
NM_001017405.1,MAEA,1.071,,0.0135,0.0164,766.09,1279.2,1370.1,,1243.7,1306.1667,1288.6167,1348.9333,1383.7333,1377.9
NM_003141.3,TRIM21,0.7897,,0.0135,0.0164,766.09,169.2,133.6,,159.4333,175.5833,173.1417,145.825,133.5417,122.575
NM_003168.1,SUPT4H1,0.8985,,0.0135,0.0164,766.09,600.7,539.8,,589.45,629.15,584.525,533.15,542.1167,544.0833
NM_005622.3,ACSM3,1.1921,,0.0135,0.0164,766.09,215.5,256.9,,227.7083,213.6167,205.6667,268.3917,259.7,243.15
NM_020963.1,MOV10,0.8787,,0.0135,0.0164,766.09,516.2,453.6,,488.45,523.0667,538.45,452.8333,457.75,450.3167
NM_032233.2,SETD3,1.2317,,0.0135,0.0164,766.09,1701.6,2095.7,,1566.9167,1744.6083,1802.15,2027.325,2046.8667,2218.2
NM_152219.2,GJC1,0.7978,,0.0135,0.0164,766.09,64.7,51.6,,70.7667,60.5167,63.1667,50.5833,52.675,51.55
NM_172098.1,EYA3,1.143,,0.0135,0.0164,766.09,74.2,84.8,,72.05,75.35,75.25,81.4833,89.2167,83.9167
XM_927848.1,LOC653515,0.8428,,0.0135,0.0164,766.09,55.9,47.1,,57.5167,58.0833,52.2167,49,46.0833,46.25
NM_001024401.2,SBK1,0.898,,0.0136,0.0165,770.76,369.9,332.1,,355.8167,373.975,380.2083,335.0333,322.0917,339.5
NM_003169.2,SUPT5H,1.1539,,0.0136,0.0165,770.76,848.7,979.3,,851.5667,862.6667,832.2167,933.5167,971.1333,1035.9833
NM_005759.3,ABI2,0.8658,,0.0136,0.0165,770.76,175.1,151.6,,182.9833,177.7417,164.9333,154.9333,150.075,149.7417
NM_006709.2,EHMT2,0.865,,0.0136,0.0165,770.76,87.5,75.7,,91.5583,82.2,88.9833,76.6,75.3417,75.1167
NM_015456.2,COBRA1,0.8584,,0.0136,0.0165,770.76,1259.4,1081.1,,1186.6167,1307.8,1287.0333,1051.5167,1072.95,1119.9
NM_016335.2,PRODH,0.8755,,0.0136,0.0165,770.76,54.8,48.0,,55.2833,54.2,55.0667,48.2,50.7333,45.2833
NM_020870.2,SH3MD2,0.7585,,0.0136,0.0165,770.76,256.5,194.5,,278.4,230,263.4833,187.8333,202.1417,193.8833
NM_031372.1,HNRPDL,0.807,,0.0136,0.0165,770.76,217.2,175.3,,208.4417,220.4083,223.05,193.3083,166.9,166.9
NM_032601.2,MCEE,1.2985,,0.0136,0.0165,770.76,483.4,627.6,,535.1667,433.95,486.3167,596.9417,630.9,656.5
NM_080706.2,TRPV1,1.1006,,0.0136,0.0165,770.76,52.8,58.1,,51.5167,54.8167,52.2167,59.6833,57.4,57.3833
NM_173860.1,HOXC12,0.797,,0.0136,0.0165,770.76,60.9,48.5,,62.6333,63.4333,56.7667,52.65,46.0833,47.0667
NM_175854.5,PAN3,0.8056,,0.0136,0.0165,770.76,544.3,438.4,,515.1,562.8333,556.1,470.4667,401.725,445.9583
XM_932161.1,LOC643201,1.071,,0.0136,0.0165,770.76,45.2,48.4,,44.7833,46.55,44.1667,47.85,48.6333,48.6
XM_945649.1,MGC5352,1.254,,0.0136,0.0165,770.76,211.8,265.5,,202.6667,214.45,218.4667,244.5583,285.95,267.7333
BF589191,BF589191,1.1369,,0.0137,0.0166,775.44,32.8,37.3,,31.6,32.6,34.4,38.4333,36.0833,37.55
BM967264,BM967264,1.1645,,0.0137,0.0166,775.44,115.7,134.7,,116.8167,110.1583,120.3333,141.6333,131.625,131.1667
NM_001809.2,CENPA,0.8366,,0.0137,0.0166,775.44,535.5,448.0,,524.6833,567.4667,515.6167,452.35,469.3167,423.4333
NM_002434.2,MPG,1.0893,,0.0137,0.0166,775.44,53.5,58.3,,52.4333,52.6833,55.4667,59.4,57.4,58.0833
NM_006918.3,SC5DL,1.2642,,0.0137,0.0166,775.44,711.3,899.3,,740.4333,645.7583,752.7833,859.2333,956.55,884.9167
NM_014291.2,GCAT,1.1709,,0.0137,0.0166,775.44,1022.2,1196.9,,987.8167,1042.1583,1037.5333,1220.1667,1250.2667,1124.1
NM_015697.5,COQ2,0.8776,,0.0137,0.0166,775.44,1190.2,1044.5,,1195.1333,1242.8833,1135.1833,1068.2667,1050.7667,1015.2
NM_024738.1,C12orf49,0.7987,,0.0137,0.0166,775.44,168.7,134.7,,178.6667,163.8167,163.9833,145.0833,136.8083,123.2167
NM_030580.2,ZNF34,0.7918,,0.0137,0.0166,775.44,229.7,181.8,,213.4333,228.4333,248.4167,190.7167,183.0167,172.25
NM_182970.2,RIMS4,0.8193,,0.0137,0.0166,775.44,55.3,45.3,,55.9667,59.15,51,45.6833,45.6833,44.4833
AA845599,AA845599,0.9145,,0.0138,0.0167,780.11,36.6,33.4,,36.1,35.6,38.0167,33.5667,33.5667,33.1667
DB310144,DB310144,1.1455,,0.0138,0.0167,780.11,60.2,69.0,,57.8833,61.2,61.6333,66.525,72.3333,68.1917
NM_000271.1,NPC1,1.2414,,0.0138,0.0167,780.11,461.3,572.6,,466.7833,475.5833,442.1,584.875,610.0333,526.25
NM_018235.1,CNDP2,1.1831,,0.0138,0.0167,780.11,8256.8,9768.9,,8435.35,8435.35,7911.0833,10005.05,10180.85,9152.2667
NM_021200.1,PLEKHB1,0.8398,,0.0138,0.0167,780.11,1839.8,1545.0,,1779.1667,1891.9167,1850.0333,1571.9333,1430.6833,1639.9667
NM_032591.1,SLC9A7,0.7786,,0.0138,0.0167,780.11,190.3,148.2,,202.775,174.9333,194.4167,149.3583,157.9917,137.9417
XR_000955.1,LOC283711,1.1034,,0.0138,0.0167,780.11,45.6,50.3,,45.4,44.5333,46.8,48.8333,50.0833,51.9667
AV731648,AV731648,1.0943,,0.0139,0.0168,784.78,34.6,37.9,,34.7667,33.7,35.45,36.7833,38.8,38.1333
BX102253,BX102253,0.9145,,0.0139,0.0168,784.78,96.6,88.3,,99.5,97.0833,93.2667,87.3667,89.9167,87.7167
NM_001004460.1,OR10A2,0.9278,,0.0139,0.0168,784.78,36.6,33.9,,36.9667,36.4,36.4,33.5667,35.1333,33.1667
NM_001467.3,SLC37A4,0.902,,0.0139,0.0168,784.78,2434.4,2195.8,,2359.6667,2453.2667,2492.3,2193.9167,2269.45,2126.45
NM_005528.1,DNAJC4,0.8747,,0.0139,0.0168,784.78,137.6,120.3,,138.3833,133.5667,140.8833,125.925,113.9333,121.4667
NM_014278.2,HSPA4L,0.8042,,0.0139,0.0168,784.78,261.0,209.9,,280.1583,241.5167,262.7833,220.2833,206,203.8
NM_017421.2,COQ3,0.8621,,0.0139,0.0168,784.78,897.3,773.5,,896.1667,912.4167,883.6,732.075,763.75,827.8167
NM_020792.3,AADACL1,0.8728,,0.0139,0.0168,784.78,305.7,266.8,,312.0083,300.95,304.2,279.9167,270.65,250.65
NM_021633.2,KLHL12,0.9137,,0.0138,0.0168,784.78,426.1,389.4,,416.2,440.2583,422.2917,397.1417,380.0083,391.15
NM_080860.2,TSGA2,0.7935,,0.0139,0.0168,784.78,151.5,120.2,,145.7,166.7667,143.1333,120.5667,118.2167,121.8917
NM_138346.1,KIAA2013,0.9142,,0.0139,0.0168,784.78,1531.3,1400.0,,1570.4667,1534.9333,1489.6333,1390.3333,1440.4833,1370.0167
NM_153824.1,PYCR1,1.3436,,0.0139,0.0168,784.78,1476.9,1984.4,,1395.2833,1485.5833,1554.2667,1776.2333,2033.55,2163.3833
NM_181872.1,DMRT2,0.7683,,0.0139,0.0168,784.78,54.5,41.9,,58.5333,49.1,56.3667,43.5833,42.2667,39.8833
XM_496968.2,LOC653727,0.9395,,0.0139,0.0168,784.78,41.2,38.7,,40.4667,40.8667,42.2833,38.8,38.2667,39.05
XM_927043.1,LOC643755,1.1654,,0.0139,0.0168,784.78,47.0,54.8,,47.2,49.3667,44.5167,52.5,55.2167,56.6333
XM_930884.1,LOC653080,0.6837,,0.0138,0.0168,784.78,263.2,180.0,,279.6,283.8833,229.75,199.675,166.0083,175.8
AI821112,AI821112,1.3032,,0.014,0.0169,789.45,595.5,776.0,,527.9,620.8333,644.2667,756.25,749.1917,824.8417
F37276,F37276,0.9111,,0.014,0.0169,789.45,50.9,46.3,,51.8833,50.0833,50.6667,47.85,46.6333,44.6167
NM_003455.2,ZNF202,0.9003,,0.014,0.0169,789.45,111.6,100.5,,109.7083,116.4,108.775,99.35,102.8167,99.2333
NM_004102.3,FABP3,1.067,,0.014,0.0169,789.45,32.3,34.5,,32.65,32.5167,31.7333,33.7333,34.4333,35.2333
NM_005516.4,HLA-E,0.8525,,0.014,0.0169,789.45,547.7,466.9,,540.8167,546.5667,555.8,452.1333,445.9167,504.8417
NM_014353.4,RAB26,0.7925,,0.014,0.0169,789.45,777.4,616.1,,729.75,804.4333,800.35,650.3833,644.4417,557.8833
NM_017826.1,TEB1,0.8838,,0.014,0.0169,789.45,347.7,307.3,,356.2167,347.8333,339.2833,323.3917,303.9833,295.2333
NM_032169.3,ACAD11,0.8159,,0.014,0.0169,789.45,418.1,341.1,,426.5,424.1167,404.1,374.7417,332.325,318.7833
NM_182765.1,HECTD2,0.6596,,0.014,0.0169,789.45,122.9,81.1,,143.7,111.6,115.7333,79.2,84.1667,79.9167
NM_207330.1,NPAL1,0.709,,0.014,0.0169,789.45,91.7,65.0,,80.2333,99.5167,96.6333,69.8417,61.8,63.7167
XM_944483.1,LOC441461,0.7542,,0.0139,0.0169,789.45,169.3,127.7,,178.125,154.4,176.55,139.6833,126.7333,117.6667
AA677407,AA677407,1.0551,,0.0141,0.017,794.12,49.1,51.8,,48.9333,49.6333,48.7333,52.95,51.5167,50.9667
BX095106,BX095106,0.9363,,0.0141,0.017,794.12,32.5,30.4,,32.35,32.7667,32.3333,30.0167,29.8833,31.3667
CR593212,CR593212,1.0911,,0.0141,0.017,794.12,45.6,49.7,,45.6,46.9,44.25,49.1,51,49.0833
CR619250,CR619250,0.6882,,0.0142,0.017,794.12,97.0,66.7,,96.6333,102.8833,91.6667,79.9,59.2667,62.7333
DA672216,DA672216,0.7466,,0.0141,0.017,794.12,81.8,61.1,,81.4917,84.2917,79.5917,69.2,62.0833,52.9667
NM_000030.1,AGXT,0.7983,,0.0141,0.017,794.12,91.9,73.4,,97.5333,85.4667,93.1833,78.925,70.3667,71.15
NM_004192.1,ASMTL,1.2225,,0.0142,0.017,794.12,156.4,191.2,,148.5,162.4,158.6333,187.1167,181.5667,205.7417
NM_005570.2,LMAN1,1.2272,,0.0141,0.017,794.12,217.5,266.9,,217.75,203.55,232.0833,266.7833,252.5833,282.1333
NM_006395.1,ATG7,0.8711,,0.0141,0.017,794.12,619.8,539.9,,589.1333,628.7833,642.9,558.5,521.8667,540.0167
NM_006640.2,9-Sep,0.8585,,0.0141,0.017,794.12,6693.5,5746.4,,6956.3333,6654,6478.95,5881.8833,5975.55,5398.6833
NM_013446.2,MKRN1,0.8169,,0.0141,0.017,794.12,2282.2,1864.2,,2216.3167,2363.1333,2269.45,2047.8167,1788.8667,1768.5167
NM_015840.2,ADAR,0.83,,0.0141,0.017,794.12,2710.3,2249.6,,2880.2333,2730.2167,2531.65,2170.8833,2248.1333,2332.6167
NM_024614.1,FLJ13197,0.928,,0.0141,0.017,794.12,45.2,41.9,,44.7833,44.1667,46.55,41.5833,41.5833,42.55
NM_024954.3,UBTD1,0.8804,,0.0141,0.017,794.12,233.9,206.0,,236.0167,230.2083,235.6667,200.9583,198.6417,218.9
NM_152707.2,SLC25A16,1.4918,,0.0141,0.017,794.12,146.7,218.9,,172.4,123.225,148.6333,202.8667,235.8167,219.15
XM_372429.4,LOC390245,0.9524,,0.0141,0.017,794.12,44.0,41.9,,44.5667,43.3167,44.0333,42.1667,41.1833,42.2833
XM_928861.1,LOC645888,0.7128,,0.0141,0.017,794.12,88.6,63.1,,82.3333,87.5667,96.3417,71.6667,56.1667,62.4833
BC036927,BC036927,0.9162,,0.0142,0.0171,798.79,38.2,35.0,,38.6,36.7667,39.3333,34.7833,35.2333,35.0333
DB043695,DB043695,1.1049,,0.0142,0.0171,798.79,41.5,45.9,,40.15,42.1667,42.2833,46.7,44.3167,46.65
NM_001004467.1,OR10J3,1.1229,,0.0142,0.0171,798.79,42.7,48.0,,43.2833,41.4833,43.4,50.2,46.9667,46.8
NM_005054.1,RANBP2L1,0.9267,,0.0142,0.0171,798.79,36.6,33.9,,36.5,37.75,35.6667,34.1167,34.2333,33.4833
NM_006207.1,PDGFRL,0.7657,,0.0142,0.0171,798.79,215.8,165.2,,193.3833,228.85,227.05,167.25,157.2,171.575
NM_015014.1,RBM34,0.7569,,0.0142,0.0171,798.79,498.3,377.2,,553.3833,491.9833,454.4333,364.8917,384.625,382.3083
NM_032593.2,HINT2,0.8414,,0.0142,0.0171,798.79,3394.5,2856.1,,3204.1,3545.1167,3443.45,2820.9667,2740.1833,3014.05
NM_138462.2,ZMYND19,1.2475,,0.0142,0.0171,798.79,673.5,840.2,,649.6167,663.9333,708.4,770.1,867.9333,887.5333
NM_152777.2,C14orf48,1.1127,,0.0142,0.0171,798.79,97.5,108.5,,92.4333,101.0333,99.1667,108.95,108,108.4167
XM_931146.1,LOC642432,1.0603,,0.0143,0.0171,798.79,51.8,55.0,,51.65,51.9333,51.9667,54.2917,56.4833,54.1833
AI138233,AI138233,0.9079,,0.0143,0.0172,803.46,41.4,37.6,,41.3667,40.0333,42.9333,37.8167,38.1667,36.8667
NM_001013627.1,LOC340527,0.9045,,0.0143,0.0172,803.46,55.3,50.0,,56.7833,55.7667,53.45,49.5833,51.6167,48.9333
NM_003660.2,PPFIA3,1.3571,,0.0143,0.0172,803.46,359.9,488.5,,342.7,384.1667,354.15,433.3,526.25,511.0917
NM_006951.3,TAF5,0.8732,,0.0143,0.0172,803.46,202.1,176.5,,205.2667,207.9667,193.4417,180.9917,180.7667,168.0167
NM_013286.3,RBM15B,1.1176,,0.0143,0.0172,803.46,346.4,387.1,,343.5833,364.7333,331.7167,389.9167,385.3667,386.175
NM_015035.3,ZHX3,0.8065,,0.0143,0.0172,803.46,284.2,229.2,,268.85,305.1167,279.8583,217.7833,244.4,226.2917
NM_017439.1,LOC54103,0.7938,,0.0143,0.0172,803.46,152.6,121.1,,164.4083,152.2833,141.9333,128.3333,114.5333,120.9167
NM_021805.1,SIGIRR,0.9111,,0.0143,0.0172,803.46,374.6,341.3,,363.3667,371.8833,388.9833,346.4833,336.55,340.8833
NM_078467.1,CDKN1A,1.3136,,0.0143,0.0172,803.46,1003.0,1317.6,,930.3833,1044.35,1038.6,1296.7333,1446.6833,1219.4417
NM_173623.1,TTLL6,0.7344,,0.0144,0.0172,803.46,71.0,52.1,,75.6833,64.3333,73.3833,58.1,50.2583,48.4667
NM_199427.1,ZFP64,0.8553,,0.0143,0.0172,803.46,111.5,95.4,,116.4,107.3,111.0083,94.9,100.65,90.8333
XM_927968.1,CECR7,0.7855,,0.0144,0.0172,803.46,189.4,148.8,,179.95,191.7583,197,159.1083,155.9917,132.7333
XM_928425.1,LOC653617,0.8631,,0.0143,0.0172,803.46,210.9,182.0,,206.6417,220.175,206.1,179.475,192.2167,174.7583
XM_937579.1,LOC648526,0.7898,,0.0143,0.0172,803.46,979.5,773.6,,943.3417,1064.2,936.05,827.3167,761.9667,734.375
XM_941981.1,LOC652510,0.8736,,0.0143,0.0172,803.46,33.0,28.8,,31.9833,32.1,34.9333,29.05,29.1833,28.2083
AI793225,AI793225,1.0892,,0.0145,0.0173,808.13,35.2,38.4,,34.2,36.3,35.2333,39.2833,38.0833,37.7833
NM_000746.2,CHRNA7,0.7067,,0.0145,0.0173,808.13,134.8,95.2,,135.5083,147,122.9167,105.0167,99,83.1167
NM_001935.3,DPP4,1.3172,,0.0144,0.0173,808.13,57.3,75.5,,65.0417,53.4333,54.1333,72.3333,74.5333,79.75
NM_007144.2,PCGF2,0.7886,,0.0145,0.0173,808.13,1378.1,1086.7,,1250.2667,1457.0667,1436.7,1116.15,1113.0083,1033.1
NM_014811.3,KIAA0649,0.8508,,0.0145,0.0173,808.13,140.0,119.1,,137.15,135.3167,147.85,113.3,119.95,124.35
NM_021947.1,SRR,0.8832,,0.0144,0.0173,808.13,268.1,236.8,,258.7167,263.7167,282.5333,237.6167,240.4083,232.5
NM_152433.2,KBTBD3,0.8403,,0.0145,0.0173,808.13,49.4,41.5,,52.7,49.5667,46.25,42.45,41.4333,40.75
NM_181869.1,APAF1,0.8124,,0.0145,0.0173,808.13,162.4,131.9,,166.4167,167.375,153.8167,125.2417,143.9333,127.4167
NM_201999.1,ELF2,1.4422,,0.0145,0.0173,808.13,58.4,84.2,,62.0333,66.4,48.35,82.5333,89.9167,80.5
NM_207195.1,ADAM15,0.8684,,0.0144,0.0173,808.13,7130.3,6191.8,,7011.3,7190.6167,7190.6167,6628.4667,6042.15,5927.2333
XM_936805.1,LOC647743,1.1856,,0.0144,0.0173,808.13,190.7,226.2,,200.925,187.8333,183.9,225.1333,238.8167,215.15
XM_944485.1,LOC653965,1.2593,,0.0145,0.0173,808.13,3209.9,4042.3,,3040.1333,3523.5333,3087.5167,3999.0667,3850.6167,4289.3833
DB336375,DB336375,1.1117,,0.0146,0.0174,812.81,49.9,55.4,,48.8333,52.2167,48.6167,55.8667,54.1167,56.3333
NM_004911.3,PDIA4,1.303,,0.0146,0.0174,812.81,2742.2,3573.0,,2535.9667,2892.2,2811.5167,3348.4167,3479.3167,3915.3667
NM_006461.3,SPAG5,0.8294,,0.0146,0.0174,812.81,1134.2,940.7,,1134,1162.95,1106.2167,921.8,1026.3833,879.85
NM_015894.2,STMN3,0.8871,,0.0145,0.0174,812.81,867.4,769.5,,825.0167,888.7333,890.1833,786.0833,772.1833,750.5667
NM_018068.2,PIWIL2,0.9329,,0.0146,0.0174,812.81,39.1,36.4,,38.6,38.4083,40.2,36.7167,35.8667,36.75
NM_022481.5,CENTD3,0.8706,,0.0145,0.0174,812.81,197.3,171.8,,195.475,198.35,198.2167,183.3333,162.5667,170.1333
NM_023926.3,ZNF447,0.7474,,0.0146,0.0174,812.81,166.7,124.6,,178.8833,164.925,157.1417,132.95,133.2,109.3167
XM_926141.1,LOC642995,0.8978,,0.0146,0.0174,812.81,35.6,32.0,,36.8667,35.8,34.2167,32.8167,31.3333,31.7833
NM_002136.1,HNRPA1,1.2093,,0.0147,0.0175,817.48,176.5,213.4,,161.3583,189.45,179.8,219.2083,213.5583,207.6333
NM_005932.1,MIPEP,1.1364,,0.0146,0.0175,817.48,2284.0,2595.6,,2192.75,2238.6,2427.3667,2565.4083,2582.6333,2639.3
NM_013367.2,ANAPC4,0.907,,0.0147,0.0175,817.48,641.8,582.2,,625.9333,639.3167,660.75,571.2333,572.75,603.0667
NM_022109.2,SLC44A1,0.6679,,0.0147,0.0175,817.48,359.5,240.1,,328.1083,402.25,351.9167,269.8333,249.575,205.5333
NM_024114.2,TRIM48,1.2118,,0.0147,0.0175,817.48,36.5,44.2,,34.95,39.6833,34.9333,44.0667,42.55,45.9833
NM_173676.1,PNPLA1,0.9454,,0.0147,0.0175,817.48,39.3,37.2,,40.2833,38.8,38.9,37.45,36.7667,37.3167
NM_178450.2,3-Mar,1.1536,,0.0147,0.0175,817.48,86.8,100.1,,85.4667,87.05,87.8167,98.3417,106.4167,95.85
NM_183041.1,DTNBP1,0.7679,,0.0147,0.0175,817.48,187.5,144.0,,193.9833,190.9333,178.0917,159.6,146.5333,127.6917
XM_926638.1,LOC643285,0.9037,,0.0147,0.0175,817.48,50.9,46.0,,51.1,48.9167,52.75,46.1333,46.7,45.1667
XR_001273.1,LOC647357,1.0552,,0.0147,0.0175,817.48,32.3,34.1,,32.65,32.3167,32.0667,34.3167,34.7167,33.3667
AK123847,AK123847,0.8324,,0.0148,0.0176,822.15,118.5,98.6,,109.7833,124.3167,121.8083,101.45,99.4333,95.05
BC080625,BC080625,0.8549,,0.0147,0.0176,822.15,68.8,58.8,,71.15,64.1667,71.2417,60.2,57.9667,58.2333
BX099994,BX099994,1.1067,,0.0148,0.0176,822.15,34.9,38.6,,34.95,35.3,34.5,39.0833,39.9333,36.9667
H57760,H57760,1.0801,,0.0148,0.0176,822.15,34.3,37.0,,34.6,33.5833,34.6,37.7167,35.8667,37.45
NM_004798.2,KIF3B,0.8826,,0.0147,0.0176,822.15,442.8,390.8,,442.9083,461.3167,424.9417,380.2333,404.3667,388.2333
NM_014014.2,ASCC3L1,0.8883,,0.0148,0.0176,822.15,86.6,76.9,,86.9083,86.1833,86.6667,81.6333,74.4167,74.9083
NM_014445.2,SERP1,1.1948,,0.0147,0.0176,822.15,942.7,1126.3,,1025.9833,885.7167,921.8,1123.4833,1104.0333,1151.75
NM_018700.3,TRIM36,1.6007,,0.0147,0.0176,822.15,49.6,79.4,,56.7833,46.1167,46.55,71.4417,75.675,92.4833
NM_033505.1,SELI,1.2863,,0.0147,0.0176,822.15,332.7,428.0,,293.1333,363.65,345.475,420.5833,418.1833,445.6333
XM_290629.6,C14orf78,0.8142,,0.0147,0.0176,822.15,61.9,50.4,,63.5,62.3333,60.0167,55.6,47.1333,48.9333
AW971555,AW971555,1.1294,,0.0149,0.0177,826.82,29.7,33.5,,31.2,29.4667,28.4667,34.5,32.95,33.1667
NM_005056.1,JARID1A,0.8248,,0.0148,0.0177,826.82,435.1,358.9,,451.05,436.2167,418.6833,350.1,337.95,390.6333
NM_012426.3,SF3B3,0.8837,,0.0148,0.0177,826.82,1644.0,1452.9,,1609.2,1593.0167,1733.2833,1482.3667,1431.5,1445.2417
NM_022822.1,KLC2,1.2567,,0.0149,0.0177,826.82,63.1,79.3,,58.7,66.2,64.725,73.7667,79.6417,84.9667
NM_024093.1,MGC5509,1.2613,,0.0149,0.0177,826.82,295.7,373.0,,308.1333,264.9667,316.7833,365.1833,362.1333,392.4
NM_134325.1,SLC26A9,1.0965,,0.0148,0.0177,826.82,33.3,36.5,,31.9833,34.5,33.4833,36.7167,35.9833,36.8667
NM_145018.2,FLJ25416,1.2558,,0.0149,0.0177,826.82,347.6,436.6,,332.425,338.7417,373.1,404.2667,464.9667,442.6583
NM_152715.2,LRRC35,1.2603,,0.0149,0.0177,826.82,80.4,101.3,,77.9833,85.9,77.5667,108.95,93.875,101.7
NM_178177.2,NMNAT3,0.8323,,0.0148,0.0177,826.82,80.5,67.0,,79.0333,79.6333,82.95,71.8,61.4667,68.1917
NM_203424.1,IQCF2,0.8719,,0.0149,0.0177,826.82,36.2,31.6,,34.6833,36.1,37.9,31.475,32.75,30.5167
XM_941061.1,SLCO3A1,0.821,,0.0149,0.0177,826.82,130.6,107.2,,130.4,130.05,131.4083,117.45,107.1333,98
AF432419,AF432419,1.1014,,0.0149,0.0178,831.49,50.2,55.3,,47.95,50.8333,51.9667,55.7667,54.7,55.4833
AI761406,AI761406,0.925,,0.0149,0.0178,831.49,37.0,34.2,,36.5,38.1333,36.4,33.4833,34.7167,34.5
AW468657,AW468657,0.9458,,0.0149,0.0178,831.49,33.0,31.2,,33.05,33.1833,32.65,30.7,30.85,31.9833
NM_005336.2,HDLBP,1.1967,,0.0149,0.0178,831.49,90.3,108.1,,86.4167,98.7167,86.4167,105.8,110.25,108.3083
NM_025264.2,THUMPD2,0.9204,,0.0149,0.0178,831.49,143.2,131.8,,145.875,146.0167,137.7583,130.5667,132.5833,132.1417
NM_080283.2,ABCA9,1.0949,,0.0149,0.0178,831.49,49.5,54.2,,50.4167,50.8333,47.3333,54.5167,53.6167,54.4667
XM_378649,XM_378649,0.8202,,0.0149,0.0178,831.49,57.8,47.4,,58.3333,60.7167,54.45,50.7667,44.7833,46.8
XM_930444.1,LOC653535,0.8436,,0.015,0.0178,831.49,65.3,55.1,,67.9333,65.55,62.6333,58.9333,52.3,54.3167
XM_937206.1,LOC648153,0.8842,,0.0149,0.0178,831.49,69.2,61.2,,69.9167,71.3833,66.4167,63.7667,59.5833,60.3
XM_940079.1,TUBB6,0.8178,,0.0149,0.0178,831.49,766.5,626.9,,703.8,819.5167,780.8167,616.4833,628.9833,635.3333
CB048233,CB048233,1.2175,,0.015,0.0179,836.16,78.7,95.8,,85.65,71.5,79.5917,95.9417,94.7583,96.7667
NM_006129.2,BMP1,0.7596,,0.015,0.0179,836.16,287.5,218.4,,294.7,283.8833,283.95,243.9167,226.0833,188.825
NM_016302.2,CRBN,0.8351,,0.015,0.0179,836.16,309.9,258.8,,313.5333,291.0333,326.3,273.3,252.125,251.6167
NM_020396.2,BCL2L10,0.8955,,0.015,0.0179,836.16,37.8,33.9,,37.7667,38.7,37.0667,33.2833,32.8667,35.5667
NM_174941.3,M160,1.2413,,0.015,0.0179,836.16,341.5,423.9,,371.075,309.4083,346.7917,412.1333,418.9,441.1583
XM_941788.1,LOC652357,1.0808,,0.015,0.0179,836.16,37.2,40.2,,36.5,38.0333,36.9667,41.2,39.2,40.1167
AW026829,AW026829,0.9217,,0.0151,0.018,840.83,34.2,31.5,,34.2833,33.2833,35.1333,31.1833,31.15,32.3167
BX098326,BX098326,0.8818,,0.0151,0.018,840.83,208.5,183.9,,201.35,214.775,209.6417,191.0333,185.5333,175.3667
NM_001024668.1,LETMD1,0.7402,,0.0151,0.018,840.83,404.2,299.2,,415.6667,434.2167,365.8333,324.7917,304.5833,270.6667
NM_001338.3,CXADR,1.1369,,0.0151,0.018,840.83,663.8,754.6,,666.4167,652.3333,672.7167,770.5833,712.6167,782.55
NM_003227.2,TFR2,1.0794,,0.0151,0.018,840.83,53.9,58.2,,54.5833,53.8667,53.2,57.1083,57.3,60.1167
NM_003894.3,PER2,1.0978,,0.0151,0.018,840.83,41.8,45.9,,42.6667,41.75,40.9833,45.1667,47.65,44.8833
NM_005059.2,RLN2,0.7793,,0.0151,0.018,840.83,78.1,60.8,,84.1417,74.8667,75.5333,66.0917,61.0667,55.8
NM_005665.4,EVI5,1.059,,0.0151,0.018,840.83,251.7,266.5,,253.1083,250.3333,251.55,272.85,260.5333,266.2833
NM_006002.3,UCHL3,1.2248,,0.0151,0.018,840.83,1280.8,1568.7,,1373.0833,1153.55,1326.45,1605.1,1566.9167,1534.9333
NM_006339.1,HMG20B,1.162,,0.0152,0.018,840.83,160.6,186.7,,167.35,150.75,164.2833,187.1167,179.95,193.1167
NM_030613.2,ZFP2,0.8535,,0.0151,0.018,840.83,59.0,50.4,,60.7333,58.8667,57.5167,53.9,47.4,50.0333
NM_180989.3,ITR,1.4377,,0.0151,0.018,840.83,251.9,362.2,,281.075,206.1333,275.9083,344.5667,382.3083,360.6167
NM_213589.1,RAPH1,0.8279,,0.0151,0.018,840.83,178.0,147.3,,185.1167,165.8083,183.6,150.6667,152.6833,139
BX481124,BX481124,0.8987,,0.0152,0.0181,845.51,40.2,36.2,,40.15,41.8167,38.8,37.0667,36.0833,35.35
CD518525,CD518525,0.9666,,0.0153,0.0181,845.51,33.0,31.9,,33.05,32.7667,33.05,31.3667,32.2167,31.9833
DA339888,DA339888,0.9504,,0.0152,0.0181,845.51,36.2,34.4,,36.3,35.6,36.6167,34.7,33.7333,34.7
NM_000540.1,RYR1,0.8978,,0.0153,0.0181,845.51,49.3,44.3,,47.4833,49.1,51.4,45.2667,43.6,43.9333
NM_001002002.1,GMPR2,0.8308,,0.0153,0.0181,845.51,700.7,582.1,,689.7333,747.8333,667,598.0667,600.3417,549.4833
NM_001007532.1,STH,0.9158,,0.0152,0.0181,845.51,46.6,42.7,,45.5,46.0167,48.35,42.2667,43.5,42.2833
NM_003137.3,SRPK1,1.2574,,0.0153,0.0181,845.51,742.8,933.9,,822.2167,701.3333,710.6167,911.05,986.4167,906.45
NM_003776.2,MRPL40,0.9212,,0.0152,0.0181,845.51,2547.3,2346.6,,2555.2167,2531.65,2555.2167,2347.2167,2431.65,2263.85
NM_017615.1,C10orf86,0.8132,,0.0152,0.0181,845.51,985.0,801.0,,1055.4667,956,947.25,851.5667,803.7,750.8833
NM_022733.1,SMAP1L,0.7721,,0.0152,0.0181,845.51,325.5,251.3,,305,358.4,315.4833,266.6,250.5,237.7083
AI867771,AI867771,0.9609,,0.0153,0.0182,850.18,35.4,34.0,,35.25,35.3833,35.45,33.85,34.6167,33.4833
NM_000521.2,HEXB,0.8946,,0.0153,0.0182,850.18,4340.2,3882.5,,4320.4667,4454.2417,4248.45,4069.85,3756.4833,3828.1667
NM_001006933.1,TCEAL3,1.2187,,0.0153,0.0182,850.18,945.4,1152.1,,856.6,1002.2333,984.2333,1155.5833,1114.75,1187.1833
NM_004047.2,ATP6V0B,1.2261,,0.0154,0.0182,850.18,3590.0,4401.7,,3450.8833,3597.85,3726.5833,4142.6,4320.4667,4764.9833
NM_004884.2,PUNC,0.857,,0.0153,0.0182,850.18,50.4,43.2,,49.7333,47.8167,53.8667,43.3167,43.3333,42.95
NM_020345.3,NKIRAS1,1.2364,,0.0153,0.0182,850.18,296.7,366.9,,329.8833,283.6167,279.2667,374,356.3333,370.5833
NM_032256.1,TMEM117,0.7616,,0.0154,0.0182,850.18,81.2,61.8,,89.5583,77.9833,76.6833,65.7167,62.9167,57.2167
NM_130807.2,MOBKL2A,1.1881,,0.0154,0.0182,850.18,172.8,205.3,,167.5833,163.1,188.7,204.525,204.6667,206.6667
XM_936858.1,HSZFP36,0.9045,,0.0153,0.0182,850.18,169.9,153.7,,164.1333,170.5333,175.2667,150.6667,152.1417,158.375
XM_942864.1,LOC647493,0.9271,,0.0154,0.0182,850.18,38.4,35.6,,39.6667,38.3167,37.35,35.9333,35.6167,35.35
AA454205,AA454205,1.0981,,0.0154,0.0183,854.85,50.1,55.1,,48.0333,51.1833,51.2667,55.9667,55.2167,54
AL831840,AL831840,1.1049,,0.0155,0.0183,854.85,54.8,60.6,,54.3167,56.8667,53.3333,59.6833,59.5833,62.4833
NM_001012339.2,DNAJA5,0.827,,0.0154,0.0183,854.85,69.6,57.6,,73.0083,67.75,68.3,58.5,61.4667,53.1333
NM_017927.2,MFN1,1.3154,,0.0155,0.0183,854.85,227.8,299.6,,220.15,213.0167,251.95,277.1167,301.0333,322.3833
NM_031453.2,FAM107B,1.1908,,0.0155,0.0183,854.85,231.7,275.9,,237.7333,224.3417,233.1917,269.2667,296.4917,263.05
NM_130844.1,WWOX,1.171,,0.0154,0.0183,854.85,188.1,220.3,,178.3917,201.2,185.5,214.45,218.4,228.2583
BG220916,BG220916,0.888,,0.0155,0.0184,859.52,35.8,31.8,,34.3833,35.8,37.15,32.9,30.9333,31.4667
NM_001018096.1,Gcom1,0.8076,,0.0155,0.0184,859.52,53.7,43.4,,56.55,54.3,50.4167,46.8,40.5667,42.95
NM_002763.3,PROX1,0.8978,,0.0155,0.0184,859.52,43.0,38.6,,43.0667,43.4,42.4333,40.4667,36.8667,38.4667
NM_004386.1,CSPG3,1.118,,0.0155,0.0184,859.52,52.8,59.0,,53.9833,50.6667,53.8667,59.8333,60.45,56.9167
NM_006221.2,PIN1,0.9096,,0.0156,0.0184,859.52,2702.2,2458.0,,2705.6833,2731.8167,2669.3667,2498.2,2533.2833,2346.4333
NM_013265.2,C11orf2,0.9454,,0.0156,0.0184,859.52,3369.4,3185.2,,3357.8167,3439.15,3312.3667,3234.6333,3143.65,3178.1
NM_032717.3,HMFN0839,0.7689,,0.0155,0.0184,859.52,57.2,43.9,,55.7667,60.5167,55.3167,47.5,38.6333,46.25
NM_138723.1,BCL2L14,1.068,,0.0156,0.0184,859.52,53.3,57.0,,54.5833,52.9667,52.5,56.15,56.55,58.2333
NM_145283.1,C9orf121,0.8179,,0.0155,0.0184,859.52,56.6,46.3,,56.7167,56.15,56.8667,42.1667,46.2333,50.8333
NM_152684.1,FLJ39653,0.7456,,0.0156,0.0184,859.52,91.7,68.4,,97.5917,95.9667,82.4,74.4333,67.8833,63.3167
AA804328,AA804328,0.9178,,0.0156,0.0185,864.19,38.4,35.3,,37.45,38.9,39,36.1333,35.6167,34.1333
AI038168,AI038168,0.9036,,0.0156,0.0185,864.19,38.0,34.4,,37.95,37.0667,39.0833,35.4333,34.6167,33.0667
BQ010801,BQ010801,1.1015,,0.0157,0.0185,864.19,35.2,38.7,,36.5,33.9167,35.1333,38.1167,38.45,39.6667
BU740403,BU740403,0.8666,,0.0156,0.0185,864.19,39.5,34.2,,38.8833,40.75,38.8,36.5,33.05,33.1667
NM_001004059.1,OR4S2,1.1271,,0.0156,0.0185,864.19,31.4,35.4,,30.1667,31.9,32.15,33.9167,36.4833,35.8
NM_001007074.1,RPL32,1.2397,,0.0157,0.0185,864.19,130.4,161.7,,128.8833,143.8333,119.7167,160.0583,167.7167,157.5
NM_001024594.1,C1orf53,0.7754,,0.0156,0.0185,864.19,1386.3,1074.9,,1442.7833,1258.575,1467.35,1143.7167,1083.1667,1002.5833
NM_003129.3,SQLE,1.3188,,0.0157,0.0185,864.19,177.9,234.7,,191.7667,170.2917,172.5,251.3167,243.7917,210.8833
NM_004329.2,BMPR1A,1.2074,,0.0157,0.0185,864.19,128.7,155.4,,133.9583,116.1167,137.0583,154.8333,155.9417,155.4333
NM_004881.2,TP53I3,0.884,,0.0157,0.0185,864.19,42.4,37.4,,42.0667,44.45,40.65,36.7167,38.45,37.1917
NM_018161.4,NADSYN1,0.808,,0.0157,0.0185,864.19,624.6,504.6,,671.35,619.95,585.4167,530.8083,509.9833,474.7333
NM_021160.1,BAT5,0.8571,,0.0157,0.0185,864.19,536.5,459.8,,554.275,527.7833,527.9,481.7667,472.1,427.5167
NM_031444.2,C22orf13,0.8886,,0.0157,0.0185,864.19,2540.1,2257.0,,2611.8667,2582.6333,2429.5833,2314.9333,2282.0333,2176.4833
NM_032630.2,CINP,1.141,,0.0156,0.0185,864.19,271.4,309.6,,259.75,283.3083,271.5333,303.5667,302.7667,322.9167
XM_938054.1,LOC388564,0.871,,0.0157,0.0185,864.19,4272.9,3721.5,,4195.1,4328.5,4296.1333,3904.4333,3474.2667,3799.4833
NM_003369.2,UVRAG,0.88,,0.0157,0.0186,868.86,208.0,183.1,,214.2833,205.2917,204.6583,184.4,191.7917,173.4583
NM_005864.2,EFS,1.3815,,0.0157,0.0186,868.86,266.7,368.4,,248.0083,273,280.15,323.3917,386.75,399.8333
NM_006571.2,DCTN6,1.203,,0.0157,0.0186,868.86,1389.4,1671.4,,1392.4,1288.2,1495.2667,1624.75,1650.0667,1741.525
NM_014305.1,TGDS,1.2441,,0.0157,0.0186,868.86,260.3,323.8,,277.6333,237.4833,267.35,303.975,334.4667,333.8583
NM_021979.2,HSPA2,1.2831,,0.0157,0.0186,868.86,50.3,64.6,,53.0667,52.85,45.4,62.7333,69.5333,61.6667
NM_024057.2,NUP37,0.8596,,0.0157,0.0186,868.86,867.2,745.5,,814.8167,916.8417,872.85,754.75,731.0833,750.7333
XM_936119.1,LOC642044,1.1093,,0.0157,0.0186,868.86,32.2,35.8,,31.4,33.9167,31.45,36.2333,35.7,35.35
XM_943595.1,LOC387939,1.0917,,0.0157,0.0186,868.86,46.8,51.1,,45.1,47.2167,48.2333,50.3167,52.1167,50.9667
AW083840,AW083840,1.097,,0.0158,0.0187,873.53,45.4,49.8,,45.2,47.2167,43.7667,49.3667,50.6333,49.3333
AW295364,AW295364,1.0775,,0.0158,0.0187,873.53,32.2,34.7,,31.9833,32.1,32.5333,33.7333,35.8,34.6
AW450267,AW450267,1.0786,,0.0158,0.0187,873.53,50.5,54.5,,51.6,51.3667,48.6167,54.85,54.1167,54.4667
BC043009,BC043009,1.1593,,0.0158,0.0187,873.53,50.8,58.9,,54.1833,47.65,50.8167,58.7667,57.8667,60.1167
BX328954,BX328954,1.1407,,0.0158,0.0187,873.53,53.2,60.7,,54.9333,52.1167,52.5,59.0167,59.0833,63.9833
NM_006101.1,KNTC2,0.7429,,0.0158,0.0187,873.53,196.2,145.7,,219.1667,193.9667,177.5667,146.2333,152.25,139
NM_014745.1,FAM38A,1.1021,,0.0158,0.0187,873.53,2289.4,2523.2,,2221.9667,2316.2333,2331.6833,2434.1667,2545.6,2592.5
NM_016437.1,TUBG2,0.8377,,0.0158,0.0187,873.53,1107.7,927.9,,1106.2167,1104.7667,1112.1333,998.3333,944.0667,847.6667
NM_138720.1,HIST1H2BD,0.7908,,0.0158,0.0187,873.53,845.7,668.8,,919.9667,823,798.9333,712.95,629.5333,666.4167
NM_175047.2,PILRB,0.8698,,0.0158,0.0187,873.53,394.5,343.1,,405.1333,397.8,380.9667,360.4833,345.6,324.2917
NM_212481.1,ARID5A,1.2866,,0.0159,0.0187,873.53,63.0,81.0,,60.5167,67.0833,61.4667,75.05,88.7833,79.75
XM_496202.2,LOC440421,1.033,,0.0158,0.0187,873.53,39.8,41.1,,40.0667,39.95,39.45,41.0167,40.75,41.65
XM_925898.1,LOC653054,0.9451,,0.0158,0.0187,873.53,44.4,41.9,,44.8833,44.1667,44.0333,41.1,41.75,42.95
DB076017,DB076017,1.0459,,0.0159,0.0188,878.20,42.9,44.9,,43.0667,42.8,42.9333,45.7667,44.0833,44.8833
NM_001020820.1,MYADM,1.3646,,0.0159,0.0188,878.20,408.1,556.9,,357.0167,453.6,419.7833,539.9,529.2167,604.55
NM_001733.4,C1R,0.8023,,0.016,0.0188,878.20,198.0,158.8,,205.95,201.925,186.5833,173.05,158.1583,146.4167
NM_004342.5,CALD1,0.8059,,0.0159,0.0188,878.20,3510.3,2829.1,,3660.25,3387.5667,3488.55,3117.8,2777.1833,2615.0833
NM_006369.4,LRRC41,1.0607,,0.0159,0.0188,878.20,1575.2,1670.8,,1596.7833,1580.3,1548.9833,1632.9333,1685.1833,1694.9667
NM_014895.1,C6orf84,0.8153,,0.0159,0.0188,878.20,97.7,79.7,,91.9333,103.6167,97.9833,85.675,76.1333,77.5417
NM_016495.2,TBC1D7,0.8686,,0.0159,0.0188,878.20,645.4,560.7,,652.7333,635.8667,647.8333,594.6333,565.0833,524.4833
NM_032882.2,PNMA6A,0.8171,,0.016,0.0188,878.20,209.2,171.0,,191.1333,222.075,215.8333,171.4167,167.4667,174.0917
NM_144611.2,CYB5D2,0.6923,,0.0159,0.0188,878.20,711.6,492.7,,798.4083,672.5,671.2333,525.9,533.3417,426.3667
NM_207112.1,HAGHL,1.1181,,0.016,0.0188,878.20,237.1,265.0,,241.1,238.9167,231.2583,255.5333,277.1167,262.9167
XM_942263.1,LOC285074,0.8556,,0.016,0.0188,878.20,144.4,123.5,,149.25,149.6917,134.7667,127.0833,122.7167,120.9167
XM_942506.1,ASMTL,1.2416,,0.016,0.0188,878.20,169.4,210.3,,164.7833,169.05,174.425,208.0333,195.1083,229.1333
AW118113,AW118113,1.1145,,0.0161,0.0189,882.88,35.0,39.0,,33.6167,36.4,34.9333,39.9333,39.1,37.9
BE044484,BE044484,1.1104,,0.016,0.0189,882.88,38.1,42.3,,37.35,37.45,39.5667,41.0167,42.3167,43.65
BU736316,BU736316,1.0639,,0.016,0.0189,882.88,38.5,41.0,,39.1833,38.9,37.5667,41.5833,41.1,40.35
BX104032,BX104032,1.0701,,0.0161,0.0189,882.88,40.9,43.8,,39.6667,41.75,41.3667,43.7667,43.25,44.35
DA979949,DA979949,0.9531,,0.0161,0.0189,882.88,35.6,33.9,,35.6333,36.2,34.9333,34.3167,33.7333,33.7
NM_001718.2,BMP6,1.3576,,0.016,0.0189,882.88,157.3,213.6,,179.95,143.7,150.5833,220.9833,223.6167,197.1833
NM_001997.3,FAU,1.0769,,0.0161,0.0189,882.88,11406.7,12284.4,,11131.25,11514.5833,11579.4,11950.55,12424.3,12485.4
NM_004279.1,PMPCB,0.8142,,0.016,0.0189,882.88,3251.8,2647.5,,3435.95,2999.2333,3336.7333,2575.3833,2797.8833,2575.3833
NM_006113.3,VAV3,0.8698,,0.0161,0.0189,882.88,59.9,52.1,,61.2583,59.5833,58.9333,55.7667,50.7333,50.0333
NM_013388.4,PREB,1.5959,,0.016,0.0189,882.88,401.3,640.4,,377.8333,412.65,414.425,548.3667,634.8333,754.4
NM_015111.1,N4BP3,0.8282,,0.016,0.0189,882.88,53.5,44.3,,53.5,52.2917,54.8333,47.15,40.2,45.9833
NM_018238.2,MULK,0.9181,,0.016,0.0189,882.88,806.9,740.8,,788.8167,800.1833,832.3667,743.875,722.1,756.8083
NM_153631.1,HOXA3,0.9101,,0.016,0.0189,882.88,39.2,35.6,,40.65,38.9833,37.9,35.4333,36.3667,35.1333
BG029304,BG029304,1.1029,,0.0161,0.019,887.55,32.1,35.4,,32.35,30.8833,32.9667,35.4333,36.2667,34.3833
BQ435778,BQ435778,1.076,,0.0161,0.019,887.55,49.4,53.2,,48.0333,49.2,51.15,53.15,53.6167,52.85
NM_000854.2,GSTT2,1.1834,,0.0161,0.019,887.55,104.0,123.1,,102.55,101.2,108.45,128.25,114.8,126.7
NM_001024593.1,ZMYND17,1.1261,,0.0161,0.019,887.55,42.1,47.4,,43.95,40.75,41.7,45.6833,47.8,48.8333
NM_001171.2,ABCC6,0.9122,,0.0161,0.019,887.55,46.3,42.2,,48.0333,46.4333,44.5167,42.0667,42.2667,42.3917
NM_002162.2,ICAM3,1.1693,,0.0162,0.019,887.55,1286.6,1504.4,,1221.1167,1289.2417,1352.9583,1441.1333,1499.5833,1575.5833
NM_003503.2,CDC7,0.8331,,0.0162,0.019,887.55,474.5,395.3,,509.5833,447.2,468.8917,382.25,409.7833,394.4333
NM_005628.1,SLC1A5,1.3328,,0.0162,0.019,887.55,260.8,347.5,,253.225,284.1333,246.425,313.85,354.75,377.0167
NM_015255.1,UBR2,0.8641,,0.0161,0.019,887.55,513.6,443.8,,520.25,523.6833,497.2167,465.2167,453.0167,414.6833
NM_018704.1,CTTNBP2NL,0.7347,,0.0162,0.019,887.55,143.2,105.2,,156.9167,136.5417,137.0583,116.4667,107.0333,93.4083
NM_032195.1,SON,1.1027,,0.0162,0.019,887.55,92.8,102.3,,92.7,90.55,95.2333,101.9,106,99.2333
NM_147156.3,TMEM23,0.8083,,0.0161,0.019,887.55,105.1,84.9,,107.9833,106.1667,101.2333,88.875,76.1333,90.5667
AW771914,AW771914,0.9409,,0.0162,0.0191,892.22,37.1,34.9,,37.6667,37.45,36.3,35.6333,34.5,34.7
BC002741,BC002741,1.1458,,0.0162,0.0191,892.22,35.9,41.1,,33.5167,37.9333,36.4,41.1,41.3333,40.9833
NM_001001937.1,ATP5A1,0.8884,,0.0163,0.0191,892.22,15342.6,13630.1,,15631.0667,15127.9,15273.2,13925.85,14147.1333,12853
NM_001031733.1,CALML4,0.9066,,0.0162,0.0191,892.22,1402.8,1271.8,,1349.9333,1432.0333,1428.1167,1288.4083,1234.1,1293.8833
NM_002966.1,S100A10,0.6841,,0.0163,0.0191,892.22,274.8,188.0,,313.85,240.7667,274.75,201.3667,181.5667,181.8
NM_003557.1,PIP5K1A,1.1139,,0.0163,0.0191,892.22,70.0,78.0,,68.0333,71.5667,70.4083,75.7333,81.35,76.9
NM_004674.1,ASH2L,0.8617,,0.0162,0.0191,892.22,1513.8,1304.4,,1563.1333,1444.7667,1536.1167,1380.7,1280.1,1255.65
NM_005879.2,TRAIP,0.9221,,0.0162,0.0191,892.22,93.0,85.8,,90.2583,95.3833,93.4833,84.5417,84.9667,87.8333
NM_005981.3,TSPAN31,0.8684,,0.0162,0.0191,892.22,566.5,492.0,,537.95,581.6,581.2,513.2,472.3083,491.35
NM_015346.2,ZFYVE26,0.8054,,0.0162,0.0191,892.22,374.1,301.3,,384.1667,390.55,348.8167,326.8167,293.65,284.9333
NM_016078.3,FAM18B,1.2404,,0.0162,0.0191,892.22,661.7,820.8,,713.6167,665,610.475,871.9167,809.6333,783.2667
NM_031466.3,NIBP,0.9156,,0.0162,0.0191,892.22,202.9,185.8,,194.8667,207.3417,206.6417,183.15,185.9667,188.1833
NM_152493.2,FLJ25476,0.8559,,0.0162,0.0191,892.22,477.4,408.6,,461.9833,492.3583,478.2167,394.7833,393.9667,438.5167
NM_198849.1,LOC283514,0.9215,,0.0162,0.0191,892.22,36.0,33.2,,34.95,36.7667,36.3,33.85,33.3667,32.3167
NM_207362.1,MGC42367,0.82,,0.0163,0.0191,892.22,45.7,37.5,,49.05,46.2833,42.0333,36.7167,38.1667,37.55
XM_938776.1,LOC649708,1.0881,,0.0163,0.0191,892.22,66.4,72.2,,68.4167,66.8333,63.95,73.5333,71.5,71.6583
BM715539,BM715539,0.9037,,0.0163,0.0192,896.89,35.8,32.4,,35.8333,37.2667,34.4,32.9,32.1167,32.0833
NM_005270.2,GLI2,0.904,,0.0164,0.0192,896.89,43.9,39.7,,45.4,42,44.3833,39.8333,40.2,39.05
NM_032789.1,PARP10,0.8412,,0.0164,0.0192,896.89,132.1,111.1,,142.4083,126.4,128.1333,113.5,108.175,111.8167
NM_145170.2,TTC18,0.8438,,0.0164,0.0192,896.89,148.5,125.3,,147.1583,152.9917,145.35,136.0833,119.95,120.4333
NM_147196.1,TMIE,0.9039,,0.0163,0.0192,896.89,38.9,35.2,,40.15,38.2167,38.3333,34.1167,36.4833,34.9
NM_173680.2,MGC33584,0.8066,,0.0163,0.0192,896.89,198.9,160.4,,180.5083,211.5167,206,163.125,156.5167,161.6667
NM_207341.2,ZP1,1.2756,,0.0164,0.0192,896.89,44.6,56.9,,47.55,43.6667,42.8,58.8667,60.65,51.6667
XM_936515.1,FLJ39739,1.0934,,0.0163,0.0192,896.89,48.4,52.9,,48.3083,47.4,49.4667,54.05,51,53.7167
XM_937544.1,LOC648494,1.1614,,0.0164,0.0192,896.89,54.3,63.1,,58.5333,52.9667,51.75,61.8667,63.9833,63.5
XM_940235.1,LOC651106,1.0666,,0.0164,0.0192,896.89,49.0,52.3,,48.3083,49.1,49.6167,53.15,52.85,50.8333
AA321606,AA321606,0.9433,,0.0164,0.0193,901.56,40.6,38.3,,40.75,40.8667,40.0833,37.7167,39.3167,37.7833
NM_001007022.1,ODF2L,0.8532,,0.0164,0.0193,901.56,168.0,143.3,,169.9,169.05,165.1167,155.15,135.2667,140.325
NM_002609.3,PDGFRB,0.8001,,0.0164,0.0193,901.56,66.6,53.3,,68.7167,60.45,71.2417,55.15,52.3,52.55
NM_013390.1,TMEM2,1.2765,,0.0164,0.0193,901.56,330.4,421.8,,313.125,364.0917,316.5,402.25,411.1167,453.85
NM_015576.1,CAST1,0.821,,0.0165,0.0193,901.56,44.4,36.5,,47.7667,44.25,41.4833,38.2167,35.8,35.4667
NM_016642.1,SPTBN5,0.8021,,0.0165,0.0193,901.56,211.8,169.9,,228.3,207.7333,200.2167,182.8333,162.4167,165.0167
NM_030926.4,ITM2C,0.8393,,0.0165,0.0193,901.56,806.1,676.5,,758.45,866.7167,796.9,689.9167,659.9333,680.125
NM_033001.1,GTF2I,0.9037,,0.0164,0.0193,901.56,51.9,46.9,,53.65,51.6167,50.5333,48.2,47.3167,45.2833
NM_175852.3,TXLNA,1.0793,,0.0165,0.0193,901.56,3297.2,3558.7,,3249.95,3234.6333,3409.95,3577.9,3606.4167,3492.7833
NM_207495.2,DKFZp686I15217,0.9045,,0.0164,0.0193,901.56,120.1,108.6,,117.9333,122.25,120.0917,113.8,105.55,106.6583
XM_940991.1,ZNF283,1.1985,,0.0165,0.0193,901.56,82.3,98.7,,80.7167,77.0917,89.65,96.3667,97.85,101.8417
AI075329,AI075329,1.1455,,0.0166,0.0194,906.23,39.9,45.7,,40.3833,40.2167,39,43.8667,44.7833,48.4667
AI377273,AI377273,1.1797,,0.0165,0.0194,906.23,58.5,69.0,,56.25,60.1,59.225,65.5,68.1583,73.625
AW015043,AW015043,1.07,,0.0165,0.0194,906.23,46.5,49.8,,46.8833,47.2167,45.5,48.7333,50.9167,49.7333
NM_002569.2,FURIN,0.8842,,0.0166,0.0194,906.23,67.3,59.5,,71.0167,66.4333,64.5,58.7,60.1167,59.6167
NM_003643.2,GCM1,1.1464,,0.0165,0.0194,906.23,43.6,50.0,,43.5,46.2167,41.3667,50.0167,48.7333,51.4
NM_016328.1,GTF2IRD1,1.1121,,0.0165,0.0194,906.23,57.2,63.6,,55.2833,57.2167,59.225,63.5917,61.7,65.6667
NM_016605.1,FAM53C,1.2487,,0.0165,0.0194,906.23,2208.2,2757.3,,1994.8667,2286.0833,2361.0167,2599.6667,2845.65,2833.55
NM_020185.3,DUSP22,0.8396,,0.0166,0.0194,906.23,336.5,282.5,,334.3,347.5167,327.9333,306.3167,277.7333,265.0167
NM_024507.2,KREMEN2,1.2536,,0.0165,0.0194,906.23,332.7,417.1,,304.6,350.7583,344.8167,393.2,446.4333,413.4917
NM_025084.1,FLJ22795,1.2196,,0.0166,0.0194,906.23,101.9,124.3,,95.6667,108.7,101.8167,116.7083,131.1667,125.4667
NM_025245.1,PBX4,0.8497,,0.0166,0.0194,906.23,86.6,73.6,,86.05,91.15,82.7667,77.375,73.7667,69.775
NM_032421.1,CYLN2,0.7149,,0.0165,0.0194,906.23,226.3,161.7,,220.4917,235.7,222.8583,187.725,166.4667,135.4167
XM_933122.1,LOC645757,1.0863,,0.0166,0.0194,906.23,37.2,40.4,,38.7,36.8667,36.1833,40,41,40.35
XM_935599.1,LOC641858,0.8843,,0.0166,0.0194,906.23,40.3,35.6,,40.8667,40.9667,39,34.3167,35.0333,37.55
AW593187,AW593187,1.0758,,0.0167,0.0195,910.90,41.7,44.9,,40.4667,43.0667,41.7,45.2667,44.3833,45.0333
M91493,M91493,0.9283,,0.0166,0.0195,910.90,32.2,29.9,,31.3,32.3167,32.9667,29.6833,29.45,30.5167
NM_003492.1,CXorf12,0.8577,,0.0166,0.0195,910.90,919.7,788.8,,949.5833,910.4833,899.7833,793.75,838.3,737.7
NM_007098.1,CLTCL1,0.8241,,0.0167,0.0195,910.90,97.3,80.2,,98.9833,102.1,91.05,83.95,82.0667,74.75
NM_016544.1,RBJ,0.9324,,0.0167,0.0195,910.90,186.9,174.3,,187.1,188.825,184.7333,172.25,180.1167,170.5333
NM_033661.3,WDR4,1.103,,0.0166,0.0195,910.90,347.7,383.5,,353.2,340.5417,349.3667,383.9917,397.8,369.1833
NM_197970.1,BOLL,1.0879,,0.0167,0.0195,910.90,32.1,35.0,,32.2667,31.6,32.5333,33.9167,36.1833,34.8
XM_929607.1,LOC646664,1.0811,,0.0167,0.0195,910.90,31.9,34.5,,31.7,31.6,32.3333,33.2833,35.3333,34.8
BX113648,BX113648,0.9218,,0.0167,0.0196,915.57,35.6,32.8,,34.8667,35.6,36.3,31.6833,33.2667,33.4833
NM_001005327.1,OR6K3,1.0798,,0.0167,0.0196,915.57,35.2,38.0,,34.6,34.8,36.0833,38.8,36.9667,38.1333
NM_001031740.1,MANEAL,0.9066,,0.0168,0.0196,915.57,140.5,127.4,,140.0667,136.675,144.95,131.3167,127.6167,123.3917
NM_005166.3,APLP1,0.8864,,0.0167,0.0196,915.57,362.2,321.0,,375.7167,362.8333,348.5,331.675,323.4833,308.3667
NM_005615.2,RNASE6,1.0755,,0.0168,0.0196,915.57,30.5,32.8,,30.45,30.7667,30.2333,33.7333,32.8667,31.7833
NM_012396.2,PHLDA3,0.761,,0.0168,0.0196,915.57,228.0,173.5,,218.5,227.5833,238.2,192.05,180.4833,150.6333
NM_019885.2,CYP26B1,0.8577,,0.0168,0.0196,915.57,67.6,58.0,,67.8833,65.85,69.2,55.4333,56.35,62.4833
NM_020637.1,FGF22,0.8829,,0.0167,0.0196,915.57,59.6,52.6,,57,62.4,59.5,54.2917,51.6167,51.9667
NM_194298.1,SLC16A9,0.7784,,0.0168,0.0196,915.57,130.0,101.2,,144.1167,119.75,127.1833,103.725,98.3417,101.4833
XM_495863.2,GVIN1,0.8686,,0.0168,0.0196,915.57,43.1,37.4,,42.3833,43.85,42.9333,40.1,36.5667,35.6667
XM_931940.1,LOC653388,0.5674,,0.0167,0.0196,915.57,355.8,201.8,,371.8833,422.2667,286.725,212.9333,191.9333,201.2
AA938971,AA938971,1.1321,,0.0169,0.0197,920.25,66.1,74.9,,65.9417,64.7833,67.7333,72.05,73.85,78.9083
AI961125,AI961125,1.1081,,0.0169,0.0197,920.25,30.0,33.3,,29.65,31.4833,29.0167,33.85,32.6333,33.3667
NM_000218.2,KCNQ1,0.9119,,0.0168,0.0197,920.25,50.1,45.7,,48.6333,50,51.6333,45.1667,44.7833,47.0667
NM_004069.3,AP2S1,1.1282,,0.0169,0.0197,920.25,6750.5,7615.8,,6333.7167,6898.9333,7039.85,7570.7333,7608.0167,7668.9333
NM_005393.1,PLXNB3,1.2919,,0.0168,0.0197,920.25,117.4,151.7,,112.9167,122.9,116.7167,136.95,154.15,165.4333
XM_927711.1,LOC644598,1.0665,,0.0168,0.0197,920.25,40.1,42.8,,39.55,40.1167,40.65,43.9667,42.0833,42.2833
XM_929966.1,LOC643657,0.8856,,0.0169,0.0197,920.25,6670.9,5907.6,,6352.4667,7022.9833,6654,5927.2333,5927.2333,5868.6167
XM_932011.1,DKFZp779B1634,0.7232,,0.0168,0.0197,920.25,57.0,41.2,,64.0667,56.3333,51.2667,44.0667,38.6333,41.1167
BM677073,BM677073,1.0983,,0.017,0.0198,924.92,50.9,56.0,,50.0333,52.9667,49.8833,55.15,55.2167,57.5167
BX414928,BX414928,1.1359,,0.017,0.0198,924.92,34.5,39.2,,36.6833,32.7,34.2167,38.8,39.2,39.55
NM_001743.3,CALM2,0.8107,,0.017,0.0198,924.92,5065.3,4106.6,,5548.7333,4841.6167,4837.6417,4164.7,4184.8333,3973.7
NM_006748.1,SLA,1.1221,,0.017,0.0198,924.92,36.0,40.4,,34,37.75,36.5,40.5667,40.5667,40.2167
NM_018355.2,ZNF415,0.7933,,0.0169,0.0198,924.92,120.9,95.9,,131.9167,114.4,117.1,98.3417,100.2333,89.5
NM_022110.3,FKBPL,1.2683,,0.0169,0.0198,924.92,143.7,182.2,,137.0667,146.3083,147.85,170.2,176.9833,200.8167
NM_032808.5,LRRN6A,0.8034,,0.0169,0.0198,924.92,63.1,50.7,,66.2,62.7333,60.6333,54.1833,52.85,45.6
NM_145863.1,ASB3,1.1883,,0.0169,0.0198,924.92,348.3,413.9,,337.95,346.3333,360.95,433.8583,425.2833,384.1667
NM_178000.1,PPP2R4,0.9088,,0.017,0.0198,924.92,2105.4,1913.4,,2051.4333,2124.9833,2140.8167,1940.9333,1835.55,1966.4
XM_371501.3,MGC22014,1.0548,,0.0169,0.0198,924.92,39.6,41.8,,39.45,40.4833,38.9,42.3667,41.4833,41.4833
BC017440,BC017440,0.8837,,0.017,0.0199,929.59,211.3,186.7,,215.8833,199.3833,219.2083,188.65,183.9667,187.5917
BX105559,BX105559,1.1364,,0.017,0.0199,929.59,54.6,62.0,,56.55,55.2833,51.9667,62.4,64.0917,59.6167
NM_001002847.1,DERPC,1.2193,,0.0171,0.0199,929.59,77.0,93.9,,72.3417,80.25,78.6,86.9167,98.3417,96.7667
NM_001005566.1,OR5B2,1.1926,,0.0171,0.0199,929.59,34.5,41.2,,36.9667,33.0833,33.6833,41.5833,39.0167,43.0667
NM_003632.1,CNTNAP1,0.761,,0.0171,0.0199,929.59,71.9,54.7,,71.7417,69.7167,74.2167,63.1667,50.5167,51.2667
NM_005125.1,CCS,0.9137,,0.017,0.0199,929.59,514.7,470.3,,501.6667,533.7667,509.2667,459.1,478.825,473.1417
NM_006320.1,PGRMC2,0.8909,,0.017,0.0199,929.59,1839.6,1638.9,,1786.4833,1858.0833,1875.6,1579.7667,1617.1,1723.0167
NM_014165.1,C6orf66,0.7374,,0.0171,0.0199,929.59,1147.8,846.4,,1172.6833,1031.5,1250.2667,818.0167,794.35,933.2583
NM_213618.1,ST5,0.9031,,0.0171,0.0199,929.59,53.6,48.4,,55.35,51.1,54.5833,48.1,48.9167,48.3333
XM_938045.1,FLJ43276,0.6953,,0.017,0.0199,929.59,88.7,61.7,,89.7667,93.1917,83.4583,70.0333,66.65,50.2833
XM_941120.1,C1orf108,1.2269,,0.0171,0.0199,929.59,171.9,210.9,,175.7333,175.2833,164.9333,226.9,212.55,194.5333
AL110227,AL110227,1.0787,,0.0172,0.02,934.26,86.7,93.5,,84.8667,85.55,89.65,92.7833,92.45,95.2333
BM985189,BM985189,1.1456,,0.0172,0.02,934.26,38.8,44.4,,39.35,39.0833,37.9,47.0667,42.3833,43.9333
BX093589,BX093589,0.9247,,0.0172,0.02,934.26,43.5,40.3,,43.1833,44.5333,42.9333,39,40.5667,41.2667
NM_000155.2,GALT,0.862,,0.0171,0.02,934.26,606.0,522.4,,596.5667,576.15,647.6333,520.1167,518.7667,528.425
NM_002350.1,LYN,0.8034,,0.0172,0.02,934.26,637.3,512.1,,637.4,643.9667,630.75,539.5,550.6667,451.9667
NM_002377.2,MAS1,0.9527,,0.0172,0.02,934.26,38.3,36.5,,38.7917,37.75,38.4583,35.8333,36.8667,36.8667
NM_004661.2,CDC23,1.252,,0.0171,0.02,934.26,644.2,806.5,,695.3667,621.0833,618.9667,840.2833,841.4667,742
NM_016938.1,EFEMP2,0.6873,,0.0172,0.02,934.26,115.1,79.1,,129.2,106.6917,110.5667,90.5667,77.9833,70.05
NM_024710.1,ISOC2,1.1356,,0.0171,0.02,934.26,1287.6,1462.3,,1302.6333,1240.8083,1320.8667,1388.6833,1506.5,1494.5
NM_030931.2,DEFB126,0.8223,,0.0171,0.02,934.26,60.8,50.0,,58.3333,62.0917,62.0833,54.9333,47.2167,48.2
NM_033405.2,PRIC285,0.8786,,0.0171,0.02,934.26,510.9,448.9,,529.8,518.45,485.5333,451.25,433.1667,462.8167
NM_080737.1,SYTL4,0.861,,0.0171,0.02,934.26,239.4,206.1,,227.8917,236.1083,254.8417,212.125,202.5667,203.6667
XM_294765.6,LOC647042,1.1156,,0.0172,0.02,934.26,36.9,41.1,,37.1667,38.5,35.0333,41.3833,40.3833,41.65
XM_932902.1,LOC645445,1.0547,,0.0172,0.02,934.26,35.5,37.5,,34.95,35.6,36.0833,37.9167,37.8,36.75
NM_001741.2,CALCA,0.9335,,0.0173,0.0201,938.93,35.7,33.4,,36.5833,35.0167,35.6667,34.0167,32.6333,33.4833
NM_002492.2,NDUFB5,0.9164,,0.0173,0.0201,938.93,5312.9,4868.5,,5437.75,5161.5,5343.1833,4764.9833,5025.25,4819.1167
NM_002582.1,PARN,0.823,,0.0173,0.0201,938.93,423.9,348.9,,423.175,437.8167,411.2,378.1083,352.85,318.3167
NM_016066.3,GLRX2,1.4401,,0.0173,0.0201,938.93,113.0,162.7,,132.8667,101.8,106.6667,152.3667,178.9833,157.9917
NM_024033.1,MGC5242,0.7802,,0.0172,0.0201,938.93,580.4,452.8,,639.6833,534.3333,572.1167,470.4667,431.4333,457.525
NM_054032.2,MRGPRX4,1.0989,,0.0173,0.0201,938.93,36.9,40.5,,36,36.2,38.4583,41.4833,40.2,39.8833
NM_145231.1,C14orf143,0.9059,,0.0172,0.0201,938.93,39.5,35.8,,40.2833,40.3,37.9,34.8667,36.65,35.8
NM_178276.2,SERINC5,0.8121,,0.0172,0.0201,938.93,75.7,61.5,,76.3583,75.8833,74.85,68.1833,60.8667,55.9667
XM_931217.1,LOC283683,0.9095,,0.0172,0.0201,938.93,36.6,33.3,,36.5,36.7667,36.6167,34.4,33.9167,31.6833
NM_002639.2,SERPINB5,0.8223,,0.0174,0.0202,943.60,89.7,73.8,,87.6333,84.725,97.2167,75.5917,75.2333,70.5667
NM_012456.1,TIMM10,1.1551,,0.0173,0.0202,943.60,1365.3,1577.1,,1292.6833,1417.3,1389.1667,1539.0333,1539.65,1655.5333
NM_015439.2,CCDC28A,0.8447,,0.0174,0.0202,943.60,409.8,346.2,,411.55,418.75,399.3583,375.675,324.6167,340.1167
NM_017897.1,OXSM,1.0403,,0.0174,0.0202,943.60,393.9,409.8,,387.0833,396.5167,398.2083,406.5167,409.125,413.7333
NM_023112.2,OTUB2,0.8443,,0.0174,0.0202,943.60,193.1,163.0,,192.975,184.0667,202.7167,170.9833,166.0083,152.65
NM_052813.2,CARD9,1.1998,,0.0174,0.0202,943.60,104.9,125.8,,109.95,98.9333,106.0667,133.9667,119.25,124.75
NM_144963.1,FAM91A1,1.1453,,0.0174,0.0202,943.60,139.1,159.3,,148.9167,132.4833,136.4,161.4417,159.5833,156.9
NM_153182.1,MINA,1.1681,,0.0174,0.0202,943.60,90.2,105.4,,90.9167,90.55,89.125,110.95,107.55,98
NM_175616.2,FIS,1.3266,,0.0173,0.0202,943.60,48.6,64.5,,45.7833,48.35,51.8333,58.9333,71.5833,63.5
NM_178868.3,CMTM8,0.8356,,0.0174,0.0202,943.60,571.7,477.7,,610.8667,551.3667,554.7083,480.2333,452.2,502
XM_926619.1,LOC643258,1.1128,,0.0173,0.0202,943.60,39.6,44.1,,41.0667,39.95,37.9,42.7833,44.8833,44.6167
XM_937772.1,PABPC5,0.7514,,0.0174,0.0202,943.60,54.3,40.8,,59.7333,48.9833,54.8333,43.7667,40.5667,38.3417
CD695189,CD695189,0.8843,,0.0175,0.0203,948.27,41.0,36.3,,40.9667,39.6833,42.4333,38.1167,35.5167,35.2333
NM_001033019.1,DEFB134,0.9184,,0.0175,0.0203,948.27,34.8,32.0,,35.6333,35.1167,33.7833,32.8167,32.0167,31.1667
NM_004109.3,FDX1,0.8501,,0.0175,0.0203,948.27,52.3,44.5,,54.1833,48.6333,54.3167,43.9667,43.5,45.9833
NM_004816.2,C9orf61,1.3071,,0.0175,0.0203,948.27,45.3,59.2,,45.1,46.7167,44.0333,53.3333,59.2667,65.5417
NM_006732.1,FOSB,0.9051,,0.0174,0.0203,948.27,51.5,46.6,,49.9833,52.2167,52.2167,44.6,47.55,47.65
NM_015995.2,KLF13,0.7493,,0.0174,0.0203,948.27,580.6,435.0,,537.6333,578.85,628.8833,488.9333,410.8167,409.8667
NM_021626.1,SCPEP1,0.871,,0.0175,0.0203,948.27,1675.2,1459.2,,1575.5833,1730.1667,1724.6833,1503.9833,1448,1426.5833
NM_152750.2,FLJ23834,0.7542,,0.0175,0.0203,948.27,54.6,41.2,,58.4,57.45,48.4667,44.0667,40.0333,39.55
XM_928853.1,LOC645879,0.9025,,0.0175,0.0203,948.27,40.6,36.6,,41.6667,39.5833,40.55,35.3333,36.4833,38.1333
AB074172,AB074172,0.7599,,0.0176,0.0204,952.95,604.5,459.4,,652.4083,531.9833,636.5833,453.6,462.1,462.45
DN916973,DN916973,1.1155,,0.0176,0.0204,952.95,37.1,41.4,,37.0667,35.5,38.8,40.8333,42.4667,40.8667
NM_001017921.1,VMAC,1.1688,,0.0175,0.0204,952.95,78.9,92.2,,73.0083,81.1333,82.7667,92.6667,94.5833,89.3083
NM_005329.2,HAS3,0.8769,,0.0176,0.0204,952.95,56.9,49.9,,58.8333,56.975,54.9333,52.2167,47.4,50.1667
NM_005730.2,CTDSP2,0.8372,,0.0176,0.0204,952.95,763.5,639.3,,726.8333,803.35,762.35,674.9333,648.45,596.8833
NM_014290.1,TDRD7,0.7828,,0.0176,0.0204,952.95,119.2,93.3,,127.3167,110.4417,120.3333,96.3667,99.4333,84.7083
NM_015726.2,WDR42A,1.1154,,0.0176,0.0204,952.95,1029.7,1148.6,,986.5917,1086.0833,1018.9667,1155.0917,1133.15,1157.6833
NM_016652.3,CRNKL1,1.0905,,0.0176,0.0204,952.95,78.6,85.7,,80.55,75.7417,79.5917,87.8833,84.5917,84.7083
NM_019007.3,ARMCX6,1.0685,,0.0175,0.0204,952.95,331.8,354.5,,328.6333,340.6333,326.2,351.85,349.8167,361.9083
NM_145253.1,FAM100A,1.484,,0.0175,0.0204,952.95,130.0,193.0,,127.6,132.95,129.5833,172.05,184.5417,226.2917
NM_152366.3,KARCA1,0.7943,,0.0175,0.0204,952.95,938.6,745.6,,965.0333,848.0667,1010.4833,767.8,722.6583,746.9667
NM_153035.1,C1orf83,0.8353,,0.0176,0.0204,952.95,140.8,117.7,,136.3,148.3,138.225,123.3667,108.6833,121.4667
XM_372111.2,LOC644311,1.1291,,0.0175,0.0204,952.95,105.7,119.4,,107.9833,105.25,104.05,121.5333,123.95,113
XM_379036.3,LOC400890,1.1258,,0.0175,0.0204,952.95,433.9,488.5,,430.7667,412.3167,459.8833,488.3333,486.7333,490.35
AA972719,AA972719,0.9253,,0.0177,0.0205,957.62,33.0,30.5,,31.9167,33.5833,33.3833,29.7833,30.85,30.85
BF512130,BF512130,0.8949,,0.0177,0.0205,957.62,37.7,33.7,,36.2,38.9833,38.0167,34.3167,34.4333,32.5333
DB341863,DB341863,1.0942,,0.0177,0.0205,957.62,34.3,37.5,,33.4167,35.0167,34.5,36.9667,36.7667,38.9167
NM_001006622.1,WDR33,1.0875,,0.0177,0.0205,957.62,340.2,369.9,,344.8333,335.6167,340.1167,383.425,368.15,358.6667
NM_001008571.1,TRMU,1.0975,,0.0177,0.0205,957.62,306.2,336.1,,294.0917,315.8167,309.2167,328.1167,338.3833,341.9333
NM_020405.3,PLXDC1,0.8978,,0.0176,0.0205,957.62,63.3,56.8,,64.0333,61.3083,64.6167,55.7667,55.35,59.4667
NM_173795.2,C1orf188,0.8192,,0.0177,0.0205,957.62,274.2,224.6,,274.1583,294.3333,255.5333,227.9833,233.6667,212.7917
XM_499170,XM_499170,0.8584,,0.0176,0.0205,957.62,32.1,27.6,,32.2,32.7,31.45,28.95,28.45,25.4333
XM_940902.1,LOC651695,1.0801,,0.0176,0.0205,957.62,47.7,51.6,,47.6667,48.9167,46.6833,52.85,51.6167,50.2833
XM_942312.1,LOC440990,1.2601,,0.0177,0.0205,957.62,97.6,123.0,,107.3833,100.0083,86.6667,126.7333,119.25,123.2167
XM_943614.1,LOC648022,1.1525,,0.0177,0.0205,957.62,84.9,97.9,,79.5167,89.3333,86.2167,96.5,101.0833,96.1
BX103930,BX103930,1.4405,,0.0178,0.0206,962.29,50.5,72.8,,53.2833,50.6667,47.7667,63.7167,72.7917,83.1167
NM_000216.1,KAL1,0.9445,,0.0178,0.0206,962.29,32.7,30.9,,32.2,32.6,33.3833,31.1,31.3333,30.3
NM_018980.2,TAS2R5,1.1144,,0.0178,0.0206,962.29,41.1,45.9,,39.1833,42.1667,42.1667,44.6833,45.85,47.0667
NM_024819.3,DCAKD,0.8626,,0.0178,0.0206,962.29,1993.5,1719.5,,1886.7333,1988.6167,2111.35,1744.1,1753.0167,1662.8333
NM_182498.2,C19orf37,0.8955,,0.0178,0.0206,962.29,2917.9,2612.8,,2823.8167,3033.0833,2900.55,2535.9667,2599.6667,2705.6833
NR_002327.1,ACA10,1.2484,,0.0178,0.0206,962.29,369.3,461.1,,329.2167,390.4167,392,439.5667,474.05,470.4667
XM_931025.1,LOC642995,1.0958,,0.0177,0.0206,962.29,56.4,61.8,,56.1,54.8167,58.3,59.9167,62.65,62.85
XM_938830.1,LOC648309,1.0655,,0.0178,0.0206,962.29,32.2,34.3,,31.7,32.2,32.65,35.2333,33.8333,33.8167
XM_939152.1,CLEC2L,0.921,,0.0178,0.0206,962.29,37.6,34.6,,37.7667,38.5,36.6167,35.4333,33.6333,34.9
BM677520,BM677520,0.8818,,0.0179,0.0207,966.96,35.0,30.9,,36.6833,34.4,34.1167,29.5667,31.3333,31.8667
BM679521,BM679521,0.9085,,0.0179,0.0207,966.96,36.4,33.1,,36.7667,35.3833,37.0667,34.4,32.1167,32.7333
NM_000985.2,RPL17,0.8911,,0.0178,0.0207,966.96,1275.5,1136.6,,1290.8667,1286.5167,1249.5833,1202.3333,1093.3667,1116.9667
NM_001951.2,E2F5,1.1676,,0.0179,0.0207,966.96,266.3,310.9,,277.8333,256.6917,264.85,329.55,308.05,296.15
NM_004517.2,ILK,0.8715,,0.0179,0.0207,966.96,1117.0,973.5,,1150.7167,1098.5417,1102.5167,1016.8667,996.8833,910.1667
NM_005391.1,PDK3,1.1332,,0.0179,0.0207,966.96,388.6,440.3,,404.5667,388.9167,372.85,445.3833,454.4333,421.8333
NM_012213.1,MLYCD,1.1717,,0.0179,0.0207,966.96,194.9,228.4,,190.5333,201.925,192.55,215.15,242.6667,228.2583
NM_015927.3,TGFB1I1,0.9561,,0.0179,0.0207,966.96,43.9,42.0,,43.7667,43.3167,44.6417,42.55,41.4833,41.9
NM_024580.3,EFTUD1,0.7862,,0.0179,0.0207,966.96,299.3,235.3,,278.575,327.4833,293.95,248.4167,238.0667,220.325
NM_173497.1,HECTD2,0.7717,,0.0178,0.0207,966.96,134.5,103.8,,139.3,124.95,139.9083,115.7667,102.05,94.7333
NR_002318.2,LOC440278,1.13,,0.0179,0.0207,966.96,354.4,400.5,,350.7833,366.7417,346.0167,393.75,387.75,420.7083
XM_941663.1,LOC652255,0.8963,,0.0178,0.0207,966.96,42.6,38.2,,42.6667,43.25,42.0333,37.8167,40.3,36.65
AI681759,AI681759,1.0617,,0.0179,0.0208,971.63,54.2,57.6,,54.4167,54.6167,53.6,56.75,56.7667,59.1833
AK098095,AK098095,1.1007,,0.018,0.0208,971.63,96.5,106.2,,94.95,97.8583,96.775,103.5417,111.025,104.3167
AW516314,AW516314,1.0623,,0.018,0.0208,971.63,45.1,47.9,,45.5,44.5333,45.1333,48.7333,46.55,48.3333
NM_003846.1,PEX11B,0.7831,,0.0179,0.0208,971.63,1714.1,1342.3,,1589.1667,1775.5667,1784.7167,1485.5833,1301.5167,1250.75
NM_006929.4,SKIV2L,0.8473,,0.0179,0.0208,971.63,1281.3,1085.6,,1256.8,1260.525,1327.6833,1148.5167,1113.0083,1000.7667
NM_015469.1,NIPSNAP3A,0.7486,,0.0179,0.0208,971.63,186.1,139.3,,203.7167,179.4667,176.4,156.15,128.2,135.1333
NM_021991.1,JUP,0.8879,,0.018,0.0208,971.63,3889.7,3453.6,,3713.9667,3962.25,3999.0667,3589.85,3364.95,3409.95
NM_145754.2,KIFC2,0.8442,,0.0179,0.0208,971.63,1051.2,887.4,,1015.2,1086.6833,1053,954.9667,883.1333,828.7167
XM_929508.1,LOC646573,0.8888,,0.018,0.0208,971.63,46.7,41.5,,46.7833,48.4667,45.0167,43.2167,41.3333,40.1167
AW138487,AW138487,0.8962,,0.018,0.0209,976.30,42.6,38.2,,40.75,42.8833,44.1667,37.65,37.55,39.3
BE439981,BE439981,1.0941,,0.0181,0.0209,976.30,33.6,36.8,,33.2333,33.5833,34.0167,37.8167,35.2333,37.3167
NM_002514.2,NOV,0.7861,,0.0181,0.0209,976.30,51.4,40.4,,56.25,48.2,50.1333,38.9,39.0167,43.5
NM_003670.1,BHLHB2,1.1485,,0.0181,0.0209,976.30,568.6,653.0,,548.3,595.1167,563.35,682.15,623.4,654.875
NM_013332.1,HIG2,1.1521,,0.0181,0.0209,976.30,381.5,439.6,,357.3667,380.4167,408.5167,438.6333,442.75,437.325
NM_016340.3,RAPGEF6,0.8051,,0.018,0.0209,976.30,461.1,371.3,,493.4,421.8333,471.025,388.4667,353.5583,372.55
NM_019082.2,DDX56,1.1179,,0.0181,0.0209,976.30,918.7,1027.0,,902.1333,905.1333,949.5833,1005.2333,1074.65,1002.8
NM_023931.2,MGC2474,1.2756,,0.018,0.0209,976.30,81.5,104.0,,78.1167,86.1833,80.4333,98.0333,99.8,114.8833
NM_138290.1,RPIB9,0.7443,,0.0181,0.0209,976.30,56.0,41.7,,62.3167,50.5833,55.7,44.8833,40.2,40.1167
NM_177438.1,DICER1,1.0412,,0.0181,0.0209,976.30,47.8,49.7,,47.95,46.9,48.4667,49.5833,50.1667,49.4667
XM_933528.1,LOC646304,0.8419,,0.018,0.0209,976.30,53.1,44.7,,50.4167,54.6167,54.45,45.9833,46.9,41.4833
DB341379,DB341379,0.8924,,0.0182,0.021,980.97,37.7,33.7,,37.35,37.55,38.3333,31.8833,35.3333,33.9167
NM_002097.1,GTF3A,1.1604,,0.0182,0.021,980.97,6229.1,7228.2,,5952.65,6187.0333,6562.5667,7079.7667,7011.3,7608.0167
NM_003105.3,SORL1,0.6533,,0.0182,0.021,980.97,211.3,138.0,,241.8583,207.9,187.5917,158.2583,136.6667,121.625
NM_017991.3,FLJ10081,0.867,,0.0181,0.021,980.97,2507.0,2173.6,,2500.95,2615.0833,2409.0833,2225.65,2249.05,2051.4333
NM_030912.1,TRIM8,0.8722,,0.0182,0.021,980.97,1014.5,884.8,,1005.6167,1048.4667,990.2167,912.4167,828.7583,916.1583
NM_152353.1,MGC33839,0.7002,,0.0182,0.021,980.97,998.9,699.4,,878.4,1114.75,1017.75,714.75,630.2333,759.3833
XM_371204.4,LOC388574,0.7953,,0.0181,0.021,980.97,126.5,100.6,,121.5667,132.2667,125.95,112.0167,98.85,92.0167
XM_372643.3,LOC390738,0.9388,,0.0182,0.021,980.97,36.3,34.1,,35.8333,36.9667,36.0833,34.9417,33.3667,33.9167
XM_939256.1,LOC650174,0.8797,,0.0182,0.021,980.97,36.0,31.7,,37.2667,34.7,36.0833,32.6333,30.0167,32.4333
NM_005261.2,GEM,0.9465,,0.0182,0.0211,985.64,42.1,39.8,,41.7667,42.55,41.9333,40.8333,39.0167,39.6667
NM_014666.2,ENTH,1.2165,,0.0183,0.0211,985.64,824.5,1003.0,,891.15,773.3667,813.25,973.4167,973.05,1065.25
NM_016042.2,EXOSC3,1.0701,,0.0183,0.0211,985.64,952.3,1019.1,,951.4167,979.2833,926.8,1002.8,1030.1833,1024.4
NM_016309.2,LCMT1,0.8945,,0.0183,0.0211,985.64,476.3,426.1,,487.1,466.8833,475.25,445.7833,427.7333,405.7167
NM_016359.2,NUSAP1,0.8086,,0.0183,0.0211,985.64,1747.9,1413.3,,1613.75,1847.575,1791.2167,1444.7667,1485.5833,1315.3333
NM_021992.2,TMSL8,1.0905,,0.0182,0.0211,985.64,1041.0,1135.3,,1035.9833,1028.3333,1059.0667,1142.5333,1171.25,1093.3667
NM_032447.3,FBN3,0.9006,,0.0183,0.0211,985.64,37.2,33.5,,38.3333,37.1667,36.1833,33.6833,34.7167,32.2
NM_032747.1,USMG5,1.2154,,0.0182,0.0211,985.64,226.9,275.8,,244.2667,204.35,234,278.1167,268.5667,280.7667
NM_080473.3,GATA5,0.7939,,0.0183,0.0211,985.64,65.0,51.6,,71.5833,62.2333,61.6333,54.4167,50.0833,50.4167
BI561597,BI561597,1.0637,,0.0184,0.0212,990.32,42.1,44.8,,41.1667,42,43.3,44.3333,44.75,45.4167
BX090486,BX090486,0.9262,,0.0183,0.0212,990.32,40.2,37.2,,40.8667,40.4,39.3333,37.1667,38.35,36.2
CN286584,CN286584,0.8856,,0.0184,0.0212,990.32,46.9,41.6,,47.2917,46.8,46.6833,38.9,42.55,43.3583
CR744880,CR744880,0.8798,,0.0183,0.0212,990.32,37.1,32.7,,38.3333,35.8,37.25,32.4333,34.3333,31.2667
NM_000019.2,ACAT1,0.8569,,0.0184,0.0212,990.32,5376.4,4606.8,,5191.4833,5505,5437.75,4646.2833,4296.1333,4898
NM_000187.1,HGD,1.1944,,0.0184,0.0212,990.32,73.3,87.6,,71.15,75.225,73.6333,82.7667,94.5833,85.7833
NM_001008393.1,LOC201725,0.8609,,0.0183,0.0212,990.32,65.4,56.3,,67.7833,67.75,60.8667,56.9167,55.05,56.9167
NM_002641.1,PIGA,1.0979,,0.0184,0.0212,990.32,48.6,53.4,,50.5,48.7333,46.6833,54.4167,53.1667,52.55
NM_006147.2,IRF6,0.8554,,0.0183,0.0212,990.32,209.1,178.9,,204.325,224.4667,199.4333,181.2167,180.6333,174.9167
NM_018114.4,DALRD3,0.8561,,0.0183,0.0212,990.32,63.1,54.0,,60.3,62.6333,66.5333,56.4417,54.4833,51.2667
NM_019892.3,INPP5E,0.8708,,0.0183,0.0212,990.32,325.4,283.4,,325.375,326.7833,324.1333,296.9,292.0917,262.4
NM_024930.1,ELOVL7,1.6159,,0.0184,0.0212,990.32,52.8,85.2,,57.1,50.75,50.6667,71.5,86.2,100.5167
XM_929372.1,LOC646445,1.0991,,0.0184,0.0212,990.32,31.8,34.9,,31.9167,32.7667,30.6667,34.8667,34.0167,35.9
XM_937755.1,GAGE1,0.8959,,0.0184,0.0212,990.32,39.2,35.1,,41.0667,38.6,37.9,34.7833,34.5,36
XM_938649.1,LOC648140,0.8099,,0.0183,0.0212,990.32,676.7,548.1,,707.4833,701.0333,624.7917,589.65,527.6333,529.1333
AA781906,AA781906,1.12,,0.0184,0.0213,994.99,65.5,73.3,,62.3167,68.8,65.4,73.9,74.3,71.75
BQ027599,BQ027599,1.0881,,0.0185,0.0213,994.99,30.0,32.6,,30.55,29.3333,30.1167,32.2333,31.9,33.8167
NM_003961.1,RHBDL1,0.8823,,0.0185,0.0213,994.99,62.5,55.2,,61.8167,64.7833,61.0333,57.65,55.5833,52.3833
NM_007055.2,POLR3A,1.1533,,0.0185,0.0213,994.99,282.2,325.5,,266.2833,288.3,292.8667,311.4,337.7833,327.8667
NM_017512.2,ENOSF1,0.7566,,0.0184,0.0213,994.99,485.0,366.9,,530.05,451.2833,476.8167,392.0833,383.9333,328.1083
NM_020385.2,REXO4,1.069,,0.0185,0.0213,994.99,1223.4,1307.9,,1189.5167,1221.6333,1260.1833,1293.5167,1309.35,1320.8667
NM_144686.1,TMC4,0.8681,,0.0184,0.0213,994.99,236.9,205.7,,233.8333,250,227.4333,211.5167,209.15,196.6333
NM_148571.1,MRPL27,0.8561,,0.0184,0.0213,994.99,102.9,88.1,,97.8,103.8167,107.2667,92.875,83.6,88.0083
NM_152671.2,PIP5K3,0.9136,,0.0185,0.0213,994.99,52.5,48.0,,52.9833,53.2333,51.2667,49.5833,48.2,46.1333
NM_172027.1,ABTB1,0.7486,,0.0185,0.0213,994.99,120.8,90.5,,133.8417,109.2167,120.7333,86.5333,97.85,87.4417
NM_173639.1,C1orf104,0.8402,,0.0184,0.0213,994.99,99.8,83.8,,102.0667,103.7167,93.7667,82.925,79.6417,89.1333
NM_181512.1,MRPL21,1.1922,,0.0184,0.0213,994.99,101.7,121.2,,98.5333,107.55,99.1667,115.125,119.6,129.3417
XM_942954.1,PMS2,0.8376,,0.0184,0.0213,994.99,45.2,37.9,,48.3667,45.6,41.9333,36.9667,37.9833,38.7
NM_001031679.1,MSRB3,0.8683,,0.0186,0.0214,999.66,32.8,28.4,,35.05,31.7,31.6333,28.2,28.5667,28.5667
NM_002221.2,ITPKB,0.8982,,0.0185,0.0214,999.66,293.5,263.7,,285.6167,305.5333,289.8333,269.7167,267.5167,254.0167
NM_007370.3,RFC5,0.8829,,0.0185,0.0214,999.66,908.8,802.4,,866.5167,943.4667,918.175,771.5,811.25,825.3833
NM_014824.1,FCHSD2,0.9155,,0.0186,0.0214,999.66,133.8,122.5,,135.4,129.4167,136.5667,124.9833,123.825,118.6417
NM_020690.4,MASK-BP3,1.4302,,0.0185,0.0214,999.66,175.2,250.5,,171.6833,201.35,155.5083,247.9833,277.6,228.4667
XM_936090.1,LOC642019,1.2535,,0.0186,0.0214,999.66,186.7,234.0,,192.475,178.65,189.2667,213.0167,253.4667,237.4
AI954722,AI954722,0.879,,0.0186,0.0215,1004.33,43.5,38.2,,40.9667,45.1333,44.3833,39.1833,37.9833,37.45
AL833381,AL833381,0.7694,,0.0186,0.0215,1004.33,77.1,59.3,,80.9083,77.5333,73.15,65.9833,60.65,52.2333
AW663951,AW663951,1.0932,,0.0186,0.0215,1004.33,40.2,43.9,,40.9667,40.5667,39,44.7833,42.3833,44.6167
NM_016096.2,ZNF706,1.2124,,0.0186,0.0215,1004.33,162.1,196.6,,163.8833,149.4833,173.9833,185.8833,201.5167,202.775
NM_020153.2,FLJ21827,0.9063,,0.0186,0.0215,1004.33,209.1,189.5,,207.4333,207.0167,212.9333,192.1667,196.2583,180.5083
NM_024105.3,ALG12,1.2172,,0.0187,0.0215,1004.33,94.3,114.7,,86.05,98.5833,98.7333,110.8083,112.3833,121.3
NM_031945.2,TSPAN10,0.8398,,0.0187,0.0215,1004.33,169.0,142.0,,159.1417,180.3167,168.3,146.65,144.5333,134.95
NM_052888.2,LRRC37B,0.7209,,0.0186,0.0215,1004.33,203.4,146.6,,231.2583,193.6833,187.7833,150.4667,155.4333,134.7167
NM_078470.2,COX15,0.9519,,0.0187,0.0215,1004.33,275.2,262.0,,278.1667,273.95,273.5833,265.2083,265.0917,255.7833
NM_080861.3,SPSB3,0.9045,,0.0186,0.0215,1004.33,650.3,588.2,,623.2167,651.0833,677.8333,582.1417,596.2333,586.3833
NM_145814.1,CACNG6,0.9313,,0.0186,0.0215,1004.33,35.2,32.8,,35.25,35.7,34.7167,32.4333,33.9167,32.0833
NM_172373.2,ELF1,1.2418,,0.0186,0.0215,1004.33,390.8,485.3,,425.65,350.1,400.625,469.2167,483.6333,503.8167
NM_199482.1,PREI3,1.3675,,0.0186,0.0215,1004.33,317.2,433.8,,311.8083,298.0833,343.5167,401.2167,415.1333,490.2167
AI743412,AI743412,0.9209,,0.0187,0.0216,1009.00,35.0,32.3,,34.8667,35.3,34.9333,33.4833,31.0333,32.3167
NM_002127.3,HLA-G,0.9362,,0.0187,0.0216,1009.00,40.7,38.1,,41.0667,40.9667,39.95,38.9,38.35,36.9667
NM_015369.1,TP53TG3,0.8024,,0.0187,0.0216,1009.00,71.3,57.2,,74.2833,68.3,71.35,63.7667,54.6,53.7167
NM_017794.2,KIAA1797,0.8213,,0.0188,0.0216,1009.00,837.1,687.5,,847.0667,828.4,835.9333,729.2417,726.5667,613.35
NM_018019.2,MED9,0.9037,,0.0187,0.0216,1009.00,178.4,161.2,,169.7333,181.5333,184.2333,162.6417,159.9417,161.05
NM_173517.3,VKORC1L1,1.2329,,0.0187,0.0216,1009.00,530.0,653.5,,540.2167,488.8417,563.85,639.9667,622.8417,700.15
XM_926060.1,LOC642574,0.8904,,0.0188,0.0216,1009.00,36.1,32.1,,37.1667,36.1,34.9333,31.2667,33.7333,31.3667
XM_944465.1,PVT1,1.164,,0.0187,0.0216,1009.00,113.5,132.1,,110.7,122.25,107.9667,128.0333,133.95,134.3583
XM_944649.1,LOC651403,1.0921,,0.0187,0.0216,1009.00,33.8,37.0,,34,34.6,32.9667,36.7167,35.9833,38.2333
XR_000527.1,LOC389730,0.9203,,0.0187,0.0216,1009.00,46.9,43.1,,46.2333,48.5667,45.8667,43.7667,43.5,42.1667
AI962760,AI962760,0.9482,,0.0188,0.0217,1013.67,39.3,37.3,,39.1833,38.5,40.2,37.35,36.8667,37.55
AW028447,AW028447,1.089,,0.0189,0.0217,1013.67,37.4,40.7,,36.6833,37.0667,38.4583,41.7667,41,39.4333
NM_001024844.1,CD82,0.8429,,0.0189,0.0217,1013.67,201.9,170.2,,194.5417,199.5833,212.0167,162.6417,183.25,165.4333
NM_001031799.1,RASGEF1C,0.9143,,0.0188,0.0217,1013.67,51.5,47.1,,53.0667,49.9,51.5167,46.1333,46.6333,48.4667
NM_001666.2,ARHGAP4,0.8388,,0.0189,0.0217,1013.67,160.6,134.8,,168.45,160.75,153.1,138.25,141.6833,124.9167
NM_002437.3,MPV17,0.9154,,0.0188,0.0217,1013.67,1469.0,1344.7,,1448.65,1528.6667,1431.5,1361.5,1319.0167,1353.9333
NM_002504.3,NFX1,1.2165,,0.0188,0.0217,1013.67,223.5,271.9,,206.45,237.225,227.9833,261.8,265.0917,289.6167
NM_004259.4,RECQL5,0.8634,,0.0188,0.0217,1013.67,149.6,129.2,,157.275,139.8,152.3833,131.9167,128.6167,127.0833
NM_004977.2,KCNC3,0.9142,,0.0188,0.0217,1013.67,39.5,36.1,,39.45,41.0167,38.0167,36.2333,36.3667,35.6667
NM_014392.2,D4S234E,0.7681,,0.0188,0.0217,1013.67,95.9,73.7,,91.5583,104.85,91.9833,80.65,67.2833,73.7333
NM_017799.2,C14orf101,0.8678,,0.0188,0.0217,1013.67,70.2,60.9,,68.8,69.9,71.95,65.2333,60.1167,57.6667
NM_025263.1,PRR3,1.0967,,0.0188,0.0217,1013.67,253.1,277.5,,250.6,260.7833,247.9833,267.4417,282.8917,282.5333
NM_031282.1,FCRL4,1.1174,,0.0188,0.0217,1013.67,31.8,35.5,,31.1167,31.4833,32.8667,34.1167,35.6167,36.9667
AK092875,AK092875,0.9492,,0.019,0.0218,1018.34,67.0,63.6,,67.7333,65.4,67.8,63.8833,64.0917,62.7333
AV702201,AV702201,1.1318,,0.019,0.0218,1018.34,34.6,39.2,,34.2,34.6,35.0333,36.9667,39.6667,40.9833
BF594228,BF594228,1.0821,,0.0189,0.0218,1018.34,42.8,46.3,,41.7667,44.0833,42.55,45.3667,46.0833,47.4833
CK904829,CK904829,1.1436,,0.0189,0.0218,1018.34,45.2,51.7,,45.7833,47.0667,42.9333,51.6,49.775,53.8667
NM_000775.2,CYP2J2,0.7511,,0.019,0.0218,1018.34,579.2,435.0,,646.1833,552.1167,544.5,447.2,462.5833,397.875
NM_001011880.1,LOC497190,0.8409,,0.019,0.0218,1018.34,56.3,47.3,,56.7833,53.4333,58.7,50.5833,47.0667,44.4833
NM_003086.1,SNAPC4,0.8114,,0.0189,0.0218,1018.34,1246.0,1011.0,,1355.2833,1191.35,1198.1167,1041.4167,1044.9333,949.5833
NM_004704.3,RNU3IP2,1.2014,,0.0189,0.0218,1018.34,426.0,511.8,,400.7167,465.2167,414.6333,519.7333,490.8667,525.4333
NM_005875.2,EIF1B,0.7036,,0.019,0.0218,1018.34,735.9,517.8,,854.1833,690.8333,675.3333,534.1,495.8833,524.0667
NM_006268.3,DPF2,0.8401,,0.0189,0.0218,1018.34,918.4,771.5,,856.9667,980.9667,921.3167,788.8167,784.5833,742
NM_014877.2,HELZ,1.0767,,0.0189,0.0218,1018.34,342.7,369.0,,339.3333,339.775,349.2167,361.7,364.425,381.2583
NM_016257.2,HPCAL4,0.8335,,0.0189,0.0218,1018.34,99.3,82.7,,105.4,95.9,96.775,86.05,85.85,76.6833
NM_017774.1,CDKAL1,0.8223,,0.019,0.0218,1018.34,176.6,145.2,,167.85,185.7917,176.55,155.9333,133.95,146.55
NM_017861.1,PIGX,0.84,,0.0189,0.0218,1018.34,687.7,577.6,,637.1833,736.4167,693.0167,578.35,568.4667,586.1667
NM_024334.1,TMEM43,1.0715,,0.019,0.0218,1018.34,744.5,797.7,,760.8333,725.0583,748.025,785.3,792.3167,815.9167
NM_030814.4,C9orf45,0.823,,0.019,0.0218,1018.34,179.6,147.8,,183.1583,185.2,170.8167,155.8,154.4167,134.2333
NM_152339.2,MGC26885,0.8145,,0.019,0.0218,1018.34,313.6,255.4,,314.5,339.3333,288.8667,252.0333,265.4833,248.925
NM_172208.1,TAPBP,0.7905,,0.019,0.0218,1018.34,72.6,57.4,,77.0667,72.6167,68.4083,62.9333,57.5333,52.2333
NM_173359.3,EIF4E3,0.8923,,0.0189,0.0218,1018.34,167.1,149.1,,169.2417,158.3167,174.1,148.6417,150.825,147.8167
[truncated: 4,510,637 more chars]
