# Supplementary material for: Genomic Androgen Receptor-Occupied Regions with Different Functions, Defined by Histone Acetylation, Coregulators and Transcriptional Capacity
Source: PLoS One. 2008 Nov 10;3(11):e3645. doi: 10.1371/journal.pone.0003645 (PMC2577007; doi:10.1371/journal.pone.0003645)
Supplement: Table S3 — Sequence motifs enriched in ARORs (0.08 MB XLS) [file pone.0003645.s010.xls]

## Sheet: Sheet1
motif	HighBest L=low 2= medium 3=high	logOdds	consensus	motif-full	logOdds(bits)	nARORs	densARORs	nControls	densControls	enrich	binomialTest	StandardScore	Score	nAROR-STEP	nControls-STEP	nExpectedSTEP	enrichment-STEP	StandardScoreSTEP	nARORs-C	densARORs-C	nControls-C	densControls-C	enrich-C	binomialTest-C
c10-n2	L	4.5		../ClustMotifs/motifclust10-n2--BP_NonRanked_noCRTC_noR67_l19_m8.fa	6.49213	85	0.00213182	4886	0.00115831	1.84045	1.97085e-07	5.71163	10.512	14	829	7.83602	1.78662	2.20198	23	0.000576846	963	0.000228296	2.52674	7.86e-05
c10-n2	H	11		../ClustMotifs/motifclust10-n2--BP_NonRanked_noCRTC_noR67_l19_m8.fa	15.8696	15	0.000376204	92	2.18103e-05	17.2489	4.16334e-14	15.1527	261.368	4	34	0.321381	12.4463	6.48896	5	0.000125401	27	6.40083e-06	19.5914	7.29733e-06
c11-n3	L	4.5		../ClustMotifs/motifclust11-n3--BP_NonRanked_noCRTC_noR67_l12_m10.fa	6.49213	171	0.00428872	9674	0.0022934	1.87003	6.93889e-14	8.31973	15.5582	27	1747	16.5133	1.63505	2.58061	35	0.000877809	1814	0.000430041	2.04122	0.000101388
c11-n3	H	9		../ClustMotifs/motifclust11-n3--BP_NonRanked_noCRTC_noR67_l12_m10.fa	12.9843	26	0.000652087	627	0.000148642	4.38697	1.04192e-09	8.24548	36.1727	12	334	3.15709	3.80097	4.97681	7	0.000175562	117	2.77369e-05	6.32953	0.000153691
c12-n1	L	3.5		../ClustMotifs/motifclust12-n1--BP_NonRanked_noCRTC_noR67_l12_m9.fa	5.04943	102	0.00255819	5645	0.00133825	1.91159	2.08043e-09	6.65891	12.7291	16	829	7.83602	2.04185	2.91645	23	0.000576846	937	0.000222133	2.59685	5.27322e-05
c12-n1	H	8.5		../ClustMotifs/motifclust12-n1--BP_NonRanked_noCRTC_noR67_l12_m9.fa	12.2629	28	0.000702247	372	8.81893e-05	7.96295	2.22045e-16	13.0568	103.97	13	126	1.191	10.9152	10.8208	6	0.000150482	52	1.23275e-05	12.2069	1.28721e-05
c13-n48	L	8.5		../ClustMotifs/motifclust13-n48--MD_NonRanked_noCRTC_noR67_l19_m14.fa	12.2629	16	0.000401284	270	6.40083e-05	6.26925	1.41407e-08	8.41784	52.7735	4	64	0.604952	6.6121	4.36501	2	5.01605e-05	44	1.0431e-05	4.8088	0.0658657
c13-n48	H	12		../ClustMotifs/motifclust13-n48--MD_NonRanked_noCRTC_noR67_l19_m14.fa	17.3123	7	0.000175562	10	2.37068e-06	74.0555	1.23094e-11	22.4607	1663.34	2	5	0.0472619	42.3174	8.98232	1	2.50803e-05	2	4.74136e-07	52.8968	0.0187272
c14-n3	L	4.5		../ClustMotifs/motifclust14-n3--BP_NonRanked_noCRTC_noR67_l15_m17.fa	6.49213	142	0.0035614	6860	0.00162629	2.1899	1.11022e-16	9.58167	20.9829	19	1167	11.0309	1.72243	2.3994	18	0.000451445	1101	0.000261012	1.72959	0.0202453
c14-n3	H	8.5		../ClustMotifs/motifclust14-n3--BP_NonRanked_noCRTC_noR67_l15_m17.fa	12.2629	40	0.00100321	801	0.000189891	5.28307	1.11022e-16	11.7853	62.2628	18	289	2.73174	6.58922	9.23784	6	0.000150482	134	3.17671e-05	4.73702	0.00196176
c15-n29	L	4		../ClustMotifs/motifclust15-n29--BP_NonRanked_noCRTC_noR67_l8_m2.fa	5.77078	128	0.00321027	5617	0.00133161	2.41082	0	10.28	24.7833	34	1784	16.863	2.01624	4.17317	31	0.000777488	989	0.00023446	3.31608	1.83369e-08
c15-n29	H	8		../ClustMotifs/motifclust15-n29--BP_NonRanked_noCRTC_noR67_l8_m2.fa	11.5416	55	0.00137941	1558	0.000369352	3.73469	7.77156e-16	10.4945	39.1937	23	671	6.34254	3.62631	6.6142	14	0.000351124	258	6.11635e-05	5.74073	3.1342e-07
c16-n1	L	3		../ClustMotifs/motifclust16-n1--BP_NonRanked_noCRTC_noR67_l14_m20.fa	4.32809	292	0.00732343	19516	0.00462662	1.58289	1.55098e-13	7.91687	12.5316	54	3880	36.6752	1.47238	2.86076	52	0.00130417	3233	0.000766441	1.7016	0.0002553
c16-n1	H	7		../ClustMotifs/motifclust16-n1--BP_NonRanked_noCRTC_noR67_l14_m20.fa	10.0989	52	0.00130417	1677	0.000397563	3.28042	5.73874e-13	9.07929	29.7839	12	536	5.06647	2.36851	3.08036	8	0.000200642	283	6.70902e-05	2.99063	0.0062777
c17-n5	L	5.5		../ClustMotifs/motifclust17-n5--Androgen-7.fa	7.93482	93	0.00233246	3716	0.000880944	2.64769	4.44089e-16	9.76523	25.8553	22	1235	11.6737	1.88458	3.02233	16	0.000401284	577	0.000136788	2.93362	0.000182321
c17-n5	H	7.5		../ClustMotifs/motifclust17-n5--Androgen-7.fa	10.8202	39	0.00097813	645	0.000152909	6.39682	0	13.3256	85.2417	14	259	2.44816	5.71857	7.38296	8	0.000200642	89	2.1099e-05	9.50953	2.95463e-06
c18-n10	L	4		../ClustMotifs/motifclust18-n10--BP_NonRanked_noCRTC_noR67_l6_m3.fa	5.77078	263	0.00659611	17076	0.00404817	1.6294	1.25233e-13	7.99637	13.0293	181	12152	114.865	1.57576	6.17072	38	0.00095305	2502	0.000593144	1.60678	0.00397369
c18-n10	H	5		../ClustMotifs/motifclust18-n10--BP_NonRanked_noCRTC_noR67_l6_m3.fa	7.21348	56	0.00140449	2936	0.000696031	2.01786	1.58287e-06	5.36212	10.82	0	26	0	0	0	9	0.000225722	444	0.000105258	2.14446	0.0278119
c19-n253	L	3		../ClustMotifs/motifclust19-n253--MD_NonRanked_noCRTC_noR67_l21_m2.fa	4.32809	199	0.00499097	12266	0.00290788	1.71636	1.47915e-12	7.71357	13.2393	31	1823	17.2317	1.79901	3.31678	50	0.00125401	2568	0.00060879	2.05984	3.18108e-06
c19-n253	H	10		../ClustMotifs/motifclust19-n253--MD_NonRanked_noCRTC_noR67_l21_m2.fa	14.427	19	0.000476525	864	0.000204827	2.32648	0.00082408	3.79077	8.81914	4	160	1.51238	2.64484	2.0228	4	0.000100321	201	4.76507e-05	2.10534	0.125281
c1-n1	L	8		../ClustMotifs/motifclust1-n1--BP_NonRanked_noCRTC_noR67_l12_m15.fa	11.5416	35	0.000877809	1171	0.000277607	3.16206	7.52362e-09	7.19311	22.7451	7	354	3.34614	2.09196	1.99747	9	0.000225722	164	3.88791e-05	5.80574	3.56532e-05
c1-n1	H	10		../ClustMotifs/motifclust1-n1--BP_NonRanked_noCRTC_noR67_l12_m15.fa	14.427	15	0.000376204	215	5.09696e-05	7.38094	4.76658e-09	9.09651	67.1408	6	90	0.850714	7.0529	5.58284	4	0.000100321	39	9.24565e-06	10.8506	0.00057396
c20-n2	L	6		../ClustMotifs/motifclust20-n2--BP_NonRanked_noCRTC_noR67_l10_m15.fa	8.65617	53	0.00132925	2005	0.000475321	2.79654	1.07983e-10	7.82103	21.8718	8	332	3.13819	2.54924	2.74447	5	0.000125401	318	7.53876e-05	1.66342	0.185715
c20-n2	H	8		../ClustMotifs/motifclust20-n2--BP_NonRanked_noCRTC_noR67_l10_m15.fa	11.5416	30	0.000752408	936	0.000221896	3.39082	1.90538e-08	7.1114	24.1135	12	399	3.7715	3.18176	4.23705	4	0.000100321	156	3.69826e-05	2.71265	0.062488
c21-n1	L	3		../ClustMotifs/motifclust21-n1--BP_NonRanked_noCRTC_noR67_l8_m12.fa	4.32809	279	0.00699739	19697	0.00466953	1.49852	1.25656e-10	6.80229	10.1934	64	4348	41.0989	1.55722	3.57224	37	0.00092797	2911	0.000690105	1.34468	0.0483339
c21-n1	H	7		../ClustMotifs/motifclust21-n1--BP_NonRanked_noCRTC_noR67_l8_m12.fa	10.0989	38	0.00095305	1495	0.000354417	2.68907	1.09736e-07	6.34947	17.0742	13	655	6.1913	2.09972	2.73636	5	0.000125401	224	5.31032e-05	2.36146	0.0638544
c22-n2	L	4		../ClustMotifs/motifclust22-n2--BP_NonRanked_noCRTC_noR67_l10_m13.fa	5.77078	107	0.00268359	7070	0.00167607	1.60112	3.62558e-06	4.91406	7.86799	19	1211	11.4468	1.65985	2.23248	13	0.000326043	1105	0.00026196	1.24463	0.252347
c22-n2	H	8		../ClustMotifs/motifclust22-n2--BP_NonRanked_noCRTC_noR67_l10_m13.fa	11.5416	35	0.000877809	907	0.000215021	4.08244	1.08626e-11	9.02545	36.8459	10	312	2.94914	3.39082	4.10577	5	0.000125401	127	3.01076e-05	4.1651	0.00775644
c2-n4	L	8.5		../ClustMotifs/motifclust2-n4--BP_NonRanked_noCRTC_noR67_l19_m9.fa	12.2629	42	0.00105337	1223	0.000289934	3.63314	4.03788e-12	8.95277	32.5267	6	243	2.29693	2.61219	2.44337	9	0.000225722	256	6.06894e-05	3.7193	0.000911742
c2-n4	H	11		../ClustMotifs/motifclust2-n4--BP_NonRanked_noCRTC_noR67_l19_m9.fa	15.8696	25	0.000627006	401	9.50642e-05	6.59561	4.96492e-13	10.8941	71.853	5	94	0.888523	5.62732	4.36178	6	0.000150482	85	2.01508e-05	7.46778	0.000188563
c3-n5	L	7		../ClustMotifs/motifclust3-n5--MD_NonRanked_noCRTC_noR67_l6_m8.fa	10.0989	50	0.00125401	2969	0.000703855	1.78164	0.000117469	4.14076	7.37733	0	0	0	0	0	11	0.000275883	492	0.000116637	2.3653	0.00838471
c4-n17	L	3		../ClustMotifs/motifclust4-n17--MD_NonRanked_noCRTC_noR67_l22_m1.fa	4.32809	32	0.000802568	1597	0.000378598	2.11985	0.000100703	4.35092	9.22328	4	211	1.99445	2.00556	1.42011	5	0.000125401	251	5.95041e-05	2.10744	0.0924512
c4-n17	H	11.5		../ClustMotifs/motifclust4-n17--MD_NonRanked_noCRTC_noR67_l22_m1.fa	16.591	10	0.000250803	135	3.20042e-05	7.83656	9.93971e-07	7.7228	60.5202	1	18	0.170143	5.87742	2.01186	2	5.01605e-05	10	2.37068e-06	21.1587	0.00419549
c4-n4	L	5.5		../ClustMotifs/motifclust4-n4--Androgen-7.fa	7.93482	93	0.00233246	3716	0.000880944	2.64769	4.44089e-16	9.76523	25.8553	22	1235	11.6737	1.88458	3.02233	16	0.000401284	577	0.000136788	2.93362	0.000182321
c4-n4	H	9		../ClustMotifs/motifclust4-n4--Androgen-7.fa	12.9843	14	0.000351124	131	3.10559e-05	11.3062	7.20396e-11	11.4684	129.664	5	55	0.519881	9.61759	6.21352	5	0.000125401	22	5.21549e-06	24.044	2.72562e-06
c5-n6	L	5.5		../ClustMotifs/motifclust5-n6--BP_NonRanked_noCRTC_noR67_l12_m1.fa	7.93482	97	0.00243278	4949	0.00117325	2.07354	9.1391e-11	7.34259	15.2252	14	734	6.93804	2.01786	2.68106	20	0.000501605	842	0.000199611	2.51291	0.000236645
c5-n6	H	11		../ClustMotifs/motifclust5-n6--BP_NonRanked_noCRTC_noR67_l12_m1.fa	15.8696	9	0.000225722	176	4.1724e-05	5.4099	6.08856e-05	5.68794	30.7712	8	129	1.21936	6.56084	6.14053	3	7.52408e-05	34	8.06031e-06	9.33472	0.00435571
c6-n1	L	3.5		../ClustMotifs/motifclust6-n1--BP_NonRanked_noCRTC_noR67_l21_m15.fa	5.04943	25	0.000627006	1311	0.000310796	2.01742	0.00105972	3.58156	7.22551	6	251	2.37255	2.52893	2.35502	5	0.000125401	209	4.95472e-05	2.53095	0.0504692
c6-n1	H	10		../ClustMotifs/motifclust6-n1--BP_NonRanked_noCRTC_noR67_l21_m15.fa	14.427	8	0.000200642	41	9.71979e-06	20.6426	8.94378e-09	12.2282	252.422	1	7	0.0661666	15.1134	3.63036	2	5.01605e-05	8	1.89654e-06	26.4484	0.00271892
c7-n7	L	7		../ClustMotifs/motifclust7-n7--BP_NonRanked_noCRTC_noR67_l19_m3.fa	10.0989	50	0.00125401	1645	0.000389977	3.21561	3.15781e-12	8.73668	28.0938	9	298	2.81681	3.19511	3.68412	14	0.000351124	354	8.39221e-05	4.18393	1.14016e-05
c7-n7	H	10		../ClustMotifs/motifclust7-n7--BP_NonRanked_noCRTC_noR67_l19_m3.fa	14.427	30	0.000752408	369	8.74781e-05	8.6011	0	14.1958	122.1	5	122	1.15319	4.3358	3.58221	9	0.000225722	90	2.13361e-05	10.5794	2.9977e-07
c8-n3	L	3		../ClustMotifs/motifclust8-n3--BP_NonRanked_noCRTC_noR67_l15_m9.fa	4.32809	119	0.00298455	6872	0.00162913	1.83199	1.15747e-09	6.70548	12.2844	11	841	7.94945	1.38374	1.08196	21	0.000526685	1187	0.0002814	1.87166	0.00577579
c8-n3	H	11		../ClustMotifs/motifclust8-n3--BP_NonRanked_noCRTC_noR67_l15_m9.fa	15.8696	8	0.000200642	66	1.56465e-05	12.8235	3.27285e-07	9.33871	119.755	5	37	0.349738	14.2964	7.86332	1	2.50803e-05	5	1.18534e-06	21.1587	0.0461624
c9-n4	L	7.5		../ClustMotifs/motifclust9-n4--BP_NonRanked_noCRTC_noR67_l22_m19.fa	10.8202	62	0.00155498	2242	0.000531506	2.9256	4.88498e-13	8.86451	25.934	12	584	5.52019	2.17384	2.75795	16	0.000401284	543	0.000128728	3.11731	9.27196e-05
c9-n4	H	9.5		../ClustMotifs/motifclust9-n4--BP_NonRanked_noCRTC_noR67_l22_m19.fa	13.7056	31	0.000777488	532	0.00012612	6.16466	5.21805e-15	11.5816	71.3966	6	192	1.81486	3.30605	3.10663	9	0.000225722	125	2.96335e-05	7.61713	4.2933e-06
consite_MA0007	L	5		../../consite/motif/consite_MA0007.fa	7.21348	40	0.00100321	1321	0.000313167	3.20344	4.73213e-10	7.78615	24.9424	10	311	2.93969	3.40172	4.11788	8	0.000200642	231	5.47627e-05	3.66385	0.00188799
consite_MA0007	H	8.5		../../consite/motif/consite_MA0007.fa	12.2629	11	0.000275883	130	3.08188e-05	8.95176	7.86196e-08	8.81466	78.9067	7	45	0.425357	16.4568	10.0808	4	0.000100321	22	5.21549e-06	19.2352	6.60067e-05
consite_MA0007.JASPARaligned	L	6		./ClustMotifs/consite_MA0007.JASPARaligned.fa	8.65617	20	0.000501605	562	0.000133232	3.76489	8.62512e-07	6.37261	23.9922	2	137	1.29498	1.54443	0.619546	3	7.52408e-05	96	2.27585e-05	3.30605	0.0640835
consite_MA0007.JASPARaligned	H	9.5		./ClustMotifs/consite_MA0007.JASPARaligned.fa	13.7056	6	0.000150482	42	9.95685e-06	15.1134	3.87273e-06	8.89253	134.396	3	12	0.113428	26.4484	8.5708	1	2.50803e-05	10	2.37068e-06	10.5794	0.090194
M00481.AR	L	5		../CEASMotifs/M00481.AR.fa	7.21348	42	0.00105337	1246	0.000295387	3.56607	7.15494e-12	8.80641	31.4043	7	264	2.49543	2.80513	2.85155	9	0.000225722	163	3.86421e-05	5.84136	3.40274e-05
M00481.AR	H	9.5		../CEASMotifs/M00481.AR.fa	13.7056	11	0.000275883	58	1.37499e-05	20.0643	2.0375e-11	14.1158	283.223	4	21	0.1985	20.1512	8.53247	4	0.000100321	11	2.60775e-06	38.4704	4.48125e-06
M00724.HNF-3alpha	L	3.5		../CEASMotifs/M00724.HNF-3alpha.fa	5.04943	332	0.00832665	19116	0.00453179	1.83739	0	11.2563	20.6821	62	4049	38.2727	1.61996	3.83535	73	0.00183086	3201	0.000758854	2.41266	3.3524e-11
M00724.HNF-3alpha	H	7.5		../CEASMotifs/M00724.HNF-3alpha.fa	10.8202	56	0.00140449	1564	0.000370774	3.788	2.22045e-16	10.7197	40.6062	18	423	3.99835	4.50185	7.00226	22	0.000551766	306	7.25428e-05	7.60607	7.88702e-13
M00806.NF1_Q6_01	L	5.5		../CEASMotifs/M00806.NF1_Q6_01.fa	7.93482	105	0.00263343	5904	0.00139965	1.88149	2.74361e-09	6.58508	12.3898	34	2128	20.1146	1.69031	3.096	15	0.000376204	968	0.000229482	1.63936	0.0465056
M00806.NF1_Q6_01	H	7.5		../CEASMotifs/M00806.NF1_Q6_01.fa	10.8202	24	0.000601926	792	0.000187758	3.20586	1.22666e-06	6.03548	19.3489	12	384	3.62971	3.30605	4.39344	4	0.000100321	137	3.24783e-05	3.08886	0.0425929
M00912.CEBP_Q2_01	L	3		../OtherMotifs/M00912.CEBP_Q2_01.fa	4.32809	586	0.014697	45495	0.0107854	1.36268	4.2566e-13	7.52095	10.2486	141	11015	104.118	1.35423	3.61454	90	0.00225722	7141	0.0016929	1.33335	0.00507255
M00912.CEBP_Q2_01	H	6.5		../OtherMotifs/M00912.CEBP_Q2_01.fa	9.37752	39	0.00097813	2061	0.000488597	2.00192	6.37279e-05	4.42222	8.85292	21	1211	11.4468	1.83457	2.82361	6	0.000150482	390	9.24565e-05	1.62759	0.167968
M00921.GR_Q6_01	L	4.5		../CEASMotifs/M00921.GR_Q6_01.fa	6.49213	314	0.0078752	21901	0.00519203	1.51679	2.5191e-12	7.43558	11.2782	70	4422	41.7984	1.67471	4.36208	40	0.00100321	2441	0.000578683	1.73361	0.000861892
M00921.GR_Q6_01	H	6.5		../CEASMotifs/M00921.GR_Q6_01.fa	9.37752	62	0.00155498	3152	0.000747238	2.08096	1.6831e-07	5.90031	12.2783	38	1762	16.6551	2.28159	5.23023	6	0.000150482	364	8.62927e-05	1.74385	0.134636
Wc10-n2	L	5.5		../ClustMotifs/motifclust10-n2--l12m4_sc166_TAAACAATGCAA_mm4.fa	7.93482	86	0.0021569	4875	0.00115571	1.86631	9.52137e-08	5.8807	10.9752	17	1095	10.3503	1.64246	2.06691	18	0.000451445	863	0.00020459	2.20659	0.00195726
Wc10-n2	H	10.5		../ClustMotifs/motifclust10-n2--l12m4_sc166_TAAACAATGCAA_mm4.fa	15.1483	10	0.000250803	155	3.67455e-05	6.82539	3.3387e-06	7.05117	48.127	5	73	0.690023	7.24613	5.18851	2	5.01605e-05	35	8.29738e-06	6.04535	0.0440286
Wc11-n2	L	3.5		../ClustMotifs/motifclust11-n2--l10m13_sc49_TTCGAACATT_mm3.fa	5.04943	225	0.00564306	15015	0.00355958	1.58532	7.29032e-11	6.97308	11.0546	53	3479	32.8848	1.61169	3.50773	33	0.000827648	2836	0.000672325	1.23102	0.136683
Wc11-n2	H	9		../ClustMotifs/motifclust11-n2--l10m13_sc49_TTCGAACATT_mm3.fa	12.9843	15	0.000376204	266	6.30601e-05	5.9658	7.42135e-08	7.87409	46.9753	2	43	0.406452	4.92063	2.49954	2	5.01605e-05	53	1.25646e-05	3.99221	0.0904991
Wc12-n1	L	5.5		../ClustMotifs/motifclust12-n1--l10m6_sc54_TACGCGGAAT_mm3.fa	7.93482	17	0.000426364	757	0.00017946	2.37581	0.00120567	3.68025	8.74359	1	47	0.444262	2.25093	0.833779	2	5.01605e-05	99	2.34697e-05	2.13724	0.240634
Wc12-n1	H	10		../ClustMotifs/motifclust12-n1--l10m6_sc54_TACGCGGAAT_mm3.fa	14.427	4	0.000100321	29	6.87497e-06	14.5922	0.0001891	7.11639	103.844	2	26	0.245762	8.13796	3.5386	1	2.50803e-05	1	2.37068e-07	105.794	0.00940784
Wc13-n4	L	4.5		../ClustMotifs/motifclust13-n4--l12m6_sc166_TACTGTGTAAAT_mm4.fa	6.49213	57	0.00142957	2675	0.000634157	2.25429	4.10688e-08	6.30712	14.2181	12	529	5.00031	2.39985	3.13026	11	0.000275883	460	0.000109051	2.52985	0.00522349
Wc13-n4	H	9		../ClustMotifs/motifclust13-n4--l12m6_sc166_TACTGTGTAAAT_mm4.fa	12.9843	16	0.000401284	202	4.78877e-05	8.37969	2.48185e-10	10.1973	85.4499	3	88	0.831809	3.6066	2.37731	2	5.01605e-05	26	6.16377e-06	8.13796	0.0256786
Wc14-n1	L	3		../ClustMotifs/motifclust14-n1--l10m20_sc48_AGTTATTCCG_mm3.fa	4.32809	261	0.00654595	17069	0.00404651	1.61768	3.22964e-13	7.84576	12.6919	51	3002	28.376	1.79729	4.24711	46	0.00115369	2859	0.000677777	1.70217	0.000548582
Wc14-n1	H	8		../ClustMotifs/motifclust14-n1--l10m20_sc48_AGTTATTCCG_mm3.fa	11.5416	19	0.000476525	553	0.000131099	3.63486	2.63031e-06	6.02408	21.8967	6	249	2.35364	2.54924	2.37678	4	0.000100321	74	1.7543e-05	5.71857	0.00573801
Wc15-n8	L	3.5		../ClustMotifs/motifclust15-n8--l8m5_sc43_TTTACTGA_mm3.fa	5.04943	333	0.00835173	22484	0.00533024	1.56686	1.17684e-14	8.26384	12.9483	96	6702	63.3498	1.5154	4.10217	51	0.00127909	3273	0.000775923	1.64848	0.000580101
Wc15-n8	H	7.5		../ClustMotifs/motifclust15-n8--l8m5_sc43_TTTACTGA_mm3.fa	10.8202	40	0.00100321	1278	0.000302973	3.31122	1.86465e-10	8.03299	26.599	20	782	7.39176	2.70572	4.63747	5	0.000125401	184	4.36205e-05	2.87482	0.0321724
Wc16-n2	L	3		../ClustMotifs/motifclust16-n2--l10m10_sc51_ATAGCGTGTA_mm3.fa	4.32809	174	0.00436396	12372	0.002933	1.48788	4.83381e-07	5.276	7.85007	50	2687	25.3985	1.96862	4.88154	33	0.000827648	1994	0.000472713	1.75085	0.00196613
Wc16-n2	H	7.5		../ClustMotifs/motifclust16-n2--l10m10_sc51_ATAGCGTGTA_mm3.fa	10.8202	19	0.000476525	481	0.00011403	4.17895	3.5125e-07	6.7784	28.3266	5	183	1.72978	2.89053	2.48645	2	5.01605e-05	73	1.7306e-05	2.89845	0.152344
Wc17-n19	L	3		../ClustMotifs/motifclust17-n19--l10m18_sc48_TTGCATGTAT_mm3.fa	4.32809	308	0.00772472	18788	0.00445403	1.73432	0	9.7858	16.9717	62	4086	38.6224	1.60529	3.76167	49	0.00122893	2858	0.00067754	1.81382	9.04945e-05
Wc17-n19	H	8		../ClustMotifs/motifclust17-n19--l10m18_sc48_TTGCATGTAT_mm3.fa	11.5416	29	0.000727327	723	0.0001714	4.24345	2.50999e-10	8.47904	35.9803	14	351	3.31778	4.21969	5.86459	4	0.000100321	102	2.41809e-05	4.14877	0.0168665
Wc18-n4	L	4.5		../ClustMotifs/motifclust18-n4--l6m14_sc50_GTGTAC_mm1.fa	6.49213	234	0.00586878	14305	0.00339126	1.73056	7.88258e-15	8.49516	14.7014	109	6876	64.9945	1.67706	5.45844	23	0.000576846	1630	0.000386421	1.49279	0.0418234
Wc18-n4	H	5.5		../ClustMotifs/motifclust18-n4--l6m14_sc50_GTGTAC_mm1.fa	7.93482	17	0.000426364	730	0.00017306	2.46369	0.000821634	3.84485	9.4725	0	0	0	0	0	0	0	94	2.22844e-05	0	1
Wc19-n48	L	3		../ClustMotifs/motifclust19-n48--l8m7_sc63_TGTTTACG_mm2.fa	4.32809	564	0.0141453	38592	0.00914893	1.54611	0	10.4304	16.1266	112	8035	75.9498	1.47466	4.13661	96	0.0024077	5834	0.00138305	1.74086	3.87184e-07
Wc19-n48	H	7.5		../ClustMotifs/motifclust19-n48--l8m7_sc63_TGTTTACG_mm2.fa	10.8202	22	0.000551766	503	0.000119245	4.62715	7.56148e-09	7.90898	36.596	6	114	1.07757	5.56808	4.74195	6	0.000150482	87	2.06249e-05	7.29611	0.000213369
Wc1-n2	L	5.5		../ClustMotifs/motifclust1-n2--l10m15_sc21_TTTACTGACA_mm4.fa	7.93482	103	0.00258327	5321	0.00126144	2.04787	4.86862e-11	7.43149	15.2188	29	1463	13.8288	2.09707	4.07969	16	0.000401284	911	0.000215969	1.85806	0.0153988
Wc1-n2	H	7.5		../ClustMotifs/motifclust1-n2--l10m15_sc21_TTTACTGACA_mm4.fa	10.8202	36	0.000902889	1122	0.00026599	3.39445	7.6603e-10	7.79779	26.4692	9	353	3.33669	2.69729	3.10036	8	0.000200642	201	4.76507e-05	4.21069	0.000792942
Wc20-n2	L	3		../ClustMotifs/motifclust20-n2--l8m15_sc53_TACGCAAA_mm2.fa	4.32809	349	0.00875301	23684	0.00561472	1.55894	5.32907e-15	8.36303	13.0375	49	3400	32.1381	1.52467	2.97439	75	0.00188102	3668	0.000869565	2.16317	1.98427e-09
Wc20-n2	H	6.5		../ClustMotifs/motifclust20-n2--l8m15_sc53_TACGCAAA_mm2.fa	9.37752	88	0.00220706	4405	0.00104428	2.11347	2.64398e-10	7.18491	15.1851	42	2229	21.0693	1.99342	4.55992	16	0.000401284	699	0.00016571	2.4216	0.00136495
Wc21-n6	L	4.5		../ClustMotifs/motifclust21-n6--l10m3_sc31_TTGGCAAATA_mm4.fa	6.49213	157	0.0039376	9503	0.00225286	1.74783	8.70344e-11	7.08763	12.3879	45	2481	23.4513	1.91887	4.44976	28	0.000702247	1649	0.000390925	1.79637	0.00289693
Wc21-n6	H	7.5		../ClustMotifs/motifclust21-n6--l10m3_sc31_TTGGCAAATA_mm4.fa	10.8202	40	0.00100321	1117	0.000264805	3.78849	3.71714e-12	9.06079	34.3267	13	429	4.05507	3.20586	4.44199	7	0.000175562	209	4.95472e-05	3.54332	0.00424561
Wc22-n1	L	4		../ClustMotifs/motifclust22-n1--l12m3_sc166_AACATGAAGGTA_mm4.fa	5.77078	55	0.00137941	3460	0.000820255	1.68169	0.00023006	3.89848	6.55603	10	379	3.58245	2.79139	3.39062	12	0.000300963	563	0.000133469	2.25492	0.00865854
Wc22-n1	H	11		../ClustMotifs/motifclust22-n1--l12m3_sc166_AACATGAAGGTA_mm4.fa	15.8696	11	0.000275883	79	1.87284e-05	14.7307	5.08893e-10	11.8653	174.784	4	33	0.311928	12.8235	6.60347	2	5.01605e-05	15	3.55602e-06	14.1058	0.00914994
Wc23-n1	L	3		../ClustMotifs/motifclust23-n1--l12m19_sc161_TTTATTGGGTTA_mm4.fa	4.32809	189	0.00474017	12333	0.00292376	1.62126	4.28912e-10	6.70775	10.875	33	1974	18.659	1.76859	3.31998	45	0.00112861	2285	0.0005417	2.08346	7.19557e-06
Wc23-n1	H	9.5		../ClustMotifs/motifclust23-n1--l12m19_sc161_TTTATTGGGTTA_mm4.fa	13.7056	13	0.000326043	262	6.21118e-05	5.2493	2.15205e-06	6.68711	35.1026	7	121	1.14374	6.12029	5.47592	4	0.000100321	57	1.35129e-05	7.42411	0.00229057
Wc2-n1	L	5		../ClustMotifs/motifclust2-n1--l8m18_sc30_CAAGCTAT_mm3.fa	7.21348	76	0.0019061	4231	0.00100303	1.90033	2.58087e-07	5.69371	10.8199	27	1868	17.657	1.52914	2.22344	10	0.000250803	587	0.000139159	1.80227	0.0563213
Wc2-n1	H	7		../ClustMotifs/motifclust2-n1--l8m18_sc30_CAAGCTAT_mm3.fa	10.0989	32	0.000802568	1383	0.000327865	2.44786	6.89012e-06	5.2349	12.8143	15	741	7.00421	2.14157	3.02122	3	7.52408e-05	204	4.83619e-05	1.55579	0.30392
Wc3-n6	L	9.5		../ClustMotifs/motifclust3-n6--l10m4_sc28_GCATGTATGC_mm4.fa	13.7056	10	0.000250803	107	2.53663e-05	9.88725	1.23415e-07	8.93778	88.37	2	51	0.482071	4.14877	2.18623	0	0	11	2.60775e-06	0	1
Wc5-n3	L	3		../ClustMotifs/motifclust5-n3--l6m18_sc48_ATAACA_mm1.fa	4.32809	843	0.0211427	60778	0.0144085	1.46737	0	11.2023	16.4379	281	20879	197.356	1.42382	5.954	133	0.00333567	8648	0.00205016	1.62703	1.1764e-07
Wc5-n3	H	6		../ClustMotifs/motifclust5-n3--l6m18_sc48_ATAACA_mm1.fa	8.65617	38	0.00095305	1799	0.000426485	2.23466	7.91792e-06	5.09136	11.3775	0	0	0	0	0	4	0.000100321	232	5.49998e-05	1.82403	0.179259
Wc6-n5	L	3		../ClustMotifs/motifclust6-n5--l10m12_sc50_GTTTGCGTGT_mm3.fa	4.32809	192	0.00481541	12601	0.00298729	1.61196	4.84279e-10	6.67881	10.766	34	2430	22.9693	1.48024	2.30161	32	0.000802568	1743	0.000413209	1.94228	0.000448372
Wc6-n5	H	9.5		../ClustMotifs/motifclust6-n5--l10m12_sc50_GTTTGCGTGT_mm3.fa	13.7056	12	0.000300963	295	6.9935e-05	4.30347	3.59168e-05	5.51634	23.7394	2	88	0.831809	2.4044	1.28086	1	2.50803e-05	26	6.16377e-06	4.06898	0.217892
Wc7-n1	L	3		../ClustMotifs/motifclust7-n1--l6m19_sc48_CCAATA_mm1.fa	4.32809	681	0.0170797	48600	0.0115215	1.48242	0	10.3397	15.3278	228	17493	165.35	1.37889	4.8721	111	0.00278391	6984	0.00165568	1.68143	2.70685e-07
Wc7-n1	H	5.5		../ClustMotifs/motifclust7-n1--l6m19_sc48_CCAATA_mm1.fa	7.93482	94	0.00235754	4001	0.000948509	2.48553	1.11022e-14	9.13556	22.7067	68	2744	25.9373	2.62171	8.25913	22	0.000551766	628	0.000148879	3.70614	3.26949e-07
Wc8-n1	L	4.5		../ClustMotifs/motifclust8-n1--l12m20_sc160_CTGCCTGTTTAC_mm4.fa	6.49213	64	0.00160514	3622	0.00085866	1.86935	3.53058e-06	5.08674	9.5089	12	670	6.33309	1.89481	2.25184	8	0.000200642	468	0.000110948	1.80844	0.0804251
Wc8-n1	H	9.5		../ClustMotifs/motifclust8-n1--l12m20_sc160_CTGCCTGTTTAC_mm4.fa	13.7056	15	0.000376204	189	4.48058e-05	8.39631	8.6659e-10	9.88591	83.0052	5	65	0.614404	8.13796	5.59502	1	2.50803e-05	17	4.03016e-06	6.22315	0.148445
Wc9-n1	L	3		../ClustMotifs/motifclust9-n1--l6m17_sc48_AGTAAC_mm1.fa	4.32809	608	0.0152488	46102	0.0109293	1.39522	2.77556e-15	8.25031	11.511	293	23994	226.8	1.29189	4.39577	103	0.00258327	6599	0.00156441	1.65127	1.51958e-06
Wc9-n1	H	5.5		../ClustMotifs/motifclust9-n1--l6m17_sc48_AGTAAC_mm1.fa	7.93482	77	0.00193118	3495	0.000828552	2.33079	4.77236e-11	7.64897	17.8281	57	2419	22.8653	2.49286	7.13851	17	0.000426364	481	0.00011403	3.73906	6.00142e-06
