# Supplementary material for: Genomic Androgen Receptor-Occupied Regions with Different Functions, Defined by Histone Acetylation, Coregulators and Transcriptional Capacity
Source: PLoS One. 2008 Nov 10;3(11):e3645. doi: 10.1371/journal.pone.0003645 (PMC2577007; doi:10.1371/journal.pone.0003645)
Supplement: Table S4 — ChIP-PCR, probes and primers (0.04 MB XLS) [file pone.0003645.s011.xls]

## Sheet: Sheet1
AROR Name	Forward (5'-3')	Reverse (5'-3')	Probe (5'-3')
A002	CATGGTGTACCCAGTTGGCA	GGGCACCTACTGAACATCTGCTA	AAGAGGCACTTCGTGCCCACACAAG
A005	CATCTAGAGAGCACTCCAGGATGTC	GCTCCAACCAGTCCATGGTATAC	CTGCACCCTGTTCTACCTCATGCCTTCTAA
A008	CCCAGAGAGGCATAAACAATGC	TTGTCCAATGCCAGGAAGC	TCAGTCACAACATCCCTGCAGAATACCG
A017	GCACAGAATCTCTGTGTGTGCATA	GCATACACAAATACTTTGGGATTAAGG	TGGCCTCCCCTTACAGGGTCAATTTTG
A020	GGTACTTACAGGAAAACTCCAAAATTGA	TGCCAAGAACATAGATGAGTAGCATAG	AGGCCAAGATTAATTTCCCTGTCTGTTCCA
A027	CCCAGAAACTGCTGAGTCACTG	TCCGAGGGTTCCTCTCTAAGG	TGCCTGGAGGAGTCCTCATTCCACC
A029	GTCATGCGGGATTGTATGCA	AGAGCCTGTGTGCCTGGGTA	CAGCCTTCTCACAGGAAACTGGGCAC
A039	GGAGGTGGTACATGGCTTCTG	CAGTGTCTGGGCAGTAGTCCTG	CTGAGAGCGGAGCCCAGGTTGTACTTC
A042	GCCTGGATCTGAGAGAGATATCATC	ACACCTTTTTTTTTCTGGATTGTTG	TGCAAGGATGCCTGCTTTACAAACATCC
A043	GGAGAGACAAATGGCGAAAGG	AGGGAACAAGGCTGAGTTGAAC	AGCTGAACCTTCTTGGCTCTAGCTGGATCC
A046	TCTGGGCCTCTTTCTTCCTTG	AAACACAGGCAGCAGCAGATAC	TCCTGCCTCCCTGTCTTCCCATGTT
A071	GGGTTCTGTCCTCTCACCTTGA	TGCTCCTCTGCAGTGTGATATAGC	CCTACCCAGGAGAGAAACATGGGTCACC
A079	GTGTTCTGCTTCAGCGTCTGC	CAGGGAAGAAGGCTGCAATG	TCATGCCCGAGTGAGAAGCCTTTTCA
A080	CTGGCCTCAGTTACCTTGACTAAGAC	CAGAGCCCGCTGAAGTAACC	TTCTCTGGTCTACATCACAGCTCCTCCCC
A083	CACGGTAAGAGTTTTATGGGCATC	CAGCCAATCTCATGACCACACTA	TGAACACCTAAACACCCTCACATGTCCCA
A107	ACCAAGCACTGGAGCATGTG	CAGCAGCCACCGGTAAACA	CGGCATGAGTCAAGCGATGAACTTCC
A128	CTTGCTGCTGTACCAGATGGAG	CACCCTTGCACAGAAGCACTAG	CTCTGTCACGTGGTGGTAAAGCAGCCC
A129	TGTGCATACACCAACCACACTG	CCGCTGGTTGATGGCATAG	CTGGCCCGTGTCCATGTTTGAGAA
A134	GAAAGGGAAGAGTGTGCTGAGG	CTGCAAGTACTGTCCTTGCAGATC	CTCAGTGATGAACCCACTTTCCCCTAAGC
A137	GCTTCCTGGAGGTGGTGATG	GTGTCCCTCTCCCTCCCAAA	CATCCTCCTCTTACCCAAAGCCTCCTTCA
A140	ATTGTTCAGCTCCTCGTGCA	ACCCAGGTGTCGAAGTCAGAA	TCCTTTATGCCACAGGTTCACCACGTG
A145	CTTGTACCACAGTTGCTGCTGAG	GCTTGGTGAACAGTGTCTGGAA	TGGGAAGATACCGCAGTCACTCCTCG
A147	CTGCCAAATGGAATAGAAGAGAAAC	ATTCCCAAACTTCCTTTTCACG	TTCTGTACCGGGCCACGCCATT
A152	GCTAGAGGGCATGTGGCAGA	ATGCCAGGACAGTGTTCTTTCC	CCATCCTATTGCTTAGGACTTCCAACTGGG
A156	GAAGGACCCTGGCCAATTG	TGTTCCCCATCATCCATTCC	ATTTTGAGGCCTGGCCACCCTCCT
A157	TGCTCACTGCCTCTACATGAAGTC	GTGGACATCTTAAGGGCTGAGAGA	CATGCCCACACCCTCATATCCATCACA
A160	GGAAGCCGCTGAAAATCACA	CTGAACTTAGTTCTGGCCTGACC	TTGAGTCCATCATGCTGAGAGCCAGC
A180	AGACACACTGTCACTTGGGCAA	GTCTAGGTCTTGGCAGCGTGTTA	CACGGCTTGGTAAGAAATGTCCCTTCG
Negative Control Regions
NC1: Chr 19: 55,463,118-55,463,209	TCCTGCCCTGGAGAACTTAAAG	TAGTGGTCAGCAGGCAGTGC	CTGCACTGGGTGCCTACTGCCTTGTAA
NC2: Chr 20: 16,995,110-16,995,252	GTGAGTGCCCAGTTAGAGCATCTA	GGAACCAGTGGGTCTTGAAGTG	ACAAACCCTGCAAGCCTCTTAGCTCCAA
NC3: Chr 19: 56,056,181-56,056,254	TCATCATGAATCGCACTGTTAGC	GCCCAAGTGCCTTGGTATACC	TGAATCATCTGGCACGGCCCAA
NC4: Chr 10: 103,527,129-103,527,202	CTGGAGGGTTTGGTGTGGTC	TGGCTGTGCTGCTGGACTAG	CTGCCGCTAATTTTGGCCTAATGGCTTC
