# Supplementary material for: Genomic Androgen Receptor-Occupied Regions with Different Functions, Defined by Histone Acetylation, Coregulators and Transcriptional Capacity
Source: PLoS One. 2008 Nov 10;3(11):e3645. doi: 10.1371/journal.pone.0003645 (PMC2577007; doi:10.1371/journal.pone.0003645)
Supplement: Table S5 — Luciferase reporter constructs, probes and primers (0.03 MB XLS) [file pone.0003645.s012.xls]

## Sheet: Sheet1
Cloning primers
Name	Forward Primer (5' - 3')	Reverse Primer (5' - 3')
A002	GATCCGGAATTCCGTGCCCACACAAGGAAATA	GATCCGGAATTCCAGGGAGGTCAGATTCCAGA
A008	GATCCGGAATTCATCAAAGCACCCACATAGCC	GATCCGGAATTCCCAGTTCCCTGGAAGTCTGT
A010	GATCCGGAATTCGCAAAACACATACTGCAGGTACA	GATCCGGAATTCAAAAGGGATTTTGCTTTAGTCA
A013	GATCCGGAATTCTCACAGGAATCATGAGGTTGA	GATCCGGAATTCTGCATTGTGATTTCCGTATGA
A017	GACTATGAATTCTACAACCTTAAAAGGAG	GACTATGAATTCACTGTACTCCAGCCCGG
A019	GATCCGGAATTCCTGTGAGAACAGGCTGTCTTG	GATCCGGAATTCTTGGATATTCAGAGGCAACTACC
A021	GATGGAAGATCTCATTCCTCTTAGCAGACTCAACAC	GATGGAAGATCTGGCTAGCTAGGCTTGCTGAA
A022	GATCCG GAATTC CTGTCCTCACCCTGCTTTGT	GATCCG GAATTC CCTCAGCAGCCTTTTACCTG
A027	GATTCGAATTCTTCGAGTGTTTGGTGCTTGTAG	GATTCGAATTCTGGAGGCTAAGTGGGGCTCAAG
A032	GATCCGGAATTCAGTAGCTGCTGTGTGGGCTA	GATCCGGAATTCAGATGCCCTCCAGCTGTAAA
A033	GATCCGGAATTCCTGGAATGAGCACCCAATCT	GATCCGGAATTCGAAGCTGTGCTTTCCTGACC
A039	GATTCGAATTCTGGCTTCTGGAGGGCCCTGAG	GATTCGAATTCTCACATTATTTCCCATGTGTTC
A046	TCCCCGCGGGGAGCTTTGATGTGCTAGTTGGGTA	TCCCCGCGGGGATTCCACCTCAGGCCAGAAAG
A049	GATCCGGAATTCTGCCTCCAAATGTCTCAGGT	GATCCGGAATTCCAGCAAACCCTGCATTTACC
A058	GATCCGGAATTCGGTTTTGCTCACTGCCTTGT	GATCCGGAATTCCCAGTACTACTACCGCCCACA
A065	GATCCGGAATTCCCATCACCTTTGCTCTCTCC	GATCCGGAATTCGAGCCTCCTTCTAATTGGAACAT
A066	GATCCGGAATTCGGAATATAAGTCACTTTTTGCAAGC	GATCCGGAATTCCAAATGGAACAATGTGGTATGG
A067	GATCCGGAATTCTTTGTGGTCCAGTTCCCAGT	GATCCGGAATTCCCCCAGTATTGCAGCCTAAA
A071	GATGGAAGATCTTGCTTCTCCTGTTGAAAGTTG	GATGGAAGATCTCTGCTCCTCTGCAGTGTGATA
A073	GATCCGGAATTCCTGGGGCAGGTTTCAGTTAG	GATCCGGAATTCACCCTCACGTTGTTTAAATGG
A077	GATCCGGAATTCAGTTTTCTTTACAATTCAGCTCATC	GATCCGGAATTCTGTGGGACAAAGAACCCTGT
A078	GATCCGGAATTCTAAGGAGGCCAAGGAAGTGA	GATCCGGAATTCAGGCAGAGTGAGCAGCTATTG
A079	GATCCG GAATTC ATTGCAGCCAAAGCCATAGT	GATCCG GAATTC GACAGAGGTTGATTTGTTGTGC
A080	GATCCGGAATTCAATTGTGTCCTGGACGTCTCT	GATCCGGAATTCTGTTGGTTAAGCCCATTTGC
A083	GATCCGGAATTCCTGAAGGGTACGTGCTGAAGG	GATCCGGAATTCCGCATGTTTTATTTAAGCCCAGGT
A088	GATCCGGAATTCTTGAAGTTTTTGGTAATGTATTGCTT	GATCCGGAATTCTGACAAAACTGGGGTAGGTCA
A091	GATCCGGAATTCGCAAATTTGTGCCCAAAGAA	GATCCGGAATTCTTTCTTTAGGGTCTTTGCCTGT
A094	GATCCGGAATTCGGCAGCAAGGAGCAAGATAC	GATCCGGAATTCGGGCTTGCTATTTGTTGGTG
A098	GATCCGGAATTCGTCAGTTAGGCCTGGCAATG	GATCCGGAATTCCCTTTGAAATAGCTGTCGTAAAGTC
A099	GATCCGGAATTCAAAAGGGACTATGCACACATTTT	GATCCGGAATTCAAACAAATGGAAAGGCCTCA
A107	GATCCGGAATTCCCTTCTCCCGTGTGCTTTTA	GATCCGGAATTCGAAGAGGCCTTACCTGCTGA
A108	GATCCGGAATTCGTATGGCCTAAAGCCAACCA	GATCCGGAATTCAAATCAACTACCAATTGCCAAGA
A111	GATGGAAGATCTCATGCATGTATGCTCTCAGC	GATGGAAGATCTACTTACGCCACCAGCAGAGT
A113	GATCCGGAATTCTTTGGCTTCTGGCTCAGTCT	GATCCGGAATTCTGAAACTCAGGCTTCTGGCTA
A115	GATCCGGAATTCGCACCAGGCCAAGTTTTTAT	GATCCGGAATTCGGGCCATAGAGAATGTTCCA
A116	GATCCGGAATTCTTGAATCTACTTTATTTGCTTAGTTGA	GATCCGGAATTCATCTCCAGTGTACTTGGCTTAAAGA
A119	GATCCGGAATTCCACATGTCAATCGTCCCTCTT	GATCCGGAATTCCAAACAGCATTTGCCCTAGA
A122	GATCCGGAATTCAGCTAGCAGAGGTGGAGCTG	GATCCGGAATTCTCTCTCCTGAGAGCCCGTTA
A125	GATGGAAGATCTGTGTATGACTGGCCCTGGAC	GATGGAAGATCTAAATGGCAGGAATGAGATGC
A129	GATCCG GAATTC GTAGAAACCCAAGCCCCTCT	GATCCG GAATTC TTCAAGGAGCAAAGCACCTC
A134	GATCCGGAATTCGGTGCTGTTCCCATTTTACC	GATCCGGAATTCGCCTGGCTTACAAATAGGTCA
A137	GATCCGGAATTCGGAGGGAGAGGGACACCTAC	GATCCGGAATTCCCACCCAGCTGGAAACTACA
A140	GATCCG GAATTC CACTGGTGTCCAACCAAGTT	GATCCG GAATTC CCCTAGATTTACACTCGGAGAGC
A143	GATCCGGAATTCAAGTCCATCGGTCACTACCC	GATCCGGAATTCCTGTGCAGCGTCTCAAAGTC
A146	GATCCGGAATTCCTGTCTTCATCTCTGTTAACCTTCC	GATCCGGAATTCCTGCTGTGTGTTTTTGTGATTT
A147	GATCCGGAATTCTGTCCATACCCCTTTCTCCA	GATCCGGAATTCCTCCCTTTGCACTCCAAATC
A152	GATCCGGAATTCGGCTGGTAGGAATCACAAGC	GATCCGGAATTCTCTTTGGAGAGGTAAGCCAGA
A154	GATCCGGAATTCCGACAGTGTATTGGGCACAG	GATCCGGAATTCCAAGATGAGACCGAGTTGAGG
A156	GATCCGGAATTCGGGCTGACGTATCAAGAAGG	GATCCGGAATTCGACAATCTGGCGATGCAAT
A157	GATCCGGAATTCAACCAGGGTTCTGCAAACAT	GATCCGGAATTCCCCACACCCTCATATCCATC
A158	GATGGAAGATCTCCCTTAGGGACCCCTTTACA	GATGGAAGATCTTGCTAACGAATGGCATCAAA
A160	TCCCCGCGGGGAGAGGTGGAGCAAGGATTTGA	TCCCCGCGGGGACAGACCACCGAGAATCTGGA
A162	GATCCGGAATTCTCACCAGAAGTAGATGCCGATA	GATCCGGAATTCGGCCAAGTGGAGCCATAATA
A163	GATCCGGAATTCCCACTATGCCCATATGCCTAA	GATCCGGAATTCCCATTTAACTGCCCCAAAGA
A164	GATGGAAGATCTTACTTTGCACCTGTGCCTGT	GATGGAAGATCTCCTTTTGGCAAGGGAATTTT
A172	GATCCGGAATTCCTAAAACTAGGGGCGCAACA	GATCCGGAATTCCAGAATGCCATTTGGAAAAA
A174	GATCCGGAATTCCGTAGCAGGGTGGGGTTTCTT	GATCCGGAATTCCGCAAAATTACTGTACAACCCATAA
A177	GATCCGGAATTCCCAGCCCCAGATGATGTTGTA	GATCCGGAATTCCACCAGTGTAACCACCAAGTTCC
A183	GATCCGGAATTCCTTGGGGTGACTTCCAGATTT	GATCCGGAATTCCAGGACAGTCTGGGAGCACTTA
A184	GATCCGGAATTCCTGGTCCATGACCCTGATCTA	GATCCGGAATTCCGGGCACAGGAATCTTTGAGA
A187	GATCCGGAATTCCTTTTTGGTCTCAATTCGTATGTT	GATCCGGAATTCCGAGCGAGACTCCGATTCAAA
