# Supplementary material for: Genomic Androgen Receptor-Occupied Regions with Different Functions, Defined by Histone Acetylation, Coregulators and Transcriptional Capacity
Source: PLoS One. 2008 Nov 10;3(11):e3645. doi: 10.1371/journal.pone.0003645 (PMC2577007; doi:10.1371/journal.pone.0003645)
Supplement: Table S6 — Quantitative PCR, probes and primers (0.03 MB XLS) [file pone.0003645.s013.xls]

## Sheet: Sheet1
RT-PCR primers
Gene Name	Forward (5'-3')	Reverse (5'-3')	Probe (5'-3')
PSA/KLK3	GGCAGCATTGAACCAGAGGAG	GCATGAACTTGGTCACCTTCTG	ATGACGTGTGTGCGCAAGTTCACCC
KLK2	GCTGCCCATTGCCTAAAGAAG	TGGGAAGCTGTGGCTGACA	CGGCACAACCTGTTTGAGCCTGAAGA
TMPRSS2	CCTGCAAGGACATGGGTATA	CCGGCACTTGTGTTCAGTTTC	TAGCCAAGGAATAGTGGATGACAGCGGA
GAPDH	GTCATGGGTGTGAACCATGAGA	GGTCATGAGTCCTTCCACGATAC	CAGCCTCAAGATCATCAGCAATGCCTC
FKBP51	ATTATCCGGAGAACCAAACG	CAAACATCCTTCCACCACAG
TGM2	GTCAACTGCAACGATGACCA	TGCGGAAGTACTCGATGAGA
