# Supplementary material for: Genomic Androgen Receptor-Occupied Regions with Different Functions, Defined by Histone Acetylation, Coregulators and Transcriptional Capacity
Source: PLoS One. 2008 Nov 10;3(11):e3645. doi: 10.1371/journal.pone.0003645 (PMC2577007; doi:10.1371/journal.pone.0003645)
Supplement: Table S7 — IlluminaGX.txt.gz. Illumina microarray raw expression data of C4-2B cells. Text file. (3.08 MB GZ) [file pone.0003645.s014.gz]

Archive with 1 entries (1 files):
- ben-AR-sample-gene-profile-no-norm.txt
