# Supplementary material for: Genomic Androgen Receptor-Occupied Regions with Different Functions, Defined by Histone Acetylation, Coregulators and Transcriptional Capacity
Source: PLoS One. 2008 Nov 10;3(11):e3645. doi: 10.1371/journal.pone.0003645 (PMC2577007; doi:10.1371/journal.pone.0003645)
Supplement: Table S7 — IlluminaGX.txt.gz. Illumina microarray raw expression data of C4-2B cells. Text file. (3.08 MB GZ) [file pone.0003645.s014.gz › ben-AR-sample-gene-profile-no-norm.txt]

# Illumina Inc. BeadStudio version 2.3.47
# Normalization = none
# Array Content = Human_6_V2_11223189_B.xml.xml
# Error Model = none
# DateTime = 5/21/2007 12:29 PM
# Local Settings = en-US
# 
TargetID	MIN_Signal-1718911127_A	AVG_Signal-1718911127_A	MAX_Signal-1718911127_A	NARRAYS-1718911127_A	ARRAY_STDEV-1718911127_A	BEAD_STDEV-1718911127_A	Avg_NBEADS-1718911127_A	Detection-1718911127_A	MIN_Signal-1718911127_C	AVG_Signal-1718911127_C	MAX_Signal-1718911127_C	NARRAYS-1718911127_C	ARRAY_STDEV-1718911127_C	BEAD_STDEV-1718911127_C	Avg_NBEADS-1718911127_C	Detection-1718911127_C	MIN_Signal-1718911127_D	AVG_Signal-1718911127_D	MAX_Signal-1718911127_D	NARRAYS-1718911127_D	ARRAY_STDEV-1718911127_D	BEAD_STDEV-1718911127_D	Avg_NBEADS-1718911127_D	Detection-1718911127_D	MIN_Signal-1718911127_B	AVG_Signal-1718911127_B	MAX_Signal-1718911127_B	NARRAYS-1718911127_B	ARRAY_STDEV-1718911127_B	BEAD_STDEV-1718911127_B	Avg_NBEADS-1718911127_B	Detection-1718911127_B	MIN_Signal-1718911127_E	AVG_Signal-1718911127_E	MAX_Signal-1718911127_E	NARRAYS-1718911127_E	ARRAY_STDEV-1718911127_E	BEAD_STDEV-1718911127_E	Avg_NBEADS-1718911127_E	Detection-1718911127_E	MIN_Signal-1718911127_F	AVG_Signal-1718911127_F	MAX_Signal-1718911127_F	NARRAYS-1718911127_F	ARRAY_STDEV-1718911127_F	BEAD_STDEV-1718911127_F	Avg_NBEADS-1718911127_F	Detection-1718911127_F	
ILMN_10000	130.4	130.4	130.4	1	NaN	35.098	36	0.99709	111.8	111.8	111.8	1	NaN	29.811	37	0.99709	99.4	99.4	99.4	1	NaN	26.560	44	0.99709	118.6	118.6	118.6	1	NaN	32.545	48	0.99709	109.8	109.8	109.8	1	NaN	28.609	49	0.99709	89.3	89.3	89.3	1	NaN	21.780	25	0.99709	
ILMN_100000	35.0	35.0	35.0	1	NaN	13.228	27	0.24964	37.1	37.1	37.1	1	NaN	13.997	35	0.55095	34.2	34.2	34.2	1	NaN	11.843	36	0.19068	36.5	36.5	36.5	1	NaN	11.714	47	0.32969	37.1	37.1	37.1	1	NaN	9.254	32	0.45997	34.3	34.3	34.3	1	NaN	11.860	42	0.27365	
ILMN_100007	35.5	35.5	35.5	1	NaN	14.304	37	0.28093	33.2	33.2	33.2	1	NaN	16.108	39	0.20961	38.1	38.1	38.1	1	NaN	8.689	38	0.53493	39.7	39.7	39.7	1	NaN	11.670	35	0.57569	38.1	38.1	38.1	1	NaN	11.445	55	0.54221	34.7	34.7	34.7	1	NaN	8.839	48	0.29840	
ILMN_100009	34.9	34.9	34.9	1	NaN	11.803	42	0.24236	32.2	32.2	32.2	1	NaN	13.635	44	0.13683	37.9	37.9	37.9	1	NaN	8.181	36	0.52475	37.4	37.4	37.4	1	NaN	16.120	35	0.39010	34.8	34.8	34.8	1	NaN	9.257	40	0.26565	37.3	37.3	37.3	1	NaN	12.605	35	0.51892	
ILMN_10001	1176.1	1176.1	1176.1	1	NaN	264.182	48	1.00000	791.0	791.0	791.0	1	NaN	193.692	49	1.00000	521.0	521.0	521.0	1	NaN	115.083	33	1.00000	1027.3	1027.3	1027.3	1	NaN	188.202	36	1.00000	982.0	982.0	982.0	1	NaN	249.278	39	1.00000	761.6	761.6	761.6	1	NaN	205.809	43	1.00000	
ILMN_100010	47.9	47.9	47.9	1	NaN	14.217	49	0.91048	49.8	49.8	49.8	1	NaN	14.315	37	0.91776	44.5	44.5	44.5	1	NaN	14.913	40	0.85953	51.1	51.1	51.1	1	NaN	14.771	46	0.91339	50.5	50.5	50.5	1	NaN	13.503	37	0.90247	45.8	45.8	45.8	1	NaN	11.714	42	0.91412	
ILMN_10002	30.6	30.6	30.6	1	NaN	11.366	32	0.01965	30.8	30.8	30.8	1	NaN	8.744	50	0.07424	32.4	32.4	32.4	1	NaN	10.609	40	0.09316	33.0	33.0	33.0	1	NaN	10.136	42	0.09971	35.4	35.4	35.4	1	NaN	12.529	52	0.31805	32.5	32.5	32.5	1	NaN	11.054	49	0.13100	
ILMN_100028	111.3	111.3	111.3	1	NaN	26.487	31	0.99709	116.2	116.2	116.2	1	NaN	26.647	32	0.99709	90.7	90.7	90.7	1	NaN	26.886	30	0.99709	108.8	108.8	108.8	1	NaN	40.060	37	0.99709	110.5	110.5	110.5	1	NaN	29.203	32	0.99709	97.1	97.1	97.1	1	NaN	24.267	37	0.99709	
ILMN_100030	35.1	35.1	35.1	1	NaN	10.137	46	0.25546	36.0	36.0	36.0	1	NaN	10.706	36	0.46579	33.3	33.3	33.3	1	NaN	11.482	31	0.14119	33.8	33.8	33.8	1	NaN	10.007	42	0.15429	33.0	33.0	33.0	1	NaN	10.239	37	0.14410	34.2	34.2	34.2	1	NaN	9.870	39	0.27001	
ILMN_100031	44.1	44.1	44.1	1	NaN	9.763	36	0.80495	40.0	40.0	40.0	1	NaN	14.653	36	0.69578	39.1	39.1	39.1	1	NaN	9.968	42	0.60626	47.5	47.5	47.5	1	NaN	15.613	47	0.84716	47.5	47.5	47.5	1	NaN	13.694	46	0.85590	38.6	38.6	38.6	1	NaN	11.446	39	0.62227	
ILMN_100034	32.8	32.8	32.8	1	NaN	10.007	31	0.08952	30.1	30.1	30.1	1	NaN	8.310	49	0.04949	30.5	30.5	30.5	1	NaN	9.157	27	0.03057	29.8	29.8	29.8	1	NaN	7.989	40	0.01237	31.5	31.5	31.5	1	NaN	10.020	35	0.06405	34.7	34.7	34.7	1	NaN	12.044	30	0.29694	
ILMN_100037	36.4	36.4	36.4	1	NaN	9.529	28	0.35735	38.8	38.8	38.8	1	NaN	13.584	29	0.64410	38.5	38.5	38.5	1	NaN	8.630	25	0.56550	34.1	34.1	34.1	1	NaN	11.631	32	0.16521	36.8	36.8	36.8	1	NaN	10.735	40	0.42722	36.8	36.8	36.8	1	NaN	8.630	34	0.47453	
ILMN_10004	2237.7	2237.7	2237.7	1	NaN	346.954	45	1.00000	2062.4	2062.4	2062.4	1	NaN	390.586	42	1.00000	1507.1	1507.1	1507.1	1	NaN	236.735	43	1.00000	1517.3	1517.3	1517.3	1	NaN	267.780	29	1.00000	1551.7	1551.7	1551.7	1	NaN	289.985	40	1.00000	1007.7	1007.7	1007.7	1	NaN	178.782	41	1.00000	
ILMN_10005	237.0	237.0	237.0	1	NaN	62.993	34	0.99927	184.1	184.1	184.1	1	NaN	55.544	46	0.99854	132.5	132.5	132.5	1	NaN	36.054	45	0.99854	180.4	180.4	180.4	1	NaN	66.303	31	0.99854	163.1	163.1	163.1	1	NaN	54.675	57	0.99854	121.4	121.4	121.4	1	NaN	29.026	40	0.99854	
ILMN_100054	36.9	36.9	36.9	1	NaN	10.055	43	0.39520	32.7	32.7	32.7	1	NaN	10.960	37	0.18486	29.9	29.9	29.9	1	NaN	9.744	26	0.01892	32.8	32.8	32.8	1	NaN	11.360	32	0.09461	32.4	32.4	32.4	1	NaN	10.197	33	0.11790	31.2	31.2	31.2	1	NaN	10.458	37	0.07278	
ILMN_100059	54.0	54.0	54.0	1	NaN	15.779	42	0.96943	51.9	51.9	51.9	1	NaN	11.895	34	0.93959	53.0	53.0	53.0	1	NaN	11.784	36	0.97817	49.7	49.7	49.7	1	NaN	17.609	37	0.89520	53.5	53.5	53.5	1	NaN	15.239	46	0.93523	45.0	45.0	45.0	1	NaN	10.600	38	0.89665	
ILMN_10006	45.8	45.8	45.8	1	NaN	13.859	31	0.85953	42.8	42.8	42.8	1	NaN	7.460	34	0.78967	43.8	43.8	43.8	1	NaN	10.391	39	0.83697	46.4	46.4	46.4	1	NaN	11.002	48	0.82678	44.1	44.1	44.1	1	NaN	14.255	49	0.78312	48.3	48.3	48.3	1	NaN	12.949	45	0.95124	
ILMN_100075	46.5	46.5	46.5	1	NaN	18.301	32	0.87336	42.7	42.7	42.7	1	NaN	13.388	27	0.78530	45.3	45.3	45.3	1	NaN	13.358	44	0.88282	49.5	49.5	49.5	1	NaN	16.823	46	0.89156	46.1	46.1	46.1	1	NaN	11.475	41	0.82824	45.2	45.2	45.2	1	NaN	12.133	35	0.89956	
ILMN_100079	67.3	67.3	67.3	1	NaN	18.424	49	0.98908	64.7	64.7	64.7	1	NaN	17.277	44	0.98763	56.9	56.9	56.9	1	NaN	19.037	38	0.98544	45.7	45.7	45.7	1	NaN	11.959	41	0.80422	40.3	40.3	40.3	1	NaN	11.116	38	0.65138	37.4	37.4	37.4	1	NaN	8.923	52	0.52911	
ILMN_100083	44.6	44.6	44.6	1	NaN	8.246	39	0.81878	45.1	45.1	45.1	1	NaN	13.545	43	0.84571	47.1	47.1	47.1	1	NaN	12.270	42	0.92067	40.9	40.9	40.9	1	NaN	14.665	34	0.64338	50.6	50.6	50.6	1	NaN	15.466	58	0.90247	41.0	41.0	41.0	1	NaN	8.096	34	0.76565	
ILMN_100084	46.4	46.4	46.4	1	NaN	11.438	31	0.87191	40.7	40.7	40.7	1	NaN	9.576	39	0.72344	38.5	38.5	38.5	1	NaN	9.978	39	0.56987	35.7	35.7	35.7	1	NaN	8.156	20	0.27147	37.1	37.1	37.1	1	NaN	9.255	43	0.45924	39.4	39.4	39.4	1	NaN	11.667	42	0.67467	
ILMN_100086	54.1	54.1	54.1	1	NaN	14.593	43	0.97016	50.6	50.6	50.6	1	NaN	15.920	37	0.92649	52.3	52.3	52.3	1	NaN	14.642	33	0.97744	57.8	57.8	57.8	1	NaN	18.871	38	0.97671	54.1	54.1	54.1	1	NaN	12.547	34	0.93814	45.2	45.2	45.2	1	NaN	10.390	25	0.90175	
ILMN_10009	53.4	53.4	53.4	1	NaN	18.086	49	0.96579	50.8	50.8	50.8	1	NaN	18.527	44	0.92795	44.1	44.1	44.1	1	NaN	10.462	34	0.84935	56.2	56.2	56.2	1	NaN	20.870	36	0.96652	55.8	55.8	55.8	1	NaN	12.901	43	0.95269	50.8	50.8	50.8	1	NaN	12.054	49	0.97016	
ILMN_100091	48.0	48.0	48.0	1	NaN	17.313	31	0.91048	47.7	47.7	47.7	1	NaN	11.794	25	0.88574	48.3	48.3	48.3	1	NaN	16.148	29	0.95124	47.1	47.1	47.1	1	NaN	10.745	28	0.83988	49.0	49.0	49.0	1	NaN	13.579	35	0.88355	50.0	50.0	50.0	1	NaN	12.330	28	0.96870	
ILMN_100097	44.5	44.5	44.5	1	NaN	17.523	32	0.81659	46.9	46.9	46.9	1	NaN	13.029	42	0.87336	45.0	45.0	45.0	1	NaN	10.389	37	0.87409	45.0	45.0	45.0	1	NaN	12.935	41	0.79185	48.1	48.1	48.1	1	NaN	13.148	34	0.87045	42.5	42.5	42.5	1	NaN	10.857	46	0.82242	
ILMN_1001	48.9	48.9	48.9	1	NaN	10.945	44	0.92140	45.5	45.5	45.5	1	NaN	13.637	43	0.85080	38.0	38.0	38.0	1	NaN	9.093	41	0.52838	44.8	44.8	44.8	1	NaN	13.511	48	0.78748	40.4	40.4	40.4	1	NaN	11.267	54	0.65793	37.4	37.4	37.4	1	NaN	10.919	46	0.52402	
ILMN_10010	36.6	36.6	36.6	1	NaN	10.332	40	0.37191	33.8	33.8	33.8	1	NaN	9.712	37	0.27001	38.3	38.3	38.3	1	NaN	9.790	34	0.55386	39.4	39.4	39.4	1	NaN	10.515	31	0.54803	38.4	38.4	38.4	1	NaN	10.714	35	0.56114	41.5	41.5	41.5	1	NaN	12.988	37	0.78821	
ILMN_100101	45.1	45.1	45.1	1	NaN	13.185	48	0.83552	44.0	44.0	44.0	1	NaN	11.266	43	0.81732	39.8	39.8	39.8	1	NaN	6.952	48	0.65357	42.9	42.9	42.9	1	NaN	12.521	50	0.72344	43.3	43.3	43.3	1	NaN	12.189	40	0.76638	40.7	40.7	40.7	1	NaN	10.290	42	0.74891	
ILMN_100106	40.4	40.4	40.4	1	NaN	10.396	37	0.63755	36.1	36.1	36.1	1	NaN	9.708	28	0.47089	40.3	40.3	40.3	1	NaN	12.444	46	0.69141	37.3	37.3	37.3	1	NaN	11.956	47	0.38792	40.5	40.5	40.5	1	NaN	13.350	41	0.66157	38.1	38.1	38.1	1	NaN	9.044	31	0.59170	
ILMN_10011	88.1	88.1	88.1	1	NaN	26.149	34	0.99345	80.6	80.6	80.6	1	NaN	24.324	47	0.99127	66.8	66.8	66.8	1	NaN	19.463	44	0.98981	70.4	70.4	70.4	1	NaN	20.640	51	0.98908	62.4	62.4	62.4	1	NaN	16.880	35	0.98108	55.5	55.5	55.5	1	NaN	15.250	43	0.98690	
ILMN_100114	45.1	45.1	45.1	1	NaN	9.216	44	0.83552	43.8	43.8	43.8	1	NaN	11.495	42	0.81223	46.3	46.3	46.3	1	NaN	13.710	55	0.90830	46.6	46.6	46.6	1	NaN	17.323	49	0.82969	45.7	45.7	45.7	1	NaN	11.595	35	0.82096	48.0	48.0	48.0	1	NaN	12.972	40	0.94905	
ILMN_10012	41.1	41.1	41.1	1	NaN	10.380	45	0.67176	39.4	39.4	39.4	1	NaN	9.396	41	0.66885	41.9	41.9	41.9	1	NaN	10.422	50	0.77511	37.8	37.8	37.8	1	NaN	8.586	44	0.44032	39.5	39.5	39.5	1	NaN	11.180	51	0.61063	39.3	39.3	39.3	1	NaN	10.231	43	0.66885	
ILMN_10013	37.7	37.7	37.7	1	NaN	8.680	35	0.46725	38.3	38.3	38.3	1	NaN	15.888	45	0.61572	39.7	39.7	39.7	1	NaN	11.089	45	0.64629	40.5	40.5	40.5	1	NaN	12.711	46	0.62664	36.1	36.1	36.1	1	NaN	11.484	51	0.37700	38.9	38.9	38.9	1	NaN	11.922	55	0.64556	
ILMN_100130	41.7	41.7	41.7	1	NaN	12.011	33	0.70087	35.9	35.9	35.9	1	NaN	9.918	34	0.45197	40.4	40.4	40.4	1	NaN	11.643	30	0.69723	42.1	42.1	42.1	1	NaN	9.420	35	0.69796	39.6	39.6	39.6	1	NaN	9.672	41	0.61936	39.2	39.2	39.2	1	NaN	9.937	48	0.66521	
ILMN_10014	43.6	43.6	43.6	1	NaN	13.146	41	0.68994	47.0	47.0	47.0	1	NaN	15.270	42	0.94100	46.3	46.3	46.3	1	NaN	13.377	32	0.84052	45.3	45.3	45.3	1	NaN	12.878	41	0.77632	42.4	42.4	42.4	1	NaN	10.979	44	0.54827	44.1	44.1	44.1	1	NaN	13.886	40	0.65035	
ILMN_100156	116.0	116.0	116.0	1	NaN	29.089	31	0.99709	80.3	80.3	80.3	1	NaN	23.000	30	0.99127	74.2	74.2	74.2	1	NaN	17.722	43	0.99272	71.0	71.0	71.0	1	NaN	14.159	47	0.98908	73.8	73.8	73.8	1	NaN	16.462	41	0.98981	61.4	61.4	61.4	1	NaN	15.341	39	0.98908	
ILMN_10016	61.4	61.4	61.4	1	NaN	18.469	40	0.98763	61.2	61.2	61.2	1	NaN	16.105	38	0.98690	55.2	55.2	55.2	1	NaN	19.271	39	0.98108	62.2	62.2	62.2	1	NaN	13.814	37	0.98399	68.2	68.2	68.2	1	NaN	17.064	50	0.98908	52.1	52.1	52.1	1	NaN	11.813	43	0.98181	
ILMN_100170	38.0	38.0	38.0	1	NaN	12.882	36	0.48617	37.5	37.5	37.5	1	NaN	12.812	45	0.57060	35.2	35.2	35.2	1	NaN	10.563	36	0.27729	37.1	37.1	37.1	1	NaN	12.216	41	0.37409	37.8	37.8	37.8	1	NaN	12.483	39	0.51892	41.5	41.5	41.5	1	NaN	13.195	40	0.78530	
ILMN_100192	34.6	34.6	34.6	1	NaN	12.207	45	0.21470	35.7	35.7	35.7	1	NaN	12.414	42	0.43741	37.5	37.5	37.5	1	NaN	10.866	54	0.48836	34.4	34.4	34.4	1	NaN	10.970	27	0.17977	35.0	35.0	35.0	1	NaN	8.845	32	0.28312	33.0	33.0	33.0	1	NaN	6.903	35	0.17031	
ILMN_1002	35.6	35.6	35.6	1	NaN	11.407	32	0.28821	34.0	34.0	34.0	1	NaN	8.609	39	0.29039	38.8	38.8	38.8	1	NaN	11.706	41	0.58734	35.2	35.2	35.2	1	NaN	13.497	38	0.23435	38.2	38.2	38.2	1	NaN	10.819	33	0.54440	34.8	34.8	34.8	1	NaN	8.285	29	0.31150	
ILMN_10020	67.6	67.6	67.6	1	NaN	20.241	49	0.98908	53.9	53.9	53.9	1	NaN	16.189	43	0.95779	55.0	55.0	55.0	1	NaN	13.392	45	0.98108	55.5	55.5	55.5	1	NaN	18.881	45	0.96288	46.8	46.8	46.8	1	NaN	14.392	32	0.84425	43.0	43.0	43.0	1	NaN	9.988	49	0.83770	
ILMN_10021	387.8	387.8	387.8	1	NaN	78.201	40	1.00000	342.9	342.9	342.9	1	NaN	61.159	35	1.00000	266.8	266.8	266.8	1	NaN	45.281	39	1.00000	365.8	365.8	365.8	1	NaN	73.265	32	1.00000	334.2	334.2	334.2	1	NaN	68.907	39	1.00000	238.0	238.0	238.0	1	NaN	40.277	37	1.00000	
ILMN_100210	41.4	41.4	41.4	1	NaN	9.810	32	0.68850	39.9	39.9	39.9	1	NaN	9.437	44	0.69068	42.9	42.9	42.9	1	NaN	11.971	51	0.80568	44.4	44.4	44.4	1	NaN	7.658	21	0.77729	43.5	43.5	43.5	1	NaN	11.871	36	0.76929	37.8	37.8	37.8	1	NaN	11.518	34	0.55968	
ILMN_10022	39.3	39.3	39.3	1	NaN	10.275	45	0.58006	37.8	37.8	37.8	1	NaN	9.489	45	0.59025	43.2	43.2	43.2	1	NaN	11.268	41	0.81732	40.2	40.2	40.2	1	NaN	12.975	49	0.60189	38.5	38.5	38.5	1	NaN	12.064	50	0.56550	36.1	36.1	36.1	1	NaN	11.937	46	0.41994	
ILMN_100227	250.4	250.4	250.4	1	NaN	53.928	37	0.99927	227.9	227.9	227.9	1	NaN	39.930	41	0.99927	159.7	159.7	159.7	1	NaN	37.471	47	0.99927	210.2	210.2	210.2	1	NaN	62.019	34	0.99927	197.5	197.5	197.5	1	NaN	51.406	41	0.99927	133.8	133.8	133.8	1	NaN	27.312	32	0.99854	
ILMN_10023	32.4	32.4	32.4	1	NaN	8.504	45	0.07278	29.5	29.5	29.5	1	NaN	8.330	42	0.03639	31.1	31.1	31.1	1	NaN	9.361	40	0.04076	33.9	33.9	33.9	1	NaN	8.977	43	0.15793	31.2	31.2	31.2	1	NaN	10.944	37	0.05240	34.6	34.6	34.6	1	NaN	10.247	48	0.29185	
ILMN_100232	51.8	51.8	51.8	1	NaN	12.816	49	0.95488	47.7	47.7	47.7	1	NaN	10.605	35	0.88719	48.2	48.2	48.2	1	NaN	14.031	38	0.94760	54.3	54.3	54.3	1	NaN	11.730	37	0.95269	51.2	51.2	51.2	1	NaN	14.629	51	0.90902	46.4	46.4	46.4	1	NaN	12.149	33	0.92140	
ILMN_10024	43.9	43.9	43.9	1	NaN	12.658	44	0.79694	41.0	41.0	41.0	1	NaN	17.391	31	0.73945	47.7	47.7	47.7	1	NaN	14.966	44	0.93523	46.1	46.1	46.1	1	NaN	14.636	35	0.81587	46.3	46.3	46.3	1	NaN	14.988	40	0.83406	45.6	45.6	45.6	1	NaN	13.283	52	0.91121	
ILMN_10025	37.9	37.9	37.9	1	NaN	10.134	30	0.48253	38.5	38.5	38.5	1	NaN	7.877	46	0.62955	34.5	34.5	34.5	1	NaN	10.779	28	0.21397	38.9	38.9	38.9	1	NaN	9.909	40	0.51820	38.2	38.2	38.2	1	NaN	8.528	38	0.54658	38.0	38.0	38.0	1	NaN	11.890	37	0.57278	
ILMN_100250	106.5	106.5	106.5	1	NaN	32.879	31	0.99709	97.7	97.7	97.7	1	NaN	38.653	45	0.99563	75.4	75.4	75.4	1	NaN	26.671	46	0.99418	95.2	95.2	95.2	1	NaN	25.831	39	0.99418	89.9	89.9	89.9	1	NaN	22.202	31	0.99418	74.2	74.2	74.2	1	NaN	22.338	52	0.99491	
ILMN_100255	41.2	41.2	41.2	1	NaN	15.061	33	0.67394	45.4	45.4	45.4	1	NaN	12.170	38	0.84935	43.8	43.8	43.8	1	NaN	10.326	44	0.83479	47.5	47.5	47.5	1	NaN	15.993	34	0.84716	47.3	47.3	47.3	1	NaN	9.688	26	0.85153	43.1	43.1	43.1	1	NaN	12.599	37	0.84425	
ILMN_10026	405.7	405.7	405.7	1	NaN	103.886	33	1.00000	381.6	381.6	381.6	1	NaN	88.210	42	1.00000	299.0	299.0	299.0	1	NaN	80.708	37	1.00000	363.4	363.4	363.4	1	NaN	77.977	44	1.00000	393.1	393.1	393.1	1	NaN	71.640	34	1.00000	291.0	291.0	291.0	1	NaN	53.729	38	1.00000	
ILMN_100261	42.5	42.5	42.5	1	NaN	11.777	30	0.74017	44.8	44.8	44.8	1	NaN	17.473	48	0.83988	47.9	47.9	47.9	1	NaN	13.314	35	0.94032	42.6	42.6	42.6	1	NaN	12.917	40	0.71689	40.7	40.7	40.7	1	NaN	12.950	50	0.67249	40.7	40.7	40.7	1	NaN	11.432	37	0.74672	
ILMN_100270	43.2	43.2	43.2	1	NaN	12.862	30	0.76856	41.0	41.0	41.0	1	NaN	12.173	47	0.74017	40.5	40.5	40.5	1	NaN	10.888	33	0.70378	43.9	43.9	43.9	1	NaN	9.947	37	0.75910	44.3	44.3	44.3	1	NaN	11.190	35	0.78967	35.8	35.8	35.8	1	NaN	10.479	31	0.39447	
ILMN_100279	36.8	36.8	36.8	1	NaN	14.259	49	0.38282	36.5	36.5	36.5	1	NaN	10.161	39	0.50218	34.8	34.8	34.8	1	NaN	10.598	29	0.24891	37.0	37.0	37.0	1	NaN	12.211	38	0.36972	38.4	38.4	38.4	1	NaN	11.136	45	0.56114	37.3	37.3	37.3	1	NaN	13.771	47	0.51892	
ILMN_10028	117.5	117.5	117.5	1	NaN	29.367	43	0.99709	109.7	109.7	109.7	1	NaN	21.804	44	0.99709	84.4	84.4	84.4	1	NaN	19.698	28	0.99709	86.3	86.3	86.3	1	NaN	21.650	38	0.99199	87.1	87.1	87.1	1	NaN	20.271	47	0.99199	66.3	66.3	66.3	1	NaN	17.580	44	0.99127	
ILMN_100280	46.5	46.5	46.5	1	NaN	14.890	46	0.87263	45.7	45.7	45.7	1	NaN	15.381	47	0.85298	43.0	43.0	43.0	1	NaN	11.385	52	0.81004	47.0	47.0	47.0	1	NaN	15.392	41	0.83916	49.8	49.8	49.8	1	NaN	13.596	46	0.89738	42.4	42.4	42.4	1	NaN	10.610	39	0.81951	
ILMN_100284	52.8	52.8	52.8	1	NaN	12.929	48	0.96143	53.9	53.9	53.9	1	NaN	14.188	42	0.95633	50.4	50.4	50.4	1	NaN	14.287	45	0.96579	54.4	54.4	54.4	1	NaN	16.882	40	0.95415	51.7	51.7	51.7	1	NaN	14.829	38	0.91994	45.3	45.3	45.3	1	NaN	10.387	35	0.90466	
ILMN_100287	38.4	38.4	38.4	1	NaN	14.247	47	0.51164	38.9	38.9	38.9	1	NaN	12.365	38	0.64920	33.8	33.8	33.8	1	NaN	8.927	42	0.17613	37.4	37.4	37.4	1	NaN	10.285	36	0.39447	35.7	35.7	35.7	1	NaN	12.052	43	0.34352	37.7	37.7	37.7	1	NaN	9.365	47	0.55022	
ILMN_10029	38.2	38.2	38.2	1	NaN	16.389	47	0.50073	37.2	37.2	37.2	1	NaN	11.981	51	0.55459	39.5	39.5	39.5	1	NaN	10.666	48	0.63319	37.6	37.6	37.6	1	NaN	8.812	43	0.41630	36.7	36.7	36.7	1	NaN	9.090	38	0.42285	37.7	37.7	37.7	1	NaN	10.866	62	0.55604	
ILMN_1003	74.5	74.5	74.5	1	NaN	24.162	45	0.99054	60.7	60.7	60.7	1	NaN	12.520	43	0.98544	51.8	51.8	51.8	1	NaN	12.506	39	0.97453	55.9	55.9	55.9	1	NaN	19.020	39	0.96579	54.9	54.9	54.9	1	NaN	13.664	48	0.94541	47.7	47.7	47.7	1	NaN	15.684	51	0.94469	
ILMN_10031	44.4	44.4	44.4	1	NaN	16.292	38	0.81441	45.7	45.7	45.7	1	NaN	12.645	40	0.85371	43.4	43.4	43.4	1	NaN	11.824	40	0.82096	41.9	41.9	41.9	1	NaN	13.432	44	0.68996	44.7	44.7	44.7	1	NaN	15.926	43	0.79913	39.6	39.6	39.6	1	NaN	10.348	43	0.68850	
ILMN_100314	34.3	34.3	34.3	1	NaN	13.242	33	0.18923	28.2	28.2	28.2	1	NaN	7.760	29	0.01310	30.0	30.0	30.0	1	NaN	9.724	35	0.01892	31.3	31.3	31.3	1	NaN	11.321	32	0.04076	33.2	33.2	33.2	1	NaN	10.407	45	0.15648	31.0	31.0	31.0	1	NaN	9.471	35	0.06259	
ILMN_100318	37.0	37.0	37.0	1	NaN	11.561	44	0.40393	38.6	38.6	38.6	1	NaN	13.225	42	0.63392	38.3	38.3	38.3	1	NaN	12.137	44	0.55604	33.7	33.7	33.7	1	NaN	11.600	32	0.14265	44.3	44.3	44.3	1	NaN	16.842	40	0.78967	36.7	36.7	36.7	1	NaN	8.204	40	0.46725	
ILMN_10032	47.3	47.3	47.3	1	NaN	17.396	34	0.89520	43.5	43.5	43.5	1	NaN	13.604	38	0.80349	39.1	39.1	39.1	1	NaN	11.646	38	0.59971	49.6	49.6	49.6	1	NaN	13.116	49	0.89229	49.2	49.2	49.2	1	NaN	13.527	46	0.88574	42.1	42.1	42.1	1	NaN	11.507	40	0.80859	
ILMN_100329	49.8	49.8	49.8	1	NaN	14.337	45	0.93741	41.6	41.6	41.6	1	NaN	12.247	47	0.75691	39.2	39.2	39.2	1	NaN	9.268	37	0.60844	47.7	47.7	47.7	1	NaN	14.102	34	0.85153	49.2	49.2	49.2	1	NaN	17.922	47	0.88574	37.6	37.6	37.6	1	NaN	12.987	36	0.54803	
ILMN_10033	1260.3	1260.3	1260.3	1	NaN	177.138	45	1.00000	1004.8	1004.8	1004.8	1	NaN	137.395	42	1.00000	762.9	762.9	762.9	1	NaN	140.272	42	1.00000	896.6	896.6	896.6	1	NaN	175.736	49	1.00000	849.1	849.1	849.1	1	NaN	180.777	45	1.00000	544.5	544.5	544.5	1	NaN	99.341	43	1.00000	
ILMN_100333	36.1	36.1	36.1	1	NaN	11.847	43	0.33843	32.0	32.0	32.0	1	NaN	9.480	42	0.12809	34.7	34.7	34.7	1	NaN	10.797	38	0.22707	38.6	38.6	38.6	1	NaN	13.513	25	0.49199	34.1	34.1	34.1	1	NaN	7.485	41	0.21980	36.1	36.1	36.1	1	NaN	9.136	36	0.41776	
ILMN_100342	36.4	36.4	36.4	1	NaN	8.155	52	0.36099	32.2	32.2	32.2	1	NaN	10.585	45	0.13683	35.8	35.8	35.8	1	NaN	9.481	37	0.33042	37.2	37.2	37.2	1	NaN	12.687	28	0.37918	33.9	33.9	33.9	1	NaN	9.478	41	0.20524	35.7	35.7	35.7	1	NaN	8.902	38	0.39083	
ILMN_100344	37.1	37.1	37.1	1	NaN	9.665	40	0.41048	35.6	35.6	35.6	1	NaN	9.232	31	0.42940	34.6	34.6	34.6	1	NaN	8.415	46	0.22416	33.8	33.8	33.8	1	NaN	11.190	41	0.14774	35.4	35.4	35.4	1	NaN	11.449	52	0.31951	36.1	36.1	36.1	1	NaN	8.597	44	0.42067	
ILMN_100346	42.2	42.2	42.2	1	NaN	13.489	32	0.72707	39.7	39.7	39.7	1	NaN	11.815	40	0.67758	44.9	44.9	44.9	1	NaN	11.323	46	0.86972	46.0	46.0	46.0	1	NaN	11.510	38	0.81295	40.0	40.0	40.0	1	NaN	13.185	37	0.63974	43.7	43.7	43.7	1	NaN	9.981	43	0.86026	
ILMN_10035	131.8	131.8	131.8	1	NaN	47.366	41	0.99709	111.2	111.2	111.2	1	NaN	27.969	33	0.99709	92.1	92.1	92.1	1	NaN	22.453	38	0.99709	109.9	109.9	109.9	1	NaN	34.307	39	0.99709	108.2	108.2	108.2	1	NaN	27.345	49	0.99709	89.5	89.5	89.5	1	NaN	23.836	34	0.99709	
ILMN_100354	37.2	37.2	37.2	1	NaN	8.838	34	0.41849	38.9	38.9	38.9	1	NaN	13.853	28	0.64920	34.1	34.1	34.1	1	NaN	11.216	38	0.18486	33.4	33.4	33.4	1	NaN	14.280	35	0.12154	37.0	37.0	37.0	1	NaN	9.637	52	0.45124	35.4	35.4	35.4	1	NaN	11.459	32	0.36099	
ILMN_100359	140.8	140.8	140.8	1	NaN	42.740	44	0.99709	119.7	119.7	119.7	1	NaN	32.977	36	0.99709	96.9	96.9	96.9	1	NaN	22.033	33	0.99709	139.9	139.9	139.9	1	NaN	36.829	44	0.99709	155.4	155.4	155.4	1	NaN	30.043	27	0.99854	106.9	106.9	106.9	1	NaN	18.663	30	0.99709	
ILMN_10036	47.0	47.0	47.0	1	NaN	12.386	34	0.88646	51.9	51.9	51.9	1	NaN	14.810	45	0.93959	45.3	45.3	45.3	1	NaN	14.731	55	0.88501	53.1	53.1	53.1	1	NaN	17.872	46	0.94178	47.1	47.1	47.1	1	NaN	12.165	45	0.84862	42.1	42.1	42.1	1	NaN	13.341	42	0.80859	
ILMN_10038	298.6	298.6	298.6	1	NaN	66.281	51	0.99996	237.4	237.4	237.4	1	NaN	67.389	39	0.99992	181.4	181.4	181.4	1	NaN	45.865	43	0.99992	198.5	198.5	198.5	1	NaN	65.208	47	0.99911	181.5	181.5	181.5	1	NaN	38.765	38	0.99822	117.7	117.7	117.7	1	NaN	27.686	45	0.99751	
ILMN_100388	47.3	47.3	47.3	1	NaN	13.325	47	0.89301	49.2	49.2	49.2	1	NaN	16.680	34	0.91266	45.6	45.6	45.6	1	NaN	14.541	37	0.89592	49.4	49.4	49.4	1	NaN	13.550	44	0.89010	53.7	53.7	53.7	1	NaN	17.246	49	0.93523	43.0	43.0	43.0	1	NaN	13.087	34	0.83988	
ILMN_10039	528.9	528.9	528.9	1	NaN	139.499	41	1.00000	410.2	410.2	410.2	1	NaN	82.775	44	1.00000	329.2	329.2	329.2	1	NaN	46.912	39	1.00000	402.8	402.8	402.8	1	NaN	59.364	36	1.00000	389.0	389.0	389.0	1	NaN	71.914	46	1.00000	254.1	254.1	254.1	1	NaN	53.880	39	1.00000	
ILMN_100391	42.5	42.5	42.5	1	NaN	12.531	41	0.73872	40.4	40.4	40.4	1	NaN	9.380	39	0.71325	41.8	41.8	41.8	1	NaN	9.920	45	0.76783	43.9	43.9	43.9	1	NaN	13.687	44	0.75837	41.6	41.6	41.6	1	NaN	10.663	49	0.71325	37.9	37.9	37.9	1	NaN	9.415	27	0.56914	
ILMN_100397	40.6	40.6	40.6	1	NaN	9.760	21	0.64410	45.5	45.5	45.5	1	NaN	10.796	35	0.85080	42.6	42.6	42.6	1	NaN	9.314	33	0.79840	47.1	47.1	47.1	1	NaN	13.564	34	0.83916	41.3	41.3	41.3	1	NaN	13.619	41	0.70015	38.9	38.9	38.9	1	NaN	10.891	44	0.64483	
ILMN_100398	43.7	43.7	43.7	1	NaN	13.465	37	0.78675	37.0	37.0	37.0	1	NaN	12.757	43	0.53639	39.6	39.6	39.6	1	NaN	13.370	29	0.64119	36.4	36.4	36.4	1	NaN	10.787	37	0.32678	39.4	39.4	39.4	1	NaN	12.613	30	0.60480	37.7	37.7	37.7	1	NaN	9.251	43	0.55313	
ILMN_1004	38.7	38.7	38.7	1	NaN	13.260	47	0.41184	39.7	39.7	39.7	1	NaN	13.321	41	0.45104	38.9	38.9	38.9	1	NaN	10.483	46	0.46217	40.1	40.1	40.1	1	NaN	13.485	47	0.44073	46.4	46.4	46.4	1	NaN	15.950	47	0.54896	38.8	38.8	38.8	1	NaN	12.258	46	0.49419	
ILMN_10040	224.2	224.2	224.2	1	NaN	58.639	47	0.99971	215.4	215.4	215.4	1	NaN	50.187	42	0.98753	169.0	169.0	169.0	1	NaN	39.331	49	0.99235	229.3	229.3	229.3	1	NaN	48.239	42	0.99771	218.6	218.6	218.6	1	NaN	53.859	50	0.99953	184.1	184.1	184.1	1	NaN	53.353	44	0.99955	
ILMN_100402	33.8	33.8	33.8	1	NaN	9.661	30	0.15575	36.1	36.1	36.1	1	NaN	12.376	24	0.46725	34.0	34.0	34.0	1	NaN	11.915	37	0.18341	32.6	32.6	32.6	1	NaN	8.849	33	0.08734	35.5	35.5	35.5	1	NaN	12.048	25	0.32533	34.2	34.2	34.2	1	NaN	14.452	35	0.26710	
ILMN_100403	43.1	43.1	43.1	1	NaN	13.498	46	0.76710	43.2	43.2	43.2	1	NaN	11.875	38	0.79767	43.1	43.1	43.1	1	NaN	11.190	41	0.81150	46.4	46.4	46.4	1	NaN	16.674	43	0.82751	48.9	48.9	48.9	1	NaN	14.851	44	0.88210	44.8	44.8	44.8	1	NaN	17.343	56	0.88792	
ILMN_100404	38.8	38.8	38.8	1	NaN	13.736	42	0.54731	35.8	35.8	35.8	1	NaN	9.321	38	0.44760	35.9	35.9	35.9	1	NaN	10.838	34	0.33770	40.6	40.6	40.6	1	NaN	9.861	33	0.63537	38.3	38.3	38.3	1	NaN	12.000	41	0.55386	35.7	35.7	35.7	1	NaN	9.016	33	0.39083	
ILMN_100408	34.5	34.5	34.5	1	NaN	10.552	38	0.20742	36.6	36.6	36.6	1	NaN	7.891	35	0.51092	37.9	37.9	37.9	1	NaN	10.276	36	0.52038	37.4	37.4	37.4	1	NaN	11.321	48	0.39010	38.1	38.1	38.1	1	NaN	9.516	34	0.53930	36.2	36.2	36.2	1	NaN	11.050	38	0.43086	
ILMN_100411	80.2	80.2	80.2	1	NaN	22.396	36	0.99127	78.1	78.1	78.1	1	NaN	26.008	40	0.98981	67.5	67.5	67.5	1	NaN	17.487	26	0.98981	69.0	69.0	69.0	1	NaN	20.458	30	0.98908	82.3	82.3	82.3	1	NaN	18.243	32	0.99054	59.1	59.1	59.1	1	NaN	13.979	38	0.98836	
ILMN_100420	44.7	44.7	44.7	1	NaN	16.609	32	0.82460	45.7	45.7	45.7	1	NaN	9.678	43	0.85371	45.2	45.2	45.2	1	NaN	9.027	37	0.88210	48.5	48.5	48.5	1	NaN	13.284	41	0.86681	45.1	45.1	45.1	1	NaN	11.064	35	0.80932	43.7	43.7	43.7	1	NaN	13.926	28	0.86026	
ILMN_100421	35.0	35.0	35.0	1	NaN	11.031	46	0.24964	38.2	38.2	38.2	1	NaN	13.792	32	0.61135	32.6	32.6	32.6	1	NaN	13.997	37	0.10262	32.3	32.3	32.3	1	NaN	7.230	28	0.07278	32.1	32.1	32.1	1	NaN	9.288	53	0.09243	36.7	36.7	36.7	1	NaN	9.980	35	0.46579	
ILMN_100426	36.5	36.5	36.5	1	NaN	11.989	41	0.36681	37.0	37.0	37.0	1	NaN	9.473	32	0.53930	39.3	39.3	39.3	1	NaN	11.044	43	0.62518	33.4	33.4	33.4	1	NaN	10.577	35	0.11863	34.9	34.9	34.9	1	NaN	7.933	47	0.27729	33.6	33.6	33.6	1	NaN	9.489	40	0.21325	
ILMN_100428	33.4	33.4	33.4	1	NaN	8.494	41	0.12518	30.3	30.3	30.3	1	NaN	10.499	37	0.05968	33.4	33.4	33.4	1	NaN	7.827	31	0.14774	35.4	35.4	35.4	1	NaN	11.942	36	0.24745	34.9	34.9	34.9	1	NaN	11.648	46	0.27729	33.5	33.5	33.5	1	NaN	8.263	41	0.20670	
ILMN_100432	32.7	32.7	32.7	1	NaN	10.093	44	0.08443	33.8	33.8	33.8	1	NaN	11.453	36	0.27220	33.9	33.9	33.9	1	NaN	12.173	36	0.17831	32.4	32.4	32.4	1	NaN	9.580	37	0.07787	35.4	35.4	35.4	1	NaN	12.638	40	0.32533	33.2	33.2	33.2	1	NaN	9.534	36	0.18486	
ILMN_100435	32.5	32.5	32.5	1	NaN	13.479	35	0.07642	29.1	29.1	29.1	1	NaN	8.286	40	0.02475	33.0	33.0	33.0	1	NaN	9.847	29	0.12009	33.7	33.7	33.7	1	NaN	11.986	46	0.14556	33.7	33.7	33.7	1	NaN	8.733	38	0.18777	34.2	34.2	34.2	1	NaN	11.401	47	0.26274	
ILMN_100436	462.7	462.7	462.7	1	NaN	111.210	39	1.00000	361.5	361.5	361.5	1	NaN	67.491	46	1.00000	237.1	237.1	237.1	1	NaN	43.931	39	1.00000	360.0	360.0	360.0	1	NaN	82.197	44	1.00000	333.7	333.7	333.7	1	NaN	76.318	38	1.00000	240.5	240.5	240.5	1	NaN	46.156	48	1.00000	
ILMN_10044	37.1	37.1	37.1	1	NaN	11.155	47	0.41703	32.2	32.2	32.2	1	NaN	12.737	45	0.13755	32.4	32.4	32.4	1	NaN	10.530	37	0.09389	36.8	36.8	36.8	1	NaN	13.509	40	0.34716	34.2	34.2	34.2	1	NaN	8.448	43	0.22416	33.5	33.5	33.5	1	NaN	10.222	40	0.20670	
ILMN_100446	43.5	43.5	43.5	1	NaN	15.013	35	0.78239	42.5	42.5	42.5	1	NaN	11.119	47	0.78166	40.4	40.4	40.4	1	NaN	9.883	26	0.69432	44.3	44.3	44.3	1	NaN	13.458	35	0.77293	47.0	47.0	47.0	1	NaN	14.655	42	0.84716	42.4	42.4	42.4	1	NaN	9.273	43	0.81878	
ILMN_10045	88.9	88.9	88.9	1	NaN	17.981	31	0.99345	77.6	77.6	77.6	1	NaN	17.837	41	0.98981	74.8	74.8	74.8	1	NaN	22.646	44	0.99272	72.2	72.2	72.2	1	NaN	22.094	53	0.98908	66.6	66.6	66.6	1	NaN	17.848	52	0.98690	59.0	59.0	59.0	1	NaN	13.187	30	0.98836	
ILMN_100451	38.3	38.3	38.3	1	NaN	9.788	41	0.50291	32.5	32.5	32.5	1	NaN	8.778	37	0.17103	32.1	32.1	32.1	1	NaN	9.584	47	0.06987	35.7	35.7	35.7	1	NaN	10.830	37	0.27147	31.9	31.9	31.9	1	NaN	9.720	43	0.08151	36.2	36.2	36.2	1	NaN	13.886	37	0.42431	
ILMN_100477	45.9	45.9	45.9	1	NaN	12.499	37	0.86245	47.8	47.8	47.8	1	NaN	13.003	42	0.88792	43.6	43.6	43.6	1	NaN	16.152	51	0.82751	43.7	43.7	43.7	1	NaN	12.038	48	0.75400	52.1	52.1	52.1	1	NaN	13.925	31	0.92431	42.3	42.3	42.3	1	NaN	10.525	51	0.81732	
ILMN_100480	68.5	68.5	68.5	1	NaN	25.979	33	0.98908	69.5	69.5	69.5	1	NaN	17.457	34	0.98908	65.6	65.6	65.6	1	NaN	16.522	39	0.98981	70.9	70.9	70.9	1	NaN	21.180	35	0.98908	71.1	71.1	71.1	1	NaN	20.516	36	0.98908	65.4	65.4	65.4	1	NaN	15.597	50	0.99054	
ILMN_1005	2563.1	2563.1	2563.1	1	NaN	319.202	29	1.00000	1831.4	1831.4	1831.4	1	NaN	254.823	34	1.00000	1534.6	1534.6	1534.6	1	NaN	151.633	24	1.00000	2252.2	2252.2	2252.2	1	NaN	330.515	39	1.00000	2181.1	2181.1	2181.1	1	NaN	339.116	45	1.00000	1468.8	1468.8	1468.8	1	NaN	178.569	36	1.00000	
ILMN_100511	48.6	48.6	48.6	1	NaN	12.484	23	0.91558	55.9	55.9	55.9	1	NaN	16.663	40	0.97162	46.9	46.9	46.9	1	NaN	11.414	38	0.91776	50.2	50.2	50.2	1	NaN	11.126	34	0.90175	56.1	56.1	56.1	1	NaN	12.367	57	0.95633	45.7	45.7	45.7	1	NaN	11.410	48	0.91266	
ILMN_100515	46.9	46.9	46.9	1	NaN	13.394	47	0.88282	52.3	52.3	52.3	1	NaN	11.389	48	0.94396	46.7	46.7	46.7	1	NaN	10.659	51	0.91412	50.5	50.5	50.5	1	NaN	12.560	36	0.90466	53.0	53.0	53.0	1	NaN	13.981	48	0.93231	45.1	45.1	45.1	1	NaN	12.906	54	0.89811	
ILMN_10052	39.0	39.0	39.0	1	NaN	11.390	46	0.56114	34.8	34.8	34.8	1	NaN	9.581	33	0.35953	34.9	34.9	34.9	1	NaN	8.515	38	0.25328	35.2	35.2	35.2	1	NaN	7.218	29	0.23581	33.8	33.8	33.8	1	NaN	8.532	41	0.19942	35.4	35.4	35.4	1	NaN	10.666	32	0.35881	
ILMN_100521	34.5	34.5	34.5	1	NaN	12.739	33	0.20524	31.9	31.9	31.9	1	NaN	11.983	36	0.12300	33.6	33.6	33.6	1	NaN	8.373	33	0.15793	38.0	38.0	38.0	1	NaN	14.170	44	0.44760	38.9	38.9	38.9	1	NaN	8.905	40	0.58079	39.1	39.1	39.1	1	NaN	9.618	45	0.65866	
ILMN_100530	40.8	40.8	40.8	1	NaN	13.669	39	0.65721	41.2	41.2	41.2	1	NaN	11.111	37	0.74309	41.6	41.6	41.6	1	NaN	10.406	44	0.76419	39.5	39.5	39.5	1	NaN	11.704	44	0.55750	44.4	44.4	44.4	1	NaN	10.664	47	0.79185	43.5	43.5	43.5	1	NaN	11.958	40	0.85371	
ILMN_100536	36.2	36.2	36.2	1	NaN	12.012	28	0.34571	36.5	36.5	36.5	1	NaN	9.836	46	0.50509	36.0	36.0	36.0	1	NaN	9.171	41	0.34935	36.2	36.2	36.2	1	NaN	11.052	39	0.31077	37.3	37.3	37.3	1	NaN	9.118	46	0.46798	37.7	37.7	37.7	1	NaN	11.954	41	0.55531	
ILMN_10054	1841.8	1841.8	1841.8	1	NaN	351.570	55	1.00000	1486.5	1486.5	1486.5	1	NaN	168.753	54	1.00000	1042.4	1042.4	1042.4	1	NaN	167.673	39	1.00000	1514.9	1514.9	1514.9	1	NaN	283.112	40	1.00000	1463.2	1463.2	1463.2	1	NaN	241.783	45	1.00000	982.5	982.5	982.5	1	NaN	172.704	41	1.00000	
ILMN_100561	40.6	40.6	40.6	1	NaN	8.148	44	0.64629	39.9	39.9	39.9	1	NaN	8.429	44	0.68996	44.3	44.3	44.3	1	NaN	9.689	32	0.85371	42.0	42.0	42.0	1	NaN	15.159	42	0.69723	40.9	40.9	40.9	1	NaN	12.331	40	0.67904	42.0	42.0	42.0	1	NaN	11.779	38	0.80859	
ILMN_100564	54.2	54.2	54.2	1	NaN	14.756	34	0.97089	56.4	56.4	56.4	1	NaN	14.457	28	0.97380	58.5	58.5	58.5	1	NaN	19.193	49	0.98763	58.2	58.2	58.2	1	NaN	18.948	45	0.97889	54.9	54.9	54.9	1	NaN	16.316	36	0.94541	52.3	52.3	52.3	1	NaN	13.502	51	0.98181	
ILMN_100565	41.1	41.1	41.1	1	NaN	7.440	29	0.66739	41.7	41.7	41.7	1	NaN	12.386	36	0.75910	46.5	46.5	46.5	1	NaN	12.906	49	0.91194	47.4	47.4	47.4	1	NaN	13.699	48	0.84643	37.3	37.3	37.3	1	NaN	12.630	33	0.47598	41.4	41.4	41.4	1	NaN	8.178	46	0.78020	
ILMN_100566	69.1	69.1	69.1	1	NaN	18.340	46	0.98908	63.4	63.4	63.4	1	NaN	22.206	51	0.98763	59.9	59.9	59.9	1	NaN	16.973	39	0.98763	70.2	70.2	70.2	1	NaN	18.472	36	0.98908	74.9	74.9	74.9	1	NaN	13.898	47	0.98981	60.2	60.2	60.2	1	NaN	16.522	41	0.98836	
ILMN_100567	37.1	37.1	37.1	1	NaN	10.899	27	0.41412	29.6	29.6	29.6	1	NaN	8.996	35	0.03785	34.1	34.1	34.1	1	NaN	7.878	37	0.18705	32.3	32.3	32.3	1	NaN	10.494	28	0.07424	32.5	32.5	32.5	1	NaN	9.365	26	0.12082	30.9	30.9	30.9	1	NaN	7.129	36	0.06259	
ILMN_100569	35.5	35.5	35.5	1	NaN	10.518	35	0.28239	33.9	33.9	33.9	1	NaN	9.517	33	0.27656	34.7	34.7	34.7	1	NaN	10.714	45	0.23508	32.2	32.2	32.2	1	NaN	7.323	33	0.06987	32.6	32.6	32.6	1	NaN	7.975	31	0.12300	34.2	34.2	34.2	1	NaN	9.605	35	0.26419	
ILMN_10057	573.2	573.2	573.2	1	NaN	94.656	41	1.00000	430.5	430.5	430.5	1	NaN	70.010	32	1.00000	346.6	346.6	346.6	1	NaN	65.175	45	1.00000	402.3	402.3	402.3	1	NaN	73.965	37	1.00000	396.5	396.5	396.5	1	NaN	67.576	34	1.00000	296.8	296.8	296.8	1	NaN	54.703	40	1.00000	
ILMN_100573	38.2	38.2	38.2	1	NaN	7.505	25	0.49927	39.1	39.1	39.1	1	NaN	10.610	30	0.66157	41.6	41.6	41.6	1	NaN	15.709	37	0.76419	41.6	41.6	41.6	1	NaN	12.361	37	0.67904	38.8	38.8	38.8	1	NaN	11.703	47	0.57933	39.1	39.1	39.1	1	NaN	10.346	26	0.65866	
ILMN_100579	32.5	32.5	32.5	1	NaN	10.725	38	0.07569	37.3	37.3	37.3	1	NaN	10.496	40	0.56114	39.0	39.0	39.0	1	NaN	11.789	49	0.59753	37.4	37.4	37.4	1	NaN	12.441	31	0.39010	34.7	34.7	34.7	1	NaN	6.951	32	0.25910	34.6	34.6	34.6	1	NaN	11.090	43	0.29549	
ILMN_100588	49.0	49.0	49.0	1	NaN	11.635	33	0.92358	53.0	53.0	53.0	1	NaN	15.953	33	0.94978	43.5	43.5	43.5	1	NaN	9.542	39	0.82460	55.1	55.1	55.1	1	NaN	13.981	53	0.95924	54.1	54.1	54.1	1	NaN	15.926	50	0.93814	47.1	47.1	47.1	1	NaN	11.274	43	0.93450	
ILMN_10059	626.4	626.4	626.4	1	NaN	99.545	34	1.00000	511.2	511.2	511.2	1	NaN	73.866	34	1.00000	391.5	391.5	391.5	1	NaN	96.835	46	1.00000	557.2	557.2	557.2	1	NaN	122.323	56	1.00000	537.4	537.4	537.4	1	NaN	77.069	39	1.00000	385.1	385.1	385.1	1	NaN	89.263	44	1.00000	
ILMN_100592	36.0	36.0	36.0	1	NaN	11.851	44	0.32751	33.4	33.4	33.4	1	NaN	9.734	41	0.23872	37.7	37.7	37.7	1	NaN	13.189	47	0.50728	37.4	37.4	37.4	1	NaN	11.730	39	0.39592	32.8	32.8	32.8	1	NaN	9.799	47	0.13610	33.6	33.6	33.6	1	NaN	11.404	39	0.21689	
ILMN_100599	47.1	47.1	47.1	1	NaN	13.021	41	0.88792	44.6	44.6	44.6	1	NaN	11.378	37	0.83188	45.2	45.2	45.2	1	NaN	11.882	48	0.88210	50.7	50.7	50.7	1	NaN	10.666	40	0.90830	45.9	45.9	45.9	1	NaN	10.303	47	0.82460	44.7	44.7	44.7	1	NaN	9.359	35	0.88719	
ILMN_1006	131.5	131.5	131.5	1	NaN	25.062	44	0.99998	124.1	124.1	124.1	1	NaN	36.827	42	0.99998	91.7	91.7	91.7	1	NaN	21.686	40	0.99998	127.9	127.9	127.9	1	NaN	33.368	39	0.99998	130.9	130.9	130.9	1	NaN	36.546	48	0.99998	83.9	83.9	83.9	1	NaN	21.561	43	0.99997	
ILMN_100603	34.2	34.2	34.2	1	NaN	12.825	42	0.18413	31.4	31.4	31.4	1	NaN	12.547	45	0.10116	34.7	34.7	34.7	1	NaN	8.771	36	0.22707	35.8	35.8	35.8	1	NaN	8.409	44	0.28020	34.7	34.7	34.7	1	NaN	8.646	22	0.25910	37.4	37.4	37.4	1	NaN	11.577	33	0.52693	
ILMN_100605	44.4	44.4	44.4	1	NaN	23.209	32	0.81223	40.6	40.6	40.6	1	NaN	12.750	36	0.71834	39.9	39.9	39.9	1	NaN	9.095	37	0.66012	39.6	39.6	39.6	1	NaN	11.090	39	0.56332	41.8	41.8	41.8	1	NaN	11.470	52	0.71834	35.7	35.7	35.7	1	NaN	10.027	32	0.39083	
ILMN_100612	44.2	44.2	44.2	1	NaN	15.248	31	0.80932	39.5	39.5	39.5	1	NaN	8.894	23	0.67322	38.7	38.7	38.7	1	NaN	9.800	34	0.58006	38.2	38.2	38.2	1	NaN	10.774	33	0.46798	37.2	37.2	37.2	1	NaN	8.888	29	0.46579	36.4	36.4	36.4	1	NaN	10.317	20	0.44469	
ILMN_10062	378.3	378.3	378.3	1	NaN	56.056	43	1.00000	334.4	334.4	334.4	1	NaN	64.285	41	1.00000	253.6	253.6	253.6	1	NaN	52.965	41	1.00000	348.0	348.0	348.0	1	NaN	75.714	47	1.00000	308.9	308.9	308.9	1	NaN	48.582	52	1.00000	253.9	253.9	253.9	1	NaN	55.942	47	1.00000	
ILMN_100621	44.2	44.2	44.2	1	NaN	13.713	41	0.80640	41.2	41.2	41.2	1	NaN	13.938	43	0.74454	44.3	44.3	44.3	1	NaN	13.027	45	0.85444	47.6	47.6	47.6	1	NaN	13.843	31	0.85007	43.4	43.4	43.4	1	NaN	10.195	30	0.76929	41.4	41.4	41.4	1	NaN	10.313	37	0.78020	
ILMN_100629	33.5	33.5	33.5	1	NaN	9.963	46	0.13028	37.4	37.4	37.4	1	NaN	11.690	48	0.56550	36.0	36.0	36.0	1	NaN	13.026	28	0.34862	34.5	34.5	34.5	1	NaN	12.301	35	0.18195	36.0	36.0	36.0	1	NaN	9.757	44	0.36536	37.0	37.0	37.0	1	NaN	8.177	38	0.49563	
ILMN_10063	114.8	114.8	114.8	1	NaN	29.868	28	0.99709	80.8	80.8	80.8	1	NaN	25.707	42	0.99127	79.7	79.7	79.7	1	NaN	27.102	43	0.99563	85.1	85.1	85.1	1	NaN	25.676	37	0.99199	79.4	79.4	79.4	1	NaN	19.801	41	0.99054	62.1	62.1	62.1	1	NaN	21.437	44	0.98908	
ILMN_100634	32.8	32.8	32.8	1	NaN	10.617	48	0.08515	29.6	29.6	29.6	1	NaN	10.110	37	0.03857	34.4	34.4	34.4	1	NaN	8.266	37	0.20961	37.6	37.6	37.6	1	NaN	13.130	39	0.41266	31.4	31.4	31.4	1	NaN	7.872	42	0.06405	35.2	35.2	35.2	1	NaN	7.536	34	0.34061	
ILMN_100635	40.0	40.0	40.0	1	NaN	11.445	24	0.61790	40.7	40.7	40.7	1	NaN	12.141	44	0.72562	42.7	42.7	42.7	1	NaN	13.230	43	0.80349	47.2	47.2	47.2	1	NaN	12.697	35	0.83988	43.6	43.6	43.6	1	NaN	14.184	39	0.77220	39.4	39.4	39.4	1	NaN	11.575	31	0.67394	
ILMN_100643	39.9	39.9	39.9	1	NaN	11.621	39	0.61063	38.8	38.8	38.8	1	NaN	15.090	34	0.64774	34.9	34.9	34.9	1	NaN	9.692	50	0.25036	37.6	37.6	37.6	1	NaN	10.501	30	0.41194	35.8	35.8	35.8	1	NaN	8.602	42	0.34643	37.1	37.1	37.1	1	NaN	9.826	44	0.50000	
ILMN_100648	55.6	55.6	55.6	1	NaN	16.294	38	0.97817	54.4	54.4	54.4	1	NaN	11.510	37	0.96215	53.3	53.3	53.3	1	NaN	13.766	33	0.98035	56.6	56.6	56.6	1	NaN	19.344	44	0.96943	53.3	53.3	53.3	1	NaN	15.050	38	0.93523	48.3	48.3	48.3	1	NaN	13.843	38	0.95342	
ILMN_100652	49.7	49.7	49.7	1	NaN	11.892	44	0.93523	48.4	48.4	48.4	1	NaN	14.082	34	0.90175	43.6	43.6	43.6	1	NaN	9.456	34	0.82969	54.3	54.3	54.3	1	NaN	19.601	30	0.95269	53.8	53.8	53.8	1	NaN	12.394	39	0.93668	45.9	45.9	45.9	1	NaN	11.362	47	0.91558	
ILMN_10066	117.3	117.3	117.3	1	NaN	31.279	39	0.99709	100.5	100.5	100.5	1	NaN	22.463	40	0.99636	79.4	79.4	79.4	1	NaN	25.963	47	0.99563	121.9	121.9	121.9	1	NaN	30.072	35	0.99709	109.6	109.6	109.6	1	NaN	24.262	42	0.99709	78.9	78.9	78.9	1	NaN	23.205	37	0.99563	
ILMN_100660	47.0	47.0	47.0	1	NaN	8.246	25	0.88646	38.0	38.0	38.0	1	NaN	9.431	50	0.59316	44.5	44.5	44.5	1	NaN	13.123	37	0.85953	38.2	38.2	38.2	1	NaN	11.749	30	0.47234	42.4	42.4	42.4	1	NaN	13.579	39	0.74017	39.1	39.1	39.1	1	NaN	6.469	26	0.65575	
ILMN_100668	33.3	33.3	33.3	1	NaN	9.954	45	0.12227	39.9	39.9	39.9	1	NaN	16.368	49	0.68850	38.9	38.9	38.9	1	NaN	9.652	44	0.59170	39.0	39.0	39.0	1	NaN	14.280	36	0.51965	40.5	40.5	40.5	1	NaN	12.206	40	0.66376	38.3	38.3	38.3	1	NaN	12.151	44	0.60553	
ILMN_10067	497.8	497.8	497.8	1	NaN	54.237	28	1.00000	455.7	455.7	455.7	1	NaN	94.476	37	1.00000	326.4	326.4	326.4	1	NaN	52.797	42	1.00000	312.1	312.1	312.1	1	NaN	107.433	38	1.00000	275.0	275.0	275.0	1	NaN	45.061	34	1.00000	196.4	196.4	196.4	1	NaN	37.037	52	1.00000	
ILMN_100673	47.0	47.0	47.0	1	NaN	11.731	37	0.88574	47.6	47.6	47.6	1	NaN	12.787	41	0.88137	44.0	44.0	44.0	1	NaN	11.167	36	0.84279	50.1	50.1	50.1	1	NaN	14.179	52	0.90102	44.5	44.5	44.5	1	NaN	16.297	38	0.79622	42.0	42.0	42.0	1	NaN	10.578	43	0.80640	
ILMN_100693	38.4	38.4	38.4	1	NaN	12.146	45	0.51019	43.6	43.6	43.6	1	NaN	15.030	36	0.80422	43.4	43.4	43.4	1	NaN	11.037	38	0.82169	45.8	45.8	45.8	1	NaN	12.584	45	0.80495	47.1	47.1	47.1	1	NaN	16.529	34	0.85007	34.7	34.7	34.7	1	NaN	9.951	37	0.29694	
ILMN_1007	39.1	39.1	39.1	1	NaN	12.826	34	0.56696	34.4	34.4	34.4	1	NaN	9.449	44	0.32387	37.8	37.8	37.8	1	NaN	11.968	46	0.51383	37.3	37.3	37.3	1	NaN	12.223	42	0.38792	36.4	36.4	36.4	1	NaN	14.011	47	0.40247	36.2	36.2	36.2	1	NaN	10.762	30	0.42940	
ILMN_10070	450.5	450.5	450.5	1	NaN	92.323	45	1.00000	372.2	372.2	372.2	1	NaN	99.722	55	1.00000	258.4	258.4	258.4	1	NaN	70.586	42	1.00000	272.2	272.2	272.2	1	NaN	111.165	46	1.00000	351.8	351.8	351.8	1	NaN	79.672	48	1.00000	227.4	227.4	227.4	1	NaN	48.572	33	1.00000	
ILMN_100702	36.9	36.9	36.9	1	NaN	12.464	35	0.39374	30.9	30.9	30.9	1	NaN	12.344	36	0.07715	37.3	37.3	37.3	1	NaN	9.414	32	0.47016	36.3	36.3	36.3	1	NaN	7.615	28	0.31514	32.2	32.2	32.2	1	NaN	8.939	40	0.09461	32.9	32.9	32.9	1	NaN	11.885	37	0.16303	
ILMN_100705	41.4	41.4	41.4	1	NaN	10.246	41	0.68559	38.2	38.2	38.2	1	NaN	8.303	33	0.60699	36.4	36.4	36.4	1	NaN	14.121	46	0.39738	46.2	46.2	46.2	1	NaN	10.910	39	0.81732	41.8	41.8	41.8	1	NaN	13.035	43	0.71834	39.9	39.9	39.9	1	NaN	10.448	40	0.70306	
ILMN_100711	39.0	39.0	39.0	1	NaN	12.683	45	0.55968	37.1	37.1	37.1	1	NaN	11.357	52	0.54440	37.4	37.4	37.4	1	NaN	10.629	33	0.47817	39.4	39.4	39.4	1	NaN	13.032	44	0.55167	36.5	36.5	36.5	1	NaN	10.467	33	0.40902	34.6	34.6	34.6	1	NaN	10.079	38	0.29694	
ILMN_100714	41.8	41.8	41.8	1	NaN	10.368	47	0.70961	45.4	45.4	45.4	1	NaN	13.437	43	0.84862	39.0	39.0	39.0	1	NaN	16.685	33	0.59389	46.5	46.5	46.5	1	NaN	9.995	48	0.82969	47.3	47.3	47.3	1	NaN	13.052	48	0.85153	45.6	45.6	45.6	1	NaN	11.850	43	0.91194	
ILMN_100716	38.6	38.6	38.6	1	NaN	11.496	27	0.53202	31.6	31.6	31.6	1	NaN	11.394	35	0.10771	35.8	35.8	35.8	1	NaN	9.324	47	0.32969	37.2	37.2	37.2	1	NaN	10.572	34	0.38064	35.3	35.3	35.3	1	NaN	13.088	31	0.31441	36.5	36.5	36.5	1	NaN	10.340	31	0.44833	
ILMN_100718	36.6	36.6	36.6	1	NaN	13.217	39	0.37045	34.4	34.4	34.4	1	NaN	8.284	39	0.32314	32.1	32.1	32.1	1	NaN	8.669	36	0.07205	32.5	32.5	32.5	1	NaN	7.978	33	0.08224	36.7	36.7	36.7	1	NaN	11.824	36	0.42504	36.7	36.7	36.7	1	NaN	12.268	39	0.46725	
ILMN_10072	40.7	40.7	40.7	1	NaN	11.926	46	0.65357	39.5	39.5	39.5	1	NaN	11.400	45	0.66958	39.3	39.3	39.3	1	NaN	10.540	42	0.62518	39.6	39.6	39.6	1	NaN	11.820	48	0.56696	43.9	43.9	43.9	1	NaN	14.098	41	0.77875	37.6	37.6	37.6	1	NaN	9.131	41	0.54294	
ILMN_100722	35.1	35.1	35.1	1	NaN	7.938	39	0.25328	32.8	32.8	32.8	1	NaN	9.436	42	0.19578	39.9	39.9	39.9	1	NaN	15.464	47	0.66084	34.6	34.6	34.6	1	NaN	10.263	46	0.18996	33.5	33.5	33.5	1	NaN	11.536	43	0.18049	33.0	33.0	33.0	1	NaN	8.613	44	0.17031	
ILMN_100725	41.3	41.3	41.3	1	NaN	11.068	39	0.68413	35.9	35.9	35.9	1	NaN	9.250	51	0.45197	34.8	34.8	34.8	1	NaN	11.178	47	0.23799	37.2	37.2	37.2	1	NaN	14.591	43	0.37846	38.2	38.2	38.2	1	NaN	10.377	21	0.54440	37.6	37.6	37.6	1	NaN	9.044	34	0.54440	
ILMN_100727	47.6	47.6	47.6	1	NaN	14.077	32	0.90102	42.4	42.4	42.4	1	NaN	12.516	37	0.77875	41.7	41.7	41.7	1	NaN	11.013	30	0.76492	45.0	45.0	45.0	1	NaN	14.893	41	0.79185	46.6	46.6	46.6	1	NaN	15.114	27	0.84134	39.3	39.3	39.3	1	NaN	9.440	37	0.66812	
ILMN_100729	31.2	31.2	31.2	1	NaN	7.248	47	0.03566	30.0	30.0	30.0	1	NaN	9.876	49	0.04731	34.4	34.4	34.4	1	NaN	11.316	52	0.20961	29.4	29.4	29.4	1	NaN	7.559	42	0.01019	32.6	32.6	32.6	1	NaN	10.808	34	0.12518	32.3	32.3	32.3	1	NaN	10.970	36	0.12591	
ILMN_10073	549.2	549.2	549.2	1	NaN	131.613	41	0.97664	418.0	418.0	418.0	1	NaN	81.367	44	0.90370	314.2	314.2	314.2	1	NaN	68.639	43	0.96413	627.4	627.4	627.4	1	NaN	176.136	44	0.89488	624.7	624.7	624.7	1	NaN	124.406	50	0.94849	434.5	434.5	434.5	1	NaN	117.087	51	0.94150	
ILMN_100732	47.4	47.4	47.4	1	NaN	10.447	34	0.89592	44.6	44.6	44.6	1	NaN	12.211	30	0.83261	49.1	49.1	49.1	1	NaN	14.126	37	0.95633	51.0	51.0	51.0	1	NaN	15.997	40	0.91266	47.2	47.2	47.2	1	NaN	11.036	53	0.85153	44.3	44.3	44.3	1	NaN	11.994	38	0.87627	
ILMN_100738	37.8	37.8	37.8	1	NaN	13.196	52	0.47307	33.8	33.8	33.8	1	NaN	11.845	55	0.26929	37.0	37.0	37.0	1	NaN	10.207	29	0.44396	39.6	39.6	39.6	1	NaN	14.011	29	0.56332	37.1	37.1	37.1	1	NaN	11.824	48	0.45852	33.5	33.5	33.5	1	NaN	8.858	46	0.21106	
ILMN_100739	49.7	49.7	49.7	1	NaN	13.785	44	0.93668	57.9	57.9	57.9	1	NaN	15.376	35	0.98181	48.7	48.7	48.7	1	NaN	18.976	40	0.95488	51.9	51.9	51.9	1	NaN	13.824	41	0.92649	54.9	54.9	54.9	1	NaN	16.776	43	0.94469	47.8	47.8	47.8	1	NaN	11.876	51	0.94469	
ILMN_10074	42.6	42.6	42.6	1	NaN	10.710	36	0.74309	42.1	42.1	42.1	1	NaN	10.916	33	0.77147	43.3	43.3	43.3	1	NaN	8.172	30	0.82023	43.2	43.2	43.2	1	NaN	16.154	43	0.74017	43.1	43.1	43.1	1	NaN	13.824	39	0.75691	37.8	37.8	37.8	1	NaN	9.953	48	0.55677	
ILMN_100748	33.7	33.7	33.7	1	NaN	8.618	38	0.15066	29.7	29.7	29.7	1	NaN	10.257	45	0.04148	32.4	32.4	32.4	1	NaN	8.069	26	0.09316	36.2	36.2	36.2	1	NaN	9.218	45	0.31077	33.6	33.6	33.6	1	NaN	7.265	44	0.18268	32.2	32.2	32.2	1	NaN	10.912	53	0.11790	
ILMN_100749	41.1	41.1	41.1	1	NaN	12.462	27	0.66885	32.6	32.6	32.6	1	NaN	10.923	38	0.17103	33.6	33.6	33.6	1	NaN	8.281	47	0.16012	35.9	35.9	35.9	1	NaN	12.258	38	0.29112	32.5	32.5	32.5	1	NaN	8.563	37	0.11936	35.1	35.1	35.1	1	NaN	11.303	33	0.33770	
ILMN_10075	40.1	40.1	40.1	1	NaN	12.260	46	0.62009	36.8	36.8	36.8	1	NaN	12.322	57	0.52038	36.8	36.8	36.8	1	NaN	8.843	35	0.43159	37.5	37.5	37.5	1	NaN	8.731	52	0.40320	35.8	35.8	35.8	1	NaN	9.802	52	0.34643	37.4	37.4	37.4	1	NaN	10.801	59	0.52329	
ILMN_100753	34.3	34.3	34.3	1	NaN	9.420	27	0.18705	35.8	35.8	35.8	1	NaN	8.961	40	0.44541	34.0	34.0	34.0	1	NaN	7.154	27	0.18486	35.3	35.3	35.3	1	NaN	9.158	24	0.23654	32.3	32.3	32.3	1	NaN	10.720	42	0.10335	32.3	32.3	32.3	1	NaN	7.712	28	0.12227	
ILMN_100755	34.4	34.4	34.4	1	NaN	9.844	48	0.19578	30.1	30.1	30.1	1	NaN	8.407	41	0.05095	31.7	31.7	31.7	1	NaN	11.172	45	0.05750	33.1	33.1	33.1	1	NaN	11.623	38	0.10408	33.2	33.2	33.2	1	NaN	8.773	39	0.15575	30.7	30.7	30.7	1	NaN	7.267	41	0.05822	
ILMN_100756	45.2	45.2	45.2	1	NaN	11.089	50	0.83916	39.8	39.8	39.8	1	NaN	11.577	40	0.68559	43.3	43.3	43.3	1	NaN	7.804	25	0.82023	44.3	44.3	44.3	1	NaN	11.158	41	0.77511	43.1	43.1	43.1	1	NaN	10.690	29	0.76201	43.0	43.0	43.0	1	NaN	10.406	28	0.84061	
ILMN_100757	35.2	35.2	35.2	1	NaN	11.049	41	0.26346	33.2	33.2	33.2	1	NaN	8.691	42	0.21325	31.1	31.1	31.1	1	NaN	8.314	45	0.04076	30.7	30.7	30.7	1	NaN	11.022	35	0.02984	35.4	35.4	35.4	1	NaN	11.191	44	0.31951	34.2	34.2	34.2	1	NaN	10.968	45	0.26929	
ILMN_10076	770.3	770.3	770.3	1	NaN	126.246	45	1.00000	753.6	753.6	753.6	1	NaN	125.996	53	1.00000	499.7	499.7	499.7	1	NaN	90.219	39	1.00000	688.6	688.6	688.6	1	NaN	134.950	36	1.00000	582.4	582.4	582.4	1	NaN	112.444	42	1.00000	388.4	388.4	388.4	1	NaN	56.185	35	1.00000	
ILMN_100762	29.2	29.2	29.2	1	NaN	15.615	45	0.00364	29.0	29.0	29.0	1	NaN	12.477	54	0.02329	32.8	32.8	32.8	1	NaN	12.319	38	0.11063	34.4	34.4	34.4	1	NaN	20.561	42	0.17904	31.2	31.2	31.2	1	NaN	9.450	39	0.05459	30.7	30.7	30.7	1	NaN	11.311	44	0.05750	
ILMN_100764	47.7	47.7	47.7	1	NaN	15.863	41	0.90539	45.5	45.5	45.5	1	NaN	13.772	36	0.85007	45.2	45.2	45.2	1	NaN	13.705	36	0.88137	50.5	50.5	50.5	1	NaN	14.542	38	0.90466	44.7	44.7	44.7	1	NaN	9.164	36	0.79913	46.2	46.2	46.2	1	NaN	12.021	34	0.91849	
ILMN_100766	165.1	165.1	165.1	1	NaN	31.486	30	0.99854	132.9	132.9	132.9	1	NaN	36.610	35	0.99709	99.8	99.8	99.8	1	NaN	14.869	31	0.99709	131.3	131.3	131.3	1	NaN	31.425	40	0.99709	108.2	108.2	108.2	1	NaN	29.496	36	0.99709	78.3	78.3	78.3	1	NaN	25.222	34	0.99563	
ILMN_100768	36.8	36.8	36.8	1	NaN	13.064	37	0.38355	35.9	35.9	35.9	1	NaN	7.440	30	0.45779	34.6	34.6	34.6	1	NaN	11.055	34	0.22125	31.9	31.9	31.9	1	NaN	7.542	33	0.05968	36.5	36.5	36.5	1	NaN	9.111	32	0.40902	32.0	32.0	32.0	1	NaN	8.211	33	0.11354	
ILMN_10077	465.1	465.1	465.1	1	NaN	99.493	40	1.00000	401.6	401.6	401.6	1	NaN	79.190	45	1.00000	274.4	274.4	274.4	1	NaN	54.414	40	1.00000	445.0	445.0	445.0	1	NaN	105.538	36	1.00000	383.7	383.7	383.7	1	NaN	64.541	47	1.00000	272.9	272.9	272.9	1	NaN	58.091	36	1.00000	
ILMN_100772	37.3	37.3	37.3	1	NaN	11.930	34	0.43377	33.0	33.0	33.0	1	NaN	10.214	28	0.20306	38.5	38.5	38.5	1	NaN	6.558	29	0.56769	39.0	39.0	39.0	1	NaN	9.521	32	0.51965	34.5	34.5	34.5	1	NaN	10.584	42	0.24964	36.1	36.1	36.1	1	NaN	12.002	37	0.41558	
ILMN_100778	33.6	33.6	33.6	1	NaN	11.756	24	0.14192	34.8	34.8	34.8	1	NaN	11.458	36	0.36099	31.2	31.2	31.2	1	NaN	7.950	34	0.04221	35.4	35.4	35.4	1	NaN	10.905	37	0.24818	33.1	33.1	33.1	1	NaN	11.694	32	0.14993	32.3	32.3	32.3	1	NaN	9.347	42	0.12082	
ILMN_10078	1930.8	1930.8	1930.8	1	NaN	199.935	47	1.00000	1649.8	1649.8	1649.8	1	NaN	294.849	43	1.00000	1196.6	1196.6	1196.6	1	NaN	266.256	37	1.00000	1616.4	1616.4	1616.4	1	NaN	257.491	31	1.00000	1645.1	1645.1	1645.1	1	NaN	235.593	33	1.00000	1011.9	1011.9	1011.9	1	NaN	172.720	42	1.00000	
ILMN_100783	164.3	164.3	164.3	1	NaN	49.202	37	0.99854	98.9	98.9	98.9	1	NaN	23.909	52	0.99563	87.6	87.6	87.6	1	NaN	24.582	56	0.99709	102.7	102.7	102.7	1	NaN	22.604	41	0.99636	125.7	125.7	125.7	1	NaN	40.414	42	0.99709	89.7	89.7	89.7	1	NaN	23.989	43	0.99709	
ILMN_100784	63.0	63.0	63.0	1	NaN	19.831	34	0.98836	59.1	59.1	59.1	1	NaN	23.026	39	0.98326	55.9	55.9	55.9	1	NaN	15.185	39	0.98472	62.0	62.0	62.0	1	NaN	15.496	33	0.98399	64.9	64.9	64.9	1	NaN	20.695	31	0.98472	54.5	54.5	54.5	1	NaN	13.648	33	0.98544	
ILMN_100795	36.5	36.5	36.5	1	NaN	12.834	39	0.36172	30.3	30.3	30.3	1	NaN	9.476	38	0.06186	33.2	33.2	33.2	1	NaN	8.580	44	0.13610	34.3	34.3	34.3	1	NaN	9.982	44	0.17394	29.4	29.4	29.4	1	NaN	8.858	44	0.01747	30.9	30.9	30.9	1	NaN	8.532	46	0.06259	
ILMN_10080	56.6	56.6	56.6	1	NaN	11.767	39	0.98253	60.7	60.7	60.7	1	NaN	16.254	56	0.98544	52.0	52.0	52.0	1	NaN	14.660	46	0.97598	58.4	58.4	58.4	1	NaN	15.223	46	0.97889	61.6	61.6	61.6	1	NaN	12.696	41	0.98108	53.0	53.0	53.0	1	NaN	12.487	49	0.98326	
ILMN_100800	34.6	34.6	34.6	1	NaN	12.316	46	0.21106	36.7	36.7	36.7	1	NaN	14.451	41	0.51310	36.8	36.8	36.8	1	NaN	13.111	44	0.42358	35.7	35.7	35.7	1	NaN	10.762	52	0.27293	33.8	33.8	33.8	1	NaN	9.431	35	0.19796	34.5	34.5	34.5	1	NaN	10.486	39	0.28530	
ILMN_100802	33.3	33.3	33.3	1	NaN	10.022	42	0.12518	33.9	33.9	33.9	1	NaN	14.253	39	0.27656	31.9	31.9	31.9	1	NaN	9.294	35	0.06259	32.0	32.0	32.0	1	NaN	10.118	37	0.06259	30.5	30.5	30.5	1	NaN	8.027	41	0.03857	29.1	29.1	29.1	1	NaN	6.557	31	0.01747	
ILMN_100804	59.7	59.7	59.7	1	NaN	18.020	36	0.98472	61.6	61.6	61.6	1	NaN	11.894	29	0.98763	56.6	56.6	56.6	1	NaN	14.101	35	0.98544	56.7	56.7	56.7	1	NaN	18.147	36	0.97089	57.9	57.9	57.9	1	NaN	16.930	29	0.96870	55.3	55.3	55.3	1	NaN	15.129	31	0.98690	
ILMN_100805	48.1	48.1	48.1	1	NaN	14.375	31	0.91266	44.2	44.2	44.2	1	NaN	15.336	41	0.82824	43.3	43.3	43.3	1	NaN	11.231	35	0.82023	52.7	52.7	52.7	1	NaN	12.142	25	0.93668	52.4	52.4	52.4	1	NaN	12.491	42	0.92576	46.2	46.2	46.2	1	NaN	12.941	40	0.91994	
ILMN_100806	49.9	49.9	49.9	1	NaN	14.885	42	0.93741	40.3	40.3	40.3	1	NaN	15.648	43	0.70597	41.6	41.6	41.6	1	NaN	11.859	58	0.76419	43.2	43.2	43.2	1	NaN	14.337	42	0.74090	42.6	42.6	42.6	1	NaN	14.164	47	0.74381	40.2	40.2	40.2	1	NaN	11.497	44	0.72198	
ILMN_10081	32.4	32.4	32.4	1	NaN	9.196	37	0.07278	31.8	31.8	31.8	1	NaN	11.042	43	0.11936	33.1	33.1	33.1	1	NaN	5.307	46	0.12955	36.0	36.0	36.0	1	NaN	9.639	42	0.29330	36.1	36.1	36.1	1	NaN	9.300	40	0.38137	33.3	33.3	33.3	1	NaN	7.964	37	0.19287	
ILMN_100812	61.8	61.8	61.8	1	NaN	18.503	50	0.98763	63.5	63.5	63.5	1	NaN	19.153	42	0.98763	57.2	57.2	57.2	1	NaN	12.834	37	0.98617	64.2	64.2	64.2	1	NaN	14.549	35	0.98544	69.4	69.4	69.4	1	NaN	14.177	33	0.98908	58.6	58.6	58.6	1	NaN	11.238	42	0.98836	
ILMN_100813	52.8	52.8	52.8	1	NaN	13.846	50	0.96070	55.0	55.0	55.0	1	NaN	15.090	47	0.96870	49.9	49.9	49.9	1	NaN	14.477	37	0.96288	50.9	50.9	50.9	1	NaN	12.088	41	0.91121	57.6	57.6	57.6	1	NaN	17.260	34	0.96652	44.0	44.0	44.0	1	NaN	11.187	42	0.86972	
ILMN_100814	66.0	66.0	66.0	1	NaN	13.981	33	0.98908	49.9	49.9	49.9	1	NaN	12.112	36	0.91921	50.7	50.7	50.7	1	NaN	14.161	38	0.96870	56.5	56.5	56.5	1	NaN	11.536	43	0.96798	50.0	50.0	50.0	1	NaN	15.465	48	0.89811	44.2	44.2	44.2	1	NaN	16.269	44	0.87627	
ILMN_100815	49.2	49.2	49.2	1	NaN	14.442	37	0.92649	49.6	49.6	49.6	1	NaN	17.990	34	0.91776	45.8	45.8	45.8	1	NaN	13.874	50	0.90029	43.9	43.9	43.9	1	NaN	13.095	51	0.75910	43.1	43.1	43.1	1	NaN	12.954	42	0.75691	40.0	40.0	40.0	1	NaN	12.952	37	0.70742	
ILMN_100818	29.1	29.1	29.1	1	NaN	10.600	36	0.00364	28.2	28.2	28.2	1	NaN	9.622	31	0.01310	29.4	29.4	29.4	1	NaN	10.148	44	0.01237	29.4	29.4	29.4	1	NaN	11.218	42	0.01019	34.3	34.3	34.3	1	NaN	10.784	38	0.23726	31.5	31.5	31.5	1	NaN	8.763	37	0.08806	
ILMN_100819	46.9	46.9	46.9	1	NaN	16.411	34	0.88574	46.5	46.5	46.5	1	NaN	11.542	27	0.86681	43.0	43.0	43.0	1	NaN	13.778	33	0.81004	53.0	53.0	53.0	1	NaN	14.404	21	0.94032	48.4	48.4	48.4	1	NaN	13.413	40	0.87627	47.1	47.1	47.1	1	NaN	9.863	33	0.93450	
ILMN_10082	42.1	42.1	42.1	1	NaN	14.795	51	0.72198	35.0	35.0	35.0	1	NaN	15.524	39	0.37409	39.5	39.5	39.5	1	NaN	14.105	45	0.63610	37.8	37.8	37.8	1	NaN	14.710	46	0.43523	40.2	40.2	40.2	1	NaN	12.589	38	0.65138	43.1	43.1	43.1	1	NaN	14.268	44	0.84352	
ILMN_100820	36.6	36.6	36.6	1	NaN	12.477	39	0.37045	31.1	31.1	31.1	1	NaN	10.447	36	0.08588	33.5	33.5	33.5	1	NaN	9.752	29	0.15721	32.9	32.9	32.9	1	NaN	9.664	41	0.09753	33.3	33.3	33.3	1	NaN	11.279	48	0.16376	29.7	29.7	29.7	1	NaN	9.069	31	0.02911	
ILMN_100822	38.8	38.8	38.8	1	NaN	14.019	27	0.54294	44.8	44.8	44.8	1	NaN	10.980	35	0.84134	40.5	40.5	40.5	1	NaN	12.146	33	0.70306	42.5	42.5	42.5	1	NaN	14.985	46	0.71252	37.8	37.8	37.8	1	NaN	11.130	35	0.51456	38.9	38.9	38.9	1	NaN	10.937	34	0.64774	
ILMN_100823	40.2	40.2	40.2	1	NaN	14.339	33	0.62955	41.2	41.2	41.2	1	NaN	14.780	28	0.74454	43.1	43.1	43.1	1	NaN	10.850	40	0.81004	41.5	41.5	41.5	1	NaN	15.230	34	0.67394	38.4	38.4	38.4	1	NaN	11.965	25	0.55822	40.6	40.6	40.6	1	NaN	8.726	37	0.74527	
ILMN_100826	116.4	116.4	116.4	1	NaN	35.295	32	0.99709	109.8	109.8	109.8	1	NaN	33.561	42	0.99709	100.6	100.6	100.6	1	NaN	31.832	32	0.99709	117.0	117.0	117.0	1	NaN	44.931	39	0.99709	123.2	123.2	123.2	1	NaN	37.487	43	0.99709	100.8	100.8	100.8	1	NaN	35.784	39	0.99709	
ILMN_100828	37.1	37.1	37.1	1	NaN	9.776	32	0.40757	35.1	35.1	35.1	1	NaN	10.946	36	0.38865	35.7	35.7	35.7	1	NaN	12.471	30	0.32169	43.0	43.0	43.0	1	NaN	16.234	42	0.72853	33.2	33.2	33.2	1	NaN	8.511	46	0.15284	30.6	30.6	30.6	1	NaN	8.660	25	0.05459	
ILMN_100833	37.1	37.1	37.1	1	NaN	8.080	30	0.41339	33.8	33.8	33.8	1	NaN	5.964	30	0.27147	32.7	32.7	32.7	1	NaN	7.719	33	0.10699	31.4	31.4	31.4	1	NaN	10.666	31	0.04585	32.6	32.6	32.6	1	NaN	9.868	34	0.12300	37.8	37.8	37.8	1	NaN	11.841	43	0.56186	
ILMN_100834	39.5	39.5	39.5	1	NaN	10.175	34	0.59170	40.2	40.2	40.2	1	NaN	9.458	34	0.70451	41.2	41.2	41.2	1	NaN	12.183	52	0.74090	39.5	39.5	39.5	1	NaN	9.930	35	0.55167	40.2	40.2	40.2	1	NaN	11.139	38	0.65138	41.6	41.6	41.6	1	NaN	11.177	39	0.79112	
ILMN_100837	34.1	34.1	34.1	1	NaN	9.354	34	0.17467	35.4	35.4	35.4	1	NaN	10.727	41	0.40684	35.6	35.6	35.6	1	NaN	9.795	52	0.31150	37.0	37.0	37.0	1	NaN	11.480	40	0.36754	36.6	36.6	36.6	1	NaN	10.911	43	0.41994	35.5	35.5	35.5	1	NaN	10.410	50	0.36972	
ILMN_10084	35.2	35.2	35.2	1	NaN	14.076	43	0.25983	36.6	36.6	36.6	1	NaN	11.684	65	0.50873	37.5	37.5	37.5	1	NaN	12.000	39	0.48836	36.6	36.6	36.6	1	NaN	13.420	38	0.33552	37.5	37.5	37.5	1	NaN	9.789	46	0.49563	36.8	36.8	36.8	1	NaN	9.085	46	0.47016	
ILMN_100841	49.2	49.2	49.2	1	NaN	13.453	45	0.92649	51.2	51.2	51.2	1	NaN	12.334	37	0.92940	48.4	48.4	48.4	1	NaN	12.103	42	0.95124	53.0	53.0	53.0	1	NaN	15.468	39	0.94032	49.6	49.6	49.6	1	NaN	11.051	39	0.89301	48.2	48.2	48.2	1	NaN	12.240	38	0.95124	
ILMN_100843	38.6	38.6	38.6	1	NaN	17.287	36	0.53493	36.7	36.7	36.7	1	NaN	10.245	47	0.51310	39.2	39.2	39.2	1	NaN	11.667	42	0.61572	39.0	39.0	39.0	1	NaN	12.263	31	0.52329	34.2	34.2	34.2	1	NaN	10.167	40	0.22416	37.4	37.4	37.4	1	NaN	12.277	46	0.52475	
ILMN_100846	33.7	33.7	33.7	1	NaN	8.207	35	0.15211	35.1	35.1	35.1	1	NaN	10.364	46	0.37991	36.0	36.0	36.0	1	NaN	9.367	45	0.34789	36.0	36.0	36.0	1	NaN	10.564	44	0.29622	37.4	37.4	37.4	1	NaN	12.374	56	0.47889	39.6	39.6	39.6	1	NaN	11.954	47	0.68777	
ILMN_100847	484.9	484.9	484.9	1	NaN	93.400	35	1.00000	356.9	356.9	356.9	1	NaN	68.594	47	1.00000	282.9	282.9	282.9	1	NaN	51.878	53	1.00000	325.1	325.1	325.1	1	NaN	72.323	51	1.00000	301.3	301.3	301.3	1	NaN	66.490	44	1.00000	210.7	210.7	210.7	1	NaN	44.240	49	1.00000	
ILMN_10085	434.1	434.1	434.1	1	NaN	74.582	37	1.00000	301.3	301.3	301.3	1	NaN	60.318	39	1.00000	246.3	246.3	246.3	1	NaN	51.023	51	1.00000	378.0	378.0	378.0	1	NaN	83.185	52	1.00000	344.4	344.4	344.4	1	NaN	63.360	45	1.00000	255.9	255.9	255.9	1	NaN	59.918	53	1.00000	
ILMN_100851	33.5	33.5	33.5	1	NaN	10.061	40	0.13537	29.0	29.0	29.0	1	NaN	10.313	45	0.02329	33.7	33.7	33.7	1	NaN	10.498	33	0.16812	38.0	38.0	38.0	1	NaN	13.095	42	0.44833	30.4	30.4	30.4	1	NaN	9.830	34	0.03275	33.2	33.2	33.2	1	NaN	9.998	35	0.18923	
ILMN_100852	33.2	33.2	33.2	1	NaN	7.429	41	0.11499	31.6	31.6	31.6	1	NaN	10.155	42	0.10771	34.4	34.4	34.4	1	NaN	10.078	33	0.21397	31.8	31.8	31.8	1	NaN	10.952	42	0.05750	34.2	34.2	34.2	1	NaN	10.244	38	0.22707	33.5	33.5	33.5	1	NaN	8.750	43	0.20670	
ILMN_100854	46.4	46.4	46.4	1	NaN	13.227	48	0.87118	48.1	48.1	48.1	1	NaN	13.870	46	0.89374	47.7	47.7	47.7	1	NaN	16.882	45	0.93450	47.0	47.0	47.0	1	NaN	10.814	46	0.83843	49.8	49.8	49.8	1	NaN	14.238	43	0.89738	42.8	42.8	42.8	1	NaN	11.700	37	0.83115	
ILMN_100855	74.2	74.2	74.2	1	NaN	17.599	27	0.99054	79.0	79.0	79.0	1	NaN	20.596	43	0.99054	62.5	62.5	62.5	1	NaN	13.553	32	0.98908	69.9	69.9	69.9	1	NaN	14.514	36	0.98908	73.4	73.4	73.4	1	NaN	23.531	36	0.98981	53.4	53.4	53.4	1	NaN	12.712	38	0.98326	
ILMN_100861	36.8	36.8	36.8	1	NaN	8.835	41	0.38282	38.1	38.1	38.1	1	NaN	11.199	35	0.60262	34.8	34.8	34.8	1	NaN	14.653	52	0.24745	36.4	36.4	36.4	1	NaN	9.148	47	0.32678	39.5	39.5	39.5	1	NaN	12.159	43	0.61135	36.8	36.8	36.8	1	NaN	9.343	51	0.46943	
ILMN_100868	34.8	34.8	34.8	1	NaN	11.840	29	0.22926	33.6	33.6	33.6	1	NaN	9.436	37	0.25619	38.9	38.9	38.9	1	NaN	15.082	33	0.58879	38.1	38.1	38.1	1	NaN	8.763	34	0.45924	37.4	37.4	37.4	1	NaN	9.317	51	0.47817	34.2	34.2	34.2	1	NaN	11.135	35	0.26929	
ILMN_10087	957.3	957.3	957.3	1	NaN	170.869	45	1.00000	822.3	822.3	822.3	1	NaN	132.383	49	1.00000	529.6	529.6	529.6	1	NaN	97.633	39	1.00000	849.9	849.9	849.9	1	NaN	100.248	23	1.00000	819.1	819.1	819.1	1	NaN	133.804	40	1.00000	528.1	528.1	528.1	1	NaN	79.951	59	1.00000	
ILMN_100871	46.0	46.0	46.0	1	NaN	13.831	36	0.86390	44.6	44.6	44.6	1	NaN	12.112	38	0.83406	43.1	43.1	43.1	1	NaN	16.710	40	0.81077	52.4	52.4	52.4	1	NaN	15.387	36	0.93377	45.1	45.1	45.1	1	NaN	14.469	47	0.80786	44.0	44.0	44.0	1	NaN	12.171	46	0.86972	
ILMN_100873	38.6	38.6	38.6	1	NaN	10.746	44	0.53566	37.7	37.7	37.7	1	NaN	11.058	38	0.58443	39.3	39.3	39.3	1	NaN	11.124	47	0.62373	41.3	41.3	41.3	1	NaN	11.487	44	0.66157	40.9	40.9	40.9	1	NaN	11.682	45	0.67904	41.5	41.5	41.5	1	NaN	12.420	52	0.78603	
ILMN_100875	45.4	45.4	45.4	1	NaN	11.828	47	0.84643	45.8	45.8	45.8	1	NaN	14.602	50	0.85517	44.9	44.9	44.9	1	NaN	11.734	35	0.87191	49.5	49.5	49.5	1	NaN	20.330	29	0.89156	50.8	50.8	50.8	1	NaN	10.362	41	0.90393	44.6	44.6	44.6	1	NaN	13.672	39	0.88646	
ILMN_100879	35.7	35.7	35.7	1	NaN	11.877	33	0.29840	41.7	41.7	41.7	1	NaN	12.941	35	0.75910	36.1	36.1	36.1	1	NaN	11.852	45	0.36463	37.0	37.0	37.0	1	NaN	11.351	37	0.36972	34.3	34.3	34.3	1	NaN	8.672	34	0.23362	35.0	35.0	35.0	1	NaN	9.215	40	0.32096	
ILMN_10088	68.6	68.6	68.6	1	NaN	25.223	44	0.98908	53.3	53.3	53.3	1	NaN	15.820	41	0.95197	45.7	45.7	45.7	1	NaN	14.287	37	0.89884	74.5	74.5	74.5	1	NaN	11.300	30	0.98981	72.6	72.6	72.6	1	NaN	15.467	28	0.98981	54.4	54.4	54.4	1	NaN	12.706	46	0.98544	
ILMN_100880	32.3	32.3	32.3	1	NaN	10.584	46	0.06841	33.5	33.5	33.5	1	NaN	10.726	37	0.25036	36.7	36.7	36.7	1	NaN	9.111	45	0.41412	33.5	33.5	33.5	1	NaN	10.703	39	0.12809	34.1	34.1	34.1	1	NaN	8.806	42	0.21834	31.1	31.1	31.1	1	NaN	6.905	32	0.07278	
ILMN_100881	35.7	35.7	35.7	1	NaN	12.541	37	0.29258	38.7	38.7	38.7	1	NaN	10.237	44	0.63828	39.2	39.2	39.2	1	NaN	12.432	34	0.60917	41.5	41.5	41.5	1	NaN	10.137	35	0.67322	42.5	42.5	42.5	1	NaN	13.531	40	0.74236	36.9	36.9	36.9	1	NaN	8.803	46	0.47671	
ILMN_100882	55.4	55.4	55.4	1	NaN	16.231	40	0.97598	53.9	53.9	53.9	1	NaN	21.444	47	0.95633	45.3	45.3	45.3	1	NaN	11.233	39	0.88282	54.1	54.1	54.1	1	NaN	22.585	44	0.95197	56.1	56.1	56.1	1	NaN	16.595	54	0.95633	50.5	50.5	50.5	1	NaN	16.549	47	0.97016	
ILMN_100886	36.7	36.7	36.7	1	NaN	13.243	36	0.38064	38.7	38.7	38.7	1	NaN	11.890	42	0.64119	37.6	37.6	37.6	1	NaN	9.414	44	0.50073	43.2	43.2	43.2	1	NaN	13.522	42	0.73945	44.0	44.0	44.0	1	NaN	10.823	36	0.78166	38.1	38.1	38.1	1	NaN	8.612	42	0.59170	
ILMN_100887	35.9	35.9	35.9	1	NaN	9.306	49	0.31368	34.4	34.4	34.4	1	NaN	10.911	38	0.32387	33.9	33.9	33.9	1	NaN	9.470	49	0.17977	35.4	35.4	35.4	1	NaN	11.780	36	0.24454	34.0	34.0	34.0	1	NaN	8.278	47	0.21033	33.4	33.4	33.4	1	NaN	9.292	47	0.20233	
ILMN_100890	38.0	38.0	38.0	1	NaN	14.854	37	0.48690	30.5	30.5	30.5	1	NaN	8.579	26	0.06623	30.3	30.3	30.3	1	NaN	8.232	25	0.02838	36.9	36.9	36.9	1	NaN	10.810	40	0.36026	32.2	32.2	32.2	1	NaN	9.563	40	0.09607	33.8	33.8	33.8	1	NaN	9.962	51	0.23654	
ILMN_100891	44.1	44.1	44.1	1	NaN	11.195	40	0.80058	53.0	53.0	53.0	1	NaN	16.924	45	0.94978	45.3	45.3	45.3	1	NaN	10.124	38	0.88428	54.2	54.2	54.2	1	NaN	16.068	41	0.95269	56.0	56.0	56.0	1	NaN	13.672	37	0.95488	43.1	43.1	43.1	1	NaN	11.831	38	0.84425	
ILMN_100897	36.6	36.6	36.6	1	NaN	8.706	29	0.37409	29.2	29.2	29.2	1	NaN	8.868	56	0.02547	31.7	31.7	31.7	1	NaN	7.697	30	0.05895	35.6	35.6	35.6	1	NaN	13.850	37	0.26274	31.7	31.7	31.7	1	NaN	9.465	42	0.07569	32.1	32.1	32.1	1	NaN	10.231	52	0.11572	
ILMN_100898	32.5	32.5	32.5	1	NaN	8.120	34	0.07642	32.9	32.9	32.9	1	NaN	11.024	44	0.20015	28.7	28.7	28.7	1	NaN	7.981	47	0.00582	30.7	30.7	30.7	1	NaN	9.346	38	0.02984	31.9	31.9	31.9	1	NaN	11.347	40	0.08224	31.7	31.7	31.7	1	NaN	9.321	49	0.09534	
ILMN_1009	915.6	915.6	915.6	1	NaN	181.797	34	0.99994	848.8	848.8	848.8	1	NaN	192.476	50	0.99996	593.8	593.8	593.8	1	NaN	84.442	35	0.99995	775.3	775.3	775.3	1	NaN	175.025	34	0.99994	775.9	775.9	775.9	1	NaN	153.745	38	0.99995	563.1	563.1	563.1	1	NaN	131.568	50	0.99994	
ILMN_10090	52.2	52.2	52.2	1	NaN	13.379	31	0.99003	46.5	46.5	46.5	1	NaN	13.476	44	0.96510	46.7	46.7	46.7	1	NaN	14.775	43	0.98587	47.7	47.7	47.7	1	NaN	11.957	35	0.95328	46.3	46.3	46.3	1	NaN	11.382	47	0.94322	45.3	45.3	45.3	1	NaN	10.758	39	0.98237	
ILMN_100901	45.9	45.9	45.9	1	NaN	15.401	45	0.86245	47.2	47.2	47.2	1	NaN	13.285	51	0.87555	45.1	45.1	45.1	1	NaN	9.901	44	0.87627	47.3	47.3	47.3	1	NaN	15.952	50	0.84498	49.6	49.6	49.6	1	NaN	12.123	37	0.89301	50.6	50.6	50.6	1	NaN	19.176	36	0.97016	
ILMN_100904	41.3	41.3	41.3	1	NaN	15.252	40	0.68413	35.1	35.1	35.1	1	NaN	8.422	40	0.38574	39.3	39.3	39.3	1	NaN	12.822	39	0.62445	40.7	40.7	40.7	1	NaN	12.174	27	0.63537	38.6	38.6	38.6	1	NaN	11.045	38	0.56987	39.5	39.5	39.5	1	NaN	11.463	32	0.68049	
ILMN_100905	77.0	77.0	77.0	1	NaN	19.984	34	0.99054	72.0	72.0	72.0	1	NaN	19.020	40	0.98981	54.4	54.4	54.4	1	NaN	14.377	46	0.98035	73.3	73.3	73.3	1	NaN	21.270	39	0.98908	79.8	79.8	79.8	1	NaN	24.652	35	0.99054	56.6	56.6	56.6	1	NaN	13.248	38	0.98690	
ILMN_100908	142.3	142.3	142.3	1	NaN	36.769	32	0.99709	91.1	91.1	91.1	1	NaN	23.124	43	0.99345	79.0	79.0	79.0	1	NaN	24.484	36	0.99563	87.6	87.6	87.6	1	NaN	25.277	42	0.99199	86.8	86.8	86.8	1	NaN	24.979	45	0.99199	62.4	62.4	62.4	1	NaN	19.756	25	0.98908	
ILMN_10091	1103.9	1103.9	1103.9	1	NaN	185.097	47	1.00000	897.2	897.2	897.2	1	NaN	135.750	54	1.00000	562.9	562.9	562.9	1	NaN	107.573	55	1.00000	914.9	914.9	914.9	1	NaN	149.552	33	1.00000	903.7	903.7	903.7	1	NaN	138.833	40	1.00000	513.4	513.4	513.4	1	NaN	88.158	46	1.00000	
ILMN_100911	43.2	43.2	43.2	1	NaN	11.044	36	0.76710	46.2	46.2	46.2	1	NaN	14.575	30	0.86099	41.4	41.4	41.4	1	NaN	13.688	30	0.75473	44.7	44.7	44.7	1	NaN	13.067	30	0.78457	45.6	45.6	45.6	1	NaN	12.025	42	0.81805	41.5	41.5	41.5	1	NaN	13.707	41	0.78821	
ILMN_100916	52.8	52.8	52.8	1	NaN	13.601	42	0.96143	43.8	43.8	43.8	1	NaN	9.292	38	0.81368	41.1	41.1	41.1	1	NaN	8.942	38	0.73945	44.5	44.5	44.5	1	NaN	13.253	36	0.77875	45.2	45.2	45.2	1	NaN	13.776	39	0.80932	40.1	40.1	40.1	1	NaN	10.132	37	0.71325	
ILMN_10092	390.6	390.6	390.6	1	NaN	89.524	45	1.00000	264.4	264.4	264.4	1	NaN	53.793	47	1.00000	227.8	227.8	227.8	1	NaN	43.504	45	1.00000	309.1	309.1	309.1	1	NaN	68.892	56	1.00000	306.8	306.8	306.8	1	NaN	74.442	47	1.00000	222.0	222.0	222.0	1	NaN	48.159	45	1.00000	
ILMN_100921	139.5	139.5	139.5	1	NaN	30.181	41	0.99709	135.9	135.9	135.9	1	NaN	28.961	51	0.99709	118.2	118.2	118.2	1	NaN	29.227	42	0.99709	144.3	144.3	144.3	1	NaN	38.071	48	0.99709	146.3	146.3	146.3	1	NaN	32.602	45	0.99782	119.9	119.9	119.9	1	NaN	21.677	48	0.99854	
ILMN_100923	91.3	91.3	91.3	1	NaN	41.400	45	0.99418	84.2	84.2	84.2	1	NaN	20.029	38	0.99127	74.7	74.7	74.7	1	NaN	21.914	40	0.99272	80.4	80.4	80.4	1	NaN	19.552	42	0.99127	80.9	80.9	80.9	1	NaN	21.035	29	0.99054	61.6	61.6	61.6	1	NaN	12.832	28	0.98908	
ILMN_100924	43.5	43.5	43.5	1	NaN	10.796	49	0.78312	42.5	42.5	42.5	1	NaN	14.931	58	0.78020	46.4	46.4	46.4	1	NaN	11.545	40	0.91048	49.9	49.9	49.9	1	NaN	13.685	36	0.89665	50.8	50.8	50.8	1	NaN	13.474	49	0.90539	40.1	40.1	40.1	1	NaN	12.343	39	0.71761	
ILMN_100925	36.4	36.4	36.4	1	NaN	12.998	39	0.35953	39.5	39.5	39.5	1	NaN	13.344	41	0.66958	42.0	42.0	42.0	1	NaN	9.815	37	0.77511	40.3	40.3	40.3	1	NaN	10.487	30	0.61063	41.3	41.3	41.3	1	NaN	12.312	33	0.69651	39.7	39.7	39.7	1	NaN	10.318	40	0.69505	
ILMN_100926	38.8	38.8	38.8	1	NaN	11.190	25	0.54585	40.6	40.6	40.6	1	NaN	9.781	39	0.72125	37.9	37.9	37.9	1	NaN	8.619	46	0.51965	37.4	37.4	37.4	1	NaN	12.087	50	0.39738	37.8	37.8	37.8	1	NaN	12.594	43	0.51820	38.4	38.4	38.4	1	NaN	9.050	39	0.60844	
ILMN_10093	41.0	41.0	41.0	1	NaN	16.766	47	0.66230	37.6	37.6	37.6	1	NaN	10.783	43	0.57715	36.6	36.6	36.6	1	NaN	7.019	34	0.41194	39.7	39.7	39.7	1	NaN	12.983	56	0.57424	36.3	36.3	36.3	1	NaN	11.588	46	0.39374	40.7	40.7	40.7	1	NaN	10.608	52	0.74818	
ILMN_100930	31.8	31.8	31.8	1	NaN	5.601	31	0.05313	35.4	35.4	35.4	1	NaN	11.581	54	0.40539	37.4	37.4	37.4	1	NaN	11.179	50	0.48181	39.9	39.9	39.9	1	NaN	12.046	40	0.58370	33.7	33.7	33.7	1	NaN	6.774	43	0.19360	33.6	33.6	33.6	1	NaN	12.623	49	0.21689	
ILMN_100932	40.8	40.8	40.8	1	NaN	9.313	33	0.65429	34.9	34.9	34.9	1	NaN	12.157	41	0.37045	39.1	39.1	39.1	1	NaN	12.371	33	0.60480	35.6	35.6	35.6	1	NaN	12.491	19	0.25619	34.4	34.4	34.4	1	NaN	7.385	23	0.24600	38.9	38.9	38.9	1	NaN	11.459	25	0.64847	
ILMN_100938	52.5	52.5	52.5	1	NaN	18.571	41	0.95852	49.0	49.0	49.0	1	NaN	10.976	28	0.91194	52.9	52.9	52.9	1	NaN	13.154	39	0.97817	53.9	53.9	53.9	1	NaN	18.786	42	0.94833	53.2	53.2	53.2	1	NaN	10.993	31	0.93304	45.7	45.7	45.7	1	NaN	11.416	49	0.91194	
ILMN_100939	45.4	45.4	45.4	1	NaN	14.098	36	0.84425	47.0	47.0	47.0	1	NaN	13.119	47	0.87336	43.3	43.3	43.3	1	NaN	9.859	51	0.81805	47.6	47.6	47.6	1	NaN	8.720	31	0.84935	44.8	44.8	44.8	1	NaN	11.598	42	0.80204	39.3	39.3	39.3	1	NaN	10.158	35	0.67249	
ILMN_10094	137.1	137.1	137.1	1	NaN	41.271	46	0.99709	119.7	119.7	119.7	1	NaN	32.409	33	0.99709	103.0	103.0	103.0	1	NaN	19.044	34	0.99709	129.3	129.3	129.3	1	NaN	30.267	49	0.99709	127.3	127.3	127.3	1	NaN	36.520	52	0.99709	96.6	96.6	96.6	1	NaN	21.948	47	0.99709	
ILMN_10095	845.9	845.9	845.9	1	NaN	120.438	36	1.00000	691.0	691.0	691.0	1	NaN	125.698	32	1.00000	499.7	499.7	499.7	1	NaN	103.641	49	1.00000	584.6	584.6	584.6	1	NaN	117.292	42	1.00000	572.6	572.6	572.6	1	NaN	76.511	42	1.00000	315.7	315.7	315.7	1	NaN	60.966	54	1.00000	
ILMN_100956	43.3	43.3	43.3	1	NaN	12.539	44	0.77147	41.3	41.3	41.3	1	NaN	12.625	36	0.74600	39.6	39.6	39.6	1	NaN	11.258	58	0.63974	47.9	47.9	47.9	1	NaN	8.996	29	0.85371	44.8	44.8	44.8	1	NaN	11.670	51	0.80204	41.4	41.4	41.4	1	NaN	13.231	46	0.77948	
ILMN_100959	43.6	43.6	43.6	1	NaN	14.032	44	0.78312	43.2	43.2	43.2	1	NaN	12.905	39	0.79767	39.6	39.6	39.6	1	NaN	12.193	29	0.64047	42.0	42.0	42.0	1	NaN	13.281	46	0.69723	39.9	39.9	39.9	1	NaN	14.138	44	0.63755	38.7	38.7	38.7	1	NaN	12.360	43	0.63683	
ILMN_10096	83.0	83.0	83.0	1	NaN	20.780	48	0.99272	77.6	77.6	77.6	1	NaN	20.932	41	0.98981	71.4	71.4	71.4	1	NaN	19.277	42	0.99127	93.6	93.6	93.6	1	NaN	21.333	47	0.99418	92.1	92.1	92.1	1	NaN	23.541	47	0.99491	77.5	77.5	77.5	1	NaN	20.136	59	0.99563	
ILMN_100968	37.6	37.6	37.6	1	NaN	8.754	49	0.45342	39.2	39.2	39.2	1	NaN	11.615	35	0.66812	36.4	36.4	36.4	1	NaN	8.941	47	0.39156	38.3	38.3	38.3	1	NaN	10.586	37	0.47889	37.7	37.7	37.7	1	NaN	9.100	33	0.50728	37.1	37.1	37.1	1	NaN	8.411	46	0.50218	
ILMN_10097	65.8	65.8	65.8	1	NaN	19.129	50	0.98908	61.6	61.6	61.6	1	NaN	22.364	44	0.98763	46.8	46.8	46.8	1	NaN	13.019	36	0.91776	46.2	46.2	46.2	1	NaN	21.148	50	0.81805	42.9	42.9	42.9	1	NaN	12.727	45	0.75328	37.2	37.2	37.2	1	NaN	8.125	29	0.51164	
ILMN_100971	53.5	53.5	53.5	1	NaN	12.248	50	0.96725	58.3	58.3	58.3	1	NaN	19.387	30	0.98253	48.8	48.8	48.8	1	NaN	12.693	39	0.95488	60.6	60.6	60.6	1	NaN	14.887	43	0.98326	57.5	57.5	57.5	1	NaN	20.212	52	0.96652	49.3	49.3	49.3	1	NaN	11.598	52	0.96288	
ILMN_100972	47.9	47.9	47.9	1	NaN	14.408	21	0.90902	46.4	46.4	46.4	1	NaN	14.166	32	0.86536	45.0	45.0	45.0	1	NaN	14.165	34	0.87336	46.4	46.4	46.4	1	NaN	9.154	22	0.82533	45.6	45.6	45.6	1	NaN	10.224	29	0.81805	48.7	48.7	48.7	1	NaN	11.328	29	0.95560	
ILMN_100980	35.6	35.6	35.6	1	NaN	8.829	57	0.28239	35.3	35.3	35.3	1	NaN	11.461	42	0.40029	34.1	34.1	34.1	1	NaN	9.568	36	0.18486	33.2	33.2	33.2	1	NaN	7.690	47	0.10771	38.2	38.2	38.2	1	NaN	14.105	35	0.54731	34.1	34.1	34.1	1	NaN	8.576	49	0.25691	
ILMN_100984	52.2	52.2	52.2	1	NaN	13.994	33	0.95706	50.4	50.4	50.4	1	NaN	11.151	28	0.92285	44.5	44.5	44.5	1	NaN	12.445	38	0.85953	44.9	44.9	44.9	1	NaN	9.836	41	0.78967	43.7	43.7	43.7	1	NaN	9.985	44	0.77729	37.7	37.7	37.7	1	NaN	12.767	48	0.55167	
ILMN_10099	45.3	45.3	45.3	1	NaN	13.153	44	0.86041	44.4	44.4	44.4	1	NaN	13.642	48	0.87933	41.4	41.4	41.4	1	NaN	11.816	41	0.85925	43.0	43.0	43.0	1	NaN	13.586	49	0.77143	43.5	43.5	43.5	1	NaN	12.200	42	0.80000	39.1	39.1	39.1	1	NaN	9.159	47	0.73937	
ILMN_100993	46.4	46.4	46.4	1	NaN	12.740	32	0.87191	49.4	49.4	49.4	1	NaN	15.956	27	0.91485	48.2	48.2	48.2	1	NaN	12.880	32	0.94760	48.4	48.4	48.4	1	NaN	15.990	37	0.86463	51.2	51.2	51.2	1	NaN	13.820	42	0.90830	45.3	45.3	45.3	1	NaN	14.189	29	0.90466	
ILMN_100994	45.2	45.2	45.2	1	NaN	11.078	33	0.83988	43.8	43.8	43.8	1	NaN	14.442	37	0.81223	40.6	40.6	40.6	1	NaN	9.232	33	0.70597	38.9	38.9	38.9	1	NaN	9.527	26	0.51456	34.8	34.8	34.8	1	NaN	9.285	37	0.26346	33.7	33.7	33.7	1	NaN	7.334	43	0.22344	
ILMN_10100	315.7	315.7	315.7	1	NaN	70.446	59	1.00000	255.9	255.9	255.9	1	NaN	45.474	33	1.00000	181.9	181.9	181.9	1	NaN	38.343	55	0.99927	365.7	365.7	365.7	1	NaN	88.030	54	1.00000	336.2	336.2	336.2	1	NaN	61.680	47	1.00000	243.0	243.0	243.0	1	NaN	62.630	47	1.00000	
ILMN_101006	40.1	40.1	40.1	1	NaN	10.381	43	0.62445	37.3	37.3	37.3	1	NaN	9.618	32	0.56114	42.0	42.0	42.0	1	NaN	12.014	49	0.77511	41.3	41.3	41.3	1	NaN	12.382	41	0.66157	39.7	39.7	39.7	1	NaN	10.248	37	0.62300	37.4	37.4	37.4	1	NaN	10.396	36	0.52547	
ILMN_101009	34.8	34.8	34.8	1	NaN	10.447	36	0.22707	31.7	31.7	31.7	1	NaN	14.291	43	0.11645	32.0	32.0	32.0	1	NaN	9.538	40	0.06696	32.4	32.4	32.4	1	NaN	7.628	24	0.07715	29.2	29.2	29.2	1	NaN	8.166	33	0.01383	32.3	32.3	32.3	1	NaN	10.146	33	0.12154	
ILMN_10101	34.6	34.6	34.6	1	NaN	8.831	55	0.21106	35.2	35.2	35.2	1	NaN	10.726	36	0.39520	37.8	37.8	37.8	1	NaN	10.354	48	0.51383	38.4	38.4	38.4	1	NaN	12.902	47	0.48108	40.2	40.2	40.2	1	NaN	11.876	52	0.65138	38.5	38.5	38.5	1	NaN	13.236	43	0.62009	
ILMN_101010	53.1	53.1	53.1	1	NaN	17.862	48	0.96434	51.1	51.1	51.1	1	NaN	17.410	40	0.92940	47.0	47.0	47.0	1	NaN	16.989	46	0.91994	59.1	59.1	59.1	1	NaN	12.755	50	0.98035	58.2	58.2	58.2	1	NaN	15.919	42	0.96943	51.1	51.1	51.1	1	NaN	11.203	40	0.97162	
ILMN_101012	30.8	30.8	30.8	1	NaN	9.930	34	0.02329	29.5	29.5	29.5	1	NaN	9.380	43	0.03639	31.7	31.7	31.7	1	NaN	11.183	50	0.05677	32.8	32.8	32.8	1	NaN	12.625	53	0.09316	33.7	33.7	33.7	1	NaN	9.865	42	0.18850	34.1	34.1	34.1	1	NaN	9.091	38	0.25910	
ILMN_101015	39.6	39.6	39.6	1	NaN	13.826	55	0.59461	36.8	36.8	36.8	1	NaN	11.306	34	0.52038	37.3	37.3	37.3	1	NaN	12.938	39	0.47380	37.4	37.4	37.4	1	NaN	10.818	33	0.39083	37.0	37.0	37.0	1	NaN	12.121	35	0.45706	39.8	39.8	39.8	1	NaN	8.942	36	0.70015	
ILMN_101018	49.8	49.8	49.8	1	NaN	16.290	47	0.93668	54.2	54.2	54.2	1	NaN	14.571	43	0.95924	48.1	48.1	48.1	1	NaN	11.289	41	0.94541	49.7	49.7	49.7	1	NaN	10.746	38	0.89520	53.2	53.2	53.2	1	NaN	13.538	35	0.93450	46.7	46.7	46.7	1	NaN	10.822	44	0.92795	
ILMN_10102	219.6	219.6	219.6	1	NaN	69.425	40	0.99927	233.2	233.2	233.2	1	NaN	53.693	43	0.99927	170.7	170.7	170.7	1	NaN	51.116	40	0.99927	221.5	221.5	221.5	1	NaN	106.250	35	0.99927	242.5	242.5	242.5	1	NaN	45.216	48	0.99927	180.5	180.5	180.5	1	NaN	48.966	51	0.99927	
ILMN_101020	37.3	37.3	37.3	1	NaN	11.397	35	0.43377	39.6	39.6	39.6	1	NaN	13.101	34	0.67613	41.2	41.2	41.2	1	NaN	10.035	36	0.74600	37.4	37.4	37.4	1	NaN	12.832	40	0.39738	41.6	41.6	41.6	1	NaN	10.803	43	0.71179	37.5	37.5	37.5	1	NaN	11.000	29	0.53130	
ILMN_101021	41.2	41.2	41.2	1	NaN	12.245	41	0.67758	40.6	40.6	40.6	1	NaN	10.081	38	0.72271	44.5	44.5	44.5	1	NaN	10.488	30	0.85953	42.0	42.0	42.0	1	NaN	11.100	41	0.69505	41.0	41.0	41.0	1	NaN	10.428	37	0.68777	41.2	41.2	41.2	1	NaN	8.043	32	0.77438	
ILMN_101025	44.7	44.7	44.7	1	NaN	14.954	43	0.82460	51.8	51.8	51.8	1	NaN	16.912	44	0.93959	40.0	40.0	40.0	1	NaN	9.329	36	0.67176	47.4	47.4	47.4	1	NaN	13.479	44	0.84643	48.5	48.5	48.5	1	NaN	11.528	47	0.87700	42.5	42.5	42.5	1	NaN	11.809	41	0.82314	
ILMN_101027	42.6	42.6	42.6	1	NaN	14.729	42	0.74090	47.8	47.8	47.8	1	NaN	11.499	40	0.88865	44.9	44.9	44.9	1	NaN	14.993	44	0.87045	43.1	43.1	43.1	1	NaN	13.802	34	0.73654	48.8	48.8	48.8	1	NaN	11.382	40	0.87918	40.6	40.6	40.6	1	NaN	13.376	47	0.74309	
ILMN_101029	43.4	43.4	43.4	1	NaN	13.823	38	0.77802	49.0	49.0	49.0	1	NaN	15.798	37	0.91194	40.0	40.0	40.0	1	NaN	13.946	42	0.66739	47.9	47.9	47.9	1	NaN	12.223	34	0.85517	44.6	44.6	44.6	1	NaN	13.624	58	0.79840	41.7	41.7	41.7	1	NaN	12.804	52	0.79476	
ILMN_10103	29.7	29.7	29.7	1	NaN	9.098	38	0.00655	31.8	31.8	31.8	1	NaN	11.679	40	0.12082	27.8	27.8	27.8	1	NaN	7.308	38	0.00218	30.8	30.8	30.8	1	NaN	8.212	31	0.03057	28.5	28.5	28.5	1	NaN	9.291	41	0.00873	30.0	30.0	30.0	1	NaN	10.132	43	0.03566	
ILMN_101031	42.0	42.0	42.0	1	NaN	11.061	31	0.71834	37.5	37.5	37.5	1	NaN	12.614	41	0.57424	41.1	41.1	41.1	1	NaN	11.470	39	0.73508	39.1	39.1	39.1	1	NaN	10.207	35	0.53202	40.6	40.6	40.6	1	NaN	10.737	38	0.66812	38.1	38.1	38.1	1	NaN	11.751	35	0.58443	
ILMN_101033	30.7	30.7	30.7	1	NaN	13.644	47	0.02256	29.0	29.0	29.0	1	NaN	7.366	43	0.02329	33.8	33.8	33.8	1	NaN	7.069	51	0.17613	31.9	31.9	31.9	1	NaN	9.298	43	0.06114	30.0	30.0	30.0	1	NaN	10.449	40	0.02620	33.2	33.2	33.2	1	NaN	11.744	52	0.18413	
ILMN_101034	44.8	44.8	44.8	1	NaN	10.494	31	0.82824	45.5	45.5	45.5	1	NaN	11.617	35	0.84935	41.6	41.6	41.6	1	NaN	13.762	41	0.76419	43.9	43.9	43.9	1	NaN	10.876	32	0.75837	41.8	41.8	41.8	1	NaN	12.498	28	0.71980	41.0	41.0	41.0	1	NaN	11.822	44	0.76565	
ILMN_101035	38.3	38.3	38.3	1	NaN	12.125	38	0.50946	41.6	41.6	41.6	1	NaN	11.993	38	0.75691	40.1	40.1	40.1	1	NaN	8.526	39	0.67977	41.4	41.4	41.4	1	NaN	10.914	38	0.66812	40.8	40.8	40.8	1	NaN	11.826	45	0.67322	38.0	38.0	38.0	1	NaN	11.294	44	0.57060	
ILMN_101036	38.7	38.7	38.7	1	NaN	11.573	35	0.54148	34.7	34.7	34.7	1	NaN	15.260	36	0.35153	38.1	38.1	38.1	1	NaN	10.831	38	0.53493	38.9	38.9	38.9	1	NaN	10.631	46	0.51456	35.3	35.3	35.3	1	NaN	8.361	31	0.31368	35.9	35.9	35.9	1	NaN	11.297	34	0.40102	
ILMN_101038	33.2	33.2	33.2	1	NaN	8.124	35	0.11499	33.2	33.2	33.2	1	NaN	7.890	37	0.21106	33.1	33.1	33.1	1	NaN	10.847	45	0.13028	36.9	36.9	36.9	1	NaN	11.077	37	0.36026	33.8	33.8	33.8	1	NaN	7.299	50	0.20160	32.8	32.8	32.8	1	NaN	9.515	35	0.16084	
ILMN_101039	186.4	186.4	186.4	1	NaN	52.982	41	0.99927	174.8	174.8	174.8	1	NaN	55.470	44	0.99854	133.0	133.0	133.0	1	NaN	31.880	45	0.99854	181.1	181.1	181.1	1	NaN	40.015	50	0.99854	151.3	151.3	151.3	1	NaN	36.571	40	0.99782	137.8	137.8	137.8	1	NaN	28.388	43	0.99854	
ILMN_10104	971.6	971.6	971.6	1	NaN	185.451	47	0.98718	766.1	766.1	766.1	1	NaN	222.729	33	0.98854	601.4	601.4	601.4	1	NaN	131.413	34	0.98512	774.0	774.0	774.0	1	NaN	188.065	39	0.99270	684.6	684.6	684.6	1	NaN	191.614	40	0.97834	430.3	430.3	430.3	1	NaN	97.416	42	0.92948	
ILMN_101041	48.5	48.5	48.5	1	NaN	16.155	34	0.91412	43.6	43.6	43.6	1	NaN	11.122	30	0.80422	42.0	42.0	42.0	1	NaN	11.038	27	0.77584	48.9	48.9	48.9	1	NaN	16.187	28	0.87991	53.9	53.9	53.9	1	NaN	14.633	41	0.93668	41.0	41.0	41.0	1	NaN	8.743	25	0.76856	
ILMN_101047	39.0	39.0	39.0	1	NaN	11.045	30	0.55895	34.5	34.5	34.5	1	NaN	8.980	32	0.33988	34.9	34.9	34.9	1	NaN	7.547	32	0.25109	38.4	38.4	38.4	1	NaN	10.688	22	0.48253	36.2	36.2	36.2	1	NaN	9.804	47	0.38428	34.6	34.6	34.6	1	NaN	9.073	31	0.29185	
ILMN_10105	51.7	51.7	51.7	1	NaN	14.099	43	0.95342	47.8	47.8	47.8	1	NaN	12.445	38	0.88937	47.4	47.4	47.4	1	NaN	9.965	31	0.93086	63.4	63.4	63.4	1	NaN	21.577	37	0.98472	50.3	50.3	50.3	1	NaN	11.028	39	0.90175	44.2	44.2	44.2	1	NaN	13.761	44	0.87482	
ILMN_10106	35.6	35.6	35.6	1	NaN	10.243	34	0.28603	30.9	30.9	30.9	1	NaN	9.143	39	0.07642	34.3	34.3	34.3	1	NaN	9.081	39	0.20524	31.1	31.1	31.1	1	NaN	10.460	46	0.03785	31.2	31.2	31.2	1	NaN	11.252	40	0.05459	33.7	33.7	33.7	1	NaN	11.269	49	0.22125	
ILMN_10107	360.8	360.8	360.8	1	NaN	94.417	61	1.00000	309.8	309.8	309.8	1	NaN	71.815	42	1.00000	238.8	238.8	238.8	1	NaN	52.363	45	1.00000	310.8	310.8	310.8	1	NaN	73.174	57	1.00000	289.4	289.4	289.4	1	NaN	69.370	44	1.00000	207.0	207.0	207.0	1	NaN	43.501	54	1.00000	
ILMN_101073	40.4	40.4	40.4	1	NaN	11.187	46	0.63755	39.3	39.3	39.3	1	NaN	12.579	46	0.66812	39.6	39.6	39.6	1	NaN	9.849	47	0.64265	37.4	37.4	37.4	1	NaN	8.583	34	0.39229	38.3	38.3	38.3	1	NaN	12.608	35	0.54876	36.1	36.1	36.1	1	NaN	8.674	41	0.42213	
ILMN_101079	38.8	38.8	38.8	1	NaN	11.177	33	0.54731	35.8	35.8	35.8	1	NaN	8.303	32	0.44760	39.7	39.7	39.7	1	NaN	10.596	26	0.64774	40.1	40.1	40.1	1	NaN	11.951	44	0.59316	38.8	38.8	38.8	1	NaN	10.212	44	0.57424	38.2	38.2	38.2	1	NaN	9.569	31	0.59461	
ILMN_10108	177.0	177.0	177.0	1	NaN	44.866	44	0.99854	163.9	163.9	163.9	1	NaN	42.587	32	0.99782	125.1	125.1	125.1	1	NaN	21.300	42	0.99709	143.7	143.7	143.7	1	NaN	26.266	30	0.99709	123.6	123.6	123.6	1	NaN	29.091	40	0.99709	90.2	90.2	90.2	1	NaN	22.492	31	0.99709	
ILMN_101084	44.5	44.5	44.5	1	NaN	16.232	63	0.81732	38.3	38.3	38.3	1	NaN	13.142	37	0.61499	41.9	41.9	41.9	1	NaN	12.744	62	0.77293	48.4	48.4	48.4	1	NaN	16.382	38	0.86536	42.1	42.1	42.1	1	NaN	10.453	36	0.72853	39.6	39.6	39.6	1	NaN	10.372	54	0.68486	
ILMN_101086	42.6	42.6	42.6	1	NaN	9.325	36	0.74090	37.8	37.8	37.8	1	NaN	10.568	44	0.58952	43.9	43.9	43.9	1	NaN	12.511	36	0.84061	50.0	50.0	50.0	1	NaN	17.030	33	0.89665	39.6	39.6	39.6	1	NaN	10.344	42	0.61863	40.4	40.4	40.4	1	NaN	9.254	47	0.73071	
ILMN_101094	35.3	35.3	35.3	1	NaN	8.238	37	0.26492	32.4	32.4	32.4	1	NaN	9.650	29	0.15575	36.4	36.4	36.4	1	NaN	11.044	37	0.39738	35.0	35.0	35.0	1	NaN	10.151	28	0.21470	40.0	40.0	40.0	1	NaN	8.241	27	0.64192	34.3	34.3	34.3	1	NaN	9.259	39	0.27220	
ILMN_101098	46.0	46.0	46.0	1	NaN	12.935	45	0.86390	53.1	53.1	53.1	1	NaN	14.981	36	0.94978	49.9	49.9	49.9	1	NaN	15.638	30	0.96288	47.0	47.0	47.0	1	NaN	18.469	36	0.83697	50.9	50.9	50.9	1	NaN	11.720	38	0.90539	42.9	42.9	42.9	1	NaN	16.984	47	0.83333	
ILMN_1011	315.9	315.9	315.9	1	NaN	82.963	46	1.00000	295.8	295.8	295.8	1	NaN	67.602	34	1.00000	211.2	211.2	211.2	1	NaN	45.858	50	1.00000	289.5	289.5	289.5	1	NaN	62.746	38	1.00000	276.3	276.3	276.3	1	NaN	69.208	45	1.00000	198.0	198.0	198.0	1	NaN	55.461	37	1.00000	
ILMN_10110	57.0	57.0	57.0	1	NaN	17.646	55	0.98253	58.0	58.0	58.0	1	NaN	18.949	51	0.98253	50.5	50.5	50.5	1	NaN	15.358	49	0.96725	54.0	54.0	54.0	1	NaN	18.855	50	0.95124	57.6	57.6	57.6	1	NaN	15.347	48	0.96652	48.8	48.8	48.8	1	NaN	11.794	67	0.95560	
ILMN_101108	35.1	35.1	35.1	1	NaN	13.152	38	0.25036	34.8	34.8	34.8	1	NaN	10.058	42	0.35953	38.9	38.9	38.9	1	NaN	12.214	47	0.59316	37.1	37.1	37.1	1	NaN	13.641	32	0.37409	40.0	40.0	40.0	1	NaN	12.117	43	0.64192	35.9	35.9	35.9	1	NaN	7.866	35	0.39956	
ILMN_101118	40.2	40.2	40.2	1	NaN	11.592	35	0.62737	34.0	34.0	34.0	1	NaN	6.837	43	0.29185	38.3	38.3	38.3	1	NaN	10.317	42	0.54949	41.7	41.7	41.7	1	NaN	12.433	30	0.68559	36.7	36.7	36.7	1	NaN	10.841	40	0.42504	44.7	44.7	44.7	1	NaN	13.961	38	0.88719	
ILMN_10112	56.2	56.2	56.2	1	NaN	19.174	43	0.90749	56.1	56.1	56.1	1	NaN	13.977	51	0.96700	45.6	45.6	45.6	1	NaN	14.605	38	0.81534	57.3	57.3	57.3	1	NaN	18.271	35	0.97757	57.0	57.0	57.0	1	NaN	15.482	38	0.92588	43.5	43.5	43.5	1	NaN	13.457	48	0.93272	
ILMN_101120	49.5	49.5	49.5	1	NaN	17.547	37	0.93086	55.9	55.9	55.9	1	NaN	14.544	34	0.97162	48.9	48.9	48.9	1	NaN	13.538	41	0.95560	47.4	47.4	47.4	1	NaN	13.282	24	0.84643	51.9	51.9	51.9	1	NaN	13.024	44	0.91994	50.5	50.5	50.5	1	NaN	17.062	31	0.97016	
ILMN_101123	41.8	41.8	41.8	1	NaN	11.027	28	0.70815	37.8	37.8	37.8	1	NaN	14.145	44	0.58661	39.6	39.6	39.6	1	NaN	11.428	36	0.64410	36.9	36.9	36.9	1	NaN	9.040	35	0.36099	42.3	42.3	42.3	1	NaN	13.783	38	0.74017	39.1	39.1	39.1	1	NaN	6.943	29	0.65939	
ILMN_10115	733.3	733.3	733.3	1	NaN	175.481	44	1.00000	632.8	632.8	632.8	1	NaN	87.640	51	1.00000	472.6	472.6	472.6	1	NaN	69.748	47	1.00000	532.6	532.6	532.6	1	NaN	116.726	39	1.00000	495.8	495.8	495.8	1	NaN	80.883	35	1.00000	353.5	353.5	353.5	1	NaN	51.642	43	1.00000	
ILMN_10116	1238.2	1238.2	1238.2	1	NaN	262.704	39	1.00000	1004.7	1004.7	1004.7	1	NaN	168.593	35	1.00000	733.7	733.7	733.7	1	NaN	140.178	40	1.00000	845.7	845.7	845.7	1	NaN	189.790	42	1.00000	817.1	817.1	817.1	1	NaN	137.355	45	1.00000	544.1	544.1	544.1	1	NaN	105.974	41	1.00000	
ILMN_101179	42.9	42.9	42.9	1	NaN	14.378	43	0.75619	36.2	36.2	36.2	1	NaN	8.532	43	0.47744	35.9	35.9	35.9	1	NaN	9.186	54	0.33770	37.2	37.2	37.2	1	NaN	8.777	42	0.38355	38.5	38.5	38.5	1	NaN	10.828	39	0.56477	36.1	36.1	36.1	1	NaN	11.334	44	0.41558	
ILMN_10118	879.3	879.3	879.3	1	NaN	124.615	52	1.00000	835.9	835.9	835.9	1	NaN	141.962	50	1.00000	569.8	569.8	569.8	1	NaN	108.204	51	1.00000	887.5	887.5	887.5	1	NaN	185.257	58	1.00000	733.1	733.1	733.1	1	NaN	150.988	48	1.00000	507.9	507.9	507.9	1	NaN	104.473	49	1.00000	
ILMN_10119	45.1	45.1	45.1	1	NaN	17.468	47	0.83697	40.1	40.1	40.1	1	NaN	15.369	34	0.69942	39.4	39.4	39.4	1	NaN	11.506	37	0.62664	42.1	42.1	42.1	1	NaN	12.754	42	0.69796	37.3	37.3	37.3	1	NaN	9.555	49	0.46798	40.5	40.5	40.5	1	NaN	10.929	38	0.74017	
ILMN_101192	45.6	45.6	45.6	1	NaN	12.654	42	0.85153	48.7	48.7	48.7	1	NaN	12.797	47	0.90684	43.6	43.6	43.6	1	NaN	12.198	44	0.82969	52.5	52.5	52.5	1	NaN	14.938	40	0.93377	50.2	50.2	50.2	1	NaN	11.609	33	0.90102	40.4	40.4	40.4	1	NaN	10.368	46	0.73508	
ILMN_101194	39.1	39.1	39.1	1	NaN	8.745	24	0.56987	40.4	40.4	40.4	1	NaN	14.081	45	0.71179	35.9	35.9	35.9	1	NaN	7.168	36	0.33333	39.0	39.0	39.0	1	NaN	10.995	36	0.51965	34.2	34.2	34.2	1	NaN	10.626	46	0.22635	41.1	41.1	41.1	1	NaN	12.282	41	0.77074	
ILMN_101197	42.0	42.0	42.0	1	NaN	10.126	38	0.71543	53.8	53.8	53.8	1	NaN	14.864	43	0.95633	47.1	47.1	47.1	1	NaN	13.291	38	0.92140	50.8	50.8	50.8	1	NaN	12.653	41	0.90902	49.4	49.4	49.4	1	NaN	12.015	56	0.88719	48.7	48.7	48.7	1	NaN	13.587	50	0.95560	
ILMN_1012	212.3	212.3	212.3	1	NaN	56.524	45	0.99927	152.8	152.8	152.8	1	NaN	29.946	38	0.99782	123.2	123.2	123.2	1	NaN	30.931	38	0.99709	244.7	244.7	244.7	1	NaN	70.378	31	1.00000	225.8	225.8	225.8	1	NaN	53.975	45	0.99927	156.0	156.0	156.0	1	NaN	31.348	33	0.99927	
ILMN_10120	365.0	365.0	365.0	1	NaN	71.601	38	1.00000	374.8	374.8	374.8	1	NaN	73.518	42	1.00000	269.6	269.6	269.6	1	NaN	66.357	46	1.00000	340.6	340.6	340.6	1	NaN	53.365	35	1.00000	334.8	334.8	334.8	1	NaN	77.436	38	1.00000	234.3	234.3	234.3	1	NaN	46.888	55	1.00000	
ILMN_101208	43.4	43.4	43.4	1	NaN	10.633	40	0.77438	45.1	45.1	45.1	1	NaN	10.396	64	0.84643	42.0	42.0	42.0	1	NaN	11.753	29	0.77511	42.4	42.4	42.4	1	NaN	12.352	36	0.70815	45.8	45.8	45.8	1	NaN	12.732	35	0.82096	41.2	41.2	41.2	1	NaN	12.418	41	0.77656	
ILMN_10121	41.9	41.9	41.9	1	NaN	12.229	41	0.71252	42.1	42.1	42.1	1	NaN	13.264	41	0.77220	40.3	40.3	40.3	1	NaN	10.463	41	0.68777	40.3	40.3	40.3	1	NaN	10.529	41	0.60844	36.4	36.4	36.4	1	NaN	10.582	39	0.40029	38.2	38.2	38.2	1	NaN	10.217	40	0.60044	
ILMN_101214	49.0	49.0	49.0	1	NaN	11.314	36	0.92285	48.1	48.1	48.1	1	NaN	18.025	29	0.89592	41.3	41.3	41.3	1	NaN	11.008	30	0.74745	48.3	48.3	48.3	1	NaN	19.271	50	0.86245	44.3	44.3	44.3	1	NaN	13.869	32	0.78967	39.6	39.6	39.6	1	NaN	12.008	42	0.68996	
ILMN_10123	461.3	461.3	461.3	1	NaN	82.167	43	1.00000	400.5	400.5	400.5	1	NaN	61.037	40	1.00000	276.8	276.8	276.8	1	NaN	70.354	37	1.00000	398.2	398.2	398.2	1	NaN	87.064	48	1.00000	400.0	400.0	400.0	1	NaN	78.051	44	1.00000	263.8	263.8	263.8	1	NaN	54.946	32	1.00000	
ILMN_101230	36.5	36.5	36.5	1	NaN	12.041	36	0.36172	37.3	37.3	37.3	1	NaN	7.610	45	0.56186	37.2	37.2	37.2	1	NaN	10.360	43	0.46070	41.2	41.2	41.2	1	NaN	11.455	33	0.65575	34.9	34.9	34.9	1	NaN	7.937	46	0.27729	33.7	33.7	33.7	1	NaN	9.491	25	0.22198	
ILMN_101234	44.1	44.1	44.1	1	NaN	9.239	37	0.80349	39.3	39.3	39.3	1	NaN	8.930	35	0.66812	41.5	41.5	41.5	1	NaN	12.335	46	0.75837	39.6	39.6	39.6	1	NaN	13.568	57	0.56696	40.6	40.6	40.6	1	NaN	9.618	41	0.66667	39.7	39.7	39.7	1	NaN	12.330	50	0.69360	
ILMN_101237	33.6	33.6	33.6	1	NaN	6.236	32	0.13755	28.6	28.6	28.6	1	NaN	11.636	43	0.01747	32.0	32.0	32.0	1	NaN	8.033	29	0.06477	33.4	33.4	33.4	1	NaN	10.795	40	0.12154	34.4	34.4	34.4	1	NaN	5.137	39	0.24309	36.6	36.6	36.6	1	NaN	9.415	31	0.46070	
ILMN_101243	35.2	35.2	35.2	1	NaN	12.822	41	0.26346	31.6	31.6	31.6	1	NaN	10.969	47	0.11208	32.2	32.2	32.2	1	NaN	8.353	46	0.07787	33.8	33.8	33.8	1	NaN	8.153	40	0.15066	31.7	31.7	31.7	1	NaN	8.147	40	0.07496	32.9	32.9	32.9	1	NaN	8.480	32	0.16230	
ILMN_10125	52.1	52.1	52.1	1	NaN	17.059	27	0.93719	44.6	44.6	44.6	1	NaN	14.238	43	0.59931	43.9	43.9	43.9	1	NaN	14.106	40	0.74408	46.6	46.6	46.6	1	NaN	15.473	35	0.72445	43.9	43.9	43.9	1	NaN	11.742	41	0.66122	41.4	41.4	41.4	1	NaN	12.333	38	0.60451	
ILMN_101250	47.9	47.9	47.9	1	NaN	10.134	32	0.90975	42.7	42.7	42.7	1	NaN	12.978	45	0.78675	43.3	43.3	43.3	1	NaN	10.408	33	0.81732	48.7	48.7	48.7	1	NaN	12.101	41	0.87336	44.9	44.9	44.9	1	NaN	11.886	47	0.80277	45.2	45.2	45.2	1	NaN	10.646	38	0.90247	
ILMN_101252	37.6	37.6	37.6	1	NaN	14.276	36	0.45924	37.3	37.3	37.3	1	NaN	8.811	34	0.56186	36.7	36.7	36.7	1	NaN	9.413	27	0.41776	38.0	38.0	38.0	1	NaN	9.483	31	0.44905	40.8	40.8	40.8	1	NaN	12.850	32	0.67758	41.0	41.0	41.0	1	NaN	11.006	39	0.76710	
ILMN_101255	30.5	30.5	30.5	1	NaN	9.393	26	0.01965	32.9	32.9	32.9	1	NaN	7.392	28	0.19869	38.2	38.2	38.2	1	NaN	12.525	35	0.54803	36.4	36.4	36.4	1	NaN	12.362	31	0.32678	33.9	33.9	33.9	1	NaN	10.547	42	0.20451	35.9	35.9	35.9	1	NaN	10.416	35	0.40102	
ILMN_101259	37.5	37.5	37.5	1	NaN	9.219	35	0.44905	34.0	34.0	34.0	1	NaN	10.220	36	0.28748	37.5	37.5	37.5	1	NaN	10.876	43	0.48981	38.0	38.0	38.0	1	NaN	10.745	40	0.44905	36.3	36.3	36.3	1	NaN	10.960	40	0.39956	39.1	39.1	39.1	1	NaN	12.836	37	0.65866	
ILMN_10126	1301.2	1301.2	1301.2	1	NaN	182.414	42	1.00000	1013.7	1013.7	1013.7	1	NaN	90.528	29	1.00000	710.4	710.4	710.4	1	NaN	125.754	60	1.00000	1839.3	1839.3	1839.3	1	NaN	293.298	42	1.00000	2089.5	2089.5	2089.5	1	NaN	364.652	45	1.00000	1268.9	1268.9	1268.9	1	NaN	179.420	53	1.00000	
ILMN_101261	41.6	41.6	41.6	1	NaN	14.127	39	0.69360	32.8	32.8	32.8	1	NaN	12.806	36	0.19651	36.3	36.3	36.3	1	NaN	9.156	32	0.38501	33.8	33.8	33.8	1	NaN	10.016	49	0.15429	33.3	33.3	33.3	1	NaN	12.116	54	0.16376	36.6	36.6	36.6	1	NaN	12.162	48	0.45852	
ILMN_101271	43.8	43.8	43.8	1	NaN	14.352	35	0.79258	41.5	41.5	41.5	1	NaN	11.720	43	0.75619	43.7	43.7	43.7	1	NaN	16.261	29	0.83261	45.2	45.2	45.2	1	NaN	11.531	30	0.79549	44.1	44.1	44.1	1	NaN	10.324	35	0.78457	40.8	40.8	40.8	1	NaN	9.411	34	0.75764	
ILMN_101278	29.2	29.2	29.2	1	NaN	9.215	50	0.00364	29.5	29.5	29.5	1	NaN	7.929	50	0.03348	32.0	32.0	32.0	1	NaN	7.985	37	0.06477	32.4	32.4	32.4	1	NaN	8.529	35	0.07715	29.6	29.6	29.6	1	NaN	9.944	27	0.02183	28.4	28.4	28.4	1	NaN	12.216	51	0.00655	
ILMN_10128	239.8	239.8	239.8	1	NaN	50.347	48	0.99927	227.8	227.8	227.8	1	NaN	42.545	57	0.99927	165.2	165.2	165.2	1	NaN	40.738	47	0.99927	232.2	232.2	232.2	1	NaN	46.538	39	0.99927	201.4	201.4	201.4	1	NaN	45.565	48	0.99927	133.2	133.2	133.2	1	NaN	24.928	52	0.99854	
ILMN_101286	41.0	41.0	41.0	1	NaN	14.795	53	0.66594	38.0	38.0	38.0	1	NaN	15.510	39	0.59534	40.3	40.3	40.3	1	NaN	10.525	50	0.69287	46.2	46.2	46.2	1	NaN	14.544	34	0.81732	45.3	45.3	45.3	1	NaN	12.702	37	0.81077	44.3	44.3	44.3	1	NaN	10.727	32	0.87846	
ILMN_10129	2282.3	2282.3	2282.3	1	NaN	260.851	32	1.00000	1859.1	1859.1	1859.1	1	NaN	249.725	44	1.00000	1346.4	1346.4	1346.4	1	NaN	197.786	38	1.00000	1728.7	1728.7	1728.7	1	NaN	267.789	32	1.00000	1587.0	1587.0	1587.0	1	NaN	240.492	37	1.00000	1164.0	1164.0	1164.0	1	NaN	200.228	35	1.00000	
ILMN_101290	43.2	43.2	43.2	1	NaN	11.734	44	0.76710	46.0	46.0	46.0	1	NaN	10.598	45	0.85881	48.1	48.1	48.1	1	NaN	11.594	48	0.94541	43.0	43.0	43.0	1	NaN	10.263	38	0.73217	48.8	48.8	48.8	1	NaN	12.100	42	0.88137	41.2	41.2	41.2	1	NaN	11.245	39	0.77584	
ILMN_101293	93.9	93.9	93.9	1	NaN	19.696	33	0.99418	84.7	84.7	84.7	1	NaN	26.998	34	0.99199	71.4	71.4	71.4	1	NaN	27.219	41	0.99127	97.2	97.2	97.2	1	NaN	27.387	33	0.99418	93.9	93.9	93.9	1	NaN	19.490	36	0.99563	80.9	80.9	80.9	1	NaN	16.138	39	0.99636	
ILMN_101295	48.1	48.1	48.1	1	NaN	13.921	34	0.91121	46.4	46.4	46.4	1	NaN	18.929	44	0.86536	42.3	42.3	42.3	1	NaN	12.190	33	0.78675	48.5	48.5	48.5	1	NaN	9.378	33	0.86754	46.3	46.3	46.3	1	NaN	13.203	27	0.83406	41.6	41.6	41.6	1	NaN	12.080	27	0.79185	
ILMN_101296	32.6	32.6	32.6	1	NaN	12.631	28	0.08151	30.3	30.3	30.3	1	NaN	9.750	34	0.06186	29.9	29.9	29.9	1	NaN	8.801	22	0.01820	33.4	33.4	33.4	1	NaN	9.634	30	0.12009	34.0	34.0	34.0	1	NaN	13.294	32	0.21252	35.6	35.6	35.6	1	NaN	9.928	35	0.37773	
ILMN_1013	74.0	74.0	74.0	1	NaN	29.098	41	0.99054	71.2	71.2	71.2	1	NaN	17.967	39	0.98981	56.6	56.6	56.6	1	NaN	11.580	35	0.98544	55.1	55.1	55.1	1	NaN	13.206	36	0.95997	61.2	61.2	61.2	1	NaN	19.497	39	0.98035	51.7	51.7	51.7	1	NaN	11.964	33	0.97744	
ILMN_101304	35.1	35.1	35.1	1	NaN	10.248	38	0.25036	34.1	34.1	34.1	1	NaN	9.200	47	0.29840	35.2	35.2	35.2	1	NaN	12.316	46	0.28166	38.7	38.7	38.7	1	NaN	13.446	30	0.50000	36.3	36.3	36.3	1	NaN	10.401	38	0.39301	33.6	33.6	33.6	1	NaN	11.443	43	0.21689	
ILMN_101306	39.5	39.5	39.5	1	NaN	14.623	36	0.59170	48.8	48.8	48.8	1	NaN	11.026	31	0.90757	43.1	43.1	43.1	1	NaN	11.038	32	0.81223	54.3	54.3	54.3	1	NaN	15.664	30	0.95269	47.3	47.3	47.3	1	NaN	15.340	39	0.85153	40.5	40.5	40.5	1	NaN	10.216	27	0.74017	
ILMN_101307	34.0	34.0	34.0	1	NaN	12.197	48	0.17322	30.9	30.9	30.9	1	NaN	10.425	33	0.07715	31.3	31.3	31.3	1	NaN	6.209	34	0.04367	33.6	33.6	33.6	1	NaN	10.568	33	0.13028	35.0	35.0	35.0	1	NaN	10.734	44	0.28457	32.0	32.0	32.0	1	NaN	8.307	41	0.11063	
ILMN_10131	1834.6	1834.6	1834.6	1	NaN	414.782	39	1.00000	1465.3	1465.3	1465.3	1	NaN	319.693	40	1.00000	1103.2	1103.2	1103.2	1	NaN	299.020	49	1.00000	1675.3	1675.3	1675.3	1	NaN	380.178	49	1.00000	1646.6	1646.6	1646.6	1	NaN	251.757	43	1.00000	1160.4	1160.4	1160.4	1	NaN	275.184	41	1.00000	
ILMN_101314	126.2	126.2	126.2	1	NaN	28.864	32	0.99709	105.5	105.5	105.5	1	NaN	30.139	41	0.99636	91.2	91.2	91.2	1	NaN	21.644	35	0.99709	106.4	106.4	106.4	1	NaN	26.470	45	0.99709	108.1	108.1	108.1	1	NaN	20.254	31	0.99709	79.3	79.3	79.3	1	NaN	25.164	38	0.99563	
ILMN_101315	39.6	39.6	39.6	1	NaN	13.995	41	0.59316	35.6	35.6	35.6	1	NaN	9.781	31	0.42358	33.6	33.6	33.6	1	NaN	10.701	35	0.16739	36.6	36.6	36.6	1	NaN	10.679	38	0.33552	35.2	35.2	35.2	1	NaN	10.953	45	0.30568	32.3	32.3	32.3	1	NaN	10.078	51	0.11936	
ILMN_101317	40.0	40.0	40.0	1	NaN	12.342	37	0.61426	32.7	32.7	32.7	1	NaN	7.541	32	0.18486	34.0	34.0	34.0	1	NaN	9.233	38	0.18341	36.9	36.9	36.9	1	NaN	10.021	35	0.35517	32.4	32.4	32.4	1	NaN	10.074	46	0.11572	33.6	33.6	33.6	1	NaN	9.587	32	0.21252	
ILMN_10132	51.5	51.5	51.5	1	NaN	14.563	41	0.95051	47.9	47.9	47.9	1	NaN	15.073	53	0.89010	47.8	47.8	47.8	1	NaN	15.487	53	0.93595	52.3	52.3	52.3	1	NaN	16.439	45	0.93231	49.6	49.6	49.6	1	NaN	8.944	43	0.89301	47.0	47.0	47.0	1	NaN	14.376	43	0.93377	
ILMN_101321	39.4	39.4	39.4	1	NaN	8.588	32	0.58806	36.9	36.9	36.9	1	NaN	9.371	39	0.52838	40.6	40.6	40.6	1	NaN	8.010	31	0.70888	37.4	37.4	37.4	1	NaN	14.053	45	0.39592	41.4	41.4	41.4	1	NaN	13.691	30	0.70015	35.8	35.8	35.8	1	NaN	9.771	36	0.39156	
ILMN_101325	299.0	299.0	299.0	1	NaN	58.772	49	1.00000	238.7	238.7	238.7	1	NaN	28.602	32	0.99927	195.6	195.6	195.6	1	NaN	36.736	34	0.99927	258.2	258.2	258.2	1	NaN	53.660	54	1.00000	234.3	234.3	234.3	1	NaN	43.499	38	0.99927	171.8	171.8	171.8	1	NaN	34.088	38	0.99927	
ILMN_101327	46.9	46.9	46.9	1	NaN	14.774	49	0.88282	41.5	41.5	41.5	1	NaN	12.349	38	0.75619	44.2	44.2	44.2	1	NaN	15.277	44	0.85298	47.8	47.8	47.8	1	NaN	15.038	39	0.85298	39.9	39.9	39.9	1	NaN	12.084	36	0.63464	41.8	41.8	41.8	1	NaN	11.924	34	0.79840	
ILMN_101329	43.8	43.8	43.8	1	NaN	12.928	27	0.79185	41.9	41.9	41.9	1	NaN	10.881	39	0.76419	39.3	39.3	39.3	1	NaN	11.728	32	0.62445	43.4	43.4	43.4	1	NaN	15.997	47	0.74964	38.4	38.4	38.4	1	NaN	10.090	41	0.55822	38.2	38.2	38.2	1	NaN	11.096	39	0.60044	
ILMN_10133	38.7	38.7	38.7	1	NaN	11.808	53	0.54076	35.0	35.0	35.0	1	NaN	11.215	50	0.37482	37.1	37.1	37.1	1	NaN	11.949	42	0.45706	37.0	37.0	37.0	1	NaN	9.590	44	0.36754	34.6	34.6	34.6	1	NaN	6.457	48	0.25182	37.3	37.3	37.3	1	NaN	10.722	55	0.52183	
ILMN_10134	46.9	46.9	46.9	1	NaN	14.954	43	0.88282	47.6	47.6	47.6	1	NaN	17.254	44	0.88355	44.2	44.2	44.2	1	NaN	12.324	46	0.85153	49.6	49.6	49.6	1	NaN	17.833	47	0.89229	49.2	49.2	49.2	1	NaN	12.488	45	0.88574	40.5	40.5	40.5	1	NaN	11.365	29	0.74017	
ILMN_101341	41.0	41.0	41.0	1	NaN	10.759	36	0.66667	39.2	39.2	39.2	1	NaN	10.852	48	0.66812	37.9	37.9	37.9	1	NaN	12.797	34	0.51965	41.9	41.9	41.9	1	NaN	14.001	45	0.69068	38.3	38.3	38.3	1	NaN	11.660	40	0.54876	41.5	41.5	41.5	1	NaN	12.018	47	0.78821	
ILMN_10135	45.5	45.5	45.5	1	NaN	15.973	48	0.85007	46.8	46.8	46.8	1	NaN	16.251	40	0.87191	44.4	44.4	44.4	1	NaN	12.560	43	0.85662	42.2	42.2	42.2	1	NaN	10.618	38	0.70160	41.4	41.4	41.4	1	NaN	15.586	49	0.70524	38.6	38.6	38.6	1	NaN	10.153	39	0.62882	
ILMN_101350	35.7	35.7	35.7	1	NaN	11.122	41	0.29549	35.7	35.7	35.7	1	NaN	12.121	38	0.43741	39.3	39.3	39.3	1	NaN	10.275	44	0.62445	43.2	43.2	43.2	1	NaN	12.159	35	0.74017	38.4	38.4	38.4	1	NaN	13.693	44	0.55604	44.2	44.2	44.2	1	NaN	12.383	36	0.87482	
ILMN_101359	35.3	35.3	35.3	1	NaN	10.389	38	0.27001	35.4	35.4	35.4	1	NaN	9.539	33	0.40539	35.6	35.6	35.6	1	NaN	11.244	44	0.30932	39.7	39.7	39.7	1	NaN	10.345	40	0.57424	36.9	36.9	36.9	1	NaN	9.027	37	0.43886	32.2	32.2	32.2	1	NaN	7.573	42	0.11790	
ILMN_10136	586.1	586.1	586.1	1	NaN	113.610	31	1.00000	524.1	524.1	524.1	1	NaN	92.065	37	1.00000	338.6	338.6	338.6	1	NaN	60.329	36	1.00000	450.7	450.7	450.7	1	NaN	74.376	48	1.00000	413.6	413.6	413.6	1	NaN	91.214	43	1.00000	340.6	340.6	340.6	1	NaN	67.785	57	1.00000	
ILMN_10137	53.3	53.3	53.3	1	NaN	16.743	43	0.96507	42.8	42.8	42.8	1	NaN	11.465	35	0.78967	44.7	44.7	44.7	1	NaN	10.930	38	0.86317	45.0	45.0	45.0	1	NaN	14.812	50	0.79185	46.0	46.0	46.0	1	NaN	16.227	29	0.82606	38.2	38.2	38.2	1	NaN	8.737	32	0.59971	
ILMN_101374	42.6	42.6	42.6	1	NaN	12.781	34	0.74454	43.1	43.1	43.1	1	NaN	8.842	33	0.79767	40.0	40.0	40.0	1	NaN	11.109	38	0.67467	46.9	46.9	46.9	1	NaN	17.065	39	0.83552	43.0	43.0	43.0	1	NaN	13.301	40	0.75400	36.1	36.1	36.1	1	NaN	9.986	29	0.41776	
ILMN_101377	47.7	47.7	47.7	1	NaN	15.411	41	0.90539	35.3	35.3	35.3	1	NaN	7.758	38	0.39884	36.3	36.3	36.3	1	NaN	9.889	33	0.38792	36.7	36.7	36.7	1	NaN	11.849	28	0.34061	41.2	41.2	41.2	1	NaN	11.748	48	0.69287	38.1	38.1	38.1	1	NaN	11.180	30	0.58806	
ILMN_101378	29.2	29.2	29.2	1	NaN	6.961	34	0.00364	33.3	33.3	33.3	1	NaN	7.353	28	0.22707	33.0	33.0	33.0	1	NaN	8.864	33	0.12009	37.6	37.6	37.6	1	NaN	10.076	36	0.41266	35.5	35.5	35.5	1	NaN	11.115	45	0.32533	31.6	31.6	31.6	1	NaN	7.588	31	0.09243	
ILMN_10138	31.7	31.7	31.7	1	NaN	11.466	36	0.05095	33.9	33.9	33.9	1	NaN	14.831	46	0.27802	32.0	32.0	32.0	1	NaN	8.551	44	0.06477	33.2	33.2	33.2	1	NaN	9.030	43	0.10917	31.4	31.4	31.4	1	NaN	7.959	42	0.06259	32.8	32.8	32.8	1	NaN	5.208	36	0.16084	
ILMN_101380	52.0	52.0	52.0	1	NaN	17.156	52	0.95633	51.2	51.2	51.2	1	NaN	14.109	48	0.92940	45.0	45.0	45.0	1	NaN	10.198	41	0.87409	51.1	51.1	51.1	1	NaN	22.525	46	0.91412	47.3	47.3	47.3	1	NaN	14.970	35	0.85153	45.8	45.8	45.8	1	NaN	11.812	46	0.91412	
ILMN_101381	128.5	128.5	128.5	1	NaN	38.815	44	0.99709	129.4	129.4	129.4	1	NaN	36.429	52	0.99709	98.0	98.0	98.0	1	NaN	25.147	43	0.99709	137.0	137.0	137.0	1	NaN	34.954	41	0.99709	116.9	116.9	116.9	1	NaN	28.955	46	0.99709	102.7	102.7	102.7	1	NaN	32.275	44	0.99709	
ILMN_101393	46.9	46.9	46.9	1	NaN	18.053	38	0.88574	48.7	48.7	48.7	1	NaN	11.497	40	0.90684	40.2	40.2	40.2	1	NaN	12.273	36	0.68413	44.6	44.6	44.6	1	NaN	18.837	35	0.78312	51.9	51.9	51.9	1	NaN	18.350	42	0.91994	45.4	45.4	45.4	1	NaN	13.429	43	0.90975	
ILMN_101398	36.7	36.7	36.7	1	NaN	9.463	29	0.38137	39.7	39.7	39.7	1	NaN	10.960	29	0.67977	40.3	40.3	40.3	1	NaN	14.748	31	0.69214	37.2	37.2	37.2	1	NaN	10.143	19	0.38282	42.3	42.3	42.3	1	NaN	10.331	41	0.73581	38.6	38.6	38.6	1	NaN	12.574	31	0.62882	
ILMN_1014	1863.7	1863.7	1863.7	1	NaN	288.431	50	1.00000	1366.5	1366.5	1366.5	1	NaN	184.737	47	1.00000	1060.0	1060.0	1060.0	1	NaN	177.349	38	1.00000	1598.2	1598.2	1598.2	1	NaN	217.990	42	1.00000	1456.9	1456.9	1456.9	1	NaN	246.669	43	1.00000	952.5	952.5	952.5	1	NaN	187.159	44	1.00000	
ILMN_10140	38.6	38.6	38.6	1	NaN	15.275	41	0.53130	40.9	40.9	40.9	1	NaN	14.112	47	0.73581	40.8	40.8	40.8	1	NaN	15.087	48	0.71980	40.7	40.7	40.7	1	NaN	13.883	48	0.63755	36.5	36.5	36.5	1	NaN	13.368	46	0.41121	36.2	36.2	36.2	1	NaN	8.341	46	0.42431	
ILMN_101406	73.3	73.3	73.3	1	NaN	17.356	40	0.98981	70.9	70.9	70.9	1	NaN	18.480	39	0.98981	54.2	54.2	54.2	1	NaN	12.904	51	0.98035	71.1	71.1	71.1	1	NaN	23.424	29	0.98908	63.0	63.0	63.0	1	NaN	15.280	31	0.98253	51.9	51.9	51.9	1	NaN	13.793	40	0.97744	
ILMN_101407	63.8	63.8	63.8	1	NaN	23.950	30	0.98836	54.3	54.3	54.3	1	NaN	15.222	39	0.95997	50.4	50.4	50.4	1	NaN	12.022	29	0.96652	55.5	55.5	55.5	1	NaN	16.491	39	0.96288	51.9	51.9	51.9	1	NaN	13.105	46	0.92067	51.2	51.2	51.2	1	NaN	16.083	33	0.97380	
ILMN_101408	65.8	65.8	65.8	1	NaN	21.563	40	0.98908	59.4	59.4	59.4	1	NaN	18.486	34	0.98399	58.0	58.0	58.0	1	NaN	16.194	51	0.98763	63.3	63.3	63.3	1	NaN	12.366	49	0.98472	72.3	72.3	72.3	1	NaN	18.847	41	0.98981	55.1	55.1	55.1	1	NaN	11.879	41	0.98690	
ILMN_101418	36.0	36.0	36.0	1	NaN	11.194	37	0.33042	37.6	37.6	37.6	1	NaN	10.526	47	0.57642	37.8	37.8	37.8	1	NaN	8.701	39	0.51310	39.5	39.5	39.5	1	NaN	8.680	32	0.55459	35.9	35.9	35.9	1	NaN	10.145	32	0.35953	37.5	37.5	37.5	1	NaN	8.638	36	0.53421	
ILMN_10142	63.4	63.4	63.4	1	NaN	18.274	46	0.98836	66.9	66.9	66.9	1	NaN	22.944	57	0.98836	52.2	52.2	52.2	1	NaN	16.626	47	0.97744	70.9	70.9	70.9	1	NaN	21.676	45	0.98908	66.1	66.1	66.1	1	NaN	17.692	52	0.98690	53.2	53.2	53.2	1	NaN	12.098	44	0.98326	
ILMN_101420	37.4	37.4	37.4	1	NaN	11.539	39	0.43595	33.6	33.6	33.6	1	NaN	11.187	45	0.25910	34.4	34.4	34.4	1	NaN	10.888	41	0.20670	37.1	37.1	37.1	1	NaN	11.765	41	0.37191	36.6	36.6	36.6	1	NaN	8.356	31	0.41849	34.7	34.7	34.7	1	NaN	11.240	41	0.29694	
ILMN_10143	729.8	729.8	729.8	1	NaN	145.455	33	1.00000	646.7	646.7	646.7	1	NaN	119.740	47	1.00000	373.3	373.3	373.3	1	NaN	85.114	41	1.00000	539.2	539.2	539.2	1	NaN	102.218	40	1.00000	473.4	473.4	473.4	1	NaN	82.661	38	1.00000	249.3	249.3	249.3	1	NaN	61.681	33	1.00000	
ILMN_101435	46.4	46.4	46.4	1	NaN	11.835	42	0.87118	43.3	43.3	43.3	1	NaN	10.921	35	0.79913	47.1	47.1	47.1	1	NaN	13.738	42	0.92067	48.6	48.6	48.6	1	NaN	19.250	34	0.86827	45.9	45.9	45.9	1	NaN	12.330	36	0.82460	45.7	45.7	45.7	1	NaN	15.379	38	0.91194	
ILMN_10145	1028.1	1028.1	1028.1	1	NaN	195.463	43	1.00000	598.9	598.9	598.9	1	NaN	94.209	48	1.00000	508.2	508.2	508.2	1	NaN	102.386	40	1.00000	732.0	732.0	732.0	1	NaN	132.412	54	1.00000	620.3	620.3	620.3	1	NaN	141.556	45	1.00000	419.2	419.2	419.2	1	NaN	79.551	37	1.00000	
ILMN_101454	56.4	56.4	56.4	1	NaN	13.676	31	0.98181	42.5	42.5	42.5	1	NaN	12.783	38	0.78020	44.8	44.8	44.8	1	NaN	12.692	47	0.86827	44.4	44.4	44.4	1	NaN	12.694	34	0.77511	46.7	46.7	46.7	1	NaN	13.795	45	0.84207	43.1	43.1	43.1	1	NaN	13.239	49	0.84279	
ILMN_101455	39.5	39.5	39.5	1	NaN	12.114	31	0.58952	37.7	37.7	37.7	1	NaN	11.789	45	0.58588	37.2	37.2	37.2	1	NaN	9.986	40	0.46434	38.4	38.4	38.4	1	NaN	10.153	37	0.48035	36.1	36.1	36.1	1	NaN	9.934	38	0.38137	33.8	33.8	33.8	1	NaN	11.471	45	0.23435	
ILMN_10146	2764.9	2764.9	2764.9	1	NaN	439.327	41	1.00000	2327.3	2327.3	2327.3	1	NaN	365.872	50	1.00000	1664.9	1664.9	1664.9	1	NaN	252.862	42	1.00000	2481.5	2481.5	2481.5	1	NaN	434.191	45	1.00000	2369.7	2369.7	2369.7	1	NaN	418.132	46	1.00000	1656.7	1656.7	1656.7	1	NaN	234.129	51	1.00000	
ILMN_101464	37.9	37.9	37.9	1	NaN	13.129	41	0.48472	37.2	37.2	37.2	1	NaN	9.567	27	0.55677	39.5	39.5	39.5	1	NaN	10.478	35	0.63464	37.6	37.6	37.6	1	NaN	7.704	28	0.41266	38.1	38.1	38.1	1	NaN	9.466	32	0.54148	38.9	38.9	38.9	1	NaN	8.234	35	0.64774	
ILMN_101469	35.9	35.9	35.9	1	NaN	13.927	49	0.31514	39.4	39.4	39.4	1	NaN	12.054	47	0.66958	39.1	39.1	39.1	1	NaN	11.230	41	0.59971	37.6	37.6	37.6	1	NaN	13.366	49	0.40902	38.4	38.4	38.4	1	NaN	12.807	49	0.55604	36.7	36.7	36.7	1	NaN	9.745	39	0.46652	
ILMN_10147	63.0	63.0	63.0	1	NaN	24.285	41	0.98741	68.4	68.4	68.4	1	NaN	25.643	46	0.92248	59.0	59.0	59.0	1	NaN	16.206	42	0.94965	77.2	77.2	77.2	1	NaN	26.569	44	0.93246	80.6	80.6	80.6	1	NaN	26.632	33	0.98741	68.4	68.4	68.4	1	NaN	19.872	44	0.98810	
ILMN_101470	54.0	54.0	54.0	1	NaN	13.264	33	0.97016	51.7	51.7	51.7	1	NaN	12.974	34	0.93959	46.2	46.2	46.2	1	NaN	10.958	36	0.90466	58.9	58.9	58.9	1	NaN	22.277	40	0.97962	55.7	55.7	55.7	1	NaN	14.989	48	0.94978	50.8	50.8	50.8	1	NaN	15.828	47	0.97016	
ILMN_101471	41.9	41.9	41.9	1	NaN	13.641	48	0.71252	36.4	36.4	36.4	1	NaN	12.694	46	0.50218	37.2	37.2	37.2	1	NaN	13.092	57	0.46070	35.7	35.7	35.7	1	NaN	10.174	38	0.27293	41.7	41.7	41.7	1	NaN	12.349	34	0.71470	36.6	36.6	36.6	1	NaN	11.111	45	0.45633	
ILMN_10148	113.2	113.2	113.2	1	NaN	32.148	41	0.99709	95.0	95.0	95.0	1	NaN	23.685	46	0.99491	78.8	78.8	78.8	1	NaN	18.328	55	0.99491	95.7	95.7	95.7	1	NaN	29.065	51	0.99418	97.2	97.2	97.2	1	NaN	23.256	41	0.99636	69.5	69.5	69.5	1	NaN	15.971	50	0.99199	
ILMN_101481	48.3	48.3	48.3	1	NaN	12.129	47	0.91412	44.8	44.8	44.8	1	NaN	12.455	48	0.83988	43.8	43.8	43.8	1	NaN	11.185	45	0.83624	47.8	47.8	47.8	1	NaN	14.061	37	0.85153	50.0	50.0	50.0	1	NaN	8.465	37	0.89811	46.9	46.9	46.9	1	NaN	12.811	37	0.92940	
ILMN_101482	42.1	42.1	42.1	1	NaN	12.711	40	0.72052	43.4	43.4	43.4	1	NaN	13.929	45	0.80058	39.7	39.7	39.7	1	NaN	11.808	30	0.64629	46.2	46.2	46.2	1	NaN	14.428	30	0.81878	42.9	42.9	42.9	1	NaN	10.538	31	0.75328	37.6	37.6	37.6	1	NaN	13.003	45	0.54367	
ILMN_101490	42.0	42.0	42.0	1	NaN	12.372	37	0.71834	38.2	38.2	38.2	1	NaN	11.899	46	0.60699	39.1	39.1	39.1	1	NaN	11.878	37	0.59971	41.7	41.7	41.7	1	NaN	14.944	39	0.68559	38.0	38.0	38.0	1	NaN	11.114	45	0.53639	39.3	39.3	39.3	1	NaN	12.835	37	0.67176	
ILMN_101493	48.0	48.0	48.0	1	NaN	14.580	57	0.91121	47.2	47.2	47.2	1	NaN	15.080	50	0.87482	40.8	40.8	40.8	1	NaN	12.454	52	0.72125	49.9	49.9	49.9	1	NaN	15.742	41	0.89665	51.9	51.9	51.9	1	NaN	12.754	50	0.91994	45.7	45.7	45.7	1	NaN	12.201	45	0.91412	
ILMN_101495	33.1	33.1	33.1	1	NaN	11.400	47	0.10626	33.7	33.7	33.7	1	NaN	10.510	51	0.26128	30.9	30.9	30.9	1	NaN	8.828	36	0.03566	35.7	35.7	35.7	1	NaN	9.827	39	0.26783	34.3	34.3	34.3	1	NaN	10.725	37	0.23654	30.8	30.8	30.8	1	NaN	9.079	47	0.05895	
ILMN_101498	37.0	37.0	37.0	1	NaN	9.032	33	0.40247	35.3	35.3	35.3	1	NaN	8.723	43	0.40175	36.1	36.1	36.1	1	NaN	8.979	41	0.35881	34.1	34.1	34.1	1	NaN	12.248	34	0.16521	32.9	32.9	32.9	1	NaN	12.606	48	0.13974	33.6	33.6	33.6	1	NaN	13.154	39	0.21325	
ILMN_1015	97.7	97.7	97.7	1	NaN	26.523	42	0.99491	81.4	81.4	81.4	1	NaN	28.782	38	0.99127	78.1	78.1	78.1	1	NaN	31.265	40	0.99491	90.2	90.2	90.2	1	NaN	26.654	37	0.99272	104.3	104.3	104.3	1	NaN	34.876	29	0.99709	63.1	63.1	63.1	1	NaN	22.392	44	0.98908	
ILMN_10151	296.5	296.5	296.5	1	NaN	52.704	36	1.00000	271.8	271.8	271.8	1	NaN	44.169	47	1.00000	176.1	176.1	176.1	1	NaN	31.202	38	0.99927	236.7	236.7	236.7	1	NaN	49.355	44	0.99927	228.4	228.4	228.4	1	NaN	45.002	45	0.99927	153.2	153.2	153.2	1	NaN	28.282	49	0.99927	
ILMN_101510	44.2	44.2	44.2	1	NaN	13.497	40	0.80932	41.1	41.1	41.1	1	NaN	12.388	40	0.74163	38.8	38.8	38.8	1	NaN	9.728	35	0.58734	46.1	46.1	46.1	1	NaN	12.789	38	0.81587	36.9	36.9	36.9	1	NaN	7.059	39	0.44323	38.7	38.7	38.7	1	NaN	8.947	32	0.63683	
ILMN_101512	34.9	34.9	34.9	1	NaN	10.296	43	0.24090	34.8	34.8	34.8	1	NaN	8.293	46	0.35590	39.3	39.3	39.3	1	NaN	14.062	47	0.62445	36.0	36.0	36.0	1	NaN	8.473	57	0.29694	37.0	37.0	37.0	1	NaN	9.015	39	0.45560	40.5	40.5	40.5	1	NaN	11.053	52	0.73799	
ILMN_101519	43.2	43.2	43.2	1	NaN	12.080	39	0.76783	48.7	48.7	48.7	1	NaN	14.099	39	0.90684	44.6	44.6	44.6	1	NaN	8.851	39	0.86099	51.0	51.0	51.0	1	NaN	16.795	33	0.91266	53.7	53.7	53.7	1	NaN	14.238	39	0.93595	41.8	41.8	41.8	1	NaN	12.045	55	0.79694	
ILMN_10152	578.8	578.8	578.8	1	NaN	118.687	60	1.00000	516.8	516.8	516.8	1	NaN	97.738	52	1.00000	344.1	344.1	344.1	1	NaN	64.146	43	1.00000	466.0	466.0	466.0	1	NaN	112.285	46	1.00000	435.4	435.4	435.4	1	NaN	75.774	47	1.00000	261.1	261.1	261.1	1	NaN	50.824	53	1.00000	
ILMN_10153	652.8	652.8	652.8	1	NaN	156.216	39	1.00000	497.2	497.2	497.2	1	NaN	87.377	44	1.00000	398.2	398.2	398.2	1	NaN	77.042	51	1.00000	480.9	480.9	480.9	1	NaN	111.402	37	1.00000	428.7	428.7	428.7	1	NaN	78.954	40	1.00000	331.1	331.1	331.1	1	NaN	73.514	39	1.00000	
ILMN_10154	1001.8	1001.8	1001.8	1	NaN	180.574	37	1.00000	903.3	903.3	903.3	1	NaN	152.587	38	1.00000	684.7	684.7	684.7	1	NaN	104.456	46	1.00000	1528.1	1528.1	1528.1	1	NaN	239.320	37	1.00000	1643.3	1643.3	1643.3	1	NaN	285.928	60	1.00000	1129.9	1129.9	1129.9	1	NaN	195.080	55	1.00000	
ILMN_101549	44.0	44.0	44.0	1	NaN	15.736	50	0.79913	40.2	40.2	40.2	1	NaN	13.694	51	0.70087	41.3	41.3	41.3	1	NaN	10.766	31	0.74745	36.2	36.2	36.2	1	NaN	12.613	44	0.31077	36.7	36.7	36.7	1	NaN	11.764	39	0.42285	37.7	37.7	37.7	1	NaN	11.389	34	0.55459	
ILMN_10155	32.3	32.3	32.3	1	NaN	13.796	55	0.07132	32.8	32.8	32.8	1	NaN	14.562	31	0.18850	28.8	28.8	28.8	1	NaN	6.690	33	0.00655	30.3	30.3	30.3	1	NaN	10.593	36	0.02183	34.6	34.6	34.6	1	NaN	8.661	39	0.25182	31.9	31.9	31.9	1	NaN	11.462	40	0.10990	
ILMN_101559	48.1	48.1	48.1	1	NaN	14.345	35	0.91266	43.4	43.4	43.4	1	NaN	10.535	35	0.80058	43.5	43.5	43.5	1	NaN	8.465	38	0.82169	50.7	50.7	50.7	1	NaN	13.329	27	0.90830	39.0	39.0	39.0	1	NaN	10.934	40	0.58952	43.3	43.3	43.3	1	NaN	10.360	33	0.84716	
ILMN_10156	41.9	41.9	41.9	1	NaN	10.279	37	0.71543	42.0	42.0	42.0	1	NaN	11.539	43	0.76710	38.2	38.2	38.2	1	NaN	12.457	32	0.54221	41.8	41.8	41.8	1	NaN	12.816	40	0.68777	38.9	38.9	38.9	1	NaN	12.275	40	0.58297	39.6	39.6	39.6	1	NaN	9.922	35	0.68850	
ILMN_101560	42.8	42.8	42.8	1	NaN	14.410	37	0.75036	34.4	34.4	34.4	1	NaN	10.336	40	0.32897	39.4	39.4	39.4	1	NaN	12.739	45	0.62737	35.5	35.5	35.5	1	NaN	10.773	34	0.25109	39.3	39.3	39.3	1	NaN	9.598	36	0.60335	41.0	41.0	41.0	1	NaN	7.588	50	0.76856	
ILMN_101567	38.6	38.6	38.6	1	NaN	13.586	52	0.53493	38.7	38.7	38.7	1	NaN	11.568	39	0.63828	37.7	37.7	37.7	1	NaN	12.309	45	0.50582	41.8	41.8	41.8	1	NaN	14.658	27	0.68777	41.2	41.2	41.2	1	NaN	11.274	37	0.69651	36.7	36.7	36.7	1	NaN	8.890	34	0.46579	
ILMN_101568	47.8	47.8	47.8	1	NaN	15.287	32	0.90830	51.4	51.4	51.4	1	NaN	15.656	55	0.93159	47.9	47.9	47.9	1	NaN	12.682	45	0.94032	46.2	46.2	46.2	1	NaN	10.538	31	0.81732	51.1	51.1	51.1	1	NaN	14.418	28	0.90684	48.9	48.9	48.9	1	NaN	14.453	28	0.95633	
ILMN_10157	105.2	105.2	105.2	1	NaN	34.974	55	0.99636	91.8	91.8	91.8	1	NaN	28.580	32	0.99418	73.9	73.9	73.9	1	NaN	15.311	38	0.99272	77.1	77.1	77.1	1	NaN	16.898	53	0.99054	83.7	83.7	83.7	1	NaN	17.998	47	0.99054	56.3	56.3	56.3	1	NaN	13.705	28	0.98690	
ILMN_101579	53.5	53.5	53.5	1	NaN	15.463	56	0.96579	55.3	55.3	55.3	1	NaN	13.462	38	0.97016	47.8	47.8	47.8	1	NaN	11.440	38	0.93741	49.2	49.2	49.2	1	NaN	16.591	41	0.88646	63.9	63.9	63.9	1	NaN	19.941	31	0.98472	45.8	45.8	45.8	1	NaN	9.859	33	0.91412	
ILMN_10158	55.7	55.7	55.7	1	NaN	20.332	44	0.97817	54.3	54.3	54.3	1	NaN	17.243	43	0.96070	44.6	44.6	44.6	1	NaN	11.619	41	0.86245	58.3	58.3	58.3	1	NaN	18.202	37	0.97889	54.9	54.9	54.9	1	NaN	18.217	60	0.94469	49.8	49.8	49.8	1	NaN	13.310	43	0.96725	
ILMN_10159	310.1	310.1	310.1	1	NaN	71.565	60	1.00000	225.6	225.6	225.6	1	NaN	47.964	49	0.99927	176.4	176.4	176.4	1	NaN	37.228	43	0.99927	255.1	255.1	255.1	1	NaN	73.775	48	1.00000	241.0	241.0	241.0	1	NaN	45.966	47	0.99927	173.4	173.4	173.4	1	NaN	36.833	50	0.99927	
ILMN_101595	30.5	30.5	30.5	1	NaN	7.443	27	0.01965	35.1	35.1	35.1	1	NaN	13.065	37	0.37846	32.1	32.1	32.1	1	NaN	9.663	28	0.07060	34.1	34.1	34.1	1	NaN	9.114	43	0.16448	35.3	35.3	35.3	1	NaN	12.714	39	0.31441	33.6	33.6	33.6	1	NaN	8.379	26	0.21543	
ILMN_1016	69.4	69.4	69.4	1	NaN	20.733	35	0.98908	53.5	53.5	53.5	1	NaN	15.136	47	0.95342	55.0	55.0	55.0	1	NaN	13.194	47	0.98108	56.1	56.1	56.1	1	NaN	14.594	38	0.96652	50.8	50.8	50.8	1	NaN	16.221	52	0.90393	49.0	49.0	49.0	1	NaN	16.700	41	0.96070	
ILMN_10160	714.2	714.2	714.2	1	NaN	110.510	35	1.00000	500.3	500.3	500.3	1	NaN	71.637	54	1.00000	365.7	365.7	365.7	1	NaN	107.658	45	1.00000	494.9	494.9	494.9	1	NaN	100.583	34	1.00000	471.8	471.8	471.8	1	NaN	90.463	31	1.00000	305.1	305.1	305.1	1	NaN	64.157	40	1.00000	
ILMN_101600	40.3	40.3	40.3	1	NaN	12.683	39	0.63028	34.3	34.3	34.3	1	NaN	9.104	36	0.30859	38.8	38.8	38.8	1	NaN	8.935	29	0.58734	37.6	37.6	37.6	1	NaN	10.995	46	0.41266	35.7	35.7	35.7	1	NaN	9.499	51	0.34643	37.0	37.0	37.0	1	NaN	10.636	42	0.49199	
ILMN_101614	739.1	739.1	739.1	1	NaN	138.126	46	1.00000	558.6	558.6	558.6	1	NaN	104.445	41	1.00000	366.0	366.0	366.0	1	NaN	103.953	37	1.00000	478.7	478.7	478.7	1	NaN	115.181	45	1.00000	406.5	406.5	406.5	1	NaN	107.065	40	1.00000	257.5	257.5	257.5	1	NaN	47.802	39	1.00000	
ILMN_10164	40.1	40.1	40.1	1	NaN	13.335	44	0.62373	35.7	35.7	35.7	1	NaN	11.719	49	0.44469	36.3	36.3	36.3	1	NaN	12.554	39	0.38792	37.7	37.7	37.7	1	NaN	10.348	48	0.42285	35.6	35.6	35.6	1	NaN	10.934	35	0.33770	36.8	36.8	36.8	1	NaN	9.956	42	0.47380	
ILMN_101664	40.5	40.5	40.5	1	NaN	12.674	37	0.64338	43.6	43.6	43.6	1	NaN	14.888	41	0.80640	38.8	38.8	38.8	1	NaN	12.223	35	0.58734	44.2	44.2	44.2	1	NaN	15.576	28	0.77074	43.1	43.1	43.1	1	NaN	13.515	33	0.76201	37.7	37.7	37.7	1	NaN	11.925	45	0.55167	
ILMN_10168	122.0	122.0	122.0	1	NaN	27.724	37	0.99997	102.8	102.8	102.8	1	NaN	30.475	44	0.99989	81.0	81.0	81.0	1	NaN	17.537	43	0.99983	105.7	105.7	105.7	1	NaN	30.268	45	0.99990	103.1	103.1	103.1	1	NaN	25.690	38	0.99990	70.6	70.6	70.6	1	NaN	18.002	44	0.99946	
ILMN_101681	37.6	37.6	37.6	1	NaN	12.141	45	0.45269	38.9	38.9	38.9	1	NaN	10.885	48	0.65211	38.6	38.6	38.6	1	NaN	11.447	42	0.57278	43.8	43.8	43.8	1	NaN	11.658	48	0.75764	36.5	36.5	36.5	1	NaN	7.675	31	0.41121	36.4	36.4	36.4	1	NaN	8.544	53	0.44614	
ILMN_101691	45.2	45.2	45.2	1	NaN	17.303	31	0.83770	33.7	33.7	33.7	1	NaN	9.323	42	0.26856	38.8	38.8	38.8	1	NaN	8.351	38	0.58443	34.5	34.5	34.5	1	NaN	11.231	28	0.18195	37.4	37.4	37.4	1	NaN	9.262	30	0.48108	34.7	34.7	34.7	1	NaN	7.687	36	0.30568	
ILMN_101703	34.2	34.2	34.2	1	NaN	8.271	38	0.18559	29.2	29.2	29.2	1	NaN	10.314	55	0.02766	32.0	32.0	32.0	1	NaN	6.782	40	0.06696	32.5	32.5	32.5	1	NaN	11.897	48	0.08224	34.1	34.1	34.1	1	NaN	11.168	34	0.22125	32.4	32.4	32.4	1	NaN	8.455	40	0.12664	
ILMN_101708	51.2	51.2	51.2	1	NaN	17.799	39	0.94978	55.2	55.2	55.2	1	NaN	13.605	33	0.96943	47.4	47.4	47.4	1	NaN	14.453	44	0.92868	46.8	46.8	46.8	1	NaN	11.139	38	0.83552	50.6	50.6	50.6	1	NaN	10.811	38	0.90247	45.1	45.1	45.1	1	NaN	12.233	33	0.89811	
ILMN_101719	63.0	63.0	63.0	1	NaN	11.026	38	0.98836	60.1	60.1	60.1	1	NaN	15.090	39	0.98472	61.2	61.2	61.2	1	NaN	22.490	48	0.98763	60.6	60.6	60.6	1	NaN	16.534	36	0.98326	59.6	59.6	59.6	1	NaN	18.144	48	0.97671	53.7	53.7	53.7	1	NaN	9.805	29	0.98326	
ILMN_101722	37.3	37.3	37.3	1	NaN	10.689	44	0.43086	30.8	30.8	30.8	1	NaN	7.141	29	0.07424	36.4	36.4	36.4	1	NaN	8.317	40	0.39738	33.9	33.9	33.9	1	NaN	10.423	34	0.15648	33.5	33.5	33.5	1	NaN	8.670	62	0.17613	34.9	34.9	34.9	1	NaN	10.495	33	0.31951	
ILMN_10173	63.6	63.6	63.6	1	NaN	22.615	42	0.98836	60.6	60.6	60.6	1	NaN	17.818	36	0.98544	53.1	53.1	53.1	1	NaN	17.456	44	0.97817	64.6	64.6	64.6	1	NaN	16.319	37	0.98690	60.0	60.0	60.0	1	NaN	16.656	45	0.97962	43.0	43.0	43.0	1	NaN	13.455	49	0.83697	
ILMN_101733	40.9	40.9	40.9	1	NaN	9.261	27	0.65866	38.3	38.3	38.3	1	NaN	13.303	30	0.61718	45.9	45.9	45.9	1	NaN	17.487	27	0.90102	40.1	40.1	40.1	1	NaN	11.602	37	0.59389	37.0	37.0	37.0	1	NaN	10.959	29	0.45197	35.7	35.7	35.7	1	NaN	11.153	34	0.38210	
ILMN_10174	415.4	415.4	415.4	1	NaN	77.756	41	1.00000	348.1	348.1	348.1	1	NaN	66.521	48	1.00000	275.3	275.3	275.3	1	NaN	59.839	39	1.00000	306.0	306.0	306.0	1	NaN	65.915	31	1.00000	271.9	271.9	271.9	1	NaN	39.848	34	1.00000	207.1	207.1	207.1	1	NaN	39.349	44	1.00000	
ILMN_101743	45.8	45.8	45.8	1	NaN	11.707	33	0.85881	44.5	44.5	44.5	1	NaN	18.700	41	0.83115	42.5	42.5	42.5	1	NaN	7.299	22	0.79185	44.7	44.7	44.7	1	NaN	12.768	33	0.78457	41.4	41.4	41.4	1	NaN	13.314	32	0.70160	40.5	40.5	40.5	1	NaN	6.626	18	0.74017	
ILMN_101745	52.1	52.1	52.1	1	NaN	15.856	42	0.95633	42.5	42.5	42.5	1	NaN	9.196	36	0.78166	42.0	42.0	42.0	1	NaN	12.089	24	0.77511	49.6	49.6	49.6	1	NaN	11.485	30	0.89301	46.7	46.7	46.7	1	NaN	15.915	36	0.84279	43.8	43.8	43.8	1	NaN	12.268	33	0.86463	
ILMN_101749	33.9	33.9	33.9	1	NaN	12.959	41	0.16157	34.0	34.0	34.0	1	NaN	11.248	42	0.28384	36.5	36.5	36.5	1	NaN	9.757	34	0.40175	36.8	36.8	36.8	1	NaN	11.794	43	0.34716	37.2	37.2	37.2	1	NaN	11.178	39	0.46288	35.5	35.5	35.5	1	NaN	10.013	44	0.37191	
ILMN_101755	35.1	35.1	35.1	1	NaN	8.732	29	0.25255	36.9	36.9	36.9	1	NaN	11.383	43	0.52620	40.0	40.0	40.0	1	NaN	12.080	45	0.66958	39.7	39.7	39.7	1	NaN	8.108	34	0.57278	38.3	38.3	38.3	1	NaN	11.060	36	0.54876	39.3	39.3	39.3	1	NaN	9.263	38	0.66667	
ILMN_101756	53.1	53.1	53.1	1	NaN	17.076	42	0.96361	48.0	48.0	48.0	1	NaN	17.139	38	0.89156	48.7	48.7	48.7	1	NaN	11.869	34	0.95342	49.6	49.6	49.6	1	NaN	14.663	47	0.89301	54.8	54.8	54.8	1	NaN	13.749	36	0.94396	48.6	48.6	48.6	1	NaN	14.353	39	0.95560	
ILMN_101761	54.9	54.9	54.9	1	NaN	13.669	33	0.97453	57.2	57.2	57.2	1	NaN	15.718	35	0.97889	46.9	46.9	46.9	1	NaN	14.645	37	0.91921	53.3	53.3	53.3	1	NaN	11.679	27	0.94469	65.8	65.8	65.8	1	NaN	16.248	29	0.98617	49.9	49.9	49.9	1	NaN	12.182	32	0.96870	
ILMN_10177	44.3	44.3	44.3	1	NaN	13.801	44	0.80932	46.6	46.6	46.6	1	NaN	17.157	37	0.86827	44.8	44.8	44.8	1	NaN	11.997	38	0.86827	46.2	46.2	46.2	1	NaN	11.064	41	0.81878	49.1	49.1	49.1	1	NaN	12.211	37	0.88501	46.2	46.2	46.2	1	NaN	11.625	36	0.91849	
ILMN_101781	46.6	46.6	46.6	1	NaN	13.795	31	0.87627	47.2	47.2	47.2	1	NaN	18.160	40	0.87555	42.1	42.1	42.1	1	NaN	9.465	25	0.77729	53.7	53.7	53.7	1	NaN	14.506	45	0.94760	51.8	51.8	51.8	1	NaN	14.643	37	0.91994	49.2	49.2	49.2	1	NaN	9.586	31	0.96288	
ILMN_10179	36.3	36.3	36.3	1	NaN	12.927	48	0.35371	35.8	35.8	35.8	1	NaN	10.849	37	0.44978	35.3	35.3	35.3	1	NaN	10.621	36	0.28384	33.6	33.6	33.6	1	NaN	10.773	40	0.13246	36.9	36.9	36.9	1	NaN	9.903	42	0.44323	37.0	37.0	37.0	1	NaN	15.461	29	0.49199	
ILMN_101795	60.3	60.3	60.3	1	NaN	21.930	37	0.98472	64.3	64.3	64.3	1	NaN	13.384	35	0.98763	56.0	56.0	56.0	1	NaN	13.560	44	0.98472	72.7	72.7	72.7	1	NaN	15.507	35	0.98908	63.1	63.1	63.1	1	NaN	18.175	34	0.98326	55.2	55.2	55.2	1	NaN	14.963	45	0.98690	
ILMN_101798	35.0	35.0	35.0	1	NaN	11.239	40	0.24454	33.5	33.5	33.5	1	NaN	10.468	54	0.24017	33.6	33.6	33.6	1	NaN	9.933	42	0.16012	34.6	34.6	34.6	1	NaN	11.175	34	0.18850	34.8	34.8	34.8	1	NaN	10.700	33	0.26565	33.7	33.7	33.7	1	NaN	9.165	49	0.22344	
ILMN_1018	235.1	235.1	235.1	1	NaN	55.021	39	0.99927	225.4	225.4	225.4	1	NaN	64.027	51	0.99927	151.8	151.8	151.8	1	NaN	33.101	45	0.99927	199.9	199.9	199.9	1	NaN	35.029	35	0.99927	196.3	196.3	196.3	1	NaN	42.761	41	0.99927	133.3	133.3	133.3	1	NaN	37.845	48	0.99854	
ILMN_10180	596.1	596.1	596.1	1	NaN	110.040	49	1.00000	381.7	381.7	381.7	1	NaN	67.538	36	1.00000	319.3	319.3	319.3	1	NaN	42.974	42	1.00000	444.9	444.9	444.9	1	NaN	100.139	49	1.00000	412.1	412.1	412.1	1	NaN	71.776	40	1.00000	291.0	291.0	291.0	1	NaN	83.749	47	1.00000	
ILMN_101805	32.5	32.5	32.5	1	NaN	7.920	43	0.07569	31.6	31.6	31.6	1	NaN	9.864	39	0.11281	36.7	36.7	36.7	1	NaN	9.803	37	0.41339	39.0	39.0	39.0	1	NaN	13.057	32	0.51965	37.1	37.1	37.1	1	NaN	10.434	46	0.45706	35.3	35.3	35.3	1	NaN	9.349	39	0.35590	
ILMN_10181	38.5	38.5	38.5	1	NaN	13.304	38	0.52111	36.1	36.1	36.1	1	NaN	9.126	46	0.47162	37.5	37.5	37.5	1	NaN	10.452	47	0.48690	39.1	39.1	39.1	1	NaN	11.316	43	0.53202	35.5	35.5	35.5	1	NaN	9.523	44	0.32533	38.5	38.5	38.5	1	NaN	12.090	29	0.62082	
ILMN_101817	32.0	32.0	32.0	1	NaN	7.984	49	0.05968	34.2	34.2	34.2	1	NaN	8.659	34	0.30495	35.1	35.1	35.1	1	NaN	10.092	29	0.27074	33.3	33.3	33.3	1	NaN	11.129	43	0.11208	31.1	31.1	31.1	1	NaN	9.257	48	0.04949	33.2	33.2	33.2	1	NaN	11.670	40	0.19068	
ILMN_10184	136.3	136.3	136.3	1	NaN	37.461	46	0.99999	130.5	130.5	130.5	1	NaN	39.347	44	0.99997	98.4	98.4	98.4	1	NaN	30.680	51	0.99997	130.7	130.7	130.7	1	NaN	31.885	40	0.99999	124.0	124.0	124.0	1	NaN	34.878	48	0.99997	95.9	95.9	95.9	1	NaN	24.995	42	0.99996	
ILMN_101840	40.9	40.9	40.9	1	NaN	10.085	23	0.65939	34.6	34.6	34.6	1	NaN	12.406	34	0.34498	36.2	36.2	36.2	1	NaN	10.006	49	0.37336	37.1	37.1	37.1	1	NaN	8.811	30	0.37336	35.6	35.6	35.6	1	NaN	10.574	46	0.33479	34.6	34.6	34.6	1	NaN	9.475	43	0.29185	
ILMN_101852	45.2	45.2	45.2	1	NaN	13.144	35	0.83916	46.9	46.9	46.9	1	NaN	15.689	44	0.87336	43.5	43.5	43.5	1	NaN	12.449	44	0.82169	50.6	50.6	50.6	1	NaN	18.780	36	0.90539	47.0	47.0	47.0	1	NaN	12.721	47	0.84716	43.6	43.6	43.6	1	NaN	14.174	58	0.85590	
ILMN_10186	428.5	428.5	428.5	1	NaN	99.110	40	1.00000	372.7	372.7	372.7	1	NaN	87.355	35	1.00000	298.7	298.7	298.7	1	NaN	79.238	40	1.00000	414.8	414.8	414.8	1	NaN	85.976	41	1.00000	367.1	367.1	367.1	1	NaN	79.907	26	1.00000	274.8	274.8	274.8	1	NaN	64.083	39	1.00000	
ILMN_101868	37.9	37.9	37.9	1	NaN	13.358	23	0.48108	35.9	35.9	35.9	1	NaN	11.552	38	0.45560	35.4	35.4	35.4	1	NaN	14.463	39	0.28967	37.2	37.2	37.2	1	NaN	8.821	40	0.37846	33.5	33.5	33.5	1	NaN	9.636	34	0.17977	34.3	34.3	34.3	1	NaN	9.097	40	0.27001	
ILMN_10187	37.9	37.9	37.9	1	NaN	8.444	41	0.48108	36.7	36.7	36.7	1	NaN	16.804	40	0.51820	36.6	36.6	36.6	1	NaN	9.051	50	0.41194	36.9	36.9	36.9	1	NaN	14.573	51	0.35662	38.1	38.1	38.1	1	NaN	9.242	33	0.54221	36.9	36.9	36.9	1	NaN	9.186	42	0.48035	
ILMN_101870	41.5	41.5	41.5	1	NaN	17.023	32	0.68996	46.8	46.8	46.8	1	NaN	17.212	42	0.87191	41.3	41.3	41.3	1	NaN	8.461	35	0.74745	44.4	44.4	44.4	1	NaN	14.881	31	0.77729	43.8	43.8	43.8	1	NaN	11.635	36	0.77875	39.9	39.9	39.9	1	NaN	10.795	30	0.70306	
ILMN_101873	40.0	40.0	40.0	1	NaN	12.167	32	0.61572	46.1	46.1	46.1	1	NaN	11.167	24	0.86026	46.0	46.0	46.0	1	NaN	10.754	34	0.90247	45.0	45.0	45.0	1	NaN	10.991	37	0.79185	44.0	44.0	44.0	1	NaN	12.782	42	0.78166	47.5	47.5	47.5	1	NaN	12.798	33	0.94250	
ILMN_101874	35.2	35.2	35.2	1	NaN	13.498	51	0.26055	30.0	30.0	30.0	1	NaN	10.650	40	0.04949	33.9	33.9	33.9	1	NaN	7.599	44	0.18049	41.3	41.3	41.3	1	NaN	11.644	32	0.66376	35.5	35.5	35.5	1	NaN	11.935	38	0.32533	35.9	35.9	35.9	1	NaN	8.682	40	0.40175	
ILMN_101875	36.1	36.1	36.1	1	NaN	14.413	40	0.33770	34.2	34.2	34.2	1	NaN	6.743	41	0.30495	35.1	35.1	35.1	1	NaN	9.684	38	0.26710	38.2	38.2	38.2	1	NaN	11.801	40	0.46579	37.2	37.2	37.2	1	NaN	13.493	34	0.46725	36.2	36.2	36.2	1	NaN	11.192	49	0.42576	
ILMN_1019	440.2	440.2	440.2	1	NaN	107.009	45	1.00000	257.1	257.1	257.1	1	NaN	61.740	44	1.00000	229.7	229.7	229.7	1	NaN	46.978	38	1.00000	244.9	244.9	244.9	1	NaN	78.238	43	1.00000	240.9	240.9	240.9	1	NaN	63.056	51	0.99927	179.5	179.5	179.5	1	NaN	37.252	59	0.99927	
ILMN_10190	40.1	40.1	40.1	1	NaN	9.906	50	0.62300	36.8	36.8	36.8	1	NaN	10.753	37	0.52111	35.7	35.7	35.7	1	NaN	11.494	39	0.31805	41.0	41.0	41.0	1	NaN	11.943	47	0.64993	39.4	39.4	39.4	1	NaN	11.691	45	0.60408	34.5	34.5	34.5	1	NaN	7.773	44	0.28384	
ILMN_101903	626.0	626.0	626.0	1	NaN	132.624	43	1.00000	502.5	502.5	502.5	1	NaN	88.821	33	1.00000	398.4	398.4	398.4	1	NaN	59.453	38	1.00000	485.3	485.3	485.3	1	NaN	99.361	46	1.00000	443.2	443.2	443.2	1	NaN	77.356	35	1.00000	330.6	330.6	330.6	1	NaN	62.304	43	1.00000	
ILMN_101906	51.3	51.3	51.3	1	NaN	14.765	27	0.94978	50.5	50.5	50.5	1	NaN	15.427	25	0.92358	50.4	50.4	50.4	1	NaN	13.394	42	0.96579	49.7	49.7	49.7	1	NaN	18.521	36	0.89520	51.3	51.3	51.3	1	NaN	13.454	32	0.90975	48.5	48.5	48.5	1	NaN	14.939	34	0.95342	
ILMN_101916	53.8	53.8	53.8	1	NaN	15.257	42	0.96870	48.0	48.0	48.0	1	NaN	12.480	31	0.89156	50.2	50.2	50.2	1	NaN	10.476	39	0.96434	58.2	58.2	58.2	1	NaN	15.352	50	0.97889	56.3	56.3	56.3	1	NaN	19.091	47	0.95779	50.4	50.4	50.4	1	NaN	11.477	42	0.97016	
ILMN_10192	111.1	111.1	111.1	1	NaN	17.241	41	0.99709	105.5	105.5	105.5	1	NaN	24.346	45	0.99636	89.8	89.8	89.8	1	NaN	25.521	39	0.99709	109.8	109.8	109.8	1	NaN	28.659	46	0.99709	113.7	113.7	113.7	1	NaN	27.139	39	0.99709	88.6	88.6	88.6	1	NaN	17.605	41	0.99709	
ILMN_10194	33.8	33.8	33.8	1	NaN	8.149	37	0.15793	28.9	28.9	28.9	1	NaN	12.018	41	0.02183	31.7	31.7	31.7	1	NaN	8.544	40	0.05895	32.5	32.5	32.5	1	NaN	11.225	37	0.08006	35.7	35.7	35.7	1	NaN	10.125	43	0.34352	31.5	31.5	31.5	1	NaN	9.985	43	0.08661	
ILMN_101942	35.1	35.1	35.1	1	NaN	8.554	37	0.25546	28.8	28.8	28.8	1	NaN	7.938	35	0.02111	31.1	31.1	31.1	1	NaN	8.342	38	0.03930	33.3	33.3	33.3	1	NaN	10.480	48	0.10990	32.0	32.0	32.0	1	NaN	8.294	37	0.08588	33.4	33.4	33.4	1	NaN	9.733	40	0.20087	
ILMN_101948	47.8	47.8	47.8	1	NaN	12.684	45	0.90684	50.2	50.2	50.2	1	NaN	13.997	46	0.92285	49.2	49.2	49.2	1	NaN	14.510	47	0.95633	51.5	51.5	51.5	1	NaN	12.117	38	0.92213	54.2	54.2	54.2	1	NaN	13.354	40	0.93814	45.3	45.3	45.3	1	NaN	8.870	43	0.90830	
ILMN_10195	36.2	36.2	36.2	1	NaN	10.183	41	0.34789	34.3	34.3	34.3	1	NaN	10.217	41	0.32023	33.2	33.2	33.2	1	NaN	13.704	53	0.13610	34.6	34.6	34.6	1	NaN	11.841	38	0.18777	35.4	35.4	35.4	1	NaN	9.970	45	0.31951	33.8	33.8	33.8	1	NaN	10.734	52	0.23799	
ILMN_10196	348.1	348.1	348.1	1	NaN	55.030	49	1.00000	287.8	287.8	287.8	1	NaN	40.973	33	1.00000	211.5	211.5	211.5	1	NaN	30.131	47	1.00000	287.4	287.4	287.4	1	NaN	69.797	40	1.00000	274.6	274.6	274.6	1	NaN	58.928	39	1.00000	198.2	198.2	198.2	1	NaN	41.992	46	1.00000	
ILMN_101964	35.8	35.8	35.8	1	NaN	13.491	34	0.30495	38.4	38.4	38.4	1	NaN	9.642	38	0.62300	37.9	37.9	37.9	1	NaN	13.086	32	0.51892	38.7	38.7	38.7	1	NaN	12.279	25	0.50509	38.2	38.2	38.2	1	NaN	9.535	39	0.54876	39.6	39.6	39.6	1	NaN	8.788	37	0.68559	
ILMN_10197	41.5	41.5	41.5	1	NaN	15.556	61	0.69214	44.7	44.7	44.7	1	NaN	14.839	64	0.83479	41.2	41.2	41.2	1	NaN	15.199	58	0.74163	41.7	41.7	41.7	1	NaN	10.631	49	0.68268	43.1	43.1	43.1	1	NaN	14.002	49	0.75983	40.0	40.0	40.0	1	NaN	13.032	42	0.71033	
ILMN_10198	209.2	209.2	209.2	1	NaN	61.133	49	0.99927	129.5	129.5	129.5	1	NaN	35.633	47	0.99709	118.9	118.9	118.9	1	NaN	24.930	43	0.99709	161.0	161.0	161.0	1	NaN	38.243	52	0.99854	153.1	153.1	153.1	1	NaN	30.992	46	0.99854	131.3	131.3	131.3	1	NaN	42.339	49	0.99854	
ILMN_101986	35.6	35.6	35.6	1	NaN	11.299	48	0.28239	35.1	35.1	35.1	1	NaN	10.674	44	0.38865	35.0	35.0	35.0	1	NaN	9.648	33	0.25910	37.0	37.0	37.0	1	NaN	11.736	35	0.36972	34.1	34.1	34.1	1	NaN	10.526	40	0.22052	32.1	32.1	32.1	1	NaN	9.927	37	0.11790	
ILMN_10199	116.7	116.7	116.7	1	NaN	31.980	50	0.99709	110.4	110.4	110.4	1	NaN	23.959	41	0.99709	79.4	79.4	79.4	1	NaN	24.506	53	0.99563	101.0	101.0	101.0	1	NaN	24.645	51	0.99563	95.0	95.0	95.0	1	NaN	24.811	38	0.99563	78.9	78.9	78.9	1	NaN	25.147	55	0.99563	
ILMN_101990	42.3	42.3	42.3	1	NaN	18.991	33	0.73435	33.4	33.4	33.4	1	NaN	9.068	46	0.23435	38.0	38.0	38.0	1	NaN	9.491	46	0.53421	38.8	38.8	38.8	1	NaN	13.978	37	0.51383	37.2	37.2	37.2	1	NaN	11.205	36	0.46215	36.8	36.8	36.8	1	NaN	13.594	45	0.47089	
ILMN_1020	64.4	64.4	64.4	1	NaN	25.176	33	0.96568	52.9	52.9	52.9	1	NaN	12.863	29	0.85221	49.6	49.6	49.6	1	NaN	13.614	35	0.91060	52.2	52.2	52.2	1	NaN	16.476	26	0.76995	54.8	54.8	54.8	1	NaN	18.244	38	0.91665	46.6	46.6	46.6	1	NaN	14.336	37	0.82061	
ILMN_10200	429.4	429.4	429.4	1	NaN	73.879	33	1.00000	371.6	371.6	371.6	1	NaN	76.479	51	1.00000	236.5	236.5	236.5	1	NaN	46.023	36	1.00000	364.4	364.4	364.4	1	NaN	68.655	41	1.00000	337.8	337.8	337.8	1	NaN	73.881	42	1.00000	217.2	217.2	217.2	1	NaN	54.445	42	1.00000	
ILMN_102006	52.1	52.1	52.1	1	NaN	14.512	37	0.95633	54.5	54.5	54.5	1	NaN	15.104	38	0.96288	50.1	50.1	50.1	1	NaN	11.682	55	0.96361	54.0	54.0	54.0	1	NaN	10.969	47	0.95124	56.7	56.7	56.7	1	NaN	16.772	28	0.95997	51.0	51.0	51.0	1	NaN	16.045	39	0.97016	
ILMN_10201	254.6	254.6	254.6	1	NaN	61.354	45	1.00000	179.6	179.6	179.6	1	NaN	44.917	40	0.99854	171.7	171.7	171.7	1	NaN	41.909	40	0.99927	137.0	137.0	137.0	1	NaN	38.952	35	0.99709	110.5	110.5	110.5	1	NaN	27.453	49	0.99709	87.3	87.3	87.3	1	NaN	25.951	52	0.99709	
ILMN_10202	211.0	211.0	211.0	1	NaN	42.821	42	0.99927	175.0	175.0	175.0	1	NaN	30.112	34	0.99854	141.7	141.7	141.7	1	NaN	31.203	38	0.99854	171.9	171.9	171.9	1	NaN	38.833	31	0.99854	168.2	168.2	168.2	1	NaN	29.320	47	0.99854	117.4	117.4	117.4	1	NaN	23.939	44	0.99782	
ILMN_102022	48.9	48.9	48.9	1	NaN	9.695	26	0.92140	45.5	45.5	45.5	1	NaN	15.599	26	0.85080	43.3	43.3	43.3	1	NaN	10.385	36	0.81805	44.9	44.9	44.9	1	NaN	10.246	34	0.78894	47.1	47.1	47.1	1	NaN	11.101	33	0.85007	48.1	48.1	48.1	1	NaN	12.749	31	0.94978	
ILMN_10203	116.8	116.8	116.8	1	NaN	29.413	48	0.99709	86.6	86.6	86.6	1	NaN	30.412	49	0.99199	75.6	75.6	75.6	1	NaN	19.258	46	0.99418	86.7	86.7	86.7	1	NaN	24.535	44	0.99199	82.4	82.4	82.4	1	NaN	18.620	48	0.99054	69.3	69.3	69.3	1	NaN	19.844	47	0.99199	
ILMN_102031	39.8	39.8	39.8	1	NaN	14.479	49	0.60553	44.8	44.8	44.8	1	NaN	9.914	47	0.84134	42.9	42.9	42.9	1	NaN	12.590	30	0.80713	45.1	45.1	45.1	1	NaN	12.607	47	0.79185	42.4	42.4	42.4	1	NaN	10.155	35	0.74163	39.0	39.0	39.0	1	NaN	13.804	45	0.65357	
ILMN_10204	471.9	471.9	471.9	1	NaN	81.173	40	1.00000	427.0	427.0	427.0	1	NaN	81.731	46	1.00000	335.2	335.2	335.2	1	NaN	67.226	42	1.00000	408.5	408.5	408.5	1	NaN	92.258	33	1.00000	386.4	386.4	386.4	1	NaN	62.263	44	1.00000	295.9	295.9	295.9	1	NaN	70.573	44	1.00000	
ILMN_102041	47.4	47.4	47.4	1	NaN	14.891	38	0.89592	50.4	50.4	50.4	1	NaN	16.368	38	0.92285	45.4	45.4	45.4	1	NaN	12.947	31	0.88937	51.5	51.5	51.5	1	NaN	16.546	35	0.92213	50.0	50.0	50.0	1	NaN	15.265	48	0.89811	45.1	45.1	45.1	1	NaN	12.743	39	0.89811	
ILMN_102043	42.7	42.7	42.7	1	NaN	9.808	36	0.74527	43.1	43.1	43.1	1	NaN	10.727	31	0.79767	46.4	46.4	46.4	1	NaN	15.991	44	0.91048	40.9	40.9	40.9	1	NaN	15.183	37	0.64556	45.6	45.6	45.6	1	NaN	12.308	50	0.81659	39.5	39.5	39.5	1	NaN	8.474	36	0.68268	
ILMN_102045	50.8	50.8	50.8	1	NaN	14.053	46	0.94541	49.8	49.8	49.8	1	NaN	16.962	30	0.91776	42.6	42.6	42.6	1	NaN	13.112	39	0.79767	45.1	45.1	45.1	1	NaN	11.221	35	0.79403	51.3	51.3	51.3	1	NaN	16.522	40	0.91194	45.6	45.6	45.6	1	NaN	12.019	33	0.91121	
ILMN_10205	12973.6	12973.6	12973.6	1	NaN	1837.027	46	1.00000	10068.0	10068.0	10068.0	1	NaN	1335.979	40	1.00000	8285.5	8285.5	8285.5	1	NaN	1238.917	46	1.00000	9891.5	9891.5	9891.5	1	NaN	1590.676	37	1.00000	9030.8	9030.8	9030.8	1	NaN	1528.156	42	1.00000	5976.5	5976.5	5976.5	1	NaN	773.626	47	1.00000	
ILMN_102053	43.8	43.8	43.8	1	NaN	12.053	34	0.79185	39.9	39.9	39.9	1	NaN	14.095	41	0.69287	41.4	41.4	41.4	1	NaN	7.580	36	0.75473	39.8	39.8	39.8	1	NaN	10.716	31	0.58224	37.2	37.2	37.2	1	NaN	12.083	31	0.46070	40.3	40.3	40.3	1	NaN	14.025	42	0.72416	
ILMN_102064	38.6	38.6	38.6	1	NaN	13.306	35	0.53493	41.2	41.2	41.2	1	NaN	15.013	42	0.74527	42.9	42.9	42.9	1	NaN	14.093	37	0.80640	39.9	39.9	39.9	1	NaN	12.304	51	0.58443	45.1	45.1	45.1	1	NaN	17.385	37	0.80786	34.0	34.0	34.0	1	NaN	6.739	31	0.24600	
ILMN_10207	25013.5	25013.5	25013.5	1	NaN	4697.864	35	1.00000	19896.0	19896.0	19896.0	1	NaN	3685.342	46	1.00000	17874.1	17874.1	17874.1	1	NaN	2174.530	42	1.00000	20028.7	20028.7	20028.7	1	NaN	3146.785	33	1.00000	18837.3	18837.3	18837.3	1	NaN	3099.093	46	1.00000	14416.5	14416.5	14416.5	1	NaN	2451.534	36	1.00000	
ILMN_102082	32.4	32.4	32.4	1	NaN	9.230	54	0.07424	31.7	31.7	31.7	1	NaN	10.079	48	0.11645	28.1	28.1	28.1	1	NaN	9.512	35	0.00291	32.7	32.7	32.7	1	NaN	12.173	41	0.08952	29.9	29.9	29.9	1	NaN	8.943	36	0.02620	31.2	31.2	31.2	1	NaN	8.815	41	0.07278	
ILMN_10209	36.5	36.5	36.5	1	NaN	13.090	46	0.36390	34.6	34.6	34.6	1	NaN	11.272	53	0.34134	37.1	37.1	37.1	1	NaN	14.238	47	0.45051	35.5	35.5	35.5	1	NaN	13.401	50	0.25328	36.6	36.6	36.6	1	NaN	9.566	47	0.41266	37.1	37.1	37.1	1	NaN	12.159	51	0.49782	
ILMN_102097	37.2	37.2	37.2	1	NaN	16.451	33	0.42358	37.8	37.8	37.8	1	NaN	10.706	35	0.58879	34.8	34.8	34.8	1	NaN	6.749	31	0.24891	37.2	37.2	37.2	1	NaN	11.280	38	0.37991	35.3	35.3	35.3	1	NaN	10.329	39	0.31441	37.3	37.3	37.3	1	NaN	10.073	33	0.52038	
ILMN_1021	56.2	56.2	56.2	1	NaN	17.005	36	0.97962	47.1	47.1	47.1	1	NaN	14.708	41	0.87409	41.6	41.6	41.6	1	NaN	12.747	40	0.76274	47.0	47.0	47.0	1	NaN	18.558	42	0.83697	47.4	47.4	47.4	1	NaN	17.110	51	0.85153	40.6	40.6	40.6	1	NaN	13.261	49	0.74309	
ILMN_10210	38.6	38.6	38.6	1	NaN	9.683	43	0.53130	36.7	36.7	36.7	1	NaN	13.564	44	0.51456	41.1	41.1	41.1	1	NaN	8.419	34	0.73945	43.5	43.5	43.5	1	NaN	13.864	50	0.74964	39.7	39.7	39.7	1	NaN	12.073	41	0.62082	37.5	37.5	37.5	1	NaN	10.669	47	0.53130	
ILMN_102102	33.4	33.4	33.4	1	NaN	12.374	41	0.12664	35.5	35.5	35.5	1	NaN	10.042	36	0.41558	33.6	33.6	33.6	1	NaN	6.951	37	0.16012	36.5	36.5	36.5	1	NaN	11.334	48	0.32969	34.6	34.6	34.6	1	NaN	10.948	29	0.25764	29.5	29.5	29.5	1	NaN	10.423	29	0.02402	
ILMN_102107	35.2	35.2	35.2	1	NaN	14.132	31	0.25983	35.2	35.2	35.2	1	NaN	10.046	28	0.39592	35.6	35.6	35.6	1	NaN	7.141	32	0.30932	42.0	42.0	42.0	1	NaN	14.956	32	0.69505	38.4	38.4	38.4	1	NaN	11.659	40	0.55968	37.5	37.5	37.5	1	NaN	8.472	43	0.53275	
ILMN_102108	31.3	31.3	31.3	1	NaN	10.062	41	0.03785	32.1	32.1	32.1	1	NaN	11.844	41	0.13246	30.6	30.6	30.6	1	NaN	8.003	37	0.03130	33.6	33.6	33.6	1	NaN	10.009	33	0.13755	32.4	32.4	32.4	1	NaN	7.832	40	0.11354	31.8	31.8	31.8	1	NaN	9.588	51	0.10335	
ILMN_10211	245.3	245.3	245.3	1	NaN	61.231	37	0.99996	194.0	194.0	194.0	1	NaN	43.059	50	0.99995	155.5	155.5	155.5	1	NaN	40.279	40	0.99996	230.8	230.8	230.8	1	NaN	61.317	36	0.99997	229.8	229.8	229.8	1	NaN	66.417	45	0.99996	169.8	169.8	169.8	1	NaN	47.970	41	0.99996	
ILMN_10212	39.2	39.2	39.2	1	NaN	13.738	42	0.57351	36.2	36.2	36.2	1	NaN	11.541	39	0.48544	36.6	36.6	36.6	1	NaN	12.545	48	0.41121	36.2	36.2	36.2	1	NaN	12.579	48	0.31295	36.9	36.9	36.9	1	NaN	11.165	45	0.44541	34.6	34.6	34.6	1	NaN	10.874	44	0.29330	
ILMN_102128	655.0	655.0	655.0	1	NaN	103.249	38	1.00000	645.2	645.2	645.2	1	NaN	95.712	29	1.00000	518.3	518.3	518.3	1	NaN	79.612	42	1.00000	634.5	634.5	634.5	1	NaN	95.211	43	1.00000	579.4	579.4	579.4	1	NaN	87.264	34	1.00000	404.3	404.3	404.3	1	NaN	70.006	28	1.00000	
ILMN_10213	494.5	494.5	494.5	1	NaN	99.256	47	1.00000	426.8	426.8	426.8	1	NaN	85.053	45	1.00000	306.4	306.4	306.4	1	NaN	58.984	38	1.00000	434.1	434.1	434.1	1	NaN	77.451	44	1.00000	377.2	377.2	377.2	1	NaN	72.762	42	1.00000	263.2	263.2	263.2	1	NaN	49.631	34	1.00000	
ILMN_10214	42.4	42.4	42.4	1	NaN	14.143	61	0.73581	39.0	39.0	39.0	1	NaN	11.128	51	0.65429	41.6	41.6	41.6	1	NaN	13.536	51	0.76419	42.5	42.5	42.5	1	NaN	9.826	43	0.71325	40.5	40.5	40.5	1	NaN	11.492	45	0.66230	41.5	41.5	41.5	1	NaN	11.645	64	0.78530	
ILMN_102143	37.2	37.2	37.2	1	NaN	13.713	51	0.42795	33.9	33.9	33.9	1	NaN	10.189	34	0.27729	37.0	37.0	37.0	1	NaN	10.278	34	0.44833	38.6	38.6	38.6	1	NaN	12.163	36	0.50000	35.2	35.2	35.2	1	NaN	10.555	40	0.30058	35.3	35.3	35.3	1	NaN	8.615	42	0.35590	
ILMN_102148	46.0	46.0	46.0	1	NaN	15.815	31	0.86390	39.2	39.2	39.2	1	NaN	13.917	38	0.66594	44.8	44.8	44.8	1	NaN	12.439	36	0.86608	41.3	41.3	41.3	1	NaN	8.524	37	0.66157	42.2	42.2	42.2	1	NaN	11.110	47	0.73435	39.5	39.5	39.5	1	NaN	7.691	39	0.67904	
ILMN_102158	971.5	971.5	971.5	1	NaN	165.509	41	1.00000	730.7	730.7	730.7	1	NaN	187.279	55	1.00000	582.0	582.0	582.0	1	NaN	142.746	45	1.00000	892.7	892.7	892.7	1	NaN	184.241	50	1.00000	853.6	853.6	853.6	1	NaN	157.105	30	1.00000	705.5	705.5	705.5	1	NaN	181.413	48	1.00000	
ILMN_102167	42.9	42.9	42.9	1	NaN	11.700	37	0.75328	45.3	45.3	45.3	1	NaN	10.464	31	0.84862	43.1	43.1	43.1	1	NaN	11.948	32	0.81077	50.6	50.6	50.6	1	NaN	16.471	39	0.90611	48.9	48.9	48.9	1	NaN	12.672	37	0.88210	41.3	41.3	41.3	1	NaN	10.093	42	0.77656	
ILMN_102174	32.0	32.0	32.0	1	NaN	9.899	38	0.05968	34.9	34.9	34.9	1	NaN	10.943	37	0.36245	31.2	31.2	31.2	1	NaN	7.897	49	0.04221	33.7	33.7	33.7	1	NaN	11.701	32	0.14702	35.0	35.0	35.0	1	NaN	10.414	23	0.28312	33.1	33.1	33.1	1	NaN	11.963	25	0.18122	
ILMN_102185	34.4	34.4	34.4	1	NaN	14.101	43	0.20160	33.0	33.0	33.0	1	NaN	11.050	49	0.20087	36.0	36.0	36.0	1	NaN	7.407	28	0.35153	32.1	32.1	32.1	1	NaN	9.864	22	0.06550	34.3	34.3	34.3	1	NaN	10.560	39	0.23217	34.1	34.1	34.1	1	NaN	10.131	34	0.25983	
ILMN_10219	528.8	528.8	528.8	1	NaN	90.429	40	1.00000	450.1	450.1	450.1	1	NaN	94.258	30	1.00000	336.7	336.7	336.7	1	NaN	75.065	38	1.00000	373.7	373.7	373.7	1	NaN	76.906	35	1.00000	410.1	410.1	410.1	1	NaN	100.501	43	1.00000	308.5	308.5	308.5	1	NaN	49.916	38	1.00000	
ILMN_102192	1148.4	1148.4	1148.4	1	NaN	168.457	41	1.00000	1136.6	1136.6	1136.6	1	NaN	137.110	40	1.00000	716.3	716.3	716.3	1	NaN	139.831	39	1.00000	1283.1	1283.1	1283.1	1	NaN	181.085	47	1.00000	1154.5	1154.5	1154.5	1	NaN	163.557	30	1.00000	699.4	699.4	699.4	1	NaN	131.432	41	1.00000	
ILMN_1022	101.8	101.8	101.8	1	NaN	32.357	46	0.85653	93.1	93.1	93.1	1	NaN	34.494	50	0.85261	79.1	79.1	79.1	1	NaN	27.312	50	0.90529	88.6	88.6	88.6	1	NaN	33.022	51	0.80548	79.0	79.0	79.0	1	NaN	29.451	57	0.72929	65.8	65.8	65.8	1	NaN	19.526	48	0.79908	
ILMN_10220	41.9	41.9	41.9	1	NaN	9.547	36	0.71543	37.5	37.5	37.5	1	NaN	9.534	43	0.56769	38.2	38.2	38.2	1	NaN	9.854	48	0.54949	39.1	39.1	39.1	1	NaN	14.028	41	0.53348	37.6	37.6	37.6	1	NaN	8.986	32	0.49636	37.5	37.5	37.5	1	NaN	12.548	42	0.53857	
ILMN_10221	685.8	685.8	685.8	1	NaN	174.100	37	1.00000	497.9	497.9	497.9	1	NaN	128.809	40	1.00000	397.1	397.1	397.1	1	NaN	70.309	37	1.00000	285.4	285.4	285.4	1	NaN	69.673	32	1.00000	226.1	226.1	226.1	1	NaN	51.465	41	0.99927	160.6	160.6	160.6	1	NaN	40.773	40	0.99927	
ILMN_102225	46.9	46.9	46.9	1	NaN	9.185	38	0.88282	42.2	42.2	42.2	1	NaN	9.771	27	0.77656	44.2	44.2	44.2	1	NaN	13.053	41	0.85371	46.9	46.9	46.9	1	NaN	11.830	32	0.83697	43.5	43.5	43.5	1	NaN	9.396	35	0.76929	46.7	46.7	46.7	1	NaN	10.472	37	0.92649	
ILMN_10224	48.8	48.8	48.8	1	NaN	14.359	42	0.91994	42.7	42.7	42.7	1	NaN	14.497	43	0.78530	42.1	42.1	42.1	1	NaN	14.896	37	0.77802	48.0	48.0	48.0	1	NaN	12.578	36	0.85735	45.4	45.4	45.4	1	NaN	14.112	31	0.81514	38.7	38.7	38.7	1	NaN	9.428	24	0.63319	
ILMN_102241	56.1	56.1	56.1	1	NaN	16.904	30	0.97962	49.4	49.4	49.4	1	NaN	12.369	27	0.91558	52.9	52.9	52.9	1	NaN	11.429	32	0.97817	59.4	59.4	59.4	1	NaN	14.482	34	0.98108	59.1	59.1	59.1	1	NaN	19.379	38	0.97525	48.2	48.2	48.2	1	NaN	15.034	38	0.95124	
ILMN_10226	44.4	44.4	44.4	1	NaN	16.710	39	0.81441	40.2	40.2	40.2	1	NaN	14.154	47	0.70451	41.5	41.5	41.5	1	NaN	10.406	37	0.76128	41.5	41.5	41.5	1	NaN	14.690	36	0.67322	36.6	36.6	36.6	1	NaN	14.074	29	0.41921	38.3	38.3	38.3	1	NaN	14.045	36	0.60408	
ILMN_10227	183.8	183.8	183.8	1	NaN	49.166	50	0.99854	124.7	124.7	124.7	1	NaN	27.303	48	0.99709	99.7	99.7	99.7	1	NaN	24.500	56	0.99709	130.2	130.2	130.2	1	NaN	25.885	43	0.99709	122.5	122.5	122.5	1	NaN	34.017	46	0.99709	81.7	81.7	81.7	1	NaN	20.807	57	0.99709	
ILMN_10228	44.6	44.6	44.6	1	NaN	14.418	37	0.81951	49.9	49.9	49.9	1	NaN	15.224	53	0.91776	45.5	45.5	45.5	1	NaN	11.177	57	0.89229	51.5	51.5	51.5	1	NaN	17.535	37	0.92213	53.2	53.2	53.2	1	NaN	16.231	52	0.93377	47.5	47.5	47.5	1	NaN	15.795	39	0.94323	
ILMN_102288	34.0	34.0	34.0	1	NaN	9.909	41	0.17322	30.8	30.8	30.8	1	NaN	7.145	35	0.07569	31.8	31.8	31.8	1	NaN	8.896	35	0.05968	35.7	35.7	35.7	1	NaN	11.532	32	0.26783	33.9	33.9	33.9	1	NaN	9.904	42	0.20597	33.9	33.9	33.9	1	NaN	11.368	30	0.24309	
ILMN_102289	30.6	30.6	30.6	1	NaN	11.555	45	0.01965	29.0	29.0	29.0	1	NaN	8.202	31	0.02329	30.7	30.7	30.7	1	NaN	12.911	46	0.03275	34.7	34.7	34.7	1	NaN	10.771	30	0.19723	34.1	34.1	34.1	1	NaN	10.541	37	0.22198	36.8	36.8	36.8	1	NaN	11.338	50	0.47089	
ILMN_10229	9683.8	9683.8	9683.8	1	NaN	1214.237	51	1.00000	7523.9	7523.9	7523.9	1	NaN	1117.549	41	1.00000	5884.1	5884.1	5884.1	1	NaN	1181.603	55	1.00000	7713.6	7713.6	7713.6	1	NaN	1243.261	34	1.00000	7211.5	7211.5	7211.5	1	NaN	1034.941	38	1.00000	4567.6	4567.6	4567.6	1	NaN	782.938	48	1.00000	
ILMN_102290	46.7	46.7	46.7	1	NaN	16.630	38	0.88064	45.9	45.9	45.9	1	NaN	12.814	48	0.85517	43.6	43.6	43.6	1	NaN	11.363	26	0.82751	51.9	51.9	51.9	1	NaN	18.468	38	0.92649	51.9	51.9	51.9	1	NaN	11.068	37	0.91994	44.5	44.5	44.5	1	NaN	11.524	44	0.88355	
ILMN_102292	46.0	46.0	46.0	1	NaN	13.756	30	0.86390	42.6	42.6	42.6	1	NaN	17.167	39	0.78384	44.4	44.4	44.4	1	NaN	8.859	45	0.85735	47.9	47.9	47.9	1	NaN	14.372	42	0.85517	43.9	43.9	43.9	1	NaN	9.411	47	0.78093	42.2	42.2	42.2	1	NaN	12.008	36	0.81077	
ILMN_102294	35.9	35.9	35.9	1	NaN	10.909	36	0.31368	38.6	38.6	38.6	1	NaN	9.806	47	0.63464	42.6	42.6	42.6	1	NaN	9.265	24	0.79913	40.2	40.2	40.2	1	NaN	10.050	44	0.59825	44.1	44.1	44.1	1	NaN	15.362	43	0.78239	43.3	43.3	43.3	1	NaN	14.534	32	0.84862	
ILMN_102295	49.2	49.2	49.2	1	NaN	19.358	43	0.92576	51.9	51.9	51.9	1	NaN	13.003	56	0.93959	46.9	46.9	46.9	1	NaN	15.090	41	0.91994	54.8	54.8	54.8	1	NaN	13.526	43	0.95924	57.8	57.8	57.8	1	NaN	11.106	48	0.96870	47.0	47.0	47.0	1	NaN	12.793	40	0.93377	
ILMN_102296	38.2	38.2	38.2	1	NaN	11.118	49	0.50073	37.1	37.1	37.1	1	NaN	10.222	41	0.55095	42.0	42.0	42.0	1	NaN	11.514	35	0.77511	38.1	38.1	38.1	1	NaN	12.904	37	0.45924	35.1	35.1	35.1	1	NaN	10.309	43	0.28603	36.2	36.2	36.2	1	NaN	7.019	31	0.42431	
ILMN_1023	62.4	62.4	62.4	1	NaN	16.362	41	0.98836	49.6	49.6	49.6	1	NaN	11.473	43	0.91776	51.5	51.5	51.5	1	NaN	13.939	38	0.97380	46.9	46.9	46.9	1	NaN	21.188	41	0.83697	48.7	48.7	48.7	1	NaN	14.248	38	0.87918	39.1	39.1	39.1	1	NaN	10.747	43	0.65866	
ILMN_10230	47.1	47.1	47.1	1	NaN	18.686	66	0.88792	48.3	48.3	48.3	1	NaN	16.447	43	0.89884	49.4	49.4	49.4	1	NaN	14.400	41	0.95924	50.5	50.5	50.5	1	NaN	16.585	45	0.90539	56.1	56.1	56.1	1	NaN	15.434	42	0.95560	45.9	45.9	45.9	1	NaN	12.615	38	0.91558	
ILMN_10231	39.7	39.7	39.7	1	NaN	15.354	33	0.59971	41.8	41.8	41.8	1	NaN	14.312	40	0.76274	42.3	42.3	42.3	1	NaN	10.424	50	0.78821	39.3	39.3	39.3	1	NaN	11.672	43	0.54221	43.4	43.4	43.4	1	NaN	12.765	43	0.76783	39.9	39.9	39.9	1	NaN	9.767	44	0.70306	
ILMN_10232	169.3	169.3	169.3	1	NaN	34.498	56	0.99854	138.7	138.7	138.7	1	NaN	32.706	34	0.99709	115.6	115.6	115.6	1	NaN	26.914	48	0.99709	132.2	132.2	132.2	1	NaN	37.464	40	0.99709	124.9	124.9	124.9	1	NaN	29.153	46	0.99709	91.3	91.3	91.3	1	NaN	27.190	40	0.99709	
ILMN_102321	38.6	38.6	38.6	1	NaN	11.254	43	0.52984	33.8	33.8	33.8	1	NaN	12.463	42	0.27293	39.3	39.3	39.3	1	NaN	9.328	29	0.62445	38.5	38.5	38.5	1	NaN	10.872	39	0.48836	40.8	40.8	40.8	1	NaN	13.632	49	0.67394	39.0	39.0	39.0	1	NaN	10.788	32	0.65357	
ILMN_10233	38.9	38.9	38.9	1	NaN	10.467	37	0.55604	37.6	37.6	37.6	1	NaN	11.504	30	0.57933	42.2	42.2	42.2	1	NaN	14.066	47	0.78457	39.7	39.7	39.7	1	NaN	15.073	54	0.57496	34.2	34.2	34.2	1	NaN	7.560	37	0.22416	38.9	38.9	38.9	1	NaN	9.165	44	0.64556	
ILMN_102336	46.0	46.0	46.0	1	NaN	11.642	30	0.86390	41.9	41.9	41.9	1	NaN	13.189	50	0.76638	45.7	45.7	45.7	1	NaN	14.075	37	0.89956	48.7	48.7	48.7	1	NaN	16.157	48	0.87336	44.8	44.8	44.8	1	NaN	9.848	45	0.80204	38.7	38.7	38.7	1	NaN	10.766	41	0.63319	
ILMN_10234	63.3	63.3	63.3	1	NaN	14.359	44	0.98836	62.6	62.6	62.6	1	NaN	15.297	40	0.98763	59.1	59.1	59.1	1	NaN	16.904	52	0.98763	62.7	62.7	62.7	1	NaN	23.223	48	0.98472	57.8	57.8	57.8	1	NaN	16.701	50	0.96870	50.4	50.4	50.4	1	NaN	13.083	57	0.97016	
ILMN_10236	93.0	93.0	93.0	1	NaN	32.559	48	0.99418	88.8	88.8	88.8	1	NaN	31.115	36	0.99199	77.9	77.9	77.9	1	NaN	21.330	42	0.99491	83.5	83.5	83.5	1	NaN	20.310	35	0.99127	85.9	85.9	85.9	1	NaN	24.684	40	0.99127	75.6	75.6	75.6	1	NaN	20.675	32	0.99491	
ILMN_102366	67.3	67.3	67.3	1	NaN	21.489	50	0.98908	62.8	62.8	62.8	1	NaN	17.597	38	0.98763	58.3	58.3	58.3	1	NaN	17.304	45	0.98763	73.4	73.4	73.4	1	NaN	18.586	50	0.98908	69.6	69.6	69.6	1	NaN	17.509	43	0.98908	53.9	53.9	53.9	1	NaN	15.316	48	0.98544	
ILMN_102369	58.9	58.9	58.9	1	NaN	14.614	37	0.98399	55.2	55.2	55.2	1	NaN	17.437	49	0.96943	56.1	56.1	56.1	1	NaN	13.659	37	0.98472	59.3	59.3	59.3	1	NaN	14.422	40	0.98035	60.9	60.9	60.9	1	NaN	12.624	39	0.97962	50.4	50.4	50.4	1	NaN	13.138	32	0.97016	
ILMN_10237	42.2	42.2	42.2	1	NaN	11.565	26	0.72562	42.8	42.8	42.8	1	NaN	7.870	31	0.78967	41.1	41.1	41.1	1	NaN	11.454	38	0.73945	46.4	46.4	46.4	1	NaN	13.205	42	0.82678	42.1	42.1	42.1	1	NaN	11.367	40	0.72999	37.6	37.6	37.6	1	NaN	9.794	41	0.54076	
ILMN_10239	36.8	36.8	36.8	1	NaN	11.851	48	0.38282	33.7	33.7	33.7	1	NaN	7.880	44	0.26856	36.7	36.7	36.7	1	NaN	9.417	43	0.41849	37.2	37.2	37.2	1	NaN	10.653	46	0.38355	36.4	36.4	36.4	1	NaN	12.065	41	0.40175	34.9	34.9	34.9	1	NaN	9.577	45	0.31951	
ILMN_1024	260.4	260.4	260.4	1	NaN	50.175	43	1.00000	226.1	226.1	226.1	1	NaN	30.890	41	0.99927	195.8	195.8	195.8	1	NaN	39.795	39	0.99927	234.6	234.6	234.6	1	NaN	44.978	39	0.99927	220.5	220.5	220.5	1	NaN	50.043	44	0.99927	158.1	158.1	158.1	1	NaN	31.918	34	0.99927	
ILMN_10240	156.8	156.8	156.8	1	NaN	36.317	38	0.99854	122.6	122.6	122.6	1	NaN	33.245	49	0.99709	87.5	87.5	87.5	1	NaN	16.610	41	0.99709	123.7	123.7	123.7	1	NaN	34.372	44	0.99709	101.7	101.7	101.7	1	NaN	16.158	34	0.99709	84.9	84.9	84.9	1	NaN	21.076	37	0.99709	
ILMN_102408	37.7	37.7	37.7	1	NaN	12.221	26	0.46725	37.3	37.3	37.3	1	NaN	13.268	38	0.56114	34.9	34.9	34.9	1	NaN	11.211	40	0.25619	38.6	38.6	38.6	1	NaN	13.666	29	0.49199	31.4	31.4	31.4	1	NaN	12.110	31	0.06405	35.8	35.8	35.8	1	NaN	10.446	40	0.39301	
ILMN_10243	50.6	50.6	50.6	1	NaN	21.283	33	0.94105	47.6	47.6	47.6	1	NaN	15.011	46	0.88210	48.8	48.8	48.8	1	NaN	13.490	38	0.95488	50.9	50.9	50.9	1	NaN	15.948	37	0.91048	52.7	52.7	52.7	1	NaN	16.564	44	0.93013	43.1	43.1	43.1	1	NaN	9.076	41	0.84207	
ILMN_102437	38.1	38.1	38.1	1	NaN	14.190	47	0.49345	36.8	36.8	36.8	1	NaN	13.728	27	0.52475	38.6	38.6	38.6	1	NaN	8.913	38	0.57496	40.0	40.0	40.0	1	NaN	13.431	48	0.59098	37.7	37.7	37.7	1	NaN	13.855	29	0.50728	38.6	38.6	38.6	1	NaN	12.167	44	0.62882	
ILMN_102446	44.0	44.0	44.0	1	NaN	13.266	42	0.79840	45.7	45.7	45.7	1	NaN	14.745	32	0.85371	39.4	39.4	39.4	1	NaN	11.121	38	0.62664	42.6	42.6	42.6	1	NaN	10.914	33	0.71616	46.2	46.2	46.2	1	NaN	11.964	40	0.82969	42.5	42.5	42.5	1	NaN	8.567	33	0.82242	
ILMN_10245	1843.5	1843.5	1843.5	1	NaN	371.121	45	1.00000	1661.0	1661.0	1661.0	1	NaN	283.806	47	1.00000	1168.1	1168.1	1168.1	1	NaN	182.950	49	1.00000	1543.3	1543.3	1543.3	1	NaN	291.370	41	1.00000	1381.2	1381.2	1381.2	1	NaN	284.328	52	1.00000	861.7	861.7	861.7	1	NaN	151.956	46	1.00000	
ILMN_102456	36.4	36.4	36.4	1	NaN	13.548	29	0.35735	30.6	30.6	30.6	1	NaN	10.594	39	0.06841	33.2	33.2	33.2	1	NaN	9.679	46	0.13246	32.4	32.4	32.4	1	NaN	12.712	31	0.07715	36.7	36.7	36.7	1	NaN	10.221	28	0.42285	32.7	32.7	32.7	1	NaN	9.901	22	0.14993	
ILMN_102457	36.8	36.8	36.8	1	NaN	9.963	45	0.38282	36.5	36.5	36.5	1	NaN	8.924	38	0.50582	34.0	34.0	34.0	1	NaN	9.526	36	0.18341	40.9	40.9	40.9	1	NaN	11.403	52	0.64410	39.8	39.8	39.8	1	NaN	10.377	38	0.62664	33.9	33.9	33.9	1	NaN	9.922	36	0.24017	
ILMN_10246	176.2	176.2	176.2	1	NaN	55.699	39	0.99854	120.5	120.5	120.5	1	NaN	24.507	49	0.99709	102.7	102.7	102.7	1	NaN	34.155	53	0.99709	127.8	127.8	127.8	1	NaN	30.399	44	0.99709	132.0	132.0	132.0	1	NaN	44.870	62	0.99709	89.6	89.6	89.6	1	NaN	17.425	36	0.99709	
ILMN_102464	35.3	35.3	35.3	1	NaN	11.284	37	0.26492	31.2	31.2	31.2	1	NaN	11.317	41	0.08734	40.2	40.2	40.2	1	NaN	9.942	31	0.68049	34.0	34.0	34.0	1	NaN	10.208	46	0.16376	32.1	32.1	32.1	1	NaN	7.614	35	0.09389	33.1	33.1	33.1	1	NaN	8.531	45	0.17904	
ILMN_102465	44.8	44.8	44.8	1	NaN	11.107	36	0.82824	40.6	40.6	40.6	1	NaN	13.082	40	0.71980	40.4	40.4	40.4	1	NaN	9.739	44	0.69942	44.5	44.5	44.5	1	NaN	11.120	41	0.77875	41.3	41.3	41.3	1	NaN	10.534	35	0.69869	39.5	39.5	39.5	1	NaN	13.251	42	0.68268	
ILMN_102466	87.3	87.3	87.3	1	NaN	24.820	29	0.99345	81.2	81.2	81.2	1	NaN	21.522	28	0.99127	58.3	58.3	58.3	1	NaN	11.819	26	0.98763	91.6	91.6	91.6	1	NaN	18.713	28	0.99272	74.3	74.3	74.3	1	NaN	17.382	31	0.98981	64.7	64.7	64.7	1	NaN	18.242	37	0.99054	
ILMN_10247	82.7	82.7	82.7	1	NaN	21.760	52	0.99272	68.0	68.0	68.0	1	NaN	13.397	44	0.98836	65.1	65.1	65.1	1	NaN	16.016	34	0.98981	78.4	78.4	78.4	1	NaN	16.959	39	0.99054	69.3	69.3	69.3	1	NaN	15.350	39	0.98908	62.2	62.2	62.2	1	NaN	15.017	34	0.98908	
ILMN_102473	1193.4	1193.4	1193.4	1	NaN	221.407	45	1.00000	992.2	992.2	992.2	1	NaN	138.717	25	1.00000	708.3	708.3	708.3	1	NaN	113.243	37	1.00000	906.1	906.1	906.1	1	NaN	166.375	42	1.00000	776.3	776.3	776.3	1	NaN	154.736	42	1.00000	552.0	552.0	552.0	1	NaN	79.442	36	1.00000	
ILMN_102475	754.8	754.8	754.8	1	NaN	144.529	43	1.00000	634.2	634.2	634.2	1	NaN	102.097	40	1.00000	521.1	521.1	521.1	1	NaN	123.301	30	1.00000	645.8	645.8	645.8	1	NaN	115.008	38	1.00000	503.3	503.3	503.3	1	NaN	74.004	43	1.00000	412.9	412.9	412.9	1	NaN	73.998	40	1.00000	
ILMN_102477	35.3	35.3	35.3	1	NaN	8.922	43	0.26856	33.8	33.8	33.8	1	NaN	8.396	53	0.27365	35.3	35.3	35.3	1	NaN	11.062	40	0.28675	30.8	30.8	30.8	1	NaN	9.968	42	0.03057	34.8	34.8	34.8	1	NaN	10.582	40	0.26929	35.4	35.4	35.4	1	NaN	9.398	50	0.35881	
ILMN_10248	651.6	651.6	651.6	1	NaN	142.989	37	1.00000	557.3	557.3	557.3	1	NaN	111.476	39	1.00000	431.9	431.9	431.9	1	NaN	93.614	42	1.00000	469.2	469.2	469.2	1	NaN	125.622	42	1.00000	415.4	415.4	415.4	1	NaN	87.454	48	1.00000	293.4	293.4	293.4	1	NaN	59.642	42	1.00000	
ILMN_102482	46.7	46.7	46.7	1	NaN	12.211	37	0.88064	40.8	40.8	40.8	1	NaN	16.998	40	0.72999	46.6	46.6	46.6	1	NaN	10.469	31	0.91266	45.7	45.7	45.7	1	NaN	11.911	37	0.80349	50.6	50.6	50.6	1	NaN	14.871	50	0.90247	42.1	42.1	42.1	1	NaN	13.221	43	0.80859	
ILMN_102485	46.8	46.8	46.8	1	NaN	16.754	27	0.88282	44.4	44.4	44.4	1	NaN	13.655	26	0.83042	43.2	43.2	43.2	1	NaN	12.892	37	0.81732	46.1	46.1	46.1	1	NaN	13.451	33	0.81368	50.7	50.7	50.7	1	NaN	14.071	27	0.90320	42.9	42.9	42.9	1	NaN	11.493	27	0.83333	
ILMN_10249	37.1	37.1	37.1	1	NaN	13.755	37	0.40902	33.1	33.1	33.1	1	NaN	9.271	34	0.20378	32.9	32.9	32.9	1	NaN	7.615	31	0.11645	36.3	36.3	36.3	1	NaN	11.416	44	0.32096	34.1	34.1	34.1	1	NaN	9.637	49	0.22125	33.8	33.8	33.8	1	NaN	7.801	44	0.23654	
ILMN_102493	33.0	33.0	33.0	1	NaN	8.828	40	0.09680	32.7	32.7	32.7	1	NaN	13.279	44	0.18486	30.4	30.4	30.4	1	NaN	7.904	34	0.02984	31.5	31.5	31.5	1	NaN	8.409	31	0.04731	31.0	31.0	31.0	1	NaN	9.484	56	0.04731	33.8	33.8	33.8	1	NaN	11.231	46	0.23581	
ILMN_102494	43.0	43.0	43.0	1	NaN	12.575	44	0.76201	38.6	38.6	38.6	1	NaN	8.188	49	0.63319	38.0	38.0	38.0	1	NaN	8.920	31	0.52693	44.1	44.1	44.1	1	NaN	11.031	35	0.76419	46.8	46.8	46.8	1	NaN	14.442	37	0.84425	42.5	42.5	42.5	1	NaN	9.087	32	0.82314	
ILMN_1025	307.2	307.2	307.2	1	NaN	69.391	41	1.00000	213.4	213.4	213.4	1	NaN	43.859	37	0.99854	169.6	169.6	169.6	1	NaN	37.613	49	0.99927	233.2	233.2	233.2	1	NaN	53.002	35	0.99927	197.8	197.8	197.8	1	NaN	36.889	38	0.99927	146.0	146.0	146.0	1	NaN	34.835	45	0.99927	
ILMN_102500	35.7	35.7	35.7	1	NaN	9.539	32	0.29330	38.6	38.6	38.6	1	NaN	8.668	30	0.63319	38.9	38.9	38.9	1	NaN	11.114	32	0.58879	37.1	37.1	37.1	1	NaN	12.745	40	0.37191	37.8	37.8	37.8	1	NaN	9.719	36	0.51747	38.1	38.1	38.1	1	NaN	13.130	32	0.58806	
ILMN_10251	33.7	33.7	33.7	1	NaN	8.936	50	0.15211	35.4	35.4	35.4	1	NaN	12.230	35	0.40684	37.4	37.4	37.4	1	NaN	9.937	38	0.47817	34.9	34.9	34.9	1	NaN	9.890	38	0.20961	34.8	34.8	34.8	1	NaN	10.303	51	0.26929	38.0	38.0	38.0	1	NaN	12.800	42	0.58370	
ILMN_10252	69.9	69.9	69.9	1	NaN	16.494	41	0.98908	63.8	63.8	63.8	1	NaN	18.835	44	0.98763	59.4	59.4	59.4	1	NaN	18.390	44	0.98763	56.6	56.6	56.6	1	NaN	16.205	43	0.96870	59.7	59.7	59.7	1	NaN	17.197	37	0.97744	50.0	50.0	50.0	1	NaN	12.088	43	0.96870	
ILMN_102520	37.4	37.4	37.4	1	NaN	13.078	49	0.43523	31.0	31.0	31.0	1	NaN	9.966	44	0.07933	34.3	34.3	34.3	1	NaN	10.308	36	0.20451	39.8	39.8	39.8	1	NaN	11.493	36	0.58151	32.6	32.6	32.6	1	NaN	7.060	43	0.12300	34.5	34.5	34.5	1	NaN	9.975	44	0.28312	
ILMN_102535	37.8	37.8	37.8	1	NaN	13.947	42	0.47525	33.9	33.9	33.9	1	NaN	10.553	43	0.27729	37.1	37.1	37.1	1	NaN	7.593	41	0.45633	35.8	35.8	35.8	1	NaN	11.758	43	0.27511	34.5	34.5	34.5	1	NaN	9.665	34	0.25109	35.6	35.6	35.6	1	NaN	11.176	48	0.38064	
ILMN_10254	286.5	286.5	286.5	1	NaN	67.191	41	1.00000	276.2	276.2	276.2	1	NaN	46.759	43	1.00000	209.2	209.2	209.2	1	NaN	61.585	44	1.00000	251.7	251.7	251.7	1	NaN	52.188	37	1.00000	246.9	246.9	246.9	1	NaN	51.798	34	1.00000	159.7	159.7	159.7	1	NaN	32.134	38	0.99927	
ILMN_102543	44.3	44.3	44.3	1	NaN	11.462	39	0.80932	40.8	40.8	40.8	1	NaN	10.297	31	0.72926	38.8	38.8	38.8	1	NaN	12.345	39	0.58515	46.5	46.5	46.5	1	NaN	10.475	30	0.82897	51.9	51.9	51.9	1	NaN	14.455	45	0.91994	39.3	39.3	39.3	1	NaN	11.241	37	0.66667	
ILMN_102548	43.0	43.0	43.0	1	NaN	10.613	35	0.76201	48.3	48.3	48.3	1	NaN	16.362	45	0.89956	45.5	45.5	45.5	1	NaN	11.603	48	0.89374	54.5	54.5	54.5	1	NaN	15.976	31	0.95560	45.3	45.3	45.3	1	NaN	13.573	28	0.81368	46.2	46.2	46.2	1	NaN	12.908	39	0.91994	
ILMN_10255	70.4	70.4	70.4	1	NaN	17.218	29	0.98908	67.9	67.9	67.9	1	NaN	19.580	43	0.98836	68.1	68.1	68.1	1	NaN	20.307	38	0.99054	55.2	55.2	55.2	1	NaN	15.391	43	0.95997	58.5	58.5	58.5	1	NaN	16.652	46	0.97307	51.1	51.1	51.1	1	NaN	14.597	35	0.97162	
ILMN_102555	61.9	61.9	61.9	1	NaN	18.154	29	0.98763	66.5	66.5	66.5	1	NaN	18.159	38	0.98836	55.1	55.1	55.1	1	NaN	13.309	42	0.98108	59.0	59.0	59.0	1	NaN	18.419	27	0.97962	66.3	66.3	66.3	1	NaN	20.351	46	0.98690	55.4	55.4	55.4	1	NaN	15.151	44	0.98690	
ILMN_10256	418.4	418.4	418.4	1	NaN	82.063	48	1.00000	409.4	409.4	409.4	1	NaN	75.019	42	1.00000	297.9	297.9	297.9	1	NaN	61.646	27	1.00000	400.1	400.1	400.1	1	NaN	89.212	43	1.00000	361.3	361.3	361.3	1	NaN	82.975	51	1.00000	276.1	276.1	276.1	1	NaN	51.622	43	1.00000	
ILMN_10257	704.1	704.1	704.1	1	NaN	133.850	42	1.00000	573.1	573.1	573.1	1	NaN	95.124	40	1.00000	403.0	403.0	403.0	1	NaN	78.340	42	1.00000	594.8	594.8	594.8	1	NaN	128.113	34	1.00000	553.3	553.3	553.3	1	NaN	106.629	47	1.00000	365.4	365.4	365.4	1	NaN	79.404	50	1.00000	
ILMN_102578	36.0	36.0	36.0	1	NaN	11.673	50	0.32606	35.5	35.5	35.5	1	NaN	11.720	41	0.41776	36.7	36.7	36.7	1	NaN	11.564	38	0.41339	38.3	38.3	38.3	1	NaN	10.881	42	0.47889	39.3	39.3	39.3	1	NaN	12.384	51	0.60335	36.6	36.6	36.6	1	NaN	11.116	47	0.46070	
ILMN_10258	335.2	335.2	335.2	1	NaN	71.565	52	1.00000	320.9	320.9	320.9	1	NaN	69.746	57	1.00000	225.6	225.6	225.6	1	NaN	45.713	53	1.00000	256.5	256.5	256.5	1	NaN	52.141	40	1.00000	236.3	236.3	236.3	1	NaN	54.201	54	0.99927	160.0	160.0	160.0	1	NaN	36.250	56	0.99927	
ILMN_102586	38.7	38.7	38.7	1	NaN	9.769	33	0.54003	36.8	36.8	36.8	1	NaN	13.356	37	0.52256	37.8	37.8	37.8	1	NaN	9.653	36	0.51528	40.9	40.9	40.9	1	NaN	9.939	33	0.64338	43.7	43.7	43.7	1	NaN	12.785	41	0.77729	37.9	37.9	37.9	1	NaN	9.194	35	0.56696	
ILMN_102587	45.0	45.0	45.0	1	NaN	8.955	24	0.83333	41.5	41.5	41.5	1	NaN	10.930	36	0.75619	42.6	42.6	42.6	1	NaN	10.023	38	0.79840	46.4	46.4	46.4	1	NaN	16.729	42	0.82460	41.5	41.5	41.5	1	NaN	14.147	41	0.71179	39.3	39.3	39.3	1	NaN	12.409	32	0.67176	
ILMN_102594	39.3	39.3	39.3	1	NaN	11.887	33	0.58006	36.6	36.6	36.6	1	NaN	11.887	41	0.51237	36.4	36.4	36.4	1	NaN	12.367	42	0.39229	35.2	35.2	35.2	1	NaN	12.712	39	0.23362	36.8	36.8	36.8	1	NaN	12.780	33	0.42576	34.7	34.7	34.7	1	NaN	10.826	54	0.29840	
ILMN_1026	229.1	229.1	229.1	1	NaN	53.871	37	0.99989	150.7	150.7	150.7	1	NaN	35.332	42	0.99270	129.7	129.7	129.7	1	NaN	38.192	50	0.99942	132.4	132.4	132.4	1	NaN	32.788	39	0.98706	125.4	125.4	125.4	1	NaN	29.425	43	0.97818	86.8	86.8	86.8	1	NaN	19.504	41	0.98909	
ILMN_10260	42.8	42.8	42.8	1	NaN	16.442	42	0.74745	46.6	46.6	46.6	1	NaN	19.829	41	0.86754	45.1	45.1	45.1	1	NaN	11.926	41	0.87627	37.6	37.6	37.6	1	NaN	11.426	45	0.41412	43.8	43.8	43.8	1	NaN	12.003	42	0.77875	42.0	42.0	42.0	1	NaN	10.866	46	0.80204	
ILMN_10261	1067.7	1067.7	1067.7	1	NaN	248.009	43	1.00000	766.3	766.3	766.3	1	NaN	126.547	37	1.00000	562.7	562.7	562.7	1	NaN	152.578	35	1.00000	922.5	922.5	922.5	1	NaN	242.925	43	1.00000	790.0	790.0	790.0	1	NaN	172.043	34	1.00000	535.8	535.8	535.8	1	NaN	99.774	35	1.00000	
ILMN_102613	200.9	200.9	200.9	1	NaN	46.868	31	0.99927	154.9	154.9	154.9	1	NaN	36.879	33	0.99782	127.6	127.6	127.6	1	NaN	30.405	35	0.99854	201.2	201.2	201.2	1	NaN	65.532	39	0.99927	166.6	166.6	166.6	1	NaN	40.957	46	0.99854	135.4	135.4	135.4	1	NaN	32.258	37	0.99854	
ILMN_102619	37.9	37.9	37.9	1	NaN	11.942	49	0.48035	38.7	38.7	38.7	1	NaN	11.785	38	0.64047	37.4	37.4	37.4	1	NaN	12.386	45	0.47817	42.5	42.5	42.5	1	NaN	15.064	40	0.71252	36.9	36.9	36.9	1	NaN	10.348	37	0.43595	41.3	41.3	41.3	1	NaN	8.448	42	0.77656	
ILMN_10262	617.1	617.1	617.1	1	NaN	94.066	39	1.00000	388.7	388.7	388.7	1	NaN	61.377	47	1.00000	330.7	330.7	330.7	1	NaN	71.308	47	1.00000	493.8	493.8	493.8	1	NaN	93.263	34	1.00000	503.5	503.5	503.5	1	NaN	89.796	35	1.00000	337.5	337.5	337.5	1	NaN	76.564	38	1.00000	
ILMN_102626	50.8	50.8	50.8	1	NaN	12.038	41	0.94469	44.0	44.0	44.0	1	NaN	15.415	41	0.81659	48.3	48.3	48.3	1	NaN	14.592	44	0.95124	52.4	52.4	52.4	1	NaN	17.971	43	0.93377	50.8	50.8	50.8	1	NaN	12.367	51	0.90393	43.2	43.2	43.2	1	NaN	14.668	53	0.84571	
ILMN_10263	42.9	42.9	42.9	1	NaN	16.475	50	0.75473	40.5	40.5	40.5	1	NaN	9.658	40	0.71470	40.7	40.7	40.7	1	NaN	9.648	47	0.71325	41.7	41.7	41.7	1	NaN	13.104	44	0.68777	40.8	40.8	40.8	1	NaN	9.696	45	0.67540	41.3	41.3	41.3	1	NaN	10.547	46	0.77729	
ILMN_102633	53.9	53.9	53.9	1	NaN	20.223	27	0.96870	58.7	58.7	58.7	1	NaN	11.603	31	0.98253	54.3	54.3	54.3	1	NaN	14.685	33	0.98035	55.7	55.7	55.7	1	NaN	12.309	26	0.96361	52.3	52.3	52.3	1	NaN	11.547	26	0.92576	54.7	54.7	54.7	1	NaN	13.825	32	0.98617	
ILMN_10264	34.4	34.4	34.4	1	NaN	10.502	51	0.20087	36.2	36.2	36.2	1	NaN	11.044	46	0.48472	33.5	33.5	33.5	1	NaN	8.289	48	0.15357	39.2	39.2	39.2	1	NaN	15.086	42	0.53566	40.5	40.5	40.5	1	NaN	12.997	50	0.66448	36.3	36.3	36.3	1	NaN	9.248	58	0.43741	
ILMN_102644	36.6	36.6	36.6	1	NaN	10.269	31	0.36900	33.4	33.4	33.4	1	NaN	12.679	28	0.22926	32.9	32.9	32.9	1	NaN	10.475	27	0.11354	39.7	39.7	39.7	1	NaN	13.292	35	0.57424	38.4	38.4	38.4	1	NaN	13.551	31	0.56114	32.8	32.8	32.8	1	NaN	9.949	53	0.16084	
ILMN_10265	45.0	45.0	45.0	1	NaN	11.283	38	0.83552	39.2	39.2	39.2	1	NaN	7.797	36	0.66594	36.7	36.7	36.7	1	NaN	9.851	54	0.41994	53.9	53.9	53.9	1	NaN	18.429	31	0.94978	45.0	45.0	45.0	1	NaN	15.464	30	0.80640	38.3	38.3	38.3	1	NaN	11.193	41	0.60408	
ILMN_102650	35.6	35.6	35.6	1	NaN	6.894	35	0.28821	36.3	36.3	36.3	1	NaN	7.640	42	0.49563	36.7	36.7	36.7	1	NaN	12.682	37	0.41849	42.9	42.9	42.9	1	NaN	12.031	32	0.72635	35.2	35.2	35.2	1	NaN	7.749	46	0.30058	37.3	37.3	37.3	1	NaN	9.505	49	0.51820	
ILMN_102651	118.4	118.4	118.4	1	NaN	23.236	41	0.99709	109.5	109.5	109.5	1	NaN	21.804	25	0.99709	80.2	80.2	80.2	1	NaN	21.200	42	0.99563	83.5	83.5	83.5	1	NaN	25.135	43	0.99127	61.2	61.2	61.2	1	NaN	13.702	35	0.98035	54.9	54.9	54.9	1	NaN	13.989	47	0.98690	
ILMN_102654	48.9	48.9	48.9	1	NaN	18.510	38	0.92213	46.0	46.0	46.0	1	NaN	11.875	41	0.85808	42.8	42.8	42.8	1	NaN	13.521	61	0.80495	53.3	53.3	53.3	1	NaN	15.085	43	0.94469	53.0	53.0	53.0	1	NaN	15.281	51	0.93231	45.8	45.8	45.8	1	NaN	13.565	36	0.91412	
ILMN_102655	105.0	105.0	105.0	1	NaN	37.331	46	0.99636	91.9	91.9	91.9	1	NaN	19.576	52	0.99418	83.5	83.5	83.5	1	NaN	20.022	44	0.99709	75.1	75.1	75.1	1	NaN	25.732	50	0.98981	74.0	74.0	74.0	1	NaN	15.519	38	0.98981	68.8	68.8	68.8	1	NaN	16.739	57	0.99199	
ILMN_102658	53.7	53.7	53.7	1	NaN	15.305	28	0.96725	54.7	54.7	54.7	1	NaN	11.506	36	0.96725	50.5	50.5	50.5	1	NaN	12.533	29	0.96798	51.0	51.0	51.0	1	NaN	10.716	28	0.91266	54.4	54.4	54.4	1	NaN	16.904	46	0.93959	46.1	46.1	46.1	1	NaN	12.704	35	0.91776	
ILMN_102669	30.4	30.4	30.4	1	NaN	11.338	36	0.01892	30.2	30.2	30.2	1	NaN	9.236	46	0.05531	31.9	31.9	31.9	1	NaN	11.229	46	0.06477	35.1	35.1	35.1	1	NaN	10.405	35	0.22344	35.2	35.2	35.2	1	NaN	10.049	40	0.30859	32.5	32.5	32.5	1	NaN	9.771	53	0.13319	
ILMN_10267	301.0	301.0	301.0	1	NaN	62.947	42	1.00000	314.1	314.1	314.1	1	NaN	55.434	40	1.00000	239.3	239.3	239.3	1	NaN	54.265	54	1.00000	308.4	308.4	308.4	1	NaN	59.129	41	1.00000	294.8	294.8	294.8	1	NaN	61.807	29	1.00000	225.1	225.1	225.1	1	NaN	57.499	39	1.00000	
ILMN_102674	65.3	65.3	65.3	1	NaN	12.793	51	0.98836	52.7	52.7	52.7	1	NaN	16.764	47	0.94541	52.8	52.8	52.8	1	NaN	16.425	42	0.97817	60.7	60.7	60.7	1	NaN	23.234	48	0.98326	54.7	54.7	54.7	1	NaN	15.756	43	0.94323	49.8	49.8	49.8	1	NaN	14.143	49	0.96725	
ILMN_102685	40.3	40.3	40.3	1	NaN	11.440	43	0.63537	42.0	42.0	42.0	1	NaN	11.164	46	0.76783	44.8	44.8	44.8	1	NaN	12.513	28	0.86536	40.0	40.0	40.0	1	NaN	12.085	33	0.59098	39.3	39.3	39.3	1	NaN	10.285	31	0.60116	43.7	43.7	43.7	1	NaN	11.170	32	0.85735	
ILMN_10269	30.5	30.5	30.5	1	NaN	9.115	40	0.01892	29.3	29.3	29.3	1	NaN	7.162	40	0.02984	33.0	33.0	33.0	1	NaN	9.840	55	0.12591	33.2	33.2	33.2	1	NaN	9.476	42	0.10771	31.0	31.0	31.0	1	NaN	8.824	52	0.04803	31.5	31.5	31.5	1	NaN	6.653	38	0.09025	
ILMN_102695	83.4	83.4	83.4	1	NaN	22.225	37	0.99272	86.8	86.8	86.8	1	NaN	24.187	38	0.99199	74.1	74.1	74.1	1	NaN	14.872	34	0.99272	84.6	84.6	84.6	1	NaN	20.603	44	0.99199	88.9	88.9	88.9	1	NaN	22.188	43	0.99418	78.1	78.1	78.1	1	NaN	15.282	34	0.99563	
ILMN_102698	33.1	33.1	33.1	1	NaN	12.523	40	0.11063	30.0	30.0	30.0	1	NaN	8.569	33	0.04731	32.1	32.1	32.1	1	NaN	11.530	38	0.07132	28.9	28.9	28.9	1	NaN	8.575	46	0.00946	26.7	26.7	26.7	1	NaN	8.586	36	0.00146	31.3	31.3	31.3	1	NaN	9.865	29	0.07715	
ILMN_1027	2995.4	2995.4	2995.4	1	NaN	390.869	37	1.00000	2828.1	2828.1	2828.1	1	NaN	382.837	34	1.00000	1882.2	1882.2	1882.2	1	NaN	356.172	44	1.00000	2876.7	2876.7	2876.7	1	NaN	370.357	42	1.00000	2709.4	2709.4	2709.4	1	NaN	373.939	46	1.00000	2050.7	2050.7	2050.7	1	NaN	274.098	46	1.00000	
ILMN_10270	47.6	47.6	47.6	1	NaN	11.003	42	0.89956	45.4	45.4	45.4	1	NaN	11.714	42	0.84862	45.8	45.8	45.8	1	NaN	14.434	58	0.90102	51.4	51.4	51.4	1	NaN	18.201	39	0.92140	50.4	50.4	50.4	1	NaN	15.931	55	0.90175	42.3	42.3	42.3	1	NaN	9.174	56	0.81732	
ILMN_102708	49.9	49.9	49.9	1	NaN	13.236	36	0.93741	48.0	48.0	48.0	1	NaN	12.767	37	0.89156	44.6	44.6	44.6	1	NaN	8.104	36	0.86245	56.0	56.0	56.0	1	NaN	18.626	32	0.96652	52.9	52.9	52.9	1	NaN	11.635	38	0.93086	43.1	43.1	43.1	1	NaN	12.822	26	0.84134	
ILMN_10271	213.2	213.2	213.2	1	NaN	46.844	40	0.99927	174.0	174.0	174.0	1	NaN	44.194	43	0.99854	132.9	132.9	132.9	1	NaN	29.883	38	0.99854	199.9	199.9	199.9	1	NaN	46.854	47	0.99927	200.2	200.2	200.2	1	NaN	51.501	55	0.99927	137.2	137.2	137.2	1	NaN	29.959	46	0.99854	
ILMN_102712	53.4	53.4	53.4	1	NaN	17.205	39	0.96579	59.8	59.8	59.8	1	NaN	16.265	49	0.98472	52.9	52.9	52.9	1	NaN	12.751	35	0.97817	56.6	56.6	56.6	1	NaN	13.393	45	0.96870	60.7	60.7	60.7	1	NaN	13.780	42	0.97962	54.6	54.6	54.6	1	NaN	14.644	39	0.98544	
ILMN_10272	54.7	54.7	54.7	1	NaN	15.565	29	0.99847	56.8	56.8	56.8	1	NaN	16.766	41	0.99881	53.0	53.0	53.0	1	NaN	14.391	39	0.99898	55.7	55.7	55.7	1	NaN	16.128	39	0.99724	54.4	54.4	54.4	1	NaN	14.299	35	0.99180	47.7	47.7	47.7	1	NaN	14.103	39	0.99244	
ILMN_102737	728.8	728.8	728.8	1	NaN	167.931	41	1.00000	465.6	465.6	465.6	1	NaN	103.349	35	1.00000	360.4	360.4	360.4	1	NaN	80.799	34	1.00000	498.0	498.0	498.0	1	NaN	117.248	38	1.00000	503.6	503.6	503.6	1	NaN	129.197	44	1.00000	354.3	354.3	354.3	1	NaN	98.005	42	1.00000	
ILMN_10274	36.6	36.6	36.6	1	NaN	13.216	40	0.37118	37.9	37.9	37.9	1	NaN	13.160	53	0.59098	36.6	36.6	36.6	1	NaN	11.733	40	0.40757	34.6	34.6	34.6	1	NaN	9.349	41	0.19214	37.9	37.9	37.9	1	NaN	11.019	48	0.52475	32.4	32.4	32.4	1	NaN	8.258	45	0.12664	
ILMN_102745	124.2	124.2	124.2	1	NaN	35.161	31	0.99709	132.9	132.9	132.9	1	NaN	41.763	39	0.99709	103.3	103.3	103.3	1	NaN	25.531	39	0.99709	135.5	135.5	135.5	1	NaN	36.168	47	0.99709	135.1	135.1	135.1	1	NaN	33.729	31	0.99709	95.1	95.1	95.1	1	NaN	26.316	46	0.99709	
ILMN_102747	90.9	90.9	90.9	1	NaN	20.313	27	0.99418	76.8	76.8	76.8	1	NaN	17.128	50	0.98981	61.3	61.3	61.3	1	NaN	18.225	49	0.98836	79.0	79.0	79.0	1	NaN	21.495	43	0.99127	79.6	79.6	79.6	1	NaN	16.441	35	0.99054	58.7	58.7	58.7	1	NaN	15.816	51	0.98836	
ILMN_10275	2217.1	2217.1	2217.1	1	NaN	237.248	38	1.00000	1542.7	1542.7	1542.7	1	NaN	232.741	44	1.00000	1334.1	1334.1	1334.1	1	NaN	215.113	45	1.00000	2170.1	2170.1	2170.1	1	NaN	390.991	35	1.00000	1949.2	1949.2	1949.2	1	NaN	232.176	32	1.00000	1464.3	1464.3	1464.3	1	NaN	284.236	48	1.00000	
ILMN_102753	44.9	44.9	44.9	1	NaN	14.055	30	0.83042	45.4	45.4	45.4	1	NaN	13.750	30	0.84862	40.3	40.3	40.3	1	NaN	12.398	38	0.68996	49.6	49.6	49.6	1	NaN	12.773	27	0.89301	42.1	42.1	42.1	1	NaN	10.381	30	0.72853	44.6	44.6	44.6	1	NaN	11.984	18	0.88719	
ILMN_102775	46.4	46.4	46.4	1	NaN	17.281	36	0.87118	40.6	40.6	40.6	1	NaN	13.240	32	0.72125	39.8	39.8	39.8	1	NaN	14.897	27	0.65429	43.3	43.3	43.3	1	NaN	8.965	39	0.74381	43.5	43.5	43.5	1	NaN	12.757	53	0.76929	41.3	41.3	41.3	1	NaN	9.050	31	0.77656	
ILMN_10278	64.5	64.5	64.5	1	NaN	24.689	37	0.98836	51.6	51.6	51.6	1	NaN	14.388	41	0.93668	47.3	47.3	47.3	1	NaN	14.430	51	0.92649	58.5	58.5	58.5	1	NaN	13.343	44	0.97889	55.4	55.4	55.4	1	NaN	14.203	40	0.94978	53.5	53.5	53.5	1	NaN	14.180	43	0.98326	
ILMN_102781	35.4	35.4	35.4	1	NaN	10.407	30	0.27584	37.5	37.5	37.5	1	NaN	12.543	41	0.57205	38.2	38.2	38.2	1	NaN	14.649	33	0.54076	35.9	35.9	35.9	1	NaN	6.075	34	0.29112	38.7	38.7	38.7	1	NaN	9.027	35	0.56987	36.4	36.4	36.4	1	NaN	10.248	29	0.44541	
ILMN_10279	46.4	46.4	46.4	1	NaN	14.753	47	0.87191	48.0	48.0	48.0	1	NaN	10.712	45	0.89156	47.0	47.0	47.0	1	NaN	13.028	36	0.91994	49.4	49.4	49.4	1	NaN	11.280	40	0.89010	52.2	52.2	52.2	1	NaN	14.231	54	0.92576	48.3	48.3	48.3	1	NaN	15.535	46	0.95342	
ILMN_1028	46.1	46.1	46.1	1	NaN	15.666	43	0.86754	45.1	45.1	45.1	1	NaN	11.682	40	0.84643	46.2	46.2	46.2	1	NaN	11.532	46	0.90611	47.1	47.1	47.1	1	NaN	11.720	53	0.83916	47.1	47.1	47.1	1	NaN	10.284	39	0.84862	47.1	47.1	47.1	1	NaN	12.649	33	0.93450	
ILMN_10280	1116.2	1116.2	1116.2	1	NaN	179.549	37	1.00000	1032.6	1032.6	1032.6	1	NaN	190.523	51	1.00000	686.8	686.8	686.8	1	NaN	106.037	55	1.00000	841.5	841.5	841.5	1	NaN	173.330	48	1.00000	880.4	880.4	880.4	1	NaN	122.354	42	1.00000	620.5	620.5	620.5	1	NaN	95.683	34	1.00000	
ILMN_102805	36.2	36.2	36.2	1	NaN	9.367	38	0.34207	40.8	40.8	40.8	1	NaN	9.835	43	0.72853	38.4	38.4	38.4	1	NaN	7.078	35	0.56041	42.1	42.1	42.1	1	NaN	13.929	53	0.69796	36.1	36.1	36.1	1	NaN	7.983	40	0.37700	39.4	39.4	39.4	1	NaN	13.011	47	0.67394	
ILMN_10281	251.4	251.4	251.4	1	NaN	50.307	57	0.99927	220.8	220.8	220.8	1	NaN	44.849	49	0.99927	170.6	170.6	170.6	1	NaN	35.745	48	0.99927	212.8	212.8	212.8	1	NaN	45.909	51	0.99927	189.3	189.3	189.3	1	NaN	33.370	44	0.99927	147.8	147.8	147.8	1	NaN	33.073	35	0.99927	
ILMN_102811	37.2	37.2	37.2	1	NaN	13.869	41	0.41849	30.1	30.1	30.1	1	NaN	9.205	39	0.05313	33.0	33.0	33.0	1	NaN	8.007	35	0.12373	36.1	36.1	36.1	1	NaN	10.040	47	0.30640	34.9	34.9	34.9	1	NaN	11.174	36	0.27220	37.7	37.7	37.7	1	NaN	12.276	39	0.55167	
ILMN_10282	47.2	47.2	47.2	1	NaN	15.602	41	0.89229	45.7	45.7	45.7	1	NaN	14.094	38	0.85371	47.7	47.7	47.7	1	NaN	13.960	48	0.93523	51.2	51.2	51.2	1	NaN	14.517	46	0.91558	47.0	47.0	47.0	1	NaN	10.516	46	0.84716	43.7	43.7	43.7	1	NaN	13.052	52	0.85953	
ILMN_102826	62.2	62.2	62.2	1	NaN	15.622	41	0.98763	60.3	60.3	60.3	1	NaN	12.577	45	0.98544	56.9	56.9	56.9	1	NaN	18.288	49	0.98544	61.4	61.4	61.4	1	NaN	13.117	25	0.98326	65.7	65.7	65.7	1	NaN	16.723	41	0.98617	58.0	58.0	58.0	1	NaN	18.151	43	0.98763	
ILMN_102827	42.5	42.5	42.5	1	NaN	8.594	40	0.73726	43.9	43.9	43.9	1	NaN	11.113	45	0.81659	42.0	42.0	42.0	1	NaN	12.268	45	0.77511	46.1	46.1	46.1	1	NaN	13.091	53	0.81587	44.5	44.5	44.5	1	NaN	10.529	47	0.79622	40.7	40.7	40.7	1	NaN	9.691	45	0.74891	
ILMN_102828	40.4	40.4	40.4	1	NaN	14.278	32	0.63537	43.1	43.1	43.1	1	NaN	10.049	35	0.79767	40.5	40.5	40.5	1	NaN	11.748	33	0.70378	38.7	38.7	38.7	1	NaN	9.153	36	0.50073	41.2	41.2	41.2	1	NaN	13.525	35	0.69287	42.8	42.8	42.8	1	NaN	12.588	34	0.83188	
ILMN_10283	262.5	262.5	262.5	1	NaN	46.881	44	1.00000	223.9	223.9	223.9	1	NaN	48.531	45	0.99927	167.0	167.0	167.0	1	NaN	38.687	49	0.99927	321.6	321.6	321.6	1	NaN	58.964	39	1.00000	333.5	333.5	333.5	1	NaN	64.336	41	1.00000	257.6	257.6	257.6	1	NaN	48.240	36	1.00000	
ILMN_102834	50.0	50.0	50.0	1	NaN	13.992	41	0.93959	51.9	51.9	51.9	1	NaN	17.413	31	0.93959	48.5	48.5	48.5	1	NaN	10.423	43	0.95269	51.6	51.6	51.6	1	NaN	11.556	25	0.92358	59.3	59.3	59.3	1	NaN	16.014	44	0.97671	43.6	43.6	43.6	1	NaN	12.730	27	0.85590	
ILMN_102837	41.4	41.4	41.4	1	NaN	17.596	31	0.68777	32.0	32.0	32.0	1	NaN	9.707	47	0.12664	33.7	33.7	33.7	1	NaN	8.189	34	0.16812	34.8	34.8	34.8	1	NaN	9.369	46	0.20670	36.5	36.5	36.5	1	NaN	10.134	38	0.40902	32.2	32.2	32.2	1	NaN	12.231	34	0.11863	
ILMN_102842	45.6	45.6	45.6	1	NaN	11.219	44	0.85007	41.6	41.6	41.6	1	NaN	11.583	29	0.75691	41.4	41.4	41.4	1	NaN	11.875	36	0.75473	42.9	42.9	42.9	1	NaN	12.707	50	0.72344	41.6	41.6	41.6	1	NaN	10.966	32	0.71397	42.0	42.0	42.0	1	NaN	10.168	46	0.80495	
ILMN_102843	45.0	45.0	45.0	1	NaN	13.002	43	0.83479	44.2	44.2	44.2	1	NaN	12.282	39	0.82751	45.9	45.9	45.9	1	NaN	15.130	40	0.90102	47.6	47.6	47.6	1	NaN	19.819	48	0.85007	44.6	44.6	44.6	1	NaN	12.773	43	0.79840	42.1	42.1	42.1	1	NaN	13.761	32	0.80859	
ILMN_102849	35.4	35.4	35.4	1	NaN	11.657	35	0.27584	31.4	31.4	31.4	1	NaN	8.537	52	0.10116	31.5	31.5	31.5	1	NaN	6.241	35	0.05313	36.7	36.7	36.7	1	NaN	11.015	40	0.34061	32.5	32.5	32.5	1	NaN	10.323	41	0.11936	31.8	31.8	31.8	1	NaN	8.721	49	0.10189	
ILMN_10285	34.5	34.5	34.5	1	NaN	11.350	53	0.20670	34.4	34.4	34.4	1	NaN	11.625	40	0.32387	36.3	36.3	36.3	1	NaN	10.682	54	0.38210	35.5	35.5	35.5	1	NaN	9.694	47	0.24964	35.2	35.2	35.2	1	NaN	11.394	38	0.30349	34.7	34.7	34.7	1	NaN	12.113	48	0.29840	
ILMN_102853	38.8	38.8	38.8	1	NaN	9.328	46	0.54876	38.6	38.6	38.6	1	NaN	10.829	44	0.63464	38.9	38.9	38.9	1	NaN	10.893	36	0.59243	36.3	36.3	36.3	1	NaN	10.441	43	0.31878	38.2	38.2	38.2	1	NaN	9.681	35	0.54440	38.8	38.8	38.8	1	NaN	15.446	35	0.64192	
ILMN_10286	39.1	39.1	39.1	1	NaN	13.880	45	0.56550	34.7	34.7	34.7	1	NaN	9.525	39	0.35590	37.7	37.7	37.7	1	NaN	11.775	42	0.50582	34.5	34.5	34.5	1	NaN	10.488	39	0.18195	36.9	36.9	36.9	1	NaN	8.139	39	0.44178	38.1	38.1	38.1	1	NaN	8.912	57	0.58443	
ILMN_102862	43.3	43.3	43.3	1	NaN	12.097	33	0.77147	37.4	37.4	37.4	1	NaN	10.895	43	0.56550	41.3	41.3	41.3	1	NaN	14.399	27	0.74891	42.0	42.0	42.0	1	NaN	9.836	38	0.69723	41.3	41.3	41.3	1	NaN	12.766	47	0.70015	38.5	38.5	38.5	1	NaN	10.712	41	0.61499	
ILMN_102863	34.3	34.3	34.3	1	NaN	9.131	33	0.19141	33.9	33.9	33.9	1	NaN	10.459	32	0.27875	35.6	35.6	35.6	1	NaN	12.135	32	0.31004	40.2	40.2	40.2	1	NaN	10.536	25	0.60044	36.4	36.4	36.4	1	NaN	8.443	42	0.40247	34.2	34.2	34.2	1	NaN	11.647	30	0.27001	
ILMN_102867	33.1	33.1	33.1	1	NaN	9.624	40	0.11063	31.0	31.0	31.0	1	NaN	9.917	32	0.07860	33.6	33.6	33.6	1	NaN	10.398	33	0.16812	37.9	37.9	37.9	1	NaN	9.650	29	0.44687	33.6	33.6	33.6	1	NaN	8.412	44	0.18413	29.1	29.1	29.1	1	NaN	8.696	26	0.01528	
ILMN_102869	49.5	49.5	49.5	1	NaN	13.173	35	0.93304	55.3	55.3	55.3	1	NaN	12.394	33	0.97016	51.9	51.9	51.9	1	NaN	13.337	41	0.97453	51.4	51.4	51.4	1	NaN	16.159	40	0.92140	54.5	54.5	54.5	1	NaN	13.319	43	0.94250	48.8	48.8	48.8	1	NaN	12.775	47	0.95560	
ILMN_10287	42.4	42.4	42.4	1	NaN	13.189	50	0.73581	37.9	37.9	37.9	1	NaN	12.175	32	0.59098	38.9	38.9	38.9	1	NaN	10.853	41	0.59025	36.9	36.9	36.9	1	NaN	10.519	53	0.36172	42.1	42.1	42.1	1	NaN	12.470	52	0.72853	36.2	36.2	36.2	1	NaN	11.937	58	0.42358	
ILMN_102871	46.1	46.1	46.1	1	NaN	17.320	37	0.86536	39.8	39.8	39.8	1	NaN	9.939	36	0.68122	40.2	40.2	40.2	1	NaN	9.187	37	0.68195	46.6	46.6	46.6	1	NaN	17.932	37	0.82969	45.4	45.4	45.4	1	NaN	11.802	33	0.81514	38.4	38.4	38.4	1	NaN	10.718	34	0.61208	
ILMN_102874	42.1	42.1	42.1	1	NaN	12.167	37	0.72344	36.8	36.8	36.8	1	NaN	11.214	36	0.52256	36.7	36.7	36.7	1	NaN	8.466	41	0.41266	39.7	39.7	39.7	1	NaN	12.668	40	0.57496	40.0	40.0	40.0	1	NaN	12.419	39	0.64410	37.9	37.9	37.9	1	NaN	13.152	42	0.56696	
ILMN_102875	44.3	44.3	44.3	1	NaN	11.289	45	0.81150	41.6	41.6	41.6	1	NaN	15.026	35	0.75691	44.2	44.2	44.2	1	NaN	13.509	32	0.85298	43.8	43.8	43.8	1	NaN	13.290	29	0.75764	41.3	41.3	41.3	1	NaN	13.462	39	0.69651	42.0	42.0	42.0	1	NaN	10.974	45	0.80568	
ILMN_102880	39.9	39.9	39.9	1	NaN	14.246	30	0.61354	37.2	37.2	37.2	1	NaN	10.557	35	0.55677	40.0	40.0	40.0	1	NaN	11.348	36	0.66739	38.0	38.0	38.0	1	NaN	9.348	28	0.44905	41.5	41.5	41.5	1	NaN	12.994	44	0.71106	42.9	42.9	42.9	1	NaN	8.113	44	0.83261	
ILMN_102881	34.6	34.6	34.6	1	NaN	10.876	40	0.21761	32.9	32.9	32.9	1	NaN	11.111	38	0.19869	31.6	31.6	31.6	1	NaN	10.430	40	0.05604	32.8	32.8	32.8	1	NaN	11.706	46	0.09461	34.1	34.1	34.1	1	NaN	10.318	41	0.22416	32.8	32.8	32.8	1	NaN	8.626	29	0.15502	
ILMN_102884	37.8	37.8	37.8	1	NaN	11.588	36	0.47525	32.9	32.9	32.9	1	NaN	8.738	44	0.19723	35.8	35.8	35.8	1	NaN	8.880	47	0.33188	40.5	40.5	40.5	1	NaN	11.440	32	0.62373	34.2	34.2	34.2	1	NaN	11.942	36	0.22780	35.7	35.7	35.7	1	NaN	13.023	42	0.39083	
ILMN_102888	32.3	32.3	32.3	1	NaN	8.540	32	0.07278	28.8	28.8	28.8	1	NaN	11.989	39	0.01965	33.2	33.2	33.2	1	NaN	8.577	39	0.13755	34.3	34.3	34.3	1	NaN	10.204	35	0.17394	34.1	34.1	34.1	1	NaN	8.303	39	0.21761	32.7	32.7	32.7	1	NaN	10.367	51	0.14629	
ILMN_10289	3571.5	3571.5	3571.5	1	NaN	633.981	36	1.00000	2800.5	2800.5	2800.5	1	NaN	358.182	38	1.00000	2239.9	2239.9	2239.9	1	NaN	340.044	51	1.00000	2531.5	2531.5	2531.5	1	NaN	555.661	46	1.00000	2496.5	2496.5	2496.5	1	NaN	421.851	46	1.00000	1713.9	1713.9	1713.9	1	NaN	275.575	35	1.00000	
ILMN_102891	220.6	220.6	220.6	1	NaN	52.444	48	0.99927	215.2	215.2	215.2	1	NaN	54.502	31	0.99854	183.2	183.2	183.2	1	NaN	41.528	47	0.99927	214.8	214.8	214.8	1	NaN	31.874	40	0.99927	205.4	205.4	205.4	1	NaN	46.074	45	0.99927	174.8	174.8	174.8	1	NaN	27.452	37	0.99927	
ILMN_102892	45.2	45.2	45.2	1	NaN	14.630	44	0.83988	43.6	43.6	43.6	1	NaN	12.845	41	0.80422	44.7	44.7	44.7	1	NaN	10.942	41	0.86463	43.8	43.8	43.8	1	NaN	12.582	36	0.75764	47.6	47.6	47.6	1	NaN	17.245	33	0.85735	39.6	39.6	39.6	1	NaN	10.169	35	0.69068	
ILMN_102897	41.8	41.8	41.8	1	NaN	12.102	34	0.70815	41.2	41.2	41.2	1	NaN	12.840	36	0.74309	40.7	40.7	40.7	1	NaN	11.523	38	0.71325	44.0	44.0	44.0	1	NaN	14.255	25	0.76201	40.7	40.7	40.7	1	NaN	11.231	43	0.67322	38.1	38.1	38.1	1	NaN	10.763	33	0.58879	
ILMN_102898	45.0	45.0	45.0	1	NaN	13.178	49	0.83333	41.2	41.2	41.2	1	NaN	12.130	34	0.74454	44.4	44.4	44.4	1	NaN	13.516	49	0.85735	46.3	46.3	46.3	1	NaN	13.474	33	0.82460	43.9	43.9	43.9	1	NaN	13.031	26	0.78020	45.4	45.4	45.4	1	NaN	11.857	36	0.90902	
ILMN_1029	99.7	99.7	99.7	1	NaN	26.576	34	0.99636	75.7	75.7	75.7	1	NaN	27.622	39	0.98981	65.8	65.8	65.8	1	NaN	20.820	33	0.98981	88.0	88.0	88.0	1	NaN	26.149	37	0.99199	75.1	75.1	75.1	1	NaN	26.447	40	0.98981	58.6	58.6	58.6	1	NaN	18.923	48	0.98836	
ILMN_10290	158.2	158.2	158.2	1	NaN	40.961	34	0.99854	136.2	136.2	136.2	1	NaN	31.170	38	0.99709	103.2	103.2	103.2	1	NaN	25.057	40	0.99709	113.2	113.2	113.2	1	NaN	29.200	44	0.99709	97.4	97.4	97.4	1	NaN	23.347	37	0.99636	71.3	71.3	71.3	1	NaN	18.906	40	0.99272	
ILMN_102904	37.4	37.4	37.4	1	NaN	10.940	28	0.43523	34.1	34.1	34.1	1	NaN	10.432	34	0.29840	35.4	35.4	35.4	1	NaN	7.650	32	0.28821	36.9	36.9	36.9	1	NaN	12.529	39	0.36026	36.9	36.9	36.9	1	NaN	11.372	40	0.43523	35.4	35.4	35.4	1	NaN	10.034	35	0.35881	
ILMN_102907	41.5	41.5	41.5	1	NaN	13.082	40	0.68996	42.9	42.9	42.9	1	NaN	12.959	39	0.79330	40.7	40.7	40.7	1	NaN	13.049	39	0.71252	39.7	39.7	39.7	1	NaN	13.911	34	0.57424	45.6	45.6	45.6	1	NaN	9.593	45	0.81805	39.3	39.3	39.3	1	NaN	9.751	40	0.66885	
ILMN_102909	198.7	198.7	198.7	1	NaN	49.506	38	0.99927	166.2	166.2	166.2	1	NaN	36.761	54	0.99782	128.6	128.6	128.6	1	NaN	24.521	46	0.99854	167.8	167.8	167.8	1	NaN	32.807	41	0.99854	159.5	159.5	159.5	1	NaN	35.205	36	0.99854	113.3	113.3	113.3	1	NaN	29.058	36	0.99709	
ILMN_10291	41.5	41.5	41.5	1	NaN	12.439	43	0.68996	38.9	38.9	38.9	1	NaN	9.341	42	0.65284	41.4	41.4	41.4	1	NaN	10.302	41	0.75400	37.9	37.9	37.9	1	NaN	11.950	32	0.44687	39.9	39.9	39.9	1	NaN	9.806	47	0.63974	39.3	39.3	39.3	1	NaN	8.992	32	0.67249	
ILMN_102910	39.0	39.0	39.0	1	NaN	12.227	40	0.55895	38.9	38.9	38.9	1	NaN	9.316	36	0.64920	39.9	39.9	39.9	1	NaN	12.701	39	0.66012	42.7	42.7	42.7	1	NaN	15.558	44	0.72125	37.9	37.9	37.9	1	NaN	14.506	41	0.52329	35.9	35.9	35.9	1	NaN	12.031	45	0.39811	
ILMN_102912	51.7	51.7	51.7	1	NaN	14.700	32	0.95342	53.7	53.7	53.7	1	NaN	10.208	38	0.95560	50.3	50.3	50.3	1	NaN	12.568	33	0.96507	57.5	57.5	57.5	1	NaN	11.557	32	0.97598	57.4	57.4	57.4	1	NaN	13.390	33	0.96652	51.3	51.3	51.3	1	NaN	16.594	40	0.97525	
ILMN_102914	281.8	281.8	281.8	1	NaN	63.787	39	1.00000	245.8	245.8	245.8	1	NaN	42.989	34	1.00000	184.7	184.7	184.7	1	NaN	48.580	34	0.99927	225.2	225.2	225.2	1	NaN	43.923	35	0.99927	211.2	211.2	211.2	1	NaN	35.593	44	0.99927	155.4	155.4	155.4	1	NaN	41.565	33	0.99927	
ILMN_102915	45.3	45.3	45.3	1	NaN	9.717	38	0.84207	45.8	45.8	45.8	1	NaN	20.074	18	0.85517	44.6	44.6	44.6	1	NaN	8.780	29	0.86099	49.4	49.4	49.4	1	NaN	13.571	40	0.89083	47.3	47.3	47.3	1	NaN	13.800	28	0.85153	44.2	44.2	44.2	1	NaN	11.241	44	0.87555	
ILMN_10292	863.6	863.6	863.6	1	NaN	148.269	44	1.00000	682.7	682.7	682.7	1	NaN	125.980	34	1.00000	513.5	513.5	513.5	1	NaN	117.637	36	1.00000	641.5	641.5	641.5	1	NaN	134.263	47	1.00000	588.2	588.2	588.2	1	NaN	115.019	33	1.00000	364.9	364.9	364.9	1	NaN	83.343	40	1.00000	
ILMN_102924	34.1	34.1	34.1	1	NaN	12.622	35	0.17758	32.5	32.5	32.5	1	NaN	11.422	55	0.16303	31.1	31.1	31.1	1	NaN	10.179	42	0.04076	34.0	34.0	34.0	1	NaN	9.444	29	0.16376	35.0	35.0	35.0	1	NaN	10.855	37	0.28384	33.2	33.2	33.2	1	NaN	8.941	35	0.18923	
ILMN_102925	42.4	42.4	42.4	1	NaN	11.365	41	0.73654	41.5	41.5	41.5	1	NaN	12.958	32	0.75473	40.4	40.4	40.4	1	NaN	11.864	38	0.69432	41.7	41.7	41.7	1	NaN	11.235	29	0.68559	39.1	39.1	39.1	1	NaN	11.272	29	0.59461	42.2	42.2	42.2	1	NaN	9.350	45	0.81150	
ILMN_102926	40.6	40.6	40.6	1	NaN	13.102	39	0.64847	34.9	34.9	34.9	1	NaN	7.688	41	0.36608	41.2	41.2	41.2	1	NaN	8.839	42	0.74236	39.9	39.9	39.9	1	NaN	12.473	40	0.58806	37.5	37.5	37.5	1	NaN	13.664	39	0.49127	37.3	37.3	37.3	1	NaN	6.681	38	0.51892	
ILMN_102927	36.5	36.5	36.5	1	NaN	9.133	29	0.36536	32.7	32.7	32.7	1	NaN	10.446	35	0.18486	32.4	32.4	32.4	1	NaN	11.047	46	0.09389	32.5	32.5	32.5	1	NaN	7.524	27	0.07933	32.2	32.2	32.2	1	NaN	8.497	41	0.09461	35.8	35.8	35.8	1	NaN	10.988	34	0.39301	
ILMN_102933	40.8	40.8	40.8	1	NaN	10.884	36	0.65721	46.3	46.3	46.3	1	NaN	15.384	35	0.86463	43.7	43.7	43.7	1	NaN	13.614	46	0.83115	48.4	48.4	48.4	1	NaN	15.773	25	0.86463	44.3	44.3	44.3	1	NaN	11.925	39	0.78967	43.0	43.0	43.0	1	NaN	11.923	35	0.84061	
ILMN_102935	45.9	45.9	45.9	1	NaN	14.355	40	0.86390	48.8	48.8	48.8	1	NaN	13.250	51	0.90757	43.6	43.6	43.6	1	NaN	10.825	42	0.82751	52.5	52.5	52.5	1	NaN	14.227	36	0.93450	51.1	51.1	51.1	1	NaN	12.298	30	0.90684	42.6	42.6	42.6	1	NaN	11.425	42	0.82533	
ILMN_10294	302.6	302.6	302.6	1	NaN	56.690	51	1.00000	267.0	267.0	267.0	1	NaN	55.940	58	1.00000	186.9	186.9	186.9	1	NaN	37.941	66	0.99927	226.9	226.9	226.9	1	NaN	55.761	49	0.99927	212.4	212.4	212.4	1	NaN	32.276	46	0.99927	144.4	144.4	144.4	1	NaN	32.043	44	0.99927	
ILMN_102944	39.2	39.2	39.2	1	NaN	10.031	46	0.56987	43.8	43.8	43.8	1	NaN	12.786	25	0.81223	39.9	39.9	39.9	1	NaN	11.937	42	0.65793	41.6	41.6	41.6	1	NaN	12.563	26	0.67977	41.2	41.2	41.2	1	NaN	10.631	43	0.69651	43.1	43.1	43.1	1	NaN	12.677	41	0.84352	
ILMN_102950	46.5	46.5	46.5	1	NaN	13.620	40	0.87263	41.5	41.5	41.5	1	NaN	11.712	35	0.75691	42.3	42.3	42.3	1	NaN	13.009	28	0.78603	44.5	44.5	44.5	1	NaN	13.069	37	0.77875	37.3	37.3	37.3	1	NaN	10.244	31	0.47162	39.8	39.8	39.8	1	NaN	9.611	35	0.70015	
ILMN_102957	37.8	37.8	37.8	1	NaN	12.827	38	0.47598	35.0	35.0	35.0	1	NaN	12.492	41	0.37045	38.7	38.7	38.7	1	NaN	10.163	38	0.57787	40.1	40.1	40.1	1	NaN	14.633	44	0.59098	38.0	38.0	38.0	1	NaN	10.708	38	0.53493	34.5	34.5	34.5	1	NaN	10.475	38	0.28894	
ILMN_10296	62.3	62.3	62.3	1	NaN	19.293	47	0.98763	55.6	55.6	55.6	1	NaN	18.693	44	0.97089	54.1	54.1	54.1	1	NaN	21.208	39	0.98035	53.3	53.3	53.3	1	NaN	14.045	36	0.94396	54.0	54.0	54.0	1	NaN	16.369	34	0.93741	48.8	48.8	48.8	1	NaN	13.067	39	0.95560	
ILMN_102960	42.9	42.9	42.9	1	NaN	12.054	38	0.75473	36.9	36.9	36.9	1	NaN	8.640	39	0.52547	42.5	42.5	42.5	1	NaN	11.149	40	0.79258	40.3	40.3	40.3	1	NaN	10.937	37	0.61063	39.6	39.6	39.6	1	NaN	10.311	40	0.61718	36.5	36.5	36.5	1	NaN	8.101	26	0.45560	
ILMN_102962	56.3	56.3	56.3	1	NaN	17.126	35	0.98035	58.8	58.8	58.8	1	NaN	16.050	45	0.98326	50.9	50.9	50.9	1	NaN	12.882	38	0.97162	61.0	61.0	61.0	1	NaN	13.783	28	0.98326	55.9	55.9	55.9	1	NaN	16.446	34	0.95415	52.2	52.2	52.2	1	NaN	20.690	29	0.98181	
ILMN_102964	42.8	42.8	42.8	1	NaN	12.880	39	0.74818	36.9	36.9	36.9	1	NaN	12.381	39	0.53057	39.6	39.6	39.6	1	NaN	11.954	31	0.63901	40.0	40.0	40.0	1	NaN	11.578	49	0.59098	35.2	35.2	35.2	1	NaN	9.292	51	0.30859	39.0	39.0	39.0	1	NaN	9.902	38	0.65357	
ILMN_102965	59.4	59.4	59.4	1	NaN	27.397	57	0.98399	54.7	54.7	54.7	1	NaN	24.574	50	0.96725	51.1	51.1	51.1	1	NaN	21.759	56	0.97307	49.1	49.1	49.1	1	NaN	24.678	51	0.88574	53.9	53.9	53.9	1	NaN	17.432	36	0.93668	47.0	47.0	47.0	1	NaN	14.596	51	0.93377	
ILMN_10297	274.6	274.6	274.6	1	NaN	39.282	47	1.00000	234.1	234.1	234.1	1	NaN	33.602	52	0.99927	188.6	188.6	188.6	1	NaN	45.022	58	0.99927	237.3	237.3	237.3	1	NaN	45.171	51	0.99927	219.6	219.6	219.6	1	NaN	41.134	56	0.99927	145.7	145.7	145.7	1	NaN	28.102	48	0.99927	
ILMN_102973	52.0	52.0	52.0	1	NaN	7.514	23	0.95633	61.5	61.5	61.5	1	NaN	15.639	30	0.98690	51.1	51.1	51.1	1	NaN	14.692	40	0.97307	60.4	60.4	60.4	1	NaN	18.192	45	0.98253	59.2	59.2	59.2	1	NaN	20.148	33	0.97598	52.8	52.8	52.8	1	NaN	9.119	21	0.98326	
ILMN_10298	63.4	63.4	63.4	1	NaN	17.706	36	0.98836	64.4	64.4	64.4	1	NaN	15.877	45	0.98763	59.7	59.7	59.7	1	NaN	17.330	44	0.98763	71.6	71.6	71.6	1	NaN	15.843	40	0.98908	58.7	58.7	58.7	1	NaN	13.819	32	0.97380	56.9	56.9	56.9	1	NaN	15.982	40	0.98690	
ILMN_10299	76.6	76.6	76.6	1	NaN	19.935	42	0.99054	63.7	63.7	63.7	1	NaN	19.844	42	0.98763	53.2	53.2	53.2	1	NaN	15.440	53	0.98035	67.0	67.0	67.0	1	NaN	21.525	35	0.98690	71.7	71.7	71.7	1	NaN	19.707	46	0.98908	49.7	49.7	49.7	1	NaN	9.687	39	0.96652	
ILMN_102993	42.5	42.5	42.5	1	NaN	14.108	31	0.73872	41.1	41.1	41.1	1	NaN	11.146	42	0.74163	42.7	42.7	42.7	1	NaN	11.043	32	0.80277	46.1	46.1	46.1	1	NaN	17.319	37	0.81587	46.7	46.7	46.7	1	NaN	11.504	29	0.84207	38.5	38.5	38.5	1	NaN	9.577	31	0.61790	
ILMN_102994	39.7	39.7	39.7	1	NaN	13.224	51	0.59898	35.4	35.4	35.4	1	NaN	7.764	29	0.40757	36.9	36.9	36.9	1	NaN	9.371	49	0.43741	40.1	40.1	40.1	1	NaN	11.301	47	0.59316	35.7	35.7	35.7	1	NaN	10.667	39	0.34352	39.6	39.6	39.6	1	NaN	9.766	41	0.68777	
ILMN_102997	2103.9	2103.9	2103.9	1	NaN	394.236	37	1.00000	1799.6	1799.6	1799.6	1	NaN	295.015	29	1.00000	1359.0	1359.0	1359.0	1	NaN	226.611	37	1.00000	1546.0	1546.0	1546.0	1	NaN	304.229	29	1.00000	1454.6	1454.6	1454.6	1	NaN	288.427	31	1.00000	927.8	927.8	927.8	1	NaN	159.072	42	1.00000	
ILMN_1030	849.3	849.3	849.3	1	NaN	145.158	45	1.00000	725.0	725.0	725.0	1	NaN	120.947	45	1.00000	506.7	506.7	506.7	1	NaN	84.052	43	1.00000	639.5	639.5	639.5	1	NaN	129.367	46	1.00000	591.0	591.0	591.0	1	NaN	102.637	38	1.00000	389.1	389.1	389.1	1	NaN	75.173	41	1.00000	
ILMN_10300	50.4	50.4	50.4	1	NaN	16.893	42	0.94032	47.5	47.5	47.5	1	NaN	18.576	53	0.88064	44.7	44.7	44.7	1	NaN	12.205	45	0.86536	51.8	51.8	51.8	1	NaN	15.628	39	0.92431	47.9	47.9	47.9	1	NaN	13.222	40	0.86608	50.3	50.3	50.3	1	NaN	11.748	42	0.97016	
ILMN_103009	90.8	90.8	90.8	1	NaN	26.583	40	0.99418	91.4	91.4	91.4	1	NaN	25.633	50	0.99345	75.3	75.3	75.3	1	NaN	21.189	41	0.99418	90.9	90.9	90.9	1	NaN	31.599	36	0.99272	74.8	74.8	74.8	1	NaN	21.493	33	0.98981	64.5	64.5	64.5	1	NaN	16.864	42	0.98981	
ILMN_103010	43.1	43.1	43.1	1	NaN	11.342	29	0.76419	44.6	44.6	44.6	1	NaN	11.874	40	0.83188	40.9	40.9	40.9	1	NaN	8.078	36	0.72780	47.8	47.8	47.8	1	NaN	15.301	38	0.85153	44.3	44.3	44.3	1	NaN	11.082	29	0.79185	39.5	39.5	39.5	1	NaN	13.594	39	0.67904	
ILMN_103012	43.0	43.0	43.0	1	NaN	10.718	30	0.76201	46.0	46.0	46.0	1	NaN	12.251	37	0.85735	44.3	44.3	44.3	1	NaN	15.060	43	0.85371	45.2	45.2	45.2	1	NaN	10.610	32	0.79476	39.5	39.5	39.5	1	NaN	9.755	34	0.60917	41.1	41.1	41.1	1	NaN	9.472	37	0.77293	
ILMN_103014	40.7	40.7	40.7	1	NaN	13.445	45	0.65284	48.0	48.0	48.0	1	NaN	14.277	48	0.89229	41.8	41.8	41.8	1	NaN	12.497	41	0.77147	47.2	47.2	47.2	1	NaN	11.940	42	0.84279	48.6	48.6	48.6	1	NaN	15.406	44	0.87918	42.7	42.7	42.7	1	NaN	15.167	29	0.82824	
ILMN_103027	53.1	53.1	53.1	1	NaN	13.544	31	0.96361	41.7	41.7	41.7	1	NaN	7.763	27	0.75910	41.1	41.1	41.1	1	NaN	11.165	27	0.73654	51.5	51.5	51.5	1	NaN	13.181	38	0.92213	51.3	51.3	51.3	1	NaN	15.828	40	0.90975	44.1	44.1	44.1	1	NaN	12.088	28	0.87263	
ILMN_103028	52.5	52.5	52.5	1	NaN	15.982	42	0.95852	57.9	57.9	57.9	1	NaN	12.791	40	0.98181	53.7	53.7	53.7	1	NaN	11.310	48	0.98035	57.4	57.4	57.4	1	NaN	15.961	50	0.97598	53.7	53.7	53.7	1	NaN	9.769	33	0.93595	48.2	48.2	48.2	1	NaN	11.505	37	0.95124	
ILMN_103029	32.1	32.1	32.1	1	NaN	7.681	30	0.06259	34.9	34.9	34.9	1	NaN	10.833	29	0.36536	32.3	32.3	32.3	1	NaN	10.213	46	0.08879	32.8	32.8	32.8	1	NaN	9.624	30	0.09170	35.5	35.5	35.5	1	NaN	11.751	36	0.32533	30.7	30.7	30.7	1	NaN	8.749	30	0.05677	
ILMN_103032	62.4	62.4	62.4	1	NaN	13.351	21	0.98763	70.3	70.3	70.3	1	NaN	12.124	42	0.98981	61.2	61.2	61.2	1	NaN	15.654	37	0.98763	64.5	64.5	64.5	1	NaN	17.243	26	0.98690	72.5	72.5	72.5	1	NaN	19.468	38	0.98981	55.5	55.5	55.5	1	NaN	12.388	28	0.98690	
ILMN_103033	144.5	144.5	144.5	1	NaN	37.996	35	0.99709	144.3	144.3	144.3	1	NaN	35.529	40	0.99782	113.7	113.7	113.7	1	NaN	31.508	30	0.99709	128.3	128.3	128.3	1	NaN	23.345	28	0.99709	144.9	144.9	144.9	1	NaN	31.051	38	0.99782	112.8	112.8	112.8	1	NaN	23.564	29	0.99709	
ILMN_103038	54.4	54.4	54.4	1	NaN	17.251	37	0.97162	48.7	48.7	48.7	1	NaN	14.590	32	0.90757	47.8	47.8	47.8	1	NaN	12.999	43	0.93814	46.2	46.2	46.2	1	NaN	11.635	34	0.81878	52.2	52.2	52.2	1	NaN	13.688	27	0.92431	45.2	45.2	45.2	1	NaN	11.327	33	0.90247	
ILMN_103041	39.1	39.1	39.1	1	NaN	12.204	45	0.56405	36.3	36.3	36.3	1	NaN	9.192	53	0.49127	36.3	36.3	36.3	1	NaN	10.470	36	0.38282	38.5	38.5	38.5	1	NaN	8.661	45	0.48617	41.6	41.6	41.6	1	NaN	9.068	51	0.71179	37.7	37.7	37.7	1	NaN	12.089	46	0.55167	
ILMN_103042	59.8	59.8	59.8	1	NaN	14.391	40	0.98472	60.2	60.2	60.2	1	NaN	16.092	32	0.98472	47.8	47.8	47.8	1	NaN	14.992	34	0.93886	64.6	64.6	64.6	1	NaN	18.965	30	0.98690	59.9	59.9	59.9	1	NaN	21.683	42	0.97962	48.4	48.4	48.4	1	NaN	13.981	29	0.95342	
ILMN_103044	56.5	56.5	56.5	1	NaN	13.564	24	0.98181	50.7	50.7	50.7	1	NaN	12.023	34	0.92795	51.0	51.0	51.0	1	NaN	15.173	46	0.97162	61.2	61.2	61.2	1	NaN	18.177	39	0.98326	54.1	54.1	54.1	1	NaN	12.924	26	0.93814	49.0	49.0	49.0	1	NaN	12.467	36	0.95924	
ILMN_103046	34.1	34.1	34.1	1	NaN	14.582	34	0.17540	36.3	36.3	36.3	1	NaN	8.835	29	0.48836	28.3	28.3	28.3	1	NaN	8.823	30	0.00509	34.5	34.5	34.5	1	NaN	7.683	37	0.18268	33.9	33.9	33.9	1	NaN	8.202	30	0.20597	33.8	33.8	33.8	1	NaN	10.125	29	0.23654	
ILMN_103050	67.9	67.9	67.9	1	NaN	17.324	36	0.98908	67.0	67.0	67.0	1	NaN	16.112	45	0.98836	62.4	62.4	62.4	1	NaN	20.047	36	0.98908	65.8	65.8	65.8	1	NaN	20.181	39	0.98690	63.2	63.2	63.2	1	NaN	19.719	36	0.98326	57.3	57.3	57.3	1	NaN	14.622	58	0.98690	
ILMN_103052	44.6	44.6	44.6	1	NaN	11.173	26	0.81878	42.5	42.5	42.5	1	NaN	11.427	45	0.78166	38.3	38.3	38.3	1	NaN	10.110	38	0.55459	48.5	48.5	48.5	1	NaN	15.006	47	0.86827	42.0	42.0	42.0	1	NaN	12.491	39	0.72562	40.8	40.8	40.8	1	NaN	11.647	45	0.75255	
ILMN_103058	49.4	49.4	49.4	1	NaN	13.225	49	0.93013	47.0	47.0	47.0	1	NaN	16.123	37	0.87336	44.9	44.9	44.9	1	NaN	12.475	45	0.87045	52.9	52.9	52.9	1	NaN	14.812	42	0.94032	53.9	53.9	53.9	1	NaN	15.418	46	0.93668	42.5	42.5	42.5	1	NaN	12.171	53	0.82314	
ILMN_103059	36.8	36.8	36.8	1	NaN	10.400	50	0.38355	33.5	33.5	33.5	1	NaN	7.946	44	0.24818	38.3	38.3	38.3	1	NaN	10.506	32	0.55167	36.0	36.0	36.0	1	NaN	10.212	27	0.29476	34.0	34.0	34.0	1	NaN	9.504	37	0.20961	39.3	39.3	39.3	1	NaN	12.581	29	0.67103	
ILMN_10306	923.3	923.3	923.3	1	NaN	159.481	36	1.00000	782.4	782.4	782.4	1	NaN	168.292	46	1.00000	590.9	590.9	590.9	1	NaN	88.815	42	1.00000	926.0	926.0	926.0	1	NaN	236.019	37	1.00000	858.2	858.2	858.2	1	NaN	156.178	33	1.00000	542.4	542.4	542.4	1	NaN	93.517	36	1.00000	
ILMN_103060	53.5	53.5	53.5	1	NaN	13.336	41	0.96725	50.1	50.1	50.1	1	NaN	14.574	47	0.92067	49.3	49.3	49.3	1	NaN	10.691	41	0.95706	54.2	54.2	54.2	1	NaN	13.290	43	0.95269	58.0	58.0	58.0	1	NaN	16.645	56	0.96870	51.9	51.9	51.9	1	NaN	10.666	40	0.97744	
ILMN_103062	57.0	57.0	57.0	1	NaN	13.167	34	0.98253	58.4	58.4	58.4	1	NaN	16.329	45	0.98253	47.1	47.1	47.1	1	NaN	17.832	39	0.92067	61.5	61.5	61.5	1	NaN	20.428	39	0.98326	59.1	59.1	59.1	1	NaN	13.308	44	0.97525	51.5	51.5	51.5	1	NaN	14.859	50	0.97598	
ILMN_103063	35.5	35.5	35.5	1	NaN	8.377	29	0.27656	36.5	36.5	36.5	1	NaN	11.160	30	0.50509	32.7	32.7	32.7	1	NaN	8.321	33	0.10262	35.9	35.9	35.9	1	NaN	11.786	40	0.29112	33.7	33.7	33.7	1	NaN	9.548	38	0.19360	30.7	30.7	30.7	1	NaN	9.580	39	0.05677	
ILMN_103072	35.2	35.2	35.2	1	NaN	12.477	48	0.26055	33.7	33.7	33.7	1	NaN	10.364	36	0.26783	32.7	32.7	32.7	1	NaN	9.497	51	0.10771	32.2	32.2	32.2	1	NaN	9.412	36	0.06987	31.8	31.8	31.8	1	NaN	9.162	45	0.07787	35.7	35.7	35.7	1	NaN	12.944	38	0.39083	
ILMN_103073	33.0	33.0	33.0	1	NaN	12.258	46	0.10116	31.1	31.1	31.1	1	NaN	13.144	37	0.08297	35.3	35.3	35.3	1	NaN	12.763	43	0.28675	30.7	30.7	30.7	1	NaN	10.412	37	0.02984	36.5	36.5	36.5	1	NaN	12.314	27	0.40975	34.5	34.5	34.5	1	NaN	9.818	45	0.28748	
ILMN_103076	45.3	45.3	45.3	1	NaN	12.834	34	0.83988	48.5	48.5	48.5	1	NaN	9.959	18	0.90320	45.2	45.2	45.2	1	NaN	10.123	37	0.88210	55.2	55.2	55.2	1	NaN	13.084	28	0.96070	50.4	50.4	50.4	1	NaN	13.984	30	0.90175	47.9	47.9	47.9	1	NaN	12.177	22	0.94687	
ILMN_103077	37.2	37.2	37.2	1	NaN	10.866	47	0.41921	29.8	29.8	29.8	1	NaN	10.461	38	0.04148	30.5	30.5	30.5	1	NaN	7.888	38	0.02984	35.6	35.6	35.6	1	NaN	10.349	35	0.25546	34.0	34.0	34.0	1	NaN	10.388	36	0.20961	36.4	36.4	36.4	1	NaN	9.894	40	0.44396	
ILMN_103082	34.8	34.8	34.8	1	NaN	8.647	29	0.23362	37.3	37.3	37.3	1	NaN	10.111	22	0.55895	34.1	34.1	34.1	1	NaN	10.199	27	0.18486	29.8	29.8	29.8	1	NaN	6.338	32	0.01383	30.1	30.1	30.1	1	NaN	9.033	22	0.02766	31.3	31.3	31.3	1	NaN	5.509	24	0.07569	
ILMN_103084	178.5	178.5	178.5	1	NaN	45.670	48	0.99854	135.3	135.3	135.3	1	NaN	40.598	41	0.99709	115.8	115.8	115.8	1	NaN	19.997	44	0.99709	134.6	134.6	134.6	1	NaN	22.615	37	0.99709	121.2	121.2	121.2	1	NaN	20.567	38	0.99709	89.4	89.4	89.4	1	NaN	19.558	33	0.99709	
ILMN_103085	47.4	47.4	47.4	1	NaN	17.015	37	0.89520	46.7	46.7	46.7	1	NaN	13.343	36	0.87118	50.3	50.3	50.3	1	NaN	15.765	42	0.96507	53.7	53.7	53.7	1	NaN	18.278	46	0.94833	51.3	51.3	51.3	1	NaN	11.384	50	0.91121	46.4	46.4	46.4	1	NaN	13.686	58	0.92140	
ILMN_10309	53.6	53.6	53.6	1	NaN	17.003	39	0.96725	46.8	46.8	46.8	1	NaN	16.679	55	0.87191	46.1	46.1	46.1	1	NaN	12.527	42	0.90247	52.2	52.2	52.2	1	NaN	15.681	45	0.93231	50.7	50.7	50.7	1	NaN	10.971	42	0.90320	45.4	45.4	45.4	1	NaN	10.428	42	0.90902	
ILMN_103091	36.7	36.7	36.7	1	NaN	9.858	32	0.37555	37.3	37.3	37.3	1	NaN	8.196	27	0.56114	37.2	37.2	37.2	1	NaN	9.503	43	0.46070	38.3	38.3	38.3	1	NaN	11.264	46	0.47744	41.2	41.2	41.2	1	NaN	11.444	40	0.69287	38.5	38.5	38.5	1	NaN	9.115	38	0.62009	
ILMN_1031	1156.7	1156.7	1156.7	1	NaN	178.883	48	1.00000	875.8	875.8	875.8	1	NaN	138.638	49	1.00000	713.9	713.9	713.9	1	NaN	153.670	42	1.00000	923.8	923.8	923.8	1	NaN	170.019	41	1.00000	888.9	888.9	888.9	1	NaN	150.482	43	1.00000	593.0	593.0	593.0	1	NaN	126.118	47	1.00000	
ILMN_103101	40.3	40.3	40.3	1	NaN	11.422	39	0.63100	39.8	39.8	39.8	1	NaN	9.853	34	0.68122	42.6	42.6	42.6	1	NaN	13.157	48	0.79840	47.6	47.6	47.6	1	NaN	13.131	39	0.85007	43.5	43.5	43.5	1	NaN	13.514	31	0.76929	42.7	42.7	42.7	1	NaN	10.476	43	0.82824	
ILMN_103106	49.9	49.9	49.9	1	NaN	14.770	31	0.93741	45.7	45.7	45.7	1	NaN	12.792	36	0.85371	42.2	42.2	42.2	1	NaN	13.104	31	0.78166	44.5	44.5	44.5	1	NaN	15.975	42	0.77875	50.5	50.5	50.5	1	NaN	12.999	27	0.90247	43.0	43.0	43.0	1	NaN	12.649	26	0.84061	
ILMN_103108	37.4	37.4	37.4	1	NaN	11.425	36	0.44105	31.8	31.8	31.8	1	NaN	9.700	37	0.11936	33.2	33.2	33.2	1	NaN	9.542	37	0.13610	34.6	34.6	34.6	1	NaN	11.140	39	0.18850	30.8	30.8	30.8	1	NaN	8.116	29	0.04512	33.9	33.9	33.9	1	NaN	9.202	39	0.24236	
ILMN_103112	32.3	32.3	32.3	1	NaN	11.198	36	0.06841	30.3	30.3	30.3	1	NaN	11.936	40	0.05895	30.1	30.1	30.1	1	NaN	9.060	44	0.02329	30.2	30.2	30.2	1	NaN	10.922	45	0.01965	32.6	32.6	32.6	1	NaN	9.221	51	0.12445	27.6	27.6	27.6	1	NaN	7.963	38	0.00218	
ILMN_103113	31.9	31.9	31.9	1	NaN	8.704	41	0.05750	31.6	31.6	31.6	1	NaN	10.843	35	0.11281	30.8	30.8	30.8	1	NaN	11.091	42	0.03421	30.0	30.0	30.0	1	NaN	7.598	41	0.01601	29.9	29.9	29.9	1	NaN	9.278	34	0.02620	34.4	34.4	34.4	1	NaN	10.960	45	0.28093	
ILMN_103114	32.2	32.2	32.2	1	NaN	8.795	40	0.06841	31.0	31.0	31.0	1	NaN	11.603	29	0.08079	36.2	36.2	36.2	1	NaN	12.721	50	0.37846	36.1	36.1	36.1	1	NaN	10.754	36	0.30204	30.4	30.4	30.4	1	NaN	10.823	31	0.03421	37.3	37.3	37.3	1	NaN	11.136	33	0.52038	
ILMN_103115	33.7	33.7	33.7	1	NaN	8.211	30	0.14993	32.9	32.9	32.9	1	NaN	10.141	43	0.19651	32.6	32.6	32.6	1	NaN	9.256	44	0.09898	33.5	33.5	33.5	1	NaN	9.688	36	0.12664	32.6	32.6	32.6	1	NaN	10.356	41	0.12300	32.1	32.1	32.1	1	NaN	10.153	42	0.11790	
ILMN_103117	37.7	37.7	37.7	1	NaN	14.977	37	0.46798	33.7	33.7	33.7	1	NaN	10.520	50	0.26856	40.2	40.2	40.2	1	NaN	13.898	41	0.68341	37.2	37.2	37.2	1	NaN	10.390	55	0.38355	39.8	39.8	39.8	1	NaN	11.462	33	0.63028	35.9	35.9	35.9	1	NaN	11.989	41	0.39956	
ILMN_103121	36.2	36.2	36.2	1	NaN	10.698	37	0.34279	36.6	36.6	36.6	1	NaN	12.997	47	0.51019	37.6	37.6	37.6	1	NaN	11.474	47	0.50073	38.1	38.1	38.1	1	NaN	11.791	31	0.45706	39.2	39.2	39.2	1	NaN	9.113	43	0.59680	35.9	35.9	35.9	1	NaN	10.011	30	0.40175	
ILMN_103124	39.2	39.2	39.2	1	NaN	12.538	43	0.57278	37.3	37.3	37.3	1	NaN	13.291	39	0.55750	33.3	33.3	33.3	1	NaN	8.931	30	0.14629	36.0	36.0	36.0	1	NaN	9.466	31	0.29622	37.6	37.6	37.6	1	NaN	11.684	46	0.50073	35.2	35.2	35.2	1	NaN	11.252	43	0.35153	
ILMN_103125	34.2	34.2	34.2	1	NaN	7.879	31	0.18413	32.6	32.6	32.6	1	NaN	9.954	36	0.18195	33.2	33.2	33.2	1	NaN	10.047	43	0.13246	36.2	36.2	36.2	1	NaN	10.274	32	0.30859	34.9	34.9	34.9	1	NaN	9.477	33	0.27074	34.2	34.2	34.2	1	NaN	11.162	42	0.27001	
ILMN_103126	43.7	43.7	43.7	1	NaN	8.031	50	0.78675	47.5	47.5	47.5	1	NaN	12.972	60	0.87991	49.7	49.7	49.7	1	NaN	17.427	40	0.96070	49.4	49.4	49.4	1	NaN	11.584	48	0.89010	44.0	44.0	44.0	1	NaN	11.536	35	0.78166	41.8	41.8	41.8	1	NaN	11.368	35	0.79840	
ILMN_103127	37.2	37.2	37.2	1	NaN	7.485	35	0.42140	35.3	35.3	35.3	1	NaN	8.662	38	0.40247	35.0	35.0	35.0	1	NaN	8.744	48	0.25910	36.0	36.0	36.0	1	NaN	9.706	33	0.29476	37.8	37.8	37.8	1	NaN	8.030	42	0.51747	38.4	38.4	38.4	1	NaN	10.543	34	0.61208	
ILMN_103128	32.2	32.2	32.2	1	NaN	10.134	42	0.06623	31.6	31.6	31.6	1	NaN	10.859	42	0.11208	32.2	32.2	32.2	1	NaN	11.781	38	0.08224	34.6	34.6	34.6	1	NaN	14.606	38	0.19141	33.7	33.7	33.7	1	NaN	10.118	33	0.18850	35.7	35.7	35.7	1	NaN	9.217	36	0.39083	
ILMN_103130	43.3	43.3	43.3	1	NaN	12.069	27	0.77147	42.9	42.9	42.9	1	NaN	11.658	43	0.79039	43.8	43.8	43.8	1	NaN	13.899	33	0.83479	44.6	44.6	44.6	1	NaN	10.431	30	0.78020	45.5	45.5	45.5	1	NaN	12.551	45	0.81514	43.1	43.1	43.1	1	NaN	11.963	42	0.84352	
ILMN_103132	66.5	66.5	66.5	1	NaN	19.277	45	0.98908	53.1	53.1	53.1	1	NaN	14.243	35	0.95051	48.8	48.8	48.8	1	NaN	12.907	38	0.95488	61.5	61.5	61.5	1	NaN	21.664	33	0.98326	56.9	56.9	56.9	1	NaN	14.938	49	0.96361	43.2	43.2	43.2	1	NaN	11.260	33	0.84498	
ILMN_103133	33.3	33.3	33.3	1	NaN	8.905	31	0.11572	33.1	33.1	33.1	1	NaN	11.694	32	0.20524	36.6	36.6	36.6	1	NaN	11.892	47	0.41121	35.6	35.6	35.6	1	NaN	13.004	27	0.26419	34.1	34.1	34.1	1	NaN	12.501	32	0.21907	38.1	38.1	38.1	1	NaN	11.057	35	0.58952	
ILMN_103146	32.8	32.8	32.8	1	NaN	10.089	44	0.08879	31.3	31.3	31.3	1	NaN	10.751	32	0.09753	33.0	33.0	33.0	1	NaN	11.568	43	0.12082	32.1	32.1	32.1	1	NaN	10.176	52	0.06696	35.2	35.2	35.2	1	NaN	11.893	40	0.30568	33.1	33.1	33.1	1	NaN	8.068	41	0.18122	
ILMN_10315	44.4	44.4	44.4	1	NaN	18.358	55	0.81441	42.1	42.1	42.1	1	NaN	11.624	43	0.77147	39.8	39.8	39.8	1	NaN	10.188	54	0.65502	42.5	42.5	42.5	1	NaN	11.379	57	0.71325	39.9	39.9	39.9	1	NaN	12.680	53	0.63464	40.0	40.0	40.0	1	NaN	11.451	43	0.71106	
ILMN_103150	37.0	37.0	37.0	1	NaN	10.258	40	0.40175	37.2	37.2	37.2	1	NaN	11.605	41	0.55167	37.9	37.9	37.9	1	NaN	11.408	35	0.52693	39.7	39.7	39.7	1	NaN	10.929	26	0.57278	37.8	37.8	37.8	1	NaN	9.006	34	0.51820	33.0	33.0	33.0	1	NaN	7.813	33	0.17540	
ILMN_103154	42.3	42.3	42.3	1	NaN	9.458	42	0.72999	41.6	41.6	41.6	1	NaN	10.077	41	0.75764	39.3	39.3	39.3	1	NaN	10.505	32	0.62445	42.3	42.3	42.3	1	NaN	11.780	38	0.70306	45.0	45.0	45.0	1	NaN	12.459	34	0.80640	46.4	46.4	46.4	1	NaN	14.433	39	0.92140	
ILMN_103157	40.8	40.8	40.8	1	NaN	12.438	40	0.65502	33.3	33.3	33.3	1	NaN	11.581	38	0.22489	36.9	36.9	36.9	1	NaN	9.992	29	0.44178	41.5	41.5	41.5	1	NaN	11.401	42	0.67322	38.4	38.4	38.4	1	NaN	8.983	33	0.55968	37.3	37.3	37.3	1	NaN	11.300	30	0.51892	
ILMN_103165	33.6	33.6	33.6	1	NaN	7.296	34	0.14629	33.7	33.7	33.7	1	NaN	9.488	43	0.26274	38.3	38.3	38.3	1	NaN	11.423	51	0.55386	39.3	39.3	39.3	1	NaN	15.049	38	0.54221	35.0	35.0	35.0	1	NaN	7.926	43	0.28457	35.5	35.5	35.5	1	NaN	10.039	44	0.37191	
ILMN_103168	60.0	60.0	60.0	1	NaN	20.619	41	0.98472	57.1	57.1	57.1	1	NaN	21.171	40	0.97671	56.5	56.5	56.5	1	NaN	16.142	35	0.98472	61.3	61.3	61.3	1	NaN	18.505	47	0.98326	62.8	62.8	62.8	1	NaN	17.131	42	0.98253	53.2	53.2	53.2	1	NaN	15.606	46	0.98326	
ILMN_103171	238.6	238.6	238.6	1	NaN	59.926	26	0.99927	140.2	140.2	140.2	1	NaN	29.886	36	0.99709	120.4	120.4	120.4	1	NaN	31.454	41	0.99709	343.2	343.2	343.2	1	NaN	65.974	43	1.00000	360.3	360.3	360.3	1	NaN	56.304	32	1.00000	213.5	213.5	213.5	1	NaN	48.868	42	1.00000	
ILMN_103172	172.9	172.9	172.9	1	NaN	40.098	35	0.99854	121.3	121.3	121.3	1	NaN	25.689	33	0.99709	111.2	111.2	111.2	1	NaN	34.663	30	0.99709	115.3	115.3	115.3	1	NaN	27.816	36	0.99709	98.7	98.7	98.7	1	NaN	26.738	32	0.99709	73.3	73.3	73.3	1	NaN	17.770	37	0.99418	
ILMN_103175	54.9	54.9	54.9	1	NaN	18.796	38	0.97453	48.2	48.2	48.2	1	NaN	12.902	39	0.89811	39.8	39.8	39.8	1	NaN	10.443	47	0.65721	46.6	46.6	46.6	1	NaN	13.692	32	0.83042	43.4	43.4	43.4	1	NaN	14.852	37	0.76856	38.2	38.2	38.2	1	NaN	12.230	37	0.59825	
ILMN_103176	46.3	46.3	46.3	1	NaN	13.110	40	0.87045	48.1	48.1	48.1	1	NaN	11.229	47	0.89592	40.4	40.4	40.4	1	NaN	10.178	27	0.69432	48.4	48.4	48.4	1	NaN	18.323	51	0.86536	54.1	54.1	54.1	1	NaN	11.313	29	0.93814	42.2	42.2	42.2	1	NaN	10.830	44	0.81150	
ILMN_103177	35.5	35.5	35.5	1	NaN	15.634	35	0.27802	37.0	37.0	37.0	1	NaN	11.759	45	0.53493	36.7	36.7	36.7	1	NaN	13.323	47	0.41339	38.4	38.4	38.4	1	NaN	9.408	31	0.48544	38.4	38.4	38.4	1	NaN	10.999	37	0.55531	32.8	32.8	32.8	1	NaN	8.659	34	0.16084	
ILMN_103179	38.3	38.3	38.3	1	NaN	9.972	35	0.50946	36.6	36.6	36.6	1	NaN	10.960	47	0.51164	38.6	38.6	38.6	1	NaN	12.608	38	0.57060	36.6	36.6	36.6	1	NaN	10.024	43	0.33843	40.3	40.3	40.3	1	NaN	10.034	35	0.65502	34.4	34.4	34.4	1	NaN	8.666	32	0.27584	
ILMN_103181	40.0	40.0	40.0	1	NaN	11.847	36	0.61426	38.6	38.6	38.6	1	NaN	12.874	44	0.63319	40.8	40.8	40.8	1	NaN	12.056	38	0.71907	47.8	47.8	47.8	1	NaN	15.342	29	0.85298	43.2	43.2	43.2	1	NaN	12.843	41	0.76492	40.2	40.2	40.2	1	NaN	11.102	29	0.72198	
ILMN_103185	37.2	37.2	37.2	1	NaN	13.143	41	0.41921	40.3	40.3	40.3	1	NaN	12.970	42	0.70961	40.6	40.6	40.6	1	NaN	10.432	43	0.70742	39.5	39.5	39.5	1	NaN	13.193	39	0.55459	38.9	38.9	38.9	1	NaN	8.855	36	0.57933	36.9	36.9	36.9	1	NaN	13.279	45	0.48253	
ILMN_103187	54.0	54.0	54.0	1	NaN	11.844	32	0.96943	59.2	59.2	59.2	1	NaN	21.183	37	0.98326	54.7	54.7	54.7	1	NaN	12.868	34	0.98035	69.6	69.6	69.6	1	NaN	17.005	34	0.98908	61.4	61.4	61.4	1	NaN	14.744	35	0.98108	58.9	58.9	58.9	1	NaN	17.407	26	0.98836	
ILMN_103189	50.0	50.0	50.0	1	NaN	13.466	41	0.93814	47.1	47.1	47.1	1	NaN	14.213	44	0.87336	46.1	46.1	46.1	1	NaN	11.939	42	0.90466	53.3	53.3	53.3	1	NaN	13.827	37	0.94396	51.4	51.4	51.4	1	NaN	11.251	50	0.91412	45.8	45.8	45.8	1	NaN	13.052	47	0.91412	
ILMN_103191	43.0	43.0	43.0	1	NaN	12.893	36	0.75983	37.4	37.4	37.4	1	NaN	9.994	30	0.56550	40.0	40.0	40.0	1	NaN	8.218	34	0.66812	40.6	40.6	40.6	1	NaN	12.690	33	0.63246	40.7	40.7	40.7	1	NaN	12.447	29	0.67103	38.5	38.5	38.5	1	NaN	10.436	38	0.61354	
ILMN_103192	42.4	42.4	42.4	1	NaN	11.296	33	0.73581	43.8	43.8	43.8	1	NaN	9.708	42	0.81223	39.4	39.4	39.4	1	NaN	9.129	40	0.62737	42.4	42.4	42.4	1	NaN	10.670	40	0.70888	37.4	37.4	37.4	1	NaN	10.585	32	0.48035	37.1	37.1	37.1	1	NaN	10.714	46	0.49636	
ILMN_103195	37.5	37.5	37.5	1	NaN	9.118	30	0.45124	40.1	40.1	40.1	1	NaN	13.368	34	0.69869	37.7	37.7	37.7	1	NaN	12.323	47	0.51019	35.1	35.1	35.1	1	NaN	10.138	41	0.22635	37.7	37.7	37.7	1	NaN	10.992	41	0.50509	36.3	36.3	36.3	1	NaN	7.042	40	0.43086	
ILMN_1032	42.2	42.2	42.2	1	NaN	12.885	37	0.72780	38.7	38.7	38.7	1	NaN	12.594	51	0.63610	39.6	39.6	39.6	1	NaN	9.147	51	0.63901	40.0	40.0	40.0	1	NaN	15.968	38	0.59098	39.8	39.8	39.8	1	NaN	12.445	37	0.62664	38.5	38.5	38.5	1	NaN	9.891	53	0.61499	
ILMN_10320	935.1	935.1	935.1	1	NaN	167.883	48	1.00000	721.9	721.9	721.9	1	NaN	141.249	38	1.00000	549.4	549.4	549.4	1	NaN	121.182	52	1.00000	676.8	676.8	676.8	1	NaN	144.682	46	1.00000	641.2	641.2	641.2	1	NaN	139.444	39	1.00000	413.2	413.2	413.2	1	NaN	72.724	40	1.00000	
ILMN_103200	41.6	41.6	41.6	1	NaN	12.481	36	0.69723	37.9	37.9	37.9	1	NaN	10.139	56	0.59243	41.8	41.8	41.8	1	NaN	11.113	52	0.76856	40.3	40.3	40.3	1	NaN	14.729	41	0.60480	38.8	38.8	38.8	1	NaN	10.630	35	0.57715	38.8	38.8	38.8	1	NaN	10.365	43	0.63901	
ILMN_103201	43.0	43.0	43.0	1	NaN	14.945	31	0.75983	40.9	40.9	40.9	1	NaN	13.620	33	0.73435	42.7	42.7	42.7	1	NaN	13.728	37	0.80349	40.9	40.9	40.9	1	NaN	11.765	40	0.64338	44.1	44.1	44.1	1	NaN	12.824	39	0.78457	41.0	41.0	41.0	1	NaN	10.950	36	0.76565	
ILMN_103202	44.7	44.7	44.7	1	NaN	12.388	25	0.82242	44.8	44.8	44.8	1	NaN	15.397	33	0.84061	38.8	38.8	38.8	1	NaN	14.277	19	0.58515	41.5	41.5	41.5	1	NaN	11.062	36	0.67394	45.7	45.7	45.7	1	NaN	9.097	28	0.82096	43.4	43.4	43.4	1	NaN	16.012	25	0.85153	
ILMN_103204	38.0	38.0	38.0	1	NaN	10.328	39	0.48690	36.7	36.7	36.7	1	NaN	9.320	47	0.51965	40.3	40.3	40.3	1	NaN	10.203	37	0.68777	38.4	38.4	38.4	1	NaN	11.274	38	0.48544	40.9	40.9	40.9	1	NaN	12.604	52	0.67758	38.0	38.0	38.0	1	NaN	10.044	40	0.58224	
ILMN_103206	84.0	84.0	84.0	1	NaN	26.947	37	0.99345	74.4	74.4	74.4	1	NaN	24.215	37	0.98981	61.6	61.6	61.6	1	NaN	11.921	27	0.98836	70.6	70.6	70.6	1	NaN	15.819	39	0.98908	61.4	61.4	61.4	1	NaN	14.572	39	0.98108	55.7	55.7	55.7	1	NaN	13.636	49	0.98690	
ILMN_103207	46.7	46.7	46.7	1	NaN	13.400	38	0.87846	48.9	48.9	48.9	1	NaN	14.806	32	0.90902	48.2	48.2	48.2	1	NaN	14.285	34	0.94833	54.4	54.4	54.4	1	NaN	16.247	41	0.95415	56.3	56.3	56.3	1	NaN	11.874	22	0.95779	45.3	45.3	45.3	1	NaN	14.623	47	0.90830	
ILMN_103208	37.3	37.3	37.3	1	NaN	11.470	44	0.43086	36.2	36.2	36.2	1	NaN	10.556	48	0.48544	35.3	35.3	35.3	1	NaN	11.457	40	0.28675	39.9	39.9	39.9	1	NaN	15.773	41	0.58297	37.0	37.0	37.0	1	NaN	9.982	38	0.45342	36.1	36.1	36.1	1	NaN	10.122	41	0.41485	
ILMN_103209	57.0	57.0	57.0	1	NaN	15.628	25	0.98253	60.5	60.5	60.5	1	NaN	13.809	30	0.98544	57.0	57.0	57.0	1	NaN	11.634	37	0.98617	62.5	62.5	62.5	1	NaN	13.376	23	0.98472	67.3	67.3	67.3	1	NaN	17.791	32	0.98836	54.8	54.8	54.8	1	NaN	12.553	28	0.98617	
ILMN_10321	43.8	43.8	43.8	1	NaN	12.896	38	0.87097	42.2	42.2	42.2	1	NaN	10.492	40	0.89918	41.7	41.7	41.7	1	NaN	13.969	36	0.88776	46.3	46.3	46.3	1	NaN	14.633	35	0.91365	49.1	49.1	49.1	1	NaN	14.133	42	0.97133	40.4	40.4	40.4	1	NaN	10.347	36	0.85653	
ILMN_103212	46.0	46.0	46.0	1	NaN	13.923	48	0.86390	44.4	44.4	44.4	1	NaN	14.765	44	0.83042	41.8	41.8	41.8	1	NaN	11.740	43	0.77001	47.5	47.5	47.5	1	NaN	16.225	41	0.84643	49.9	49.9	49.9	1	NaN	14.658	32	0.89811	45.7	45.7	45.7	1	NaN	13.203	44	0.91412	
ILMN_103213	32.0	32.0	32.0	1	NaN	9.104	43	0.05968	32.1	32.1	32.1	1	NaN	9.229	37	0.13246	34.1	34.1	34.1	1	NaN	10.447	43	0.18559	34.1	34.1	34.1	1	NaN	12.320	41	0.16594	32.6	32.6	32.6	1	NaN	9.513	40	0.12373	33.9	33.9	33.9	1	NaN	9.717	36	0.24017	
ILMN_103215	31.7	31.7	31.7	1	NaN	8.573	37	0.04949	30.6	30.6	30.6	1	NaN	10.094	48	0.06841	32.8	32.8	32.8	1	NaN	9.069	38	0.11063	32.4	32.4	32.4	1	NaN	9.374	35	0.07715	27.6	27.6	27.6	1	NaN	7.547	28	0.00218	31.8	31.8	31.8	1	NaN	10.074	51	0.10189	
ILMN_103216	50.5	50.5	50.5	1	NaN	14.395	52	0.94105	52.1	52.1	52.1	1	NaN	12.983	39	0.94178	45.2	45.2	45.2	1	NaN	13.260	39	0.88137	55.3	55.3	55.3	1	NaN	13.862	39	0.96070	56.2	56.2	56.2	1	NaN	12.346	36	0.95706	47.6	47.6	47.6	1	NaN	12.342	48	0.94396	
ILMN_103218	44.5	44.5	44.5	1	NaN	11.092	45	0.81732	46.4	46.4	46.4	1	NaN	13.833	36	0.86536	44.7	44.7	44.7	1	NaN	12.585	30	0.86536	48.6	48.6	48.6	1	NaN	15.676	45	0.87191	51.0	51.0	51.0	1	NaN	13.367	38	0.90539	42.8	42.8	42.8	1	NaN	10.805	49	0.83188	
ILMN_103220	39.2	39.2	39.2	1	NaN	10.633	50	0.57278	31.0	31.0	31.0	1	NaN	7.482	37	0.07860	36.1	36.1	36.1	1	NaN	8.547	47	0.35662	35.9	35.9	35.9	1	NaN	13.336	45	0.28020	32.1	32.1	32.1	1	NaN	9.469	40	0.09243	31.5	31.5	31.5	1	NaN	11.627	36	0.09170	
ILMN_103222	216.5	216.5	216.5	1	NaN	44.807	34	0.99927	221.7	221.7	221.7	1	NaN	36.400	31	0.99927	164.1	164.1	164.1	1	NaN	32.658	33	0.99927	214.9	214.9	214.9	1	NaN	63.836	35	0.99927	226.2	226.2	226.2	1	NaN	46.585	50	0.99927	168.3	168.3	168.3	1	NaN	39.914	41	0.99927	
ILMN_103229	40.7	40.7	40.7	1	NaN	10.679	28	0.65138	37.2	37.2	37.2	1	NaN	10.765	38	0.55313	40.4	40.4	40.4	1	NaN	9.844	38	0.69432	36.7	36.7	36.7	1	NaN	8.588	34	0.33916	40.8	40.8	40.8	1	NaN	13.019	37	0.67322	40.0	40.0	40.0	1	NaN	18.217	49	0.70888	
ILMN_10323	341.4	341.4	341.4	1	NaN	68.851	47	1.00000	210.5	210.5	210.5	1	NaN	47.344	49	0.99854	192.8	192.8	192.8	1	NaN	43.254	36	0.99927	198.3	198.3	198.3	1	NaN	43.624	42	0.99927	181.9	181.9	181.9	1	NaN	38.478	53	0.99927	131.1	131.1	131.1	1	NaN	27.164	45	0.99854	
ILMN_103232	62.0	62.0	62.0	1	NaN	19.237	49	0.98763	65.2	65.2	65.2	1	NaN	18.663	42	0.98763	52.7	52.7	52.7	1	NaN	17.850	40	0.97817	66.4	66.4	66.4	1	NaN	17.091	44	0.98690	64.6	64.6	64.6	1	NaN	12.986	31	0.98472	53.6	53.6	53.6	1	NaN	15.615	37	0.98326	
ILMN_103242	53.9	53.9	53.9	1	NaN	16.678	43	0.96870	50.5	50.5	50.5	1	NaN	12.542	32	0.92358	48.4	48.4	48.4	1	NaN	12.603	39	0.95124	53.4	53.4	53.4	1	NaN	15.036	36	0.94541	47.7	47.7	47.7	1	NaN	14.886	41	0.85808	45.1	45.1	45.1	1	NaN	15.479	36	0.89811	
ILMN_103244	42.1	42.1	42.1	1	NaN	16.113	40	0.72198	38.5	38.5	38.5	1	NaN	12.096	40	0.62591	39.7	39.7	39.7	1	NaN	12.346	57	0.65138	46.1	46.1	46.1	1	NaN	14.186	43	0.81587	39.9	39.9	39.9	1	NaN	13.541	38	0.63683	38.4	38.4	38.4	1	NaN	7.918	47	0.60844	
ILMN_103245	35.6	35.6	35.6	1	NaN	9.646	23	0.28821	36.4	36.4	36.4	1	NaN	9.688	23	0.50218	32.0	32.0	32.0	1	NaN	9.083	36	0.06477	35.2	35.2	35.2	1	NaN	11.145	34	0.23508	33.5	33.5	33.5	1	NaN	10.731	29	0.17831	33.2	33.2	33.2	1	NaN	7.515	33	0.19068	
ILMN_103246	55.4	55.4	55.4	1	NaN	20.211	45	0.97598	52.4	52.4	52.4	1	NaN	13.207	48	0.94396	51.6	51.6	51.6	1	NaN	13.239	45	0.97453	52.9	52.9	52.9	1	NaN	17.420	45	0.94032	60.6	60.6	60.6	1	NaN	15.817	39	0.97962	51.3	51.3	51.3	1	NaN	10.277	35	0.97525	
ILMN_103250	50.6	50.6	50.6	1	NaN	11.702	36	0.94178	46.7	46.7	46.7	1	NaN	12.700	43	0.87118	50.4	50.4	50.4	1	NaN	13.599	37	0.96579	46.5	46.5	46.5	1	NaN	14.701	35	0.82751	48.2	48.2	48.2	1	NaN	11.794	39	0.87263	45.5	45.5	45.5	1	NaN	12.540	34	0.90975	
ILMN_103251	43.4	43.4	43.4	1	NaN	15.446	24	0.77584	41.0	41.0	41.0	1	NaN	9.791	32	0.73654	36.8	36.8	36.8	1	NaN	10.140	35	0.42504	38.5	38.5	38.5	1	NaN	11.278	29	0.48617	40.9	40.9	40.9	1	NaN	10.942	30	0.67758	38.7	38.7	38.7	1	NaN	10.145	32	0.63683	
ILMN_103252	50.8	50.8	50.8	1	NaN	12.580	26	0.94541	45.0	45.0	45.0	1	NaN	15.050	29	0.84352	42.2	42.2	42.2	1	NaN	11.799	32	0.78457	54.0	54.0	54.0	1	NaN	13.477	38	0.94978	47.6	47.6	47.6	1	NaN	12.813	21	0.85808	40.6	40.6	40.6	1	NaN	11.156	40	0.74527	
ILMN_103253	46.3	46.3	46.3	1	NaN	10.152	24	0.87045	45.5	45.5	45.5	1	NaN	11.043	30	0.85153	47.4	47.4	47.4	1	NaN	13.904	43	0.92795	53.4	53.4	53.4	1	NaN	12.171	33	0.94469	51.1	51.1	51.1	1	NaN	11.270	30	0.90684	42.1	42.1	42.1	1	NaN	16.823	31	0.80859	
ILMN_103257	39.1	39.1	39.1	1	NaN	9.771	34	0.56550	34.7	34.7	34.7	1	NaN	15.745	30	0.35226	37.2	37.2	37.2	1	NaN	13.722	42	0.46288	33.2	33.2	33.2	1	NaN	12.576	26	0.10771	34.2	34.2	34.2	1	NaN	12.481	58	0.22707	31.1	31.1	31.1	1	NaN	9.060	38	0.07132	
ILMN_103260	35.4	35.4	35.4	1	NaN	10.583	33	0.27656	31.9	31.9	31.9	1	NaN	8.490	38	0.12227	37.4	37.4	37.4	1	NaN	12.492	38	0.47817	37.3	37.3	37.3	1	NaN	9.799	44	0.38646	35.1	35.1	35.1	1	NaN	12.308	36	0.29913	35.5	35.5	35.5	1	NaN	8.698	39	0.36972	
ILMN_103262	31.4	31.4	31.4	1	NaN	11.414	31	0.03785	31.0	31.0	31.0	1	NaN	10.264	58	0.08006	33.9	33.9	33.9	1	NaN	9.388	50	0.17977	38.5	38.5	38.5	1	NaN	10.788	46	0.48617	32.1	32.1	32.1	1	NaN	10.019	46	0.09461	30.7	30.7	30.7	1	NaN	9.149	50	0.05750	
ILMN_103263	35.9	35.9	35.9	1	NaN	6.940	38	0.31368	32.6	32.6	32.6	1	NaN	8.884	38	0.17540	34.2	34.2	34.2	1	NaN	12.327	37	0.19068	34.5	34.5	34.5	1	NaN	11.790	29	0.18195	30.4	30.4	30.4	1	NaN	9.051	39	0.03421	32.2	32.2	32.2	1	NaN	8.547	35	0.11790	
ILMN_103265	38.9	38.9	38.9	1	NaN	11.655	34	0.55531	38.6	38.6	38.6	1	NaN	8.985	51	0.63319	40.2	40.2	40.2	1	NaN	12.452	42	0.68049	39.4	39.4	39.4	1	NaN	13.804	37	0.54949	38.3	38.3	38.3	1	NaN	10.775	46	0.55095	31.6	31.6	31.6	1	NaN	10.226	39	0.09243	
ILMN_103267	35.5	35.5	35.5	1	NaN	12.591	41	0.27802	34.2	34.2	34.2	1	NaN	12.792	42	0.30204	33.0	33.0	33.0	1	NaN	8.241	29	0.12518	38.6	38.6	38.6	1	NaN	9.755	43	0.49199	34.7	34.7	34.7	1	NaN	10.046	36	0.25837	35.1	35.1	35.1	1	NaN	9.509	32	0.33916	
ILMN_103270	53.0	53.0	53.0	1	NaN	17.794	39	0.96361	68.7	68.7	68.7	1	NaN	24.313	42	0.98908	54.3	54.3	54.3	1	NaN	15.447	40	0.98035	64.1	64.1	64.1	1	NaN	16.113	37	0.98544	64.8	64.8	64.8	1	NaN	16.786	42	0.98472	51.5	51.5	51.5	1	NaN	15.262	36	0.97525	
ILMN_103271	32.8	32.8	32.8	1	NaN	11.935	38	0.08952	33.4	33.4	33.4	1	NaN	11.984	42	0.23654	37.0	37.0	37.0	1	NaN	12.002	34	0.44396	34.9	34.9	34.9	1	NaN	7.885	32	0.21106	36.7	36.7	36.7	1	NaN	11.179	48	0.42358	32.1	32.1	32.1	1	NaN	10.059	32	0.11572	
ILMN_103273	34.5	34.5	34.5	1	NaN	9.170	33	0.20888	34.2	34.2	34.2	1	NaN	10.195	39	0.30640	36.1	36.1	36.1	1	NaN	10.153	42	0.36608	32.7	32.7	32.7	1	NaN	9.990	42	0.08952	39.3	39.3	39.3	1	NaN	11.216	36	0.60335	31.4	31.4	31.4	1	NaN	8.166	36	0.08443	
ILMN_103278	48.3	48.3	48.3	1	NaN	15.062	55	0.91412	48.8	48.8	48.8	1	NaN	18.051	45	0.90757	51.2	51.2	51.2	1	NaN	14.555	50	0.97307	55.4	55.4	55.4	1	NaN	18.851	38	0.96288	53.4	53.4	53.4	1	NaN	17.895	48	0.93523	45.7	45.7	45.7	1	NaN	10.295	47	0.91412	
ILMN_103279	38.6	38.6	38.6	1	NaN	8.503	42	0.52984	32.7	32.7	32.7	1	NaN	8.306	41	0.18195	36.9	36.9	36.9	1	NaN	10.914	56	0.43814	36.6	36.6	36.6	1	NaN	11.322	30	0.33188	34.6	34.6	34.6	1	NaN	11.471	39	0.25182	36.3	36.3	36.3	1	NaN	9.257	42	0.43304	
ILMN_10328	998.2	998.2	998.2	1	NaN	235.706	57	1.00000	697.5	697.5	697.5	1	NaN	136.336	62	1.00000	572.6	572.6	572.6	1	NaN	115.143	49	1.00000	715.2	715.2	715.2	1	NaN	215.194	39	1.00000	743.4	743.4	743.4	1	NaN	141.949	62	1.00000	406.4	406.4	406.4	1	NaN	84.507	52	1.00000	
ILMN_103280	35.4	35.4	35.4	1	NaN	9.019	37	0.27438	32.7	32.7	32.7	1	NaN	12.178	40	0.18268	35.2	35.2	35.2	1	NaN	14.540	47	0.27802	35.5	35.5	35.5	1	NaN	11.850	27	0.25473	36.7	36.7	36.7	1	NaN	11.047	37	0.42213	37.8	37.8	37.8	1	NaN	11.194	43	0.56114	
ILMN_103281	36.3	36.3	36.3	1	NaN	14.550	40	0.34935	36.1	36.1	36.1	1	NaN	11.920	43	0.46870	35.4	35.4	35.4	1	NaN	11.387	30	0.28821	35.7	35.7	35.7	1	NaN	13.552	34	0.27074	32.6	32.6	32.6	1	NaN	6.267	29	0.12445	31.9	31.9	31.9	1	NaN	9.240	38	0.10990	
ILMN_103284	34.2	34.2	34.2	1	NaN	9.274	40	0.18413	34.0	34.0	34.0	1	NaN	11.486	41	0.28748	34.7	34.7	34.7	1	NaN	9.930	30	0.23581	39.4	39.4	39.4	1	NaN	10.280	32	0.54803	34.5	34.5	34.5	1	NaN	10.966	40	0.24818	32.9	32.9	32.9	1	NaN	7.150	38	0.16667	
ILMN_103288	45.6	45.6	45.6	1	NaN	11.796	37	0.85153	44.9	44.9	44.9	1	NaN	12.961	32	0.84207	44.3	44.3	44.3	1	NaN	12.005	31	0.85517	45.4	45.4	45.4	1	NaN	15.751	36	0.79913	44.8	44.8	44.8	1	NaN	13.248	43	0.80204	42.3	42.3	42.3	1	NaN	10.837	31	0.81441	
ILMN_10329	42.8	42.8	42.8	1	NaN	13.800	54	0.74745	40.3	40.3	40.3	1	NaN	11.703	59	0.70815	40.7	40.7	40.7	1	NaN	13.505	40	0.71689	44.9	44.9	44.9	1	NaN	14.567	44	0.78894	40.6	40.6	40.6	1	NaN	13.473	41	0.66885	38.7	38.7	38.7	1	NaN	13.025	50	0.63319	
ILMN_103291	60.8	60.8	60.8	1	NaN	17.296	46	0.98690	49.0	49.0	49.0	1	NaN	18.983	35	0.91194	53.9	53.9	53.9	1	NaN	15.075	50	0.98035	56.1	56.1	56.1	1	NaN	14.854	40	0.96652	51.5	51.5	51.5	1	NaN	13.516	39	0.91412	49.2	49.2	49.2	1	NaN	10.163	39	0.96288	
ILMN_103297	29.9	29.9	29.9	1	NaN	5.855	30	0.01019	32.5	32.5	32.5	1	NaN	7.497	27	0.16230	31.4	31.4	31.4	1	NaN	8.353	51	0.04803	31.1	31.1	31.1	1	NaN	8.037	38	0.03639	34.5	34.5	34.5	1	NaN	10.041	47	0.25109	34.5	34.5	34.5	1	NaN	11.349	41	0.28894	
ILMN_103299	29.6	29.6	29.6	1	NaN	8.605	40	0.00655	27.2	27.2	27.2	1	NaN	10.826	46	0.00655	28.5	28.5	28.5	1	NaN	5.490	35	0.00582	31.2	31.2	31.2	1	NaN	13.006	46	0.03930	31.5	31.5	31.5	1	NaN	12.813	27	0.06405	29.6	29.6	29.6	1	NaN	8.798	35	0.02838	
ILMN_1033	104.3	104.3	104.3	1	NaN	25.293	56	0.99636	92.0	92.0	92.0	1	NaN	22.165	37	0.99418	71.5	71.5	71.5	1	NaN	12.715	44	0.99127	103.3	103.3	103.3	1	NaN	24.176	31	0.99636	110.1	110.1	110.1	1	NaN	30.237	42	0.99709	69.9	69.9	69.9	1	NaN	21.090	48	0.99272	
ILMN_103300	41.8	41.8	41.8	1	NaN	16.670	36	0.70815	40.9	40.9	40.9	1	NaN	11.528	38	0.73144	41.9	41.9	41.9	1	NaN	11.245	43	0.77293	45.3	45.3	45.3	1	NaN	11.618	34	0.79694	45.4	45.4	45.4	1	NaN	9.347	34	0.81441	42.4	42.4	42.4	1	NaN	13.311	44	0.81951	
ILMN_103302	62.2	62.2	62.2	1	NaN	12.561	32	0.98763	56.2	56.2	56.2	1	NaN	16.410	39	0.97234	53.4	53.4	53.4	1	NaN	10.827	33	0.98035	61.8	61.8	61.8	1	NaN	22.430	37	0.98399	59.1	59.1	59.1	1	NaN	15.843	42	0.97525	54.4	54.4	54.4	1	NaN	11.062	48	0.98544	
ILMN_103303	37.6	37.6	37.6	1	NaN	14.791	42	0.45269	35.5	35.5	35.5	1	NaN	9.466	50	0.41558	36.5	36.5	36.5	1	NaN	11.326	35	0.40175	37.4	37.4	37.4	1	NaN	10.193	36	0.39156	35.3	35.3	35.3	1	NaN	10.412	42	0.31077	34.7	34.7	34.7	1	NaN	5.615	31	0.29840	
ILMN_103304	49.5	49.5	49.5	1	NaN	12.813	41	0.93304	43.5	43.5	43.5	1	NaN	8.998	53	0.80422	46.8	46.8	46.8	1	NaN	12.788	37	0.91776	45.6	45.6	45.6	1	NaN	11.804	32	0.80204	45.2	45.2	45.2	1	NaN	13.729	33	0.81077	44.0	44.0	44.0	1	NaN	12.336	48	0.87191	
ILMN_103316	54.6	54.6	54.6	1	NaN	14.767	42	0.97380	50.2	50.2	50.2	1	NaN	12.452	48	0.92285	44.7	44.7	44.7	1	NaN	14.856	38	0.86317	50.7	50.7	50.7	1	NaN	9.720	34	0.90830	55.8	55.8	55.8	1	NaN	15.878	51	0.95197	51.4	51.4	51.4	1	NaN	13.272	35	0.97525	
ILMN_10332	38.0	38.0	38.0	1	NaN	10.780	38	0.48763	36.0	36.0	36.0	1	NaN	8.505	53	0.46215	36.5	36.5	36.5	1	NaN	10.397	49	0.40247	39.9	39.9	39.9	1	NaN	12.913	54	0.58806	33.5	33.5	33.5	1	NaN	9.139	45	0.17540	36.8	36.8	36.8	1	NaN	10.203	48	0.47089	
ILMN_103324	46.9	46.9	46.9	1	NaN	16.105	35	0.88428	44.7	44.7	44.7	1	NaN	16.686	41	0.83843	45.1	45.1	45.1	1	NaN	11.430	43	0.87846	49.6	49.6	49.6	1	NaN	13.844	38	0.89229	54.6	54.6	54.6	1	NaN	17.580	45	0.94323	44.9	44.9	44.9	1	NaN	11.724	50	0.88792	
ILMN_103329	40.6	40.6	40.6	1	NaN	11.183	28	0.64556	43.4	43.4	43.4	1	NaN	11.541	36	0.80058	38.4	38.4	38.4	1	NaN	8.100	30	0.56259	42.0	42.0	42.0	1	NaN	9.934	26	0.69505	43.5	43.5	43.5	1	NaN	9.287	33	0.76929	40.0	40.0	40.0	1	NaN	11.171	40	0.71106	
ILMN_103330	36.3	36.3	36.3	1	NaN	12.065	28	0.35517	33.3	33.3	33.3	1	NaN	10.110	45	0.21907	32.4	32.4	32.4	1	NaN	7.767	48	0.09389	34.3	34.3	34.3	1	NaN	11.186	35	0.17249	35.9	35.9	35.9	1	NaN	9.761	34	0.36172	31.0	31.0	31.0	1	NaN	9.484	32	0.06405	
ILMN_103335	41.6	41.6	41.6	1	NaN	12.490	41	0.69578	40.0	40.0	40.0	1	NaN	12.580	35	0.69432	37.1	37.1	37.1	1	NaN	10.444	32	0.45633	41.1	41.1	41.1	1	NaN	12.304	41	0.65066	43.1	43.1	43.1	1	NaN	14.306	35	0.75983	40.2	40.2	40.2	1	NaN	14.342	39	0.72198	
ILMN_103336	38.7	38.7	38.7	1	NaN	12.724	32	0.54003	33.1	33.1	33.1	1	NaN	13.750	29	0.20378	35.1	35.1	35.1	1	NaN	11.986	40	0.26929	35.7	35.7	35.7	1	NaN	9.654	29	0.27147	36.3	36.3	36.3	1	NaN	12.217	35	0.39156	33.6	33.6	33.6	1	NaN	9.535	20	0.21397	
ILMN_103337	38.0	38.0	38.0	1	NaN	11.020	45	0.48690	34.1	34.1	34.1	1	NaN	8.855	39	0.29476	36.3	36.3	36.3	1	NaN	10.397	51	0.38355	35.0	35.0	35.0	1	NaN	9.103	34	0.21543	40.8	40.8	40.8	1	NaN	11.831	47	0.67394	36.3	36.3	36.3	1	NaN	9.161	44	0.43304	
ILMN_10334	35.0	35.0	35.0	1	NaN	9.568	36	0.24236	35.6	35.6	35.6	1	NaN	12.990	47	0.42358	34.7	34.7	34.7	1	NaN	12.464	46	0.23581	33.4	33.4	33.4	1	NaN	11.160	44	0.11936	36.6	36.6	36.6	1	NaN	9.786	42	0.41412	36.7	36.7	36.7	1	NaN	10.501	37	0.46579	
ILMN_103343	31.7	31.7	31.7	1	NaN	10.068	40	0.05095	31.5	31.5	31.5	1	NaN	10.831	30	0.10626	34.8	34.8	34.8	1	NaN	8.438	40	0.23726	34.4	34.4	34.4	1	NaN	10.159	41	0.17686	33.4	33.4	33.4	1	NaN	9.750	51	0.17103	34.0	34.0	34.0	1	NaN	10.370	44	0.25255	
ILMN_103345	32.1	32.1	32.1	1	NaN	12.572	42	0.06259	35.5	35.5	35.5	1	NaN	8.904	51	0.41703	34.3	34.3	34.3	1	NaN	7.660	49	0.19723	36.2	36.2	36.2	1	NaN	7.511	45	0.31295	33.4	33.4	33.4	1	NaN	6.382	33	0.17249	32.1	32.1	32.1	1	NaN	6.364	36	0.11790	
ILMN_103346	37.6	37.6	37.6	1	NaN	10.053	34	0.45633	32.1	32.1	32.1	1	NaN	9.804	36	0.13246	36.7	36.7	36.7	1	NaN	11.695	33	0.41630	40.1	40.1	40.1	1	NaN	12.350	42	0.59534	35.8	35.8	35.8	1	NaN	10.787	40	0.35080	36.6	36.6	36.6	1	NaN	7.872	42	0.46070	
ILMN_103348	42.7	42.7	42.7	1	NaN	14.265	40	0.74527	36.1	36.1	36.1	1	NaN	9.398	36	0.47162	40.0	40.0	40.0	1	NaN	13.364	36	0.67176	41.2	41.2	41.2	1	NaN	10.972	39	0.65793	41.1	41.1	41.1	1	NaN	11.120	35	0.68996	40.8	40.8	40.8	1	NaN	8.753	39	0.75619	
ILMN_103351	36.6	36.6	36.6	1	NaN	9.642	36	0.37409	40.3	40.3	40.3	1	NaN	9.111	29	0.70742	38.4	38.4	38.4	1	NaN	9.609	33	0.56114	37.2	37.2	37.2	1	NaN	9.628	47	0.38064	36.5	36.5	36.5	1	NaN	9.595	33	0.40902	35.6	35.6	35.6	1	NaN	10.495	34	0.37991	
ILMN_103354	33.7	33.7	33.7	1	NaN	8.776	37	0.15066	36.4	36.4	36.4	1	NaN	7.402	32	0.50218	33.8	33.8	33.8	1	NaN	7.907	36	0.17758	39.3	39.3	39.3	1	NaN	10.885	35	0.54440	33.3	33.3	33.3	1	NaN	6.925	31	0.16667	33.3	33.3	33.3	1	NaN	9.161	48	0.19287	
ILMN_103356	33.0	33.0	33.0	1	NaN	9.531	39	0.09680	32.0	32.0	32.0	1	NaN	10.609	44	0.12518	31.9	31.9	31.9	1	NaN	7.735	28	0.06332	35.8	35.8	35.8	1	NaN	13.049	49	0.27438	33.6	33.6	33.6	1	NaN	9.886	30	0.18195	36.8	36.8	36.8	1	NaN	9.642	46	0.46943	
ILMN_10336	574.3	574.3	574.3	1	NaN	111.423	37	1.00000	467.0	467.0	467.0	1	NaN	101.125	45	1.00000	299.3	299.3	299.3	1	NaN	71.743	31	1.00000	599.1	599.1	599.1	1	NaN	110.479	40	1.00000	577.3	577.3	577.3	1	NaN	108.865	41	1.00000	328.2	328.2	328.2	1	NaN	87.360	33	1.00000	
ILMN_103360	43.0	43.0	43.0	1	NaN	12.276	35	0.76128	42.4	42.4	42.4	1	NaN	9.574	28	0.77729	38.3	38.3	38.3	1	NaN	11.831	26	0.55240	39.8	39.8	39.8	1	NaN	8.920	32	0.58224	39.3	39.3	39.3	1	NaN	11.400	30	0.60116	38.7	38.7	38.7	1	NaN	10.321	30	0.63246	
ILMN_103362	46.2	46.2	46.2	1	NaN	15.821	42	0.86754	52.2	52.2	52.2	1	NaN	16.161	39	0.94323	48.3	48.3	48.3	1	NaN	9.637	41	0.95051	58.0	58.0	58.0	1	NaN	13.945	39	0.97889	58.6	58.6	58.6	1	NaN	15.529	44	0.97307	46.6	46.6	46.6	1	NaN	15.773	41	0.92504	
ILMN_103363	91.8	91.8	91.8	1	NaN	24.478	40	0.99418	65.0	65.0	65.0	1	NaN	25.989	42	0.98763	55.1	55.1	55.1	1	NaN	17.835	44	0.98108	61.8	61.8	61.8	1	NaN	20.112	37	0.98399	57.7	57.7	57.7	1	NaN	12.375	38	0.96798	45.0	45.0	45.0	1	NaN	11.623	42	0.89811	
ILMN_103364	37.4	37.4	37.4	1	NaN	12.331	39	0.44105	32.8	32.8	32.8	1	NaN	9.452	53	0.19651	31.0	31.0	31.0	1	NaN	7.944	36	0.03712	35.4	35.4	35.4	1	NaN	9.573	40	0.24745	35.0	35.0	35.0	1	NaN	10.248	41	0.27948	33.8	33.8	33.8	1	NaN	7.780	36	0.23362	
ILMN_103366	31.1	31.1	31.1	1	NaN	12.486	31	0.03130	35.3	35.3	35.3	1	NaN	12.574	38	0.40320	32.0	32.0	32.0	1	NaN	7.569	45	0.06696	30.8	30.8	30.8	1	NaN	9.792	35	0.03202	29.8	29.8	29.8	1	NaN	8.290	38	0.02402	31.3	31.3	31.3	1	NaN	8.616	39	0.07860	
ILMN_103367	39.8	39.8	39.8	1	NaN	14.222	21	0.60408	37.4	37.4	37.4	1	NaN	8.875	26	0.56405	45.4	45.4	45.4	1	NaN	13.697	25	0.88937	43.6	43.6	43.6	1	NaN	13.571	38	0.75255	43.2	43.2	43.2	1	NaN	10.392	28	0.76565	39.4	39.4	39.4	1	NaN	11.878	24	0.67686	
ILMN_103368	37.3	37.3	37.3	1	NaN	7.950	35	0.43231	33.0	33.0	33.0	1	NaN	13.249	35	0.20160	37.5	37.5	37.5	1	NaN	11.691	45	0.48472	39.2	39.2	39.2	1	NaN	11.621	35	0.53930	38.4	38.4	38.4	1	NaN	9.001	45	0.56114	34.5	34.5	34.5	1	NaN	9.712	35	0.28312	
ILMN_10337	63.2	63.2	63.2	1	NaN	21.932	41	0.98836	59.1	59.1	59.1	1	NaN	21.367	47	0.98326	52.9	52.9	52.9	1	NaN	9.825	43	0.97817	53.3	53.3	53.3	1	NaN	18.171	40	0.94469	55.0	55.0	55.0	1	NaN	13.691	47	0.94614	48.6	48.6	48.6	1	NaN	15.890	46	0.95488	
ILMN_103374	35.0	35.0	35.0	1	NaN	9.853	48	0.24600	35.8	35.8	35.8	1	NaN	10.946	37	0.44687	37.1	37.1	37.1	1	NaN	12.649	38	0.45633	34.4	34.4	34.4	1	NaN	15.015	37	0.17904	37.0	37.0	37.0	1	NaN	8.569	42	0.45706	35.6	35.6	35.6	1	NaN	9.229	61	0.38137	
ILMN_103376	48.5	48.5	48.5	1	NaN	14.036	37	0.91412	44.3	44.3	44.3	1	NaN	14.743	35	0.82824	45.0	45.0	45.0	1	NaN	10.278	46	0.87409	46.4	46.4	46.4	1	NaN	13.549	41	0.82533	51.4	51.4	51.4	1	NaN	12.745	52	0.91194	42.2	42.2	42.2	1	NaN	9.305	41	0.81150	
ILMN_103377	53.6	53.6	53.6	1	NaN	18.321	39	0.96725	54.3	54.3	54.3	1	NaN	14.092	38	0.96070	46.5	46.5	46.5	1	NaN	10.450	44	0.91266	53.8	53.8	53.8	1	NaN	10.325	40	0.94833	55.0	55.0	55.0	1	NaN	14.773	47	0.94614	43.9	43.9	43.9	1	NaN	14.206	42	0.86900	
ILMN_103378	36.1	36.1	36.1	1	NaN	10.061	55	0.33552	32.2	32.2	32.2	1	NaN	10.017	50	0.13537	34.4	34.4	34.4	1	NaN	12.730	49	0.20670	35.6	35.6	35.6	1	NaN	7.160	45	0.26419	35.2	35.2	35.2	1	NaN	9.234	41	0.30349	35.4	35.4	35.4	1	NaN	7.318	39	0.36608	
ILMN_103379	53.6	53.6	53.6	1	NaN	15.549	37	0.96725	54.5	54.5	54.5	1	NaN	13.960	41	0.96288	49.6	49.6	49.6	1	NaN	17.279	41	0.96070	57.6	57.6	57.6	1	NaN	17.657	35	0.97671	54.8	54.8	54.8	1	NaN	17.122	33	0.94396	51.4	51.4	51.4	1	NaN	9.999	30	0.97525	
ILMN_10338	54.4	54.4	54.4	1	NaN	19.612	40	0.97162	49.6	49.6	49.6	1	NaN	16.681	49	0.91776	48.9	48.9	48.9	1	NaN	17.512	48	0.95560	49.6	49.6	49.6	1	NaN	17.403	41	0.89447	46.4	46.4	46.4	1	NaN	15.490	36	0.83552	39.7	39.7	39.7	1	NaN	10.338	52	0.69214	
ILMN_103380	46.1	46.1	46.1	1	NaN	11.361	42	0.86536	47.7	47.7	47.7	1	NaN	11.264	40	0.88574	44.9	44.9	44.9	1	NaN	15.881	34	0.87263	51.1	51.1	51.1	1	NaN	14.410	39	0.91339	52.4	52.4	52.4	1	NaN	12.839	48	0.92576	44.1	44.1	44.1	1	NaN	10.212	49	0.87263	
ILMN_103381	34.1	34.1	34.1	1	NaN	12.027	38	0.17904	34.7	34.7	34.7	1	NaN	11.993	44	0.35590	37.8	37.8	37.8	1	NaN	14.061	41	0.51237	33.1	33.1	33.1	1	NaN	10.535	52	0.10626	32.6	32.6	32.6	1	NaN	9.683	36	0.12300	33.5	33.5	33.5	1	NaN	11.019	43	0.20670	
ILMN_103383	37.2	37.2	37.2	1	NaN	13.158	38	0.42649	35.0	35.0	35.0	1	NaN	10.274	33	0.37555	36.9	36.9	36.9	1	NaN	10.586	38	0.43377	36.8	36.8	36.8	1	NaN	13.982	45	0.34716	38.1	38.1	38.1	1	NaN	13.344	30	0.53930	41.7	41.7	41.7	1	NaN	10.776	39	0.79549	
ILMN_103384	33.3	33.3	33.3	1	NaN	10.845	25	0.12518	33.0	33.0	33.0	1	NaN	10.158	38	0.20087	35.0	35.0	35.0	1	NaN	11.086	52	0.26492	36.0	36.0	36.0	1	NaN	11.043	42	0.29330	36.9	36.9	36.9	1	NaN	9.732	27	0.44032	32.4	32.4	32.4	1	NaN	7.888	35	0.12664	
ILMN_103385	32.0	32.0	32.0	1	NaN	11.053	47	0.05968	33.5	33.5	33.5	1	NaN	9.177	39	0.24600	30.4	30.4	30.4	1	NaN	10.251	44	0.02984	32.4	32.4	32.4	1	NaN	12.701	37	0.07860	33.7	33.7	33.7	1	NaN	11.209	37	0.18996	31.6	31.6	31.6	1	NaN	11.967	32	0.09243	
ILMN_103386	65.1	65.1	65.1	1	NaN	19.312	42	0.98836	74.1	74.1	74.1	1	NaN	20.990	39	0.98981	64.7	64.7	64.7	1	NaN	14.545	47	0.98981	64.0	64.0	64.0	1	NaN	22.683	39	0.98472	74.4	74.4	74.4	1	NaN	14.464	34	0.98981	61.4	61.4	61.4	1	NaN	11.711	44	0.98908	
ILMN_103388	38.2	38.2	38.2	1	NaN	13.542	51	0.50146	36.5	36.5	36.5	1	NaN	12.335	49	0.50364	33.6	33.6	33.6	1	NaN	11.299	49	0.16012	36.2	36.2	36.2	1	NaN	13.071	51	0.31004	35.8	35.8	35.8	1	NaN	8.494	41	0.34862	33.0	33.0	33.0	1	NaN	11.650	40	0.17394	
ILMN_103389	42.2	42.2	42.2	1	NaN	12.507	50	0.72926	45.5	45.5	45.5	1	NaN	10.393	39	0.85226	41.4	41.4	41.4	1	NaN	9.439	47	0.75255	43.8	43.8	43.8	1	NaN	12.031	39	0.75764	45.1	45.1	45.1	1	NaN	12.568	49	0.80932	41.1	41.1	41.1	1	NaN	9.791	43	0.77365	
ILMN_10339	282.0	282.0	282.0	1	NaN	55.452	41	1.00000	251.0	251.0	251.0	1	NaN	43.129	42	1.00000	194.2	194.2	194.2	1	NaN	50.962	38	0.99927	229.0	229.0	229.0	1	NaN	55.693	57	0.99927	206.5	206.5	206.5	1	NaN	51.483	34	0.99927	159.2	159.2	159.2	1	NaN	48.629	60	0.99927	
ILMN_103390	36.1	36.1	36.1	1	NaN	11.390	44	0.33843	36.7	36.7	36.7	1	NaN	12.446	43	0.51456	34.8	34.8	34.8	1	NaN	10.729	34	0.24672	38.8	38.8	38.8	1	NaN	11.703	50	0.51383	36.3	36.3	36.3	1	NaN	10.959	42	0.39374	33.0	33.0	33.0	1	NaN	9.197	46	0.17467	
ILMN_103391	42.8	42.8	42.8	1	NaN	14.514	34	0.74672	34.9	34.9	34.9	1	NaN	12.520	42	0.36608	37.5	37.5	37.5	1	NaN	10.801	36	0.48908	35.9	35.9	35.9	1	NaN	15.249	43	0.29112	33.7	33.7	33.7	1	NaN	10.476	44	0.18850	34.7	34.7	34.7	1	NaN	8.177	43	0.29985	
ILMN_103392	35.8	35.8	35.8	1	NaN	10.828	50	0.30204	35.1	35.1	35.1	1	NaN	10.857	41	0.38137	34.5	34.5	34.5	1	NaN	10.028	39	0.21689	32.8	32.8	32.8	1	NaN	10.999	46	0.09170	33.0	33.0	33.0	1	NaN	7.314	42	0.14483	34.3	34.3	34.3	1	NaN	9.201	38	0.27365	
ILMN_103393	44.0	44.0	44.0	1	NaN	15.475	33	0.79840	39.5	39.5	39.5	1	NaN	14.861	35	0.67103	43.1	43.1	43.1	1	NaN	9.453	38	0.81077	45.3	45.3	45.3	1	NaN	10.832	28	0.79694	43.6	43.6	43.6	1	NaN	11.798	32	0.77438	40.0	40.0	40.0	1	NaN	8.684	35	0.70742	
ILMN_103395	45.1	45.1	45.1	1	NaN	13.618	42	0.83697	36.6	36.6	36.6	1	NaN	8.051	41	0.50801	41.6	41.6	41.6	1	NaN	9.493	46	0.76274	40.8	40.8	40.8	1	NaN	10.027	37	0.63974	45.7	45.7	45.7	1	NaN	10.388	38	0.82096	42.7	42.7	42.7	1	NaN	12.236	47	0.82824	
ILMN_103396	41.9	41.9	41.9	1	NaN	12.055	34	0.71543	49.6	49.6	49.6	1	NaN	17.121	47	0.91776	44.4	44.4	44.4	1	NaN	15.525	34	0.85808	51.1	51.1	51.1	1	NaN	17.663	54	0.91339	49.8	49.8	49.8	1	NaN	14.957	41	0.89665	43.9	43.9	43.9	1	NaN	12.003	48	0.86754	
ILMN_103397	39.0	39.0	39.0	1	NaN	10.256	43	0.56186	35.5	35.5	35.5	1	NaN	5.691	36	0.41558	39.4	39.4	39.4	1	NaN	7.845	41	0.63319	40.9	40.9	40.9	1	NaN	6.663	24	0.64265	40.2	40.2	40.2	1	NaN	11.075	43	0.65138	37.5	37.5	37.5	1	NaN	8.613	33	0.52911	
ILMN_1034	39.0	39.0	39.0	1	NaN	12.730	37	0.55968	35.4	35.4	35.4	1	NaN	12.515	36	0.41121	36.4	36.4	36.4	1	NaN	8.156	44	0.39229	40.3	40.3	40.3	1	NaN	15.190	39	0.60699	41.7	41.7	41.7	1	NaN	14.605	43	0.71689	37.8	37.8	37.8	1	NaN	11.967	47	0.55750	
ILMN_103400	33.6	33.6	33.6	1	NaN	12.068	31	0.14047	33.9	33.9	33.9	1	NaN	9.833	40	0.28020	38.6	38.6	38.6	1	NaN	10.798	24	0.57060	36.1	36.1	36.1	1	NaN	10.048	41	0.30422	30.7	30.7	30.7	1	NaN	9.256	31	0.04367	30.4	30.4	30.4	1	NaN	8.412	31	0.04949	
ILMN_103401	31.5	31.5	31.5	1	NaN	11.611	43	0.04148	33.9	33.9	33.9	1	NaN	9.582	39	0.27438	38.1	38.1	38.1	1	NaN	12.391	46	0.53493	34.3	34.3	34.3	1	NaN	12.229	35	0.17249	34.8	34.8	34.8	1	NaN	9.019	43	0.26929	32.5	32.5	32.5	1	NaN	10.749	40	0.13246	
ILMN_103407	44.1	44.1	44.1	1	NaN	10.780	34	0.80277	44.3	44.3	44.3	1	NaN	7.321	33	0.82824	45.2	45.2	45.2	1	NaN	15.265	36	0.88210	43.8	43.8	43.8	1	NaN	14.004	44	0.75764	47.9	47.9	47.9	1	NaN	13.028	49	0.86608	43.0	43.0	43.0	1	NaN	11.823	30	0.84061	
ILMN_103408	43.4	43.4	43.4	1	NaN	9.040	44	0.77584	43.8	43.8	43.8	1	NaN	16.409	45	0.81368	39.7	39.7	39.7	1	NaN	15.564	41	0.64774	43.1	43.1	43.1	1	NaN	16.049	49	0.73654	40.2	40.2	40.2	1	NaN	9.775	39	0.65066	37.8	37.8	37.8	1	NaN	10.107	48	0.55822	
ILMN_103409	43.6	43.6	43.6	1	NaN	15.368	36	0.78530	39.2	39.2	39.2	1	NaN	18.928	37	0.66594	42.6	42.6	42.6	1	NaN	20.370	37	0.79985	44.8	44.8	44.8	1	NaN	18.863	37	0.78748	41.7	41.7	41.7	1	NaN	18.023	28	0.71470	44.8	44.8	44.8	1	NaN	10.193	23	0.88792	
ILMN_10341	33.3	33.3	33.3	1	NaN	10.642	44	0.11572	35.2	35.2	35.2	1	NaN	9.901	44	0.39447	38.0	38.0	38.0	1	NaN	10.319	31	0.53348	34.3	34.3	34.3	1	NaN	9.963	41	0.17249	34.8	34.8	34.8	1	NaN	11.107	57	0.26929	30.7	30.7	30.7	1	NaN	8.810	45	0.05677	
ILMN_103411	60.7	60.7	60.7	1	NaN	20.921	55	0.98617	52.2	52.2	52.2	1	NaN	13.670	43	0.94250	55.3	55.3	55.3	1	NaN	15.108	28	0.98108	58.8	58.8	58.8	1	NaN	17.156	31	0.97962	59.5	59.5	59.5	1	NaN	14.035	59	0.97671	51.4	51.4	51.4	1	NaN	10.619	44	0.97525	
ILMN_103412	41.1	41.1	41.1	1	NaN	10.988	31	0.66885	39.0	39.0	39.0	1	NaN	8.599	29	0.65502	44.9	44.9	44.9	1	NaN	16.449	34	0.87045	41.5	41.5	41.5	1	NaN	10.921	28	0.67467	44.1	44.1	44.1	1	NaN	11.919	36	0.78312	39.4	39.4	39.4	1	NaN	9.402	35	0.67394	
ILMN_103413	30.7	30.7	30.7	1	NaN	11.699	36	0.02111	32.3	32.3	32.3	1	NaN	8.429	46	0.14847	35.7	35.7	35.7	1	NaN	9.909	51	0.32169	37.4	37.4	37.4	1	NaN	8.680	24	0.39156	32.4	32.4	32.4	1	NaN	11.602	33	0.11645	34.6	34.6	34.6	1	NaN	8.977	40	0.29330	
ILMN_103415	36.2	36.2	36.2	1	NaN	7.383	27	0.34643	41.6	41.6	41.6	1	NaN	11.699	32	0.75764	36.8	36.8	36.8	1	NaN	12.420	47	0.42504	39.0	39.0	39.0	1	NaN	12.530	31	0.52693	35.6	35.6	35.6	1	NaN	10.484	35	0.33479	35.8	35.8	35.8	1	NaN	9.285	34	0.39592	
ILMN_103417	50.8	50.8	50.8	1	NaN	9.635	23	0.94469	60.5	60.5	60.5	1	NaN	17.701	33	0.98544	49.8	49.8	49.8	1	NaN	14.705	37	0.96143	58.6	58.6	58.6	1	NaN	15.416	35	0.97962	59.0	59.0	59.0	1	NaN	16.498	29	0.97453	51.1	51.1	51.1	1	NaN	15.412	42	0.97234	
ILMN_103420	46.4	46.4	46.4	1	NaN	13.588	43	0.87191	43.2	43.2	43.2	1	NaN	13.630	40	0.79767	39.6	39.6	39.6	1	NaN	9.641	44	0.64192	45.8	45.8	45.8	1	NaN	12.470	32	0.80422	41.0	41.0	41.0	1	NaN	11.037	27	0.68195	40.0	40.0	40.0	1	NaN	12.489	44	0.70961	
ILMN_103421	33.0	33.0	33.0	1	NaN	12.352	38	0.09898	33.4	33.4	33.4	1	NaN	9.548	49	0.22926	33.5	33.5	33.5	1	NaN	10.580	46	0.15721	34.0	34.0	34.0	1	NaN	13.094	36	0.16376	34.7	34.7	34.7	1	NaN	11.447	44	0.25983	31.2	31.2	31.2	1	NaN	9.143	44	0.07496	
ILMN_103422	40.0	40.0	40.0	1	NaN	11.209	32	0.61426	39.0	39.0	39.0	1	NaN	8.745	38	0.65502	40.8	40.8	40.8	1	NaN	8.962	34	0.71980	42.8	42.8	42.8	1	NaN	11.439	43	0.72198	37.8	37.8	37.8	1	NaN	6.862	25	0.51310	37.5	37.5	37.5	1	NaN	12.126	41	0.53130	
ILMN_103424	41.2	41.2	41.2	1	NaN	10.850	37	0.67394	39.2	39.2	39.2	1	NaN	10.973	53	0.66594	40.5	40.5	40.5	1	NaN	10.139	42	0.70306	35.8	35.8	35.8	1	NaN	7.601	41	0.27584	38.5	38.5	38.5	1	NaN	10.801	35	0.56477	37.9	37.9	37.9	1	NaN	9.209	38	0.56914	
ILMN_103426	41.9	41.9	41.9	1	NaN	12.905	39	0.71252	36.8	36.8	36.8	1	NaN	11.397	35	0.52329	39.2	39.2	39.2	1	NaN	9.457	34	0.61499	40.8	40.8	40.8	1	NaN	9.326	35	0.64119	35.9	35.9	35.9	1	NaN	9.244	36	0.35735	34.7	34.7	34.7	1	NaN	10.064	29	0.30568	
ILMN_103429	37.3	37.3	37.3	1	NaN	11.920	39	0.43231	36.4	36.4	36.4	1	NaN	7.177	35	0.50000	37.8	37.8	37.8	1	NaN	11.962	36	0.51310	40.8	40.8	40.8	1	NaN	15.998	41	0.64047	37.8	37.8	37.8	1	NaN	11.607	43	0.52038	39.7	39.7	39.7	1	NaN	7.972	51	0.69869	
ILMN_10343	48.5	48.5	48.5	1	NaN	13.522	41	0.91412	46.3	46.3	46.3	1	NaN	15.836	43	0.86245	41.1	41.1	41.1	1	NaN	11.027	43	0.73945	51.0	51.0	51.0	1	NaN	13.077	42	0.91266	49.8	49.8	49.8	1	NaN	13.837	41	0.89665	48.2	48.2	48.2	1	NaN	16.937	49	0.95124	
ILMN_103430	42.6	42.6	42.6	1	NaN	14.179	35	0.74454	39.4	39.4	39.4	1	NaN	12.590	41	0.66958	37.8	37.8	37.8	1	NaN	11.221	45	0.51237	40.8	40.8	40.8	1	NaN	14.078	35	0.63974	37.0	37.0	37.0	1	NaN	8.992	40	0.44760	37.5	37.5	37.5	1	NaN	12.443	36	0.54076	
ILMN_103432	57.0	57.0	57.0	1	NaN	15.302	44	0.98253	56.0	56.0	56.0	1	NaN	15.729	47	0.97162	54.2	54.2	54.2	1	NaN	16.141	39	0.98035	60.3	60.3	60.3	1	NaN	17.900	39	0.98181	61.4	61.4	61.4	1	NaN	19.382	40	0.98108	56.7	56.7	56.7	1	NaN	13.494	44	0.98690	
ILMN_103433	35.6	35.6	35.6	1	NaN	9.785	24	0.28821	35.7	35.7	35.7	1	NaN	13.763	44	0.43377	39.9	39.9	39.9	1	NaN	11.044	39	0.66521	33.8	33.8	33.8	1	NaN	12.789	43	0.15429	35.2	35.2	35.2	1	NaN	9.038	44	0.30568	35.1	35.1	35.1	1	NaN	9.139	33	0.33988	
ILMN_103434	84.9	84.9	84.9	1	NaN	30.537	38	0.99345	85.7	85.7	85.7	1	NaN	26.608	43	0.99199	79.5	79.5	79.5	1	NaN	28.253	43	0.99563	94.8	94.8	94.8	1	NaN	26.329	39	0.99418	80.9	80.9	80.9	1	NaN	22.478	37	0.99054	72.6	72.6	72.6	1	NaN	31.644	37	0.99418	
ILMN_103435	38.8	38.8	38.8	1	NaN	11.432	30	0.54440	43.3	43.3	43.3	1	NaN	12.082	30	0.79913	37.1	37.1	37.1	1	NaN	10.007	29	0.45633	43.6	43.6	43.6	1	NaN	15.007	30	0.75255	43.3	43.3	43.3	1	NaN	8.558	38	0.76638	39.2	39.2	39.2	1	NaN	9.655	41	0.66376	
ILMN_103436	36.9	36.9	36.9	1	NaN	8.913	37	0.39156	33.4	33.4	33.4	1	NaN	11.089	41	0.23872	36.1	36.1	36.1	1	NaN	9.918	50	0.35662	40.3	40.3	40.3	1	NaN	12.114	42	0.60480	36.1	36.1	36.1	1	NaN	8.551	33	0.38137	38.2	38.2	38.2	1	NaN	10.709	43	0.60044	
ILMN_103437	32.0	32.0	32.0	1	NaN	4.782	18	0.05968	35.4	35.4	35.4	1	NaN	8.610	42	0.40611	35.4	35.4	35.4	1	NaN	10.183	41	0.28821	35.1	35.1	35.1	1	NaN	10.192	34	0.22853	35.8	35.8	35.8	1	NaN	11.081	28	0.34643	38.0	38.0	38.0	1	NaN	11.452	28	0.57715	
ILMN_103438	46.5	46.5	46.5	1	NaN	11.985	45	0.87336	46.7	46.7	46.7	1	NaN	12.208	37	0.87118	47.4	47.4	47.4	1	NaN	15.940	46	0.92795	50.8	50.8	50.8	1	NaN	16.497	35	0.90902	49.8	49.8	49.8	1	NaN	12.643	60	0.89520	43.8	43.8	43.8	1	NaN	12.791	43	0.86099	
ILMN_10344	53.6	53.6	53.6	1	NaN	13.732	44	0.96725	57.5	57.5	57.5	1	NaN	14.859	59	0.98108	51.3	51.3	51.3	1	NaN	15.404	43	0.97307	56.7	56.7	56.7	1	NaN	18.671	43	0.97089	58.7	58.7	58.7	1	NaN	18.698	53	0.97380	46.3	46.3	46.3	1	NaN	12.588	61	0.92067	
ILMN_103441	38.3	38.3	38.3	1	NaN	11.466	46	0.50728	36.4	36.4	36.4	1	NaN	12.857	51	0.49854	39.0	39.0	39.0	1	NaN	13.179	35	0.59607	33.0	33.0	33.0	1	NaN	10.370	33	0.10262	43.9	43.9	43.9	1	NaN	13.018	41	0.78093	39.5	39.5	39.5	1	NaN	9.187	41	0.68413	
ILMN_103444	44.6	44.6	44.6	1	NaN	11.226	43	0.82242	41.1	41.1	41.1	1	NaN	17.587	44	0.74236	43.6	43.6	43.6	1	NaN	9.345	24	0.82969	47.8	47.8	47.8	1	NaN	12.608	36	0.85298	43.8	43.8	43.8	1	NaN	10.385	46	0.77875	42.5	42.5	42.5	1	NaN	8.564	39	0.82314	
ILMN_103445	43.7	43.7	43.7	1	NaN	9.323	44	0.78530	41.1	41.1	41.1	1	NaN	12.950	44	0.74236	45.8	45.8	45.8	1	NaN	14.780	47	0.90029	42.4	42.4	42.4	1	NaN	12.310	33	0.71106	48.6	48.6	48.6	1	NaN	13.784	45	0.87918	40.5	40.5	40.5	1	NaN	10.702	40	0.73726	
ILMN_103447	43.7	43.7	43.7	1	NaN	11.798	35	0.78748	37.9	37.9	37.9	1	NaN	9.264	30	0.59316	41.8	41.8	41.8	1	NaN	8.487	34	0.76783	42.4	42.4	42.4	1	NaN	13.493	36	0.70961	41.1	41.1	41.1	1	NaN	13.259	30	0.68923	41.3	41.3	41.3	1	NaN	11.661	20	0.77656	
ILMN_103449	49.4	49.4	49.4	1	NaN	17.187	41	0.93013	45.1	45.1	45.1	1	NaN	10.038	36	0.84498	42.1	42.1	42.1	1	NaN	11.622	55	0.77802	44.7	44.7	44.7	1	NaN	12.649	36	0.78457	44.7	44.7	44.7	1	NaN	12.170	40	0.79913	42.1	42.1	42.1	1	NaN	11.128	35	0.81004	
ILMN_10345	1240.8	1240.8	1240.8	1	NaN	222.828	46	1.00000	1168.7	1168.7	1168.7	1	NaN	178.715	39	1.00000	816.3	816.3	816.3	1	NaN	108.708	51	1.00000	944.2	944.2	944.2	1	NaN	135.858	43	1.00000	805.9	805.9	805.9	1	NaN	169.335	49	1.00000	553.4	553.4	553.4	1	NaN	111.831	61	1.00000	
ILMN_103450	37.2	37.2	37.2	1	NaN	13.774	38	0.42140	34.5	34.5	34.5	1	NaN	9.467	33	0.33697	40.1	40.1	40.1	1	NaN	10.301	37	0.67613	36.2	36.2	36.2	1	NaN	12.165	45	0.30640	32.2	32.2	32.2	1	NaN	11.896	35	0.09971	33.7	33.7	33.7	1	NaN	10.607	30	0.21689	
ILMN_103451	61.2	61.2	61.2	1	NaN	11.868	33	0.98763	67.2	67.2	67.2	1	NaN	16.020	39	0.98836	63.9	63.9	63.9	1	NaN	19.655	25	0.98981	73.2	73.2	73.2	1	NaN	18.210	46	0.98908	72.6	72.6	72.6	1	NaN	20.384	34	0.98981	61.8	61.8	61.8	1	NaN	21.131	43	0.98908	
ILMN_103455	31.6	31.6	31.6	1	NaN	10.880	43	0.04512	33.3	33.3	33.3	1	NaN	11.138	36	0.21907	30.1	30.1	30.1	1	NaN	10.308	51	0.02329	32.0	32.0	32.0	1	NaN	7.639	36	0.06259	30.8	30.8	30.8	1	NaN	8.762	33	0.04512	30.2	30.2	30.2	1	NaN	10.830	41	0.04585	
ILMN_103456	35.3	35.3	35.3	1	NaN	13.505	41	0.27293	33.5	33.5	33.5	1	NaN	10.112	47	0.24600	35.5	35.5	35.5	1	NaN	7.274	37	0.29840	33.3	33.3	33.3	1	NaN	13.475	44	0.11208	30.4	30.4	30.4	1	NaN	9.811	42	0.03421	36.8	36.8	36.8	1	NaN	10.132	43	0.47162	
ILMN_103458	43.5	43.5	43.5	1	NaN	13.936	47	0.77875	42.4	42.4	42.4	1	NaN	11.690	50	0.77948	44.8	44.8	44.8	1	NaN	13.068	48	0.86608	44.7	44.7	44.7	1	NaN	9.622	28	0.78457	40.4	40.4	40.4	1	NaN	13.363	46	0.65939	39.5	39.5	39.5	1	NaN	7.557	40	0.68268	
ILMN_10346	391.3	391.3	391.3	1	NaN	76.823	44	1.00000	360.2	360.2	360.2	1	NaN	66.504	43	1.00000	239.0	239.0	239.0	1	NaN	47.604	51	1.00000	326.1	326.1	326.1	1	NaN	69.820	48	1.00000	301.8	301.8	301.8	1	NaN	56.360	45	1.00000	196.8	196.8	196.8	1	NaN	37.090	46	1.00000	
ILMN_103460	36.9	36.9	36.9	1	NaN	9.753	41	0.39374	35.6	35.6	35.6	1	NaN	10.380	36	0.42940	35.4	35.4	35.4	1	NaN	12.292	38	0.28894	34.8	34.8	34.8	1	NaN	9.088	34	0.20670	32.1	32.1	32.1	1	NaN	11.057	51	0.09170	34.0	34.0	34.0	1	NaN	9.675	41	0.24381	
ILMN_103461	91.8	91.8	91.8	1	NaN	29.292	40	0.99418	90.2	90.2	90.2	1	NaN	29.192	33	0.99345	64.1	64.1	64.1	1	NaN	16.000	36	0.98981	87.6	87.6	87.6	1	NaN	20.714	36	0.99199	91.4	91.4	91.4	1	NaN	28.720	33	0.99491	68.3	68.3	68.3	1	NaN	24.798	40	0.99199	
ILMN_103464	34.5	34.5	34.5	1	NaN	11.399	34	0.20524	33.3	33.3	33.3	1	NaN	9.134	38	0.22052	36.7	36.7	36.7	1	NaN	10.765	42	0.41994	33.2	33.2	33.2	1	NaN	7.621	26	0.10771	34.6	34.6	34.6	1	NaN	10.816	45	0.25546	30.8	30.8	30.8	1	NaN	11.410	40	0.05895	
ILMN_103465	43.0	43.0	43.0	1	NaN	12.559	44	0.75910	42.3	42.3	42.3	1	NaN	11.915	41	0.77656	40.5	40.5	40.5	1	NaN	5.404	23	0.70378	42.8	42.8	42.8	1	NaN	11.278	34	0.72198	42.9	42.9	42.9	1	NaN	11.367	48	0.75328	39.7	39.7	39.7	1	NaN	12.320	37	0.69869	
ILMN_103466	38.7	38.7	38.7	1	NaN	13.944	35	0.54221	38.5	38.5	38.5	1	NaN	13.966	37	0.62591	38.3	38.3	38.3	1	NaN	10.477	38	0.55677	38.9	38.9	38.9	1	NaN	10.821	32	0.51456	41.5	41.5	41.5	1	NaN	11.406	27	0.70742	40.4	40.4	40.4	1	NaN	13.972	39	0.73362	
ILMN_103467	53.6	53.6	53.6	1	NaN	9.702	37	0.96725	47.9	47.9	47.9	1	NaN	11.276	34	0.88937	49.6	49.6	49.6	1	NaN	13.851	46	0.95997	51.0	51.0	51.0	1	NaN	18.859	40	0.91266	54.2	54.2	54.2	1	NaN	12.646	34	0.93814	46.7	46.7	46.7	1	NaN	12.749	45	0.92649	
ILMN_10347	49.2	49.2	49.2	1	NaN	16.176	39	0.92504	45.9	45.9	45.9	1	NaN	12.410	42	0.85590	37.1	37.1	37.1	1	NaN	10.558	38	0.45051	40.2	40.2	40.2	1	NaN	11.969	28	0.60408	41.9	41.9	41.9	1	NaN	12.000	52	0.72344	38.3	38.3	38.3	1	NaN	11.308	39	0.60553	
ILMN_103470	50.8	50.8	50.8	1	NaN	12.680	31	0.94541	44.3	44.3	44.3	1	NaN	13.284	49	0.82824	49.2	49.2	49.2	1	NaN	14.404	35	0.95633	46.3	46.3	46.3	1	NaN	12.651	35	0.82460	49.1	49.1	49.1	1	NaN	12.643	38	0.88501	44.8	44.8	44.8	1	NaN	12.480	50	0.88792	
ILMN_103473	40.0	40.0	40.0	1	NaN	15.125	24	0.61645	41.5	41.5	41.5	1	NaN	13.709	41	0.75328	43.6	43.6	43.6	1	NaN	9.434	36	0.82751	44.8	44.8	44.8	1	NaN	14.895	45	0.78675	47.0	47.0	47.0	1	NaN	13.598	30	0.84789	43.1	43.1	43.1	1	NaN	15.610	36	0.84425	
ILMN_103474	31.7	31.7	31.7	1	NaN	8.251	35	0.05095	30.5	30.5	30.5	1	NaN	8.832	42	0.06550	32.6	32.6	32.6	1	NaN	10.764	28	0.10262	36.4	36.4	36.4	1	NaN	10.737	38	0.32678	36.1	36.1	36.1	1	NaN	11.483	47	0.37700	34.6	34.6	34.6	1	NaN	10.011	39	0.29403	
ILMN_103476	31.3	31.3	31.3	1	NaN	11.093	38	0.03785	31.4	31.4	31.4	1	NaN	9.108	37	0.10262	33.6	33.6	33.6	1	NaN	9.649	31	0.16012	35.2	35.2	35.2	1	NaN	9.509	40	0.23362	34.9	34.9	34.9	1	NaN	9.372	36	0.27584	36.4	36.4	36.4	1	NaN	9.162	45	0.44396	
ILMN_103479	33.6	33.6	33.6	1	NaN	6.643	38	0.14556	32.4	32.4	32.4	1	NaN	13.306	52	0.15429	34.5	34.5	34.5	1	NaN	7.382	35	0.21616	33.1	33.1	33.1	1	NaN	9.495	37	0.10626	37.2	37.2	37.2	1	NaN	12.449	40	0.46143	35.5	35.5	35.5	1	NaN	10.252	48	0.37191	
ILMN_10348	41.3	41.3	41.3	1	NaN	12.237	28	0.67977	41.1	41.1	41.1	1	NaN	11.122	44	0.74163	40.8	40.8	40.8	1	NaN	12.487	38	0.72052	45.1	45.1	45.1	1	NaN	13.740	41	0.79403	43.3	43.3	43.3	1	NaN	12.078	34	0.76638	41.5	41.5	41.5	1	NaN	10.810	46	0.78020	
ILMN_103480	40.5	40.5	40.5	1	NaN	9.034	37	0.63901	36.1	36.1	36.1	1	NaN	9.641	55	0.46798	31.9	31.9	31.9	1	NaN	10.372	42	0.06477	36.3	36.3	36.3	1	NaN	11.279	37	0.31514	36.5	36.5	36.5	1	NaN	9.336	25	0.40757	32.0	32.0	32.0	1	NaN	8.642	47	0.11208	
ILMN_103481	30.8	30.8	30.8	1	NaN	9.225	35	0.02547	33.5	33.5	33.5	1	NaN	12.887	37	0.24017	33.4	33.4	33.4	1	NaN	10.152	32	0.14847	32.9	32.9	32.9	1	NaN	10.116	54	0.09753	32.4	32.4	32.4	1	NaN	8.490	38	0.11790	31.0	31.0	31.0	1	NaN	9.452	49	0.06405	
ILMN_103482	40.6	40.6	40.6	1	NaN	16.378	36	0.64702	36.4	36.4	36.4	1	NaN	10.367	34	0.49854	39.6	39.6	39.6	1	NaN	12.296	36	0.63974	39.8	39.8	39.8	1	NaN	13.037	38	0.58224	40.5	40.5	40.5	1	NaN	12.341	33	0.66157	39.8	39.8	39.8	1	NaN	8.907	39	0.70087	
ILMN_103484	46.1	46.1	46.1	1	NaN	11.596	33	0.86681	48.4	48.4	48.4	1	NaN	11.711	34	0.90102	42.1	42.1	42.1	1	NaN	14.296	33	0.77584	44.2	44.2	44.2	1	NaN	12.791	40	0.77074	49.1	49.1	49.1	1	NaN	12.128	36	0.88501	40.4	40.4	40.4	1	NaN	10.800	35	0.73508	
ILMN_103489	36.9	36.9	36.9	1	NaN	9.788	41	0.39592	37.2	37.2	37.2	1	NaN	7.957	37	0.55095	39.6	39.6	39.6	1	NaN	12.043	48	0.63974	40.9	40.9	40.9	1	NaN	10.251	35	0.64338	39.5	39.5	39.5	1	NaN	11.766	28	0.61281	40.5	40.5	40.5	1	NaN	10.673	46	0.74017	
ILMN_10349	77.6	77.6	77.6	1	NaN	20.444	40	0.99127	62.8	62.8	62.8	1	NaN	14.945	38	0.98763	54.3	54.3	54.3	1	NaN	16.845	61	0.98035	65.5	65.5	65.5	1	NaN	15.839	39	0.98690	57.2	57.2	57.2	1	NaN	15.589	44	0.96579	48.3	48.3	48.3	1	NaN	13.947	32	0.95269	
ILMN_103490	33.4	33.4	33.4	1	NaN	10.803	29	0.12518	31.4	31.4	31.4	1	NaN	10.204	42	0.10262	34.7	34.7	34.7	1	NaN	5.516	27	0.23290	34.4	34.4	34.4	1	NaN	8.515	33	0.17977	32.9	32.9	32.9	1	NaN	9.692	31	0.14265	34.4	34.4	34.4	1	NaN	13.534	33	0.28166	
ILMN_103491	48.2	48.2	48.2	1	NaN	13.160	30	0.91412	45.6	45.6	45.6	1	NaN	15.224	41	0.85226	48.8	48.8	48.8	1	NaN	11.537	36	0.95560	51.4	51.4	51.4	1	NaN	14.214	31	0.92140	47.4	47.4	47.4	1	NaN	13.564	39	0.85153	47.7	47.7	47.7	1	NaN	12.914	33	0.94469	
ILMN_103492	40.3	40.3	40.3	1	NaN	14.726	35	0.63392	43.1	43.1	43.1	1	NaN	11.269	35	0.79694	44.7	44.7	44.7	1	NaN	13.745	48	0.86463	43.1	43.1	43.1	1	NaN	8.631	38	0.73654	44.9	44.9	44.9	1	NaN	11.195	41	0.80495	42.8	42.8	42.8	1	NaN	11.900	42	0.83115	
ILMN_103493	35.2	35.2	35.2	1	NaN	9.410	42	0.25983	32.3	32.3	32.3	1	NaN	11.074	37	0.14774	34.5	34.5	34.5	1	NaN	10.778	46	0.21397	29.8	29.8	29.8	1	NaN	11.259	46	0.01310	29.4	29.4	29.4	1	NaN	6.863	29	0.01747	28.3	28.3	28.3	1	NaN	8.209	37	0.00509	
ILMN_103498	39.2	39.2	39.2	1	NaN	8.967	22	0.57351	38.3	38.3	38.3	1	NaN	9.559	40	0.61718	37.5	37.5	37.5	1	NaN	14.257	35	0.48908	38.0	38.0	38.0	1	NaN	6.890	25	0.44687	40.2	40.2	40.2	1	NaN	8.261	33	0.65066	43.4	43.4	43.4	1	NaN	12.152	33	0.85153	
ILMN_103499	37.8	37.8	37.8	1	NaN	8.898	39	0.47525	34.0	34.0	34.0	1	NaN	9.431	57	0.29258	41.1	41.1	41.1	1	NaN	14.720	43	0.73799	42.2	42.2	42.2	1	NaN	11.534	40	0.70160	34.6	34.6	34.6	1	NaN	11.759	34	0.25473	37.2	37.2	37.2	1	NaN	12.439	42	0.51310	
ILMN_1035	172.8	172.8	172.8	1	NaN	51.522	34	0.99854	178.9	178.9	178.9	1	NaN	38.180	38	0.99854	121.7	121.7	121.7	1	NaN	28.680	39	0.99709	186.3	186.3	186.3	1	NaN	47.354	36	0.99854	161.5	161.5	161.5	1	NaN	42.807	46	0.99854	134.4	134.4	134.4	1	NaN	27.584	31	0.99854	
ILMN_10350	194.6	194.6	194.6	1	NaN	46.802	57	0.99927	146.3	146.3	146.3	1	NaN	41.006	35	0.99782	121.6	121.6	121.6	1	NaN	27.545	52	0.99709	141.5	141.5	141.5	1	NaN	40.679	40	0.99709	134.8	134.8	134.8	1	NaN	36.603	47	0.99709	103.0	103.0	103.0	1	NaN	27.366	41	0.99709	
ILMN_103500	35.3	35.3	35.3	1	NaN	9.578	34	0.26638	32.0	32.0	32.0	1	NaN	6.463	35	0.12591	34.1	34.1	34.1	1	NaN	8.624	45	0.18486	36.4	36.4	36.4	1	NaN	9.876	36	0.32606	35.2	35.2	35.2	1	NaN	10.091	39	0.30568	34.0	34.0	34.0	1	NaN	10.763	33	0.24309	
ILMN_103501	58.7	58.7	58.7	1	NaN	16.307	34	0.98399	48.6	48.6	48.6	1	NaN	13.954	32	0.90684	48.5	48.5	48.5	1	NaN	13.460	37	0.95197	51.6	51.6	51.6	1	NaN	13.366	41	0.92358	49.4	49.4	49.4	1	NaN	14.426	31	0.88865	42.9	42.9	42.9	1	NaN	9.945	53	0.83261	
ILMN_103502	38.2	38.2	38.2	1	NaN	8.757	37	0.49782	36.5	36.5	36.5	1	NaN	9.002	36	0.50582	40.7	40.7	40.7	1	NaN	11.463	47	0.71179	36.6	36.6	36.6	1	NaN	14.630	28	0.33261	36.5	36.5	36.5	1	NaN	8.301	46	0.40902	35.2	35.2	35.2	1	NaN	8.146	39	0.34207	
ILMN_103503	38.3	38.3	38.3	1	NaN	13.360	37	0.50291	37.3	37.3	37.3	1	NaN	12.279	41	0.56186	34.4	34.4	34.4	1	NaN	11.715	32	0.21106	35.7	35.7	35.7	1	NaN	12.576	36	0.26929	37.2	37.2	37.2	1	NaN	12.420	40	0.46434	37.1	37.1	37.1	1	NaN	10.407	48	0.50000	
ILMN_103504	38.5	38.5	38.5	1	NaN	11.895	39	0.52911	32.7	32.7	32.7	1	NaN	9.438	27	0.18632	35.0	35.0	35.0	1	NaN	9.777	41	0.26638	33.2	33.2	33.2	1	NaN	9.794	34	0.10699	37.6	37.6	37.6	1	NaN	13.095	39	0.50218	40.0	40.0	40.0	1	NaN	12.632	29	0.70888	
ILMN_103505	40.8	40.8	40.8	1	NaN	8.909	40	0.65648	38.2	38.2	38.2	1	NaN	12.836	36	0.60699	38.3	38.3	38.3	1	NaN	10.661	37	0.55386	42.1	42.1	42.1	1	NaN	10.166	47	0.69796	37.5	37.5	37.5	1	NaN	9.900	33	0.49491	38.3	38.3	38.3	1	NaN	11.936	51	0.60626	
ILMN_103507	37.0	37.0	37.0	1	NaN	9.359	38	0.40247	33.6	33.6	33.6	1	NaN	11.645	37	0.25473	32.6	32.6	32.6	1	NaN	7.565	37	0.10262	34.6	34.6	34.6	1	NaN	9.399	45	0.18850	35.7	35.7	35.7	1	NaN	12.838	55	0.34207	34.4	34.4	34.4	1	NaN	12.073	43	0.27656	
ILMN_103508	36.7	36.7	36.7	1	NaN	10.143	45	0.37700	35.0	35.0	35.0	1	NaN	10.435	48	0.37482	32.4	32.4	32.4	1	NaN	9.851	46	0.09461	35.8	35.8	35.8	1	NaN	10.563	53	0.27584	33.3	33.3	33.3	1	NaN	9.459	41	0.16230	37.4	37.4	37.4	1	NaN	12.151	45	0.52693	
ILMN_103509	36.8	36.8	36.8	1	NaN	13.372	46	0.38355	34.5	34.5	34.5	1	NaN	11.667	45	0.33115	35.2	35.2	35.2	1	NaN	11.543	38	0.27729	34.3	34.3	34.3	1	NaN	9.776	29	0.17613	34.6	34.6	34.6	1	NaN	9.424	28	0.25182	37.7	37.7	37.7	1	NaN	10.191	36	0.55386	
ILMN_10351	517.0	517.0	517.0	1	NaN	93.103	38	1.00000	418.0	418.0	418.0	1	NaN	71.682	36	1.00000	341.0	341.0	341.0	1	NaN	65.497	40	1.00000	196.7	196.7	196.7	1	NaN	23.974	28	0.99927	147.5	147.5	147.5	1	NaN	31.479	38	0.99782	110.9	110.9	110.9	1	NaN	23.992	36	0.99709	
ILMN_103511	47.0	47.0	47.0	1	NaN	12.656	28	0.88646	41.8	41.8	41.8	1	NaN	11.797	42	0.76419	37.7	37.7	37.7	1	NaN	11.326	38	0.50873	45.7	45.7	45.7	1	NaN	13.995	35	0.80204	43.5	43.5	43.5	1	NaN	12.566	30	0.76929	43.7	43.7	43.7	1	NaN	13.497	34	0.86026	
ILMN_103513	47.8	47.8	47.8	1	NaN	13.371	46	0.90539	54.8	54.8	54.8	1	NaN	15.801	50	0.96725	40.7	40.7	40.7	1	NaN	12.332	30	0.71325	46.4	46.4	46.4	1	NaN	12.202	43	0.82533	51.9	51.9	51.9	1	NaN	16.144	47	0.92067	44.4	44.4	44.4	1	NaN	11.915	41	0.88137	
ILMN_103514	38.4	38.4	38.4	1	NaN	15.662	45	0.51164	40.9	40.9	40.9	1	NaN	11.751	47	0.73435	39.6	39.6	39.6	1	NaN	9.698	47	0.63901	41.4	41.4	41.4	1	NaN	12.020	38	0.67031	39.6	39.6	39.6	1	NaN	12.897	39	0.61572	39.0	39.0	39.0	1	NaN	11.896	41	0.65284	
ILMN_103515	57.6	57.6	57.6	1	NaN	13.432	40	0.98326	57.5	57.5	57.5	1	NaN	19.765	36	0.98108	48.8	48.8	48.8	1	NaN	12.835	53	0.95560	57.6	57.6	57.6	1	NaN	12.330	30	0.97598	53.4	53.4	53.4	1	NaN	17.500	42	0.93523	43.8	43.8	43.8	1	NaN	12.549	30	0.86245	
ILMN_103516	38.3	38.3	38.3	1	NaN	14.485	41	0.50873	33.9	33.9	33.9	1	NaN	8.393	31	0.27729	36.1	36.1	36.1	1	NaN	8.271	30	0.36317	35.4	35.4	35.4	1	NaN	9.068	50	0.24309	39.1	39.1	39.1	1	NaN	10.614	41	0.59243	35.8	35.8	35.8	1	NaN	11.121	43	0.39447	
ILMN_103517	32.4	32.4	32.4	1	NaN	8.972	39	0.07278	32.4	32.4	32.4	1	NaN	14.333	38	0.15284	33.8	33.8	33.8	1	NaN	8.815	42	0.17758	31.4	31.4	31.4	1	NaN	10.193	40	0.04658	32.8	32.8	32.8	1	NaN	7.381	35	0.13537	32.2	32.2	32.2	1	NaN	10.077	34	0.11863	
ILMN_103518	38.7	38.7	38.7	1	NaN	15.502	43	0.54003	41.8	41.8	41.8	1	NaN	12.589	43	0.76274	39.1	39.1	39.1	1	NaN	10.786	32	0.60699	41.4	41.4	41.4	1	NaN	11.509	53	0.66667	42.0	42.0	42.0	1	NaN	11.955	34	0.72635	40.3	40.3	40.3	1	NaN	12.152	33	0.72489	
ILMN_103519	31.0	31.0	31.0	1	NaN	12.049	41	0.02766	31.3	31.3	31.3	1	NaN	8.522	38	0.09971	34.3	34.3	34.3	1	NaN	12.360	44	0.20087	32.1	32.1	32.1	1	NaN	10.601	45	0.06623	32.6	32.6	32.6	1	NaN	11.271	39	0.12300	32.7	32.7	32.7	1	NaN	8.245	38	0.15502	
ILMN_103522	49.6	49.6	49.6	1	NaN	18.302	46	0.93304	51.0	51.0	51.0	1	NaN	15.593	47	0.92868	48.1	48.1	48.1	1	NaN	12.613	45	0.94541	51.3	51.3	51.3	1	NaN	11.686	31	0.91776	48.8	48.8	48.8	1	NaN	13.814	24	0.88137	48.3	48.3	48.3	1	NaN	15.910	50	0.95342	
ILMN_103525	37.8	37.8	37.8	1	NaN	11.464	35	0.47598	40.3	40.3	40.3	1	NaN	12.706	35	0.71106	37.7	37.7	37.7	1	NaN	8.598	39	0.50728	43.4	43.4	43.4	1	NaN	14.274	33	0.74964	37.4	37.4	37.4	1	NaN	9.198	35	0.47671	40.0	40.0	40.0	1	NaN	13.583	32	0.70888	
ILMN_103527	33.7	33.7	33.7	1	NaN	8.578	41	0.14993	31.5	31.5	31.5	1	NaN	7.988	40	0.10408	32.5	32.5	32.5	1	NaN	9.130	40	0.09753	34.1	34.1	34.1	1	NaN	8.878	38	0.16448	30.6	30.6	30.6	1	NaN	9.483	39	0.04003	29.8	29.8	29.8	1	NaN	9.138	42	0.03275	
ILMN_103528	40.9	40.9	40.9	1	NaN	9.204	31	0.66012	48.4	48.4	48.4	1	NaN	10.854	32	0.90029	45.2	45.2	45.2	1	NaN	11.071	38	0.88137	41.9	41.9	41.9	1	NaN	9.490	32	0.69287	43.8	43.8	43.8	1	NaN	15.491	45	0.77802	42.0	42.0	42.0	1	NaN	11.352	32	0.80786	
ILMN_103529	41.4	41.4	41.4	1	NaN	12.735	29	0.68705	39.6	39.6	39.6	1	NaN	9.479	61	0.67394	38.7	38.7	38.7	1	NaN	8.462	48	0.57933	37.1	37.1	37.1	1	NaN	12.396	41	0.37336	41.7	41.7	41.7	1	NaN	10.646	40	0.71689	39.7	39.7	39.7	1	NaN	10.272	47	0.69578	
ILMN_10353	189.2	189.2	189.2	1	NaN	63.917	66	0.99927	175.0	175.0	175.0	1	NaN	48.121	54	0.99854	136.5	136.5	136.5	1	NaN	30.470	41	0.99854	166.9	166.9	166.9	1	NaN	41.612	50	0.99854	146.4	146.4	146.4	1	NaN	30.316	46	0.99782	107.3	107.3	107.3	1	NaN	18.362	47	0.99709	
ILMN_103531	36.3	36.3	36.3	1	NaN	10.301	43	0.35590	31.5	31.5	31.5	1	NaN	10.525	45	0.10553	38.2	38.2	38.2	1	NaN	9.891	46	0.54876	35.0	35.0	35.0	1	NaN	12.421	51	0.22052	34.7	34.7	34.7	1	NaN	10.934	41	0.25837	30.9	30.9	30.9	1	NaN	8.837	51	0.06259	
ILMN_103532	34.7	34.7	34.7	1	NaN	13.633	39	0.21980	32.5	32.5	32.5	1	NaN	8.361	29	0.16812	31.8	31.8	31.8	1	NaN	9.569	46	0.06041	37.1	37.1	37.1	1	NaN	11.936	53	0.37336	36.3	36.3	36.3	1	NaN	13.594	41	0.39811	33.1	33.1	33.1	1	NaN	8.922	36	0.17686	
ILMN_103536	38.4	38.4	38.4	1	NaN	12.530	45	0.50946	40.1	40.1	40.1	1	NaN	13.197	43	0.69942	32.1	32.1	32.1	1	NaN	13.782	32	0.07132	41.0	41.0	41.0	1	NaN	14.577	56	0.64847	37.9	37.9	37.9	1	NaN	9.380	39	0.52766	40.7	40.7	40.7	1	NaN	8.982	30	0.74672	
ILMN_103537	46.9	46.9	46.9	1	NaN	14.083	43	0.88282	46.9	46.9	46.9	1	NaN	14.068	46	0.87336	42.2	42.2	42.2	1	NaN	10.717	44	0.77948	48.9	48.9	48.9	1	NaN	14.804	40	0.88137	49.7	49.7	49.7	1	NaN	11.959	35	0.89301	43.3	43.3	43.3	1	NaN	10.293	32	0.84643	
ILMN_103538	45.4	45.4	45.4	1	NaN	13.162	37	0.84643	45.2	45.2	45.2	1	NaN	11.011	22	0.84716	44.3	44.3	44.3	1	NaN	11.765	24	0.85444	44.0	44.0	44.0	1	NaN	9.158	34	0.76201	51.6	51.6	51.6	1	NaN	13.995	31	0.91921	44.5	44.5	44.5	1	NaN	12.262	22	0.88355	
ILMN_10354	170.3	170.3	170.3	1	NaN	32.917	39	0.99854	132.3	132.3	132.3	1	NaN	28.493	31	0.99709	117.8	117.8	117.8	1	NaN	27.337	32	0.99709	159.5	159.5	159.5	1	NaN	51.226	31	0.99854	156.8	156.8	156.8	1	NaN	33.641	42	0.99854	134.7	134.7	134.7	1	NaN	29.864	32	0.99854	
ILMN_103541	39.8	39.8	39.8	1	NaN	15.697	40	0.60553	38.5	38.5	38.5	1	NaN	12.007	44	0.62591	42.7	42.7	42.7	1	NaN	9.247	21	0.80204	50.5	50.5	50.5	1	NaN	12.288	26	0.90539	42.1	42.1	42.1	1	NaN	10.068	39	0.72853	40.6	40.6	40.6	1	NaN	10.349	35	0.74163	
ILMN_103545	50.6	50.6	50.6	1	NaN	15.066	40	0.94178	62.9	62.9	62.9	1	NaN	20.655	19	0.98763	47.7	47.7	47.7	1	NaN	11.580	42	0.93450	52.7	52.7	52.7	1	NaN	13.169	36	0.93668	52.1	52.1	52.1	1	NaN	13.393	24	0.92431	46.2	46.2	46.2	1	NaN	10.509	34	0.91849	
ILMN_103547	49.2	49.2	49.2	1	NaN	14.964	49	0.92576	48.9	48.9	48.9	1	NaN	12.659	44	0.90902	46.3	46.3	46.3	1	NaN	13.134	46	0.90902	49.9	49.9	49.9	1	NaN	16.788	39	0.89665	48.8	48.8	48.8	1	NaN	11.423	32	0.88064	42.2	42.2	42.2	1	NaN	11.240	36	0.81150	
ILMN_10355	113.2	113.2	113.2	1	NaN	25.329	31	0.99709	103.6	103.6	103.6	1	NaN	23.788	49	0.99636	91.2	91.2	91.2	1	NaN	23.967	59	0.99709	94.4	94.4	94.4	1	NaN	27.704	51	0.99418	88.5	88.5	88.5	1	NaN	21.499	41	0.99345	70.1	70.1	70.1	1	NaN	18.496	51	0.99272	
ILMN_103550	34.1	34.1	34.1	1	NaN	13.461	37	0.17904	29.2	29.2	29.2	1	NaN	10.402	32	0.02766	33.8	33.8	33.8	1	NaN	11.113	37	0.17540	32.8	32.8	32.8	1	NaN	8.071	44	0.09316	31.4	31.4	31.4	1	NaN	7.561	34	0.06405	31.4	31.4	31.4	1	NaN	6.778	39	0.08079	
ILMN_103554	28.5	28.5	28.5	1	NaN	9.668	35	0.00218	32.4	32.4	32.4	1	NaN	7.124	40	0.15284	30.4	30.4	30.4	1	NaN	8.717	23	0.02911	31.8	31.8	31.8	1	NaN	12.472	31	0.05895	29.2	29.2	29.2	1	NaN	8.177	42	0.01383	31.6	31.6	31.6	1	NaN	6.315	38	0.09316	
ILMN_103557	35.6	35.6	35.6	1	NaN	8.629	45	0.28239	32.1	32.1	32.1	1	NaN	8.689	36	0.13246	40.5	40.5	40.5	1	NaN	14.441	36	0.70306	41.6	41.6	41.6	1	NaN	10.875	43	0.68122	38.7	38.7	38.7	1	NaN	10.254	36	0.56987	36.9	36.9	36.9	1	NaN	9.365	41	0.47453	
ILMN_103559	64.0	64.0	64.0	1	NaN	26.192	34	0.98836	59.1	59.1	59.1	1	NaN	12.366	41	0.98326	50.4	50.4	50.4	1	NaN	12.994	53	0.96579	60.5	60.5	60.5	1	NaN	19.223	32	0.98326	61.7	61.7	61.7	1	NaN	18.993	32	0.98108	51.6	51.6	51.6	1	NaN	12.846	43	0.97598	
ILMN_10356	41.8	41.8	41.8	1	NaN	12.513	42	0.70670	42.1	42.1	42.1	1	NaN	13.121	46	0.77147	37.8	37.8	37.8	1	NaN	8.667	29	0.51237	55.9	55.9	55.9	1	NaN	15.909	35	0.96579	55.8	55.8	55.8	1	NaN	14.906	41	0.95269	53.5	53.5	53.5	1	NaN	13.389	40	0.98326	
ILMN_103561	33.6	33.6	33.6	1	NaN	13.474	40	0.14410	34.4	34.4	34.4	1	NaN	11.430	40	0.32387	34.3	34.3	34.3	1	NaN	6.763	41	0.19942	37.0	37.0	37.0	1	NaN	10.554	44	0.36681	29.6	29.6	29.6	1	NaN	8.506	47	0.01820	34.8	34.8	34.8	1	NaN	9.697	47	0.30932	
ILMN_103562	34.9	34.9	34.9	1	NaN	10.279	44	0.23362	30.3	30.3	30.3	1	NaN	12.330	31	0.06114	30.5	30.5	30.5	1	NaN	9.458	29	0.03130	32.0	32.0	32.0	1	NaN	10.735	42	0.06332	36.1	36.1	36.1	1	NaN	13.733	37	0.37700	32.1	32.1	32.1	1	NaN	9.288	34	0.11572	
ILMN_103564	39.9	39.9	39.9	1	NaN	11.911	35	0.60990	33.3	33.3	33.3	1	NaN	7.808	38	0.22271	38.0	38.0	38.0	1	NaN	10.638	45	0.53421	40.0	40.0	40.0	1	NaN	10.628	45	0.59098	42.4	42.4	42.4	1	NaN	13.053	37	0.74090	41.1	41.1	41.1	1	NaN	10.322	23	0.76856	
ILMN_103566	33.6	33.6	33.6	1	NaN	13.610	33	0.14556	36.9	36.9	36.9	1	NaN	11.466	35	0.52693	36.6	36.6	36.6	1	NaN	12.125	33	0.41194	32.5	32.5	32.5	1	NaN	13.997	40	0.08297	34.1	34.1	34.1	1	NaN	12.082	40	0.21907	32.0	32.0	32.0	1	NaN	10.190	28	0.11208	
ILMN_103567	40.7	40.7	40.7	1	NaN	15.362	37	0.65211	45.9	45.9	45.9	1	NaN	13.072	32	0.85662	45.3	45.3	45.3	1	NaN	15.781	36	0.88282	44.5	44.5	44.5	1	NaN	14.209	30	0.77875	47.1	47.1	47.1	1	NaN	12.307	28	0.84862	41.9	41.9	41.9	1	NaN	8.645	42	0.80058	
ILMN_103568	47.9	47.9	47.9	1	NaN	15.249	57	0.91048	49.6	49.6	49.6	1	NaN	12.119	49	0.91776	43.3	43.3	43.3	1	NaN	13.283	53	0.81951	44.3	44.3	44.3	1	NaN	14.743	51	0.77365	44.9	44.9	44.9	1	NaN	12.609	43	0.80349	46.5	46.5	46.5	1	NaN	14.394	39	0.92285	
ILMN_10357	1131.9	1131.9	1131.9	1	NaN	195.140	45	1.00000	1071.2	1071.2	1071.2	1	NaN	182.794	42	1.00000	726.9	726.9	726.9	1	NaN	133.828	54	1.00000	1040.8	1040.8	1040.8	1	NaN	242.622	32	1.00000	909.1	909.1	909.1	1	NaN	143.189	48	1.00000	638.6	638.6	638.6	1	NaN	119.456	44	1.00000	
ILMN_103571	34.5	34.5	34.5	1	NaN	9.864	47	0.20524	33.4	33.4	33.4	1	NaN	11.922	39	0.23435	34.9	34.9	34.9	1	NaN	7.361	24	0.25619	37.6	37.6	37.6	1	NaN	11.106	34	0.41485	35.2	35.2	35.2	1	NaN	10.421	33	0.30349	37.4	37.4	37.4	1	NaN	8.948	32	0.52329	
ILMN_103574	35.1	35.1	35.1	1	NaN	10.207	42	0.25036	34.3	34.3	34.3	1	NaN	10.831	38	0.31951	37.9	37.9	37.9	1	NaN	12.101	36	0.51820	37.3	37.3	37.3	1	NaN	11.972	26	0.38646	38.3	38.3	38.3	1	NaN	12.169	33	0.55531	35.0	35.0	35.0	1	NaN	9.233	35	0.32460	
ILMN_103577	36.3	36.3	36.3	1	NaN	10.186	27	0.35371	28.0	28.0	28.0	1	NaN	9.136	26	0.01092	32.5	32.5	32.5	1	NaN	7.157	21	0.09461	35.5	35.5	35.5	1	NaN	12.162	34	0.25036	30.5	30.5	30.5	1	NaN	7.101	29	0.03930	29.9	29.9	29.9	1	NaN	8.743	22	0.03493	
ILMN_103580	37.5	37.5	37.5	1	NaN	13.494	26	0.44250	40.3	40.3	40.3	1	NaN	12.846	42	0.70670	39.6	39.6	39.6	1	NaN	13.203	41	0.64483	37.8	37.8	37.8	1	NaN	14.013	38	0.44032	32.4	32.4	32.4	1	NaN	9.953	39	0.11499	42.6	42.6	42.6	1	NaN	13.832	36	0.82751	
ILMN_103587	36.5	36.5	36.5	1	NaN	12.458	47	0.36317	34.0	34.0	34.0	1	NaN	10.324	26	0.28821	35.9	35.9	35.9	1	NaN	9.745	35	0.34571	43.6	43.6	43.6	1	NaN	16.770	35	0.75182	34.1	34.1	34.1	1	NaN	11.111	42	0.22198	34.7	34.7	34.7	1	NaN	9.640	48	0.29694	
ILMN_103588	39.1	39.1	39.1	1	NaN	13.935	47	0.56477	37.8	37.8	37.8	1	NaN	7.971	37	0.59025	37.9	37.9	37.9	1	NaN	6.468	32	0.52547	46.7	46.7	46.7	1	NaN	11.662	35	0.83188	41.9	41.9	41.9	1	NaN	9.703	34	0.72198	40.1	40.1	40.1	1	NaN	7.628	26	0.71470	
ILMN_103589	38.8	38.8	38.8	1	NaN	9.436	40	0.55022	39.5	39.5	39.5	1	NaN	11.408	32	0.67322	39.1	39.1	39.1	1	NaN	8.545	35	0.60480	37.2	37.2	37.2	1	NaN	9.719	30	0.38064	40.4	40.4	40.4	1	NaN	11.319	31	0.65866	41.6	41.6	41.6	1	NaN	11.833	43	0.79258	
ILMN_10359	1482.1	1482.1	1482.1	1	NaN	218.058	34	1.00000	1238.7	1238.7	1238.7	1	NaN	196.723	46	1.00000	869.9	869.9	869.9	1	NaN	142.481	56	1.00000	1006.6	1006.6	1006.6	1	NaN	188.319	40	1.00000	1073.6	1073.6	1073.6	1	NaN	194.040	46	1.00000	619.7	619.7	619.7	1	NaN	87.280	35	1.00000	
ILMN_103591	64.5	64.5	64.5	1	NaN	17.771	24	0.98836	70.9	70.9	70.9	1	NaN	23.428	31	0.98981	63.9	63.9	63.9	1	NaN	18.560	49	0.98981	68.0	68.0	68.0	1	NaN	19.649	30	0.98836	70.4	70.4	70.4	1	NaN	18.227	37	0.98908	55.1	55.1	55.1	1	NaN	15.025	44	0.98690	
ILMN_103595	57.3	57.3	57.3	1	NaN	14.650	34	0.98326	59.2	59.2	59.2	1	NaN	9.362	35	0.98326	53.6	53.6	53.6	1	NaN	16.353	49	0.98035	61.8	61.8	61.8	1	NaN	15.684	42	0.98399	59.4	59.4	59.4	1	NaN	13.313	36	0.97671	50.5	50.5	50.5	1	NaN	12.084	42	0.97016	
ILMN_103599	34.0	34.0	34.0	1	NaN	11.683	38	0.16812	36.8	36.8	36.8	1	NaN	11.070	34	0.52111	35.3	35.3	35.3	1	NaN	9.999	44	0.28457	36.1	36.1	36.1	1	NaN	10.516	38	0.30349	35.0	35.0	35.0	1	NaN	9.920	43	0.28020	32.1	32.1	32.1	1	NaN	9.896	45	0.11645	
ILMN_1036	36.6	36.6	36.6	1	NaN	9.781	38	0.36900	41.3	41.3	41.3	1	NaN	19.061	30	0.74818	34.7	34.7	34.7	1	NaN	9.740	44	0.22853	41.1	41.1	41.1	1	NaN	14.210	44	0.65066	40.5	40.5	40.5	1	NaN	11.083	40	0.66448	38.5	38.5	38.5	1	NaN	9.648	39	0.61863	
ILMN_10360	710.6	710.6	710.6	1	NaN	128.212	42	1.00000	532.7	532.7	532.7	1	NaN	70.452	36	1.00000	395.1	395.1	395.1	1	NaN	59.070	39	1.00000	486.8	486.8	486.8	1	NaN	98.394	36	1.00000	433.0	433.0	433.0	1	NaN	77.716	35	1.00000	227.6	227.6	227.6	1	NaN	43.996	42	1.00000	
ILMN_103603	40.5	40.5	40.5	1	NaN	11.387	32	0.63901	38.3	38.3	38.3	1	NaN	10.315	32	0.61499	39.9	39.9	39.9	1	NaN	11.215	41	0.66303	38.0	38.0	38.0	1	NaN	9.800	30	0.45051	38.6	38.6	38.6	1	NaN	12.770	41	0.56914	44.0	44.0	44.0	1	NaN	13.584	42	0.87191	
ILMN_103604	36.1	36.1	36.1	1	NaN	8.927	46	0.33261	32.1	32.1	32.1	1	NaN	10.699	49	0.13464	33.5	33.5	33.5	1	NaN	12.682	41	0.15502	32.0	32.0	32.0	1	NaN	7.426	36	0.06259	31.2	31.2	31.2	1	NaN	7.432	46	0.05095	35.6	35.6	35.6	1	NaN	11.022	34	0.37773	
ILMN_103605	37.3	37.3	37.3	1	NaN	11.122	34	0.43377	34.7	34.7	34.7	1	NaN	11.019	34	0.35153	36.3	36.3	36.3	1	NaN	10.579	42	0.38428	41.6	41.6	41.6	1	NaN	9.858	37	0.68268	33.6	33.6	33.6	1	NaN	10.370	39	0.18486	33.5	33.5	33.5	1	NaN	10.375	37	0.20815	
ILMN_103606	49.1	49.1	49.1	1	NaN	13.185	32	0.92504	53.6	53.6	53.6	1	NaN	21.941	25	0.95415	50.9	50.9	50.9	1	NaN	10.718	37	0.97089	51.2	51.2	51.2	1	NaN	14.958	33	0.91558	55.8	55.8	55.8	1	NaN	14.557	30	0.95197	50.5	50.5	50.5	1	NaN	10.023	37	0.97016	
ILMN_103609	35.0	35.0	35.0	1	NaN	9.736	46	0.24454	32.6	32.6	32.6	1	NaN	6.543	33	0.17103	36.1	36.1	36.1	1	NaN	7.682	34	0.35517	40.0	40.0	40.0	1	NaN	10.527	38	0.59098	37.6	37.6	37.6	1	NaN	10.195	45	0.50073	34.8	34.8	34.8	1	NaN	7.026	41	0.30640	
ILMN_10361	33.3	33.3	33.3	1	NaN	10.422	48	0.12227	35.3	35.3	35.3	1	NaN	12.246	48	0.39811	32.8	32.8	32.8	1	NaN	10.369	44	0.11135	33.8	33.8	33.8	1	NaN	10.072	40	0.15429	35.5	35.5	35.5	1	NaN	10.429	50	0.32533	34.2	34.2	34.2	1	NaN	7.991	44	0.26710	
ILMN_103611	37.5	37.5	37.5	1	NaN	13.868	42	0.44978	33.0	33.0	33.0	1	NaN	11.741	39	0.20160	36.2	36.2	36.2	1	NaN	8.440	32	0.37482	40.7	40.7	40.7	1	NaN	9.846	45	0.63537	35.5	35.5	35.5	1	NaN	12.520	41	0.32824	39.5	39.5	39.5	1	NaN	8.775	32	0.68268	
ILMN_103612	46.5	46.5	46.5	1	NaN	10.973	40	0.87482	42.4	42.4	42.4	1	NaN	12.785	43	0.77948	39.7	39.7	39.7	1	NaN	11.666	34	0.65138	43.3	43.3	43.3	1	NaN	12.206	46	0.74309	44.4	44.4	44.4	1	NaN	11.806	42	0.79330	40.3	40.3	40.3	1	NaN	11.937	50	0.72926	
ILMN_103613	40.8	40.8	40.8	1	NaN	11.419	40	0.65721	40.9	40.9	40.9	1	NaN	10.526	40	0.73217	44.1	44.1	44.1	1	NaN	11.852	27	0.85080	44.7	44.7	44.7	1	NaN	10.884	22	0.78675	40.0	40.0	40.0	1	NaN	11.065	43	0.64410	38.9	38.9	38.9	1	NaN	11.600	44	0.64410	
ILMN_103616	35.8	35.8	35.8	1	NaN	14.025	26	0.30568	33.3	33.3	33.3	1	NaN	9.278	33	0.21689	34.5	34.5	34.5	1	NaN	7.476	31	0.21397	36.7	36.7	36.7	1	NaN	12.624	46	0.33916	33.0	33.0	33.0	1	NaN	8.996	29	0.14483	35.3	35.3	35.3	1	NaN	6.999	35	0.35444	
ILMN_103619	36.0	36.0	36.0	1	NaN	9.330	31	0.33042	31.2	31.2	31.2	1	NaN	7.200	37	0.09025	35.0	35.0	35.0	1	NaN	12.608	42	0.26128	35.1	35.1	35.1	1	NaN	9.117	46	0.22780	33.4	33.4	33.4	1	NaN	9.759	39	0.17249	36.5	36.5	36.5	1	NaN	10.822	32	0.45488	
ILMN_10362	123.2	123.2	123.2	1	NaN	37.854	47	0.99709	127.5	127.5	127.5	1	NaN	34.893	27	0.99709	102.1	102.1	102.1	1	NaN	26.180	51	0.99709	117.9	117.9	117.9	1	NaN	43.713	44	0.99709	133.2	133.2	133.2	1	NaN	42.736	53	0.99709	100.6	100.6	100.6	1	NaN	30.623	46	0.99709	
ILMN_103620	41.7	41.7	41.7	1	NaN	12.458	55	0.70670	45.3	45.3	45.3	1	NaN	10.928	45	0.84862	43.1	43.1	43.1	1	NaN	11.165	47	0.81223	44.2	44.2	44.2	1	NaN	12.147	32	0.77074	42.0	42.0	42.0	1	NaN	12.773	37	0.72780	38.6	38.6	38.6	1	NaN	11.056	35	0.62882	
ILMN_103621	39.0	39.0	39.0	1	NaN	10.395	46	0.56041	43.4	43.4	43.4	1	NaN	11.233	51	0.80058	39.5	39.5	39.5	1	NaN	12.138	39	0.63464	42.9	42.9	42.9	1	NaN	13.124	54	0.72416	45.8	45.8	45.8	1	NaN	10.929	55	0.82242	39.6	39.6	39.6	1	NaN	11.947	36	0.68777	
ILMN_103622	43.1	43.1	43.1	1	NaN	11.122	36	0.76274	37.8	37.8	37.8	1	NaN	9.974	43	0.59025	45.8	45.8	45.8	1	NaN	14.428	46	0.90029	42.7	42.7	42.7	1	NaN	10.665	25	0.72125	40.5	40.5	40.5	1	NaN	14.659	39	0.66084	42.3	42.3	42.3	1	NaN	9.394	40	0.81732	
ILMN_103627	32.8	32.8	32.8	1	NaN	11.019	40	0.08952	30.5	30.5	30.5	1	NaN	12.745	36	0.06550	37.5	37.5	37.5	1	NaN	12.929	27	0.48836	36.3	36.3	36.3	1	NaN	14.614	31	0.32096	35.2	35.2	35.2	1	NaN	10.740	33	0.30349	31.6	31.6	31.6	1	NaN	7.820	37	0.09316	
ILMN_103629	51.8	51.8	51.8	1	NaN	18.446	55	0.95488	52.7	52.7	52.7	1	NaN	16.185	42	0.94541	48.5	48.5	48.5	1	NaN	19.931	45	0.95269	64.5	64.5	64.5	1	NaN	20.077	40	0.98690	64.6	64.6	64.6	1	NaN	17.880	51	0.98472	49.6	49.6	49.6	1	NaN	14.104	48	0.96434	
ILMN_10363	37.3	37.3	37.3	1	NaN	12.167	56	0.43377	34.7	34.7	34.7	1	NaN	11.697	47	0.35590	42.0	42.0	42.0	1	NaN	13.027	36	0.77511	38.5	38.5	38.5	1	NaN	13.029	54	0.48836	38.7	38.7	38.7	1	NaN	11.053	47	0.56987	38.4	38.4	38.4	1	NaN	8.831	53	0.60844	
ILMN_103631	35.1	35.1	35.1	1	NaN	11.731	44	0.25546	32.3	32.3	32.3	1	NaN	8.350	34	0.14556	34.6	34.6	34.6	1	NaN	9.812	35	0.22707	32.6	32.6	32.6	1	NaN	8.792	37	0.08443	31.1	31.1	31.1	1	NaN	9.228	40	0.04949	33.9	33.9	33.9	1	NaN	11.172	41	0.23945	
ILMN_103632	35.2	35.2	35.2	1	NaN	9.786	37	0.25983	33.1	33.1	33.1	1	NaN	11.468	43	0.20524	32.7	32.7	32.7	1	NaN	11.533	54	0.10771	33.5	33.5	33.5	1	NaN	8.171	34	0.12300	32.5	32.5	32.5	1	NaN	8.370	46	0.11863	28.8	28.8	28.8	1	NaN	7.100	28	0.00946	
ILMN_103634	36.8	36.8	36.8	1	NaN	8.143	30	0.39083	34.9	34.9	34.9	1	NaN	9.579	32	0.36536	37.6	37.6	37.6	1	NaN	11.363	36	0.49563	34.2	34.2	34.2	1	NaN	9.418	27	0.16739	34.6	34.6	34.6	1	NaN	8.372	40	0.25328	32.3	32.3	32.3	1	NaN	7.010	40	0.11936	
ILMN_103635	38.1	38.1	38.1	1	NaN	15.371	43	0.48836	39.5	39.5	39.5	1	NaN	13.597	40	0.67103	41.5	41.5	41.5	1	NaN	9.235	36	0.75910	38.3	38.3	38.3	1	NaN	12.439	27	0.47744	38.0	38.0	38.0	1	NaN	11.694	42	0.53639	40.4	40.4	40.4	1	NaN	13.710	43	0.73362	
ILMN_103636	35.6	35.6	35.6	1	NaN	11.387	30	0.28821	30.2	30.2	30.2	1	NaN	9.399	40	0.05604	34.3	34.3	34.3	1	NaN	10.873	42	0.20015	30.8	30.8	30.8	1	NaN	11.301	39	0.03057	32.7	32.7	32.7	1	NaN	9.473	45	0.12882	30.9	30.9	30.9	1	NaN	9.141	39	0.06259	
ILMN_103637	41.6	41.6	41.6	1	NaN	12.274	32	0.69432	34.1	34.1	34.1	1	NaN	7.288	40	0.29258	38.2	38.2	38.2	1	NaN	10.395	48	0.54658	38.1	38.1	38.1	1	NaN	14.171	40	0.46215	36.7	36.7	36.7	1	NaN	10.165	42	0.42285	38.7	38.7	38.7	1	NaN	10.598	45	0.62955	
ILMN_103639	48.1	48.1	48.1	1	NaN	12.303	47	0.91121	48.8	48.8	48.8	1	NaN	16.330	39	0.90757	47.5	47.5	47.5	1	NaN	15.923	48	0.93086	46.5	46.5	46.5	1	NaN	10.448	31	0.82897	55.5	55.5	55.5	1	NaN	13.002	50	0.94978	44.6	44.6	44.6	1	NaN	9.545	39	0.88574	
ILMN_10364	54.1	54.1	54.1	1	NaN	18.235	47	0.99074	53.8	53.8	53.8	1	NaN	18.045	45	0.99503	48.5	48.5	48.5	1	NaN	13.859	41	0.99322	53.7	53.7	53.7	1	NaN	14.717	54	0.99420	54.4	54.4	54.4	1	NaN	12.754	44	0.99198	48.2	48.2	48.2	1	NaN	12.386	50	0.99372	
ILMN_103641	36.2	36.2	36.2	1	NaN	10.889	44	0.34352	32.5	32.5	32.5	1	NaN	10.211	43	0.17103	37.2	37.2	37.2	1	NaN	10.144	43	0.46070	36.4	36.4	36.4	1	NaN	12.125	47	0.32606	38.4	38.4	38.4	1	NaN	10.058	51	0.55822	38.1	38.1	38.1	1	NaN	8.236	40	0.58952	
ILMN_103644	40.7	40.7	40.7	1	NaN	11.506	34	0.65066	31.9	31.9	31.9	1	NaN	9.213	32	0.12300	38.8	38.8	38.8	1	NaN	10.321	36	0.58443	35.5	35.5	35.5	1	NaN	8.577	30	0.25255	37.5	37.5	37.5	1	NaN	7.149	39	0.48908	33.1	33.1	33.1	1	NaN	10.193	45	0.18122	
ILMN_103645	39.4	39.4	39.4	1	NaN	11.546	22	0.58661	38.6	38.6	38.6	1	NaN	15.162	25	0.62955	41.0	41.0	41.0	1	NaN	10.254	28	0.72926	42.1	42.1	42.1	1	NaN	13.035	25	0.69796	41.8	41.8	41.8	1	NaN	8.385	30	0.71980	36.1	36.1	36.1	1	NaN	6.746	35	0.41630	
ILMN_103646	34.0	34.0	34.0	1	NaN	8.611	37	0.17322	30.9	30.9	30.9	1	NaN	9.072	33	0.07715	33.5	33.5	33.5	1	NaN	6.805	37	0.15357	31.9	31.9	31.9	1	NaN	9.808	44	0.05968	32.2	32.2	32.2	1	NaN	9.995	52	0.09971	32.9	32.9	32.9	1	NaN	10.803	52	0.16303	
ILMN_103647	43.9	43.9	43.9	1	NaN	16.620	29	0.79622	44.6	44.6	44.6	1	NaN	10.288	36	0.83188	48.4	48.4	48.4	1	NaN	15.097	47	0.95124	46.7	46.7	46.7	1	NaN	14.807	34	0.83188	54.5	54.5	54.5	1	NaN	14.588	37	0.94032	41.4	41.4	41.4	1	NaN	10.189	40	0.77875	
ILMN_103648	37.3	37.3	37.3	1	NaN	7.203	37	0.43377	41.2	41.2	41.2	1	NaN	13.501	46	0.74454	40.6	40.6	40.6	1	NaN	11.098	46	0.70742	39.6	39.6	39.6	1	NaN	9.473	25	0.55968	38.0	38.0	38.0	1	NaN	11.151	34	0.53348	38.0	38.0	38.0	1	NaN	10.761	35	0.57496	
ILMN_10365	82.5	82.5	82.5	1	NaN	25.756	37	0.99272	79.2	79.2	79.2	1	NaN	19.971	43	0.99054	70.5	70.5	70.5	1	NaN	24.899	37	0.99127	73.7	73.7	73.7	1	NaN	16.163	26	0.98908	73.8	73.8	73.8	1	NaN	16.359	42	0.98981	62.0	62.0	62.0	1	NaN	12.353	41	0.98908	
ILMN_103650	28.5	28.5	28.5	1	NaN	12.273	20	0.00218	34.3	34.3	34.3	1	NaN	10.364	38	0.32096	36.9	36.9	36.9	1	NaN	9.379	36	0.43741	36.9	36.9	36.9	1	NaN	10.351	42	0.35953	33.5	33.5	33.5	1	NaN	9.718	40	0.17686	33.4	33.4	33.4	1	NaN	11.286	28	0.20015	
ILMN_103651	36.5	36.5	36.5	1	NaN	10.029	40	0.36681	35.2	35.2	35.2	1	NaN	8.680	39	0.38937	37.5	37.5	37.5	1	NaN	9.473	38	0.48253	39.5	39.5	39.5	1	NaN	12.756	34	0.55604	35.4	35.4	35.4	1	NaN	6.586	29	0.31805	37.9	37.9	37.9	1	NaN	11.678	40	0.56914	
ILMN_103652	42.7	42.7	42.7	1	NaN	15.977	44	0.74527	40.6	40.6	40.6	1	NaN	12.351	34	0.72052	47.0	47.0	47.0	1	NaN	10.389	34	0.91994	44.0	44.0	44.0	1	NaN	16.222	37	0.76201	44.9	44.9	44.9	1	NaN	11.036	37	0.80568	45.4	45.4	45.4	1	NaN	13.646	35	0.90902	
ILMN_103656	38.4	38.4	38.4	1	NaN	8.866	49	0.51019	36.3	36.3	36.3	1	NaN	9.697	41	0.49272	38.8	38.8	38.8	1	NaN	11.135	38	0.58734	41.0	41.0	41.0	1	NaN	12.073	39	0.64629	36.0	36.0	36.0	1	NaN	8.511	32	0.37263	36.6	36.6	36.6	1	NaN	9.027	43	0.45633	
ILMN_103658	47.3	47.3	47.3	1	NaN	13.609	36	0.89301	45.4	45.4	45.4	1	NaN	10.460	37	0.84862	48.9	48.9	48.9	1	NaN	9.683	33	0.95560	46.6	46.6	46.6	1	NaN	10.478	35	0.82969	41.8	41.8	41.8	1	NaN	8.480	32	0.71834	42.0	42.0	42.0	1	NaN	7.859	35	0.80568	
ILMN_103659	42.5	42.5	42.5	1	NaN	8.706	37	0.73726	38.2	38.2	38.2	1	NaN	10.167	32	0.60626	41.3	41.3	41.3	1	NaN	10.610	34	0.74891	41.4	41.4	41.4	1	NaN	11.804	37	0.67249	38.4	38.4	38.4	1	NaN	10.712	37	0.56114	41.3	41.3	41.3	1	NaN	9.271	40	0.77656	
ILMN_10366	41.7	41.7	41.7	1	NaN	15.968	40	0.69869	36.9	36.9	36.9	1	NaN	14.791	42	0.52838	41.0	41.0	41.0	1	NaN	12.592	35	0.73144	43.7	43.7	43.7	1	NaN	11.045	42	0.75473	43.7	43.7	43.7	1	NaN	10.647	46	0.77729	41.3	41.3	41.3	1	NaN	9.954	36	0.77656	
ILMN_103660	32.0	32.0	32.0	1	NaN	8.217	34	0.05968	30.9	30.9	30.9	1	NaN	9.321	34	0.07642	28.9	28.9	28.9	1	NaN	6.072	38	0.00801	30.7	30.7	30.7	1	NaN	13.764	33	0.03057	34.0	34.0	34.0	1	NaN	10.470	37	0.21106	30.1	30.1	30.1	1	NaN	9.322	48	0.04148	
ILMN_103661	36.8	36.8	36.8	1	NaN	11.351	46	0.38646	35.5	35.5	35.5	1	NaN	7.525	33	0.41776	36.3	36.3	36.3	1	NaN	10.307	41	0.38355	37.8	37.8	37.8	1	NaN	12.475	34	0.43886	35.1	35.1	35.1	1	NaN	8.369	39	0.28603	35.1	35.1	35.1	1	NaN	10.275	26	0.33916	
ILMN_103662	36.3	36.3	36.3	1	NaN	10.262	49	0.34862	36.7	36.7	36.7	1	NaN	9.664	23	0.51310	35.6	35.6	35.6	1	NaN	7.454	35	0.30640	37.2	37.2	37.2	1	NaN	10.227	50	0.37846	36.2	36.2	36.2	1	NaN	13.170	34	0.38937	37.0	37.0	37.0	1	NaN	11.482	28	0.49563	
ILMN_103663	34.5	34.5	34.5	1	NaN	10.174	37	0.20524	31.2	31.2	31.2	1	NaN	10.636	40	0.09316	31.9	31.9	31.9	1	NaN	9.020	32	0.06259	32.7	32.7	32.7	1	NaN	9.080	37	0.09025	32.2	32.2	32.2	1	NaN	10.681	38	0.09971	31.6	31.6	31.6	1	NaN	10.002	42	0.09243	
ILMN_103664	38.9	38.9	38.9	1	NaN	11.954	29	0.55313	35.6	35.6	35.6	1	NaN	11.796	36	0.41921	36.6	36.6	36.6	1	NaN	11.590	38	0.41266	40.1	40.1	40.1	1	NaN	13.157	26	0.59316	40.0	40.0	40.0	1	NaN	9.476	26	0.63974	33.8	33.8	33.8	1	NaN	9.463	38	0.23144	
ILMN_103665	47.4	47.4	47.4	1	NaN	10.230	32	0.89592	47.3	47.3	47.3	1	NaN	13.652	27	0.87846	46.9	46.9	46.9	1	NaN	13.002	30	0.91776	46.2	46.2	46.2	1	NaN	14.047	30	0.81805	47.6	47.6	47.6	1	NaN	13.290	31	0.85808	46.1	46.1	46.1	1	NaN	11.043	39	0.91776	
ILMN_103668	43.4	43.4	43.4	1	NaN	10.119	37	0.77802	36.2	36.2	36.2	1	NaN	14.476	28	0.47744	41.7	41.7	41.7	1	NaN	13.255	26	0.76492	42.1	42.1	42.1	1	NaN	12.267	25	0.69796	42.4	42.4	42.4	1	NaN	8.420	34	0.74017	38.9	38.9	38.9	1	NaN	9.795	31	0.64483	
ILMN_10367	1342.7	1342.7	1342.7	1	NaN	242.387	38	1.00000	1046.3	1046.3	1046.3	1	NaN	156.783	43	1.00000	856.2	856.2	856.2	1	NaN	146.198	34	1.00000	1124.6	1124.6	1124.6	1	NaN	211.254	37	1.00000	1091.6	1091.6	1091.6	1	NaN	178.784	38	1.00000	718.0	718.0	718.0	1	NaN	122.611	45	1.00000	
ILMN_103672	33.3	33.3	33.3	1	NaN	6.884	31	0.11645	31.7	31.7	31.7	1	NaN	9.609	39	0.11572	35.0	35.0	35.0	1	NaN	11.063	48	0.26274	36.6	36.6	36.6	1	NaN	12.057	48	0.33552	39.4	39.4	39.4	1	NaN	11.546	33	0.60480	32.1	32.1	32.1	1	NaN	10.247	49	0.11718	
ILMN_103674	39.4	39.4	39.4	1	NaN	12.734	35	0.58224	33.3	33.3	33.3	1	NaN	12.297	41	0.22271	31.3	31.3	31.3	1	NaN	8.899	46	0.04367	36.2	36.2	36.2	1	NaN	13.260	40	0.30859	35.3	35.3	35.3	1	NaN	11.958	41	0.31441	31.4	31.4	31.4	1	NaN	9.742	49	0.08079	
ILMN_103675	41.4	41.4	41.4	1	NaN	8.529	30	0.68559	40.8	40.8	40.8	1	NaN	10.310	23	0.72780	43.1	43.1	43.1	1	NaN	11.494	32	0.81004	44.2	44.2	44.2	1	NaN	13.403	38	0.77074	44.0	44.0	44.0	1	NaN	12.472	49	0.78166	41.0	41.0	41.0	1	NaN	10.477	32	0.76565	
ILMN_103677	44.2	44.2	44.2	1	NaN	14.571	38	0.80640	54.1	54.1	54.1	1	NaN	11.665	20	0.95924	38.9	38.9	38.9	1	NaN	8.843	32	0.58952	46.9	46.9	46.9	1	NaN	7.973	28	0.83697	48.3	48.3	48.3	1	NaN	14.907	41	0.87336	49.4	49.4	49.4	1	NaN	15.014	35	0.96361	
ILMN_103678	40.7	40.7	40.7	1	NaN	9.103	31	0.64993	36.6	36.6	36.6	1	NaN	10.021	40	0.50801	38.0	38.0	38.0	1	NaN	11.152	40	0.53130	35.7	35.7	35.7	1	NaN	13.664	32	0.27074	37.2	37.2	37.2	1	NaN	8.603	32	0.45997	33.8	33.8	33.8	1	NaN	9.574	33	0.23799	
ILMN_103679	32.8	32.8	32.8	1	NaN	10.942	33	0.08734	29.4	29.4	29.4	1	NaN	11.388	42	0.03057	34.5	34.5	34.5	1	NaN	11.610	36	0.21397	37.6	37.6	37.6	1	NaN	9.467	31	0.41266	27.9	27.9	27.9	1	NaN	8.069	31	0.00291	30.9	30.9	30.9	1	NaN	7.965	32	0.06259	
ILMN_10368	37.0	37.0	37.0	1	NaN	11.508	46	0.32868	34.3	34.3	34.3	1	NaN	8.919	37	0.19452	35.7	35.7	35.7	1	NaN	11.350	47	0.21073	35.5	35.5	35.5	1	NaN	11.616	43	0.13126	34.6	34.6	34.6	1	NaN	8.915	45	0.13089	35.7	35.7	35.7	1	NaN	10.171	41	0.30266	
ILMN_103680	31.0	31.0	31.0	1	NaN	9.449	35	0.02838	33.3	33.3	33.3	1	NaN	12.298	41	0.22635	33.9	33.9	33.9	1	NaN	8.243	33	0.18122	35.5	35.5	35.5	1	NaN	11.493	35	0.25036	35.0	35.0	35.0	1	NaN	10.640	35	0.28457	34.1	34.1	34.1	1	NaN	8.764	50	0.25837	
ILMN_103682	38.7	38.7	38.7	1	NaN	12.583	23	0.54076	35.1	35.1	35.1	1	NaN	8.956	27	0.38137	35.4	35.4	35.4	1	NaN	12.390	31	0.28748	35.1	35.1	35.1	1	NaN	10.326	26	0.22853	36.8	36.8	36.8	1	NaN	10.369	38	0.43159	37.4	37.4	37.4	1	NaN	9.087	34	0.52183	
ILMN_103684	46.2	46.2	46.2	1	NaN	11.732	27	0.87045	47.6	47.6	47.6	1	NaN	9.994	22	0.88355	50.0	50.0	50.0	1	NaN	13.397	32	0.96288	47.9	47.9	47.9	1	NaN	15.908	28	0.85517	48.3	48.3	48.3	1	NaN	11.257	34	0.87336	51.8	51.8	51.8	1	NaN	12.995	28	0.97744	
ILMN_103686	33.4	33.4	33.4	1	NaN	8.352	33	0.12664	36.8	36.8	36.8	1	NaN	12.741	45	0.52475	32.9	32.9	32.9	1	NaN	12.943	43	0.11718	35.0	35.0	35.0	1	NaN	8.893	38	0.21834	35.8	35.8	35.8	1	NaN	8.637	42	0.34789	30.9	30.9	30.9	1	NaN	9.370	39	0.06259	
ILMN_103688	48.3	48.3	48.3	1	NaN	15.185	37	0.91412	47.8	47.8	47.8	1	NaN	14.810	41	0.88719	41.9	41.9	41.9	1	NaN	8.799	41	0.77511	44.0	44.0	44.0	1	NaN	15.907	45	0.76201	51.3	51.3	51.3	1	NaN	11.779	46	0.90975	47.0	47.0	47.0	1	NaN	14.889	52	0.93086	
ILMN_10369	47.1	47.1	47.1	1	NaN	17.460	45	0.89253	35.5	35.5	35.5	1	NaN	10.267	48	0.30663	34.1	34.1	34.1	1	NaN	10.092	47	0.13616	38.0	38.0	38.0	1	NaN	10.876	46	0.34239	38.2	38.2	38.2	1	NaN	12.557	47	0.37128	37.4	37.4	37.4	1	NaN	11.114	53	0.44484	
ILMN_103691	63.3	63.3	63.3	1	NaN	14.363	35	0.98836	59.4	59.4	59.4	1	NaN	17.084	43	0.98399	58.6	58.6	58.6	1	NaN	12.898	37	0.98763	69.6	69.6	69.6	1	NaN	21.469	43	0.98908	66.4	66.4	66.4	1	NaN	15.344	35	0.98690	55.8	55.8	55.8	1	NaN	14.546	32	0.98690	
ILMN_103693	48.7	48.7	48.7	1	NaN	10.646	32	0.91849	50.6	50.6	50.6	1	NaN	13.231	41	0.92504	45.6	45.6	45.6	1	NaN	13.724	31	0.89592	49.5	49.5	49.5	1	NaN	10.187	40	0.89156	54.7	54.7	54.7	1	NaN	12.830	46	0.94323	49.5	49.5	49.5	1	NaN	13.689	37	0.96434	
ILMN_103695	41.7	41.7	41.7	1	NaN	13.934	56	0.70160	37.8	37.8	37.8	1	NaN	12.120	37	0.58661	44.6	44.6	44.6	1	NaN	8.482	27	0.86099	38.4	38.4	38.4	1	NaN	12.842	34	0.48035	41.7	41.7	41.7	1	NaN	12.030	38	0.71470	42.6	42.6	42.6	1	NaN	12.038	30	0.82678	
ILMN_103696	121.8	121.8	121.8	1	NaN	35.801	45	0.99709	126.4	126.4	126.4	1	NaN	34.225	40	0.99709	100.4	100.4	100.4	1	NaN	23.116	39	0.99709	130.4	130.4	130.4	1	NaN	41.045	44	0.99709	127.9	127.9	127.9	1	NaN	34.613	44	0.99709	93.3	93.3	93.3	1	NaN	18.236	39	0.99709	
ILMN_103698	42.1	42.1	42.1	1	NaN	10.665	37	0.72344	37.9	37.9	37.9	1	NaN	10.834	51	0.59316	36.1	36.1	36.1	1	NaN	9.097	33	0.36172	37.0	37.0	37.0	1	NaN	11.614	50	0.36754	38.6	38.6	38.6	1	NaN	10.077	49	0.56987	38.6	38.6	38.6	1	NaN	9.804	35	0.62227	
ILMN_103699	57.3	57.3	57.3	1	NaN	15.074	42	0.98326	61.0	61.0	61.0	1	NaN	15.826	40	0.98617	52.7	52.7	52.7	1	NaN	15.117	44	0.97817	57.8	57.8	57.8	1	NaN	15.494	47	0.97671	58.4	58.4	58.4	1	NaN	16.364	45	0.97162	54.2	54.2	54.2	1	NaN	13.611	36	0.98544	
ILMN_1037	262.4	262.4	262.4	1	NaN	60.845	34	1.00000	220.2	220.2	220.2	1	NaN	39.102	46	0.99927	157.0	157.0	157.0	1	NaN	31.155	43	0.99927	250.6	250.6	250.6	1	NaN	55.545	36	1.00000	241.6	241.6	241.6	1	NaN	58.833	48	0.99927	159.8	159.8	159.8	1	NaN	34.759	43	0.99927	
ILMN_10370	1316.4	1316.4	1316.4	1	NaN	249.759	41	1.00000	1100.6	1100.6	1100.6	1	NaN	173.669	45	1.00000	853.1	853.1	853.1	1	NaN	151.738	33	1.00000	1061.4	1061.4	1061.4	1	NaN	192.839	48	1.00000	1077.0	1077.0	1077.0	1	NaN	216.856	40	1.00000	728.0	728.0	728.0	1	NaN	151.668	38	1.00000	
ILMN_103700	33.8	33.8	33.8	1	NaN	10.994	46	0.16012	33.5	33.5	33.5	1	NaN	8.952	33	0.24309	38.1	38.1	38.1	1	NaN	10.910	31	0.53639	36.1	36.1	36.1	1	NaN	11.345	46	0.30204	35.0	35.0	35.0	1	NaN	9.769	31	0.28093	34.6	34.6	34.6	1	NaN	11.079	45	0.29185	
ILMN_103702	39.3	39.3	39.3	1	NaN	7.423	29	0.57569	41.3	41.3	41.3	1	NaN	13.441	34	0.74964	42.2	42.2	42.2	1	NaN	10.742	44	0.78457	39.9	39.9	39.9	1	NaN	14.735	40	0.58443	41.4	41.4	41.4	1	NaN	10.333	47	0.70306	39.6	39.6	39.6	1	NaN	9.069	38	0.68777	
ILMN_103704	31.9	31.9	31.9	1	NaN	7.947	46	0.05677	30.0	30.0	30.0	1	NaN	10.421	45	0.04949	33.5	33.5	33.5	1	NaN	10.038	35	0.15211	36.4	36.4	36.4	1	NaN	7.417	33	0.32533	28.7	28.7	28.7	1	NaN	9.992	44	0.01019	31.0	31.0	31.0	1	NaN	7.443	39	0.06405	
ILMN_103705	46.8	46.8	46.8	1	NaN	10.169	32	0.88137	49.0	49.0	49.0	1	NaN	14.349	30	0.91121	46.1	46.1	46.1	1	NaN	12.464	32	0.90466	51.4	51.4	51.4	1	NaN	12.148	40	0.92140	48.8	48.8	48.8	1	NaN	12.343	33	0.88137	43.5	43.5	43.5	1	NaN	9.900	27	0.85298	
ILMN_103706	36.4	36.4	36.4	1	NaN	12.013	33	0.35808	34.2	34.2	34.2	1	NaN	12.804	29	0.30568	35.2	35.2	35.2	1	NaN	8.860	49	0.27948	32.2	32.2	32.2	1	NaN	12.799	37	0.06914	36.6	36.6	36.6	1	NaN	10.863	32	0.41339	35.4	35.4	35.4	1	NaN	9.962	26	0.35881	
ILMN_103707	33.4	33.4	33.4	1	NaN	10.629	29	0.12664	31.3	31.3	31.3	1	NaN	11.502	41	0.09534	31.6	31.6	31.6	1	NaN	7.738	37	0.05313	35.1	35.1	35.1	1	NaN	10.992	49	0.22489	31.9	31.9	31.9	1	NaN	10.369	39	0.07860	32.1	32.1	32.1	1	NaN	10.978	38	0.11572	
ILMN_103709	43.9	43.9	43.9	1	NaN	9.104	36	0.79476	39.6	39.6	39.6	1	NaN	12.124	28	0.67394	36.5	36.5	36.5	1	NaN	11.183	37	0.39956	39.9	39.9	39.9	1	NaN	8.851	41	0.58443	41.6	41.6	41.6	1	NaN	13.592	30	0.71179	35.7	35.7	35.7	1	NaN	10.189	38	0.38574	
ILMN_10371	49.1	49.1	49.1	1	NaN	14.346	46	0.92504	51.9	51.9	51.9	1	NaN	11.884	43	0.93959	47.4	47.4	47.4	1	NaN	9.609	44	0.93086	55.7	55.7	55.7	1	NaN	14.493	50	0.96361	51.5	51.5	51.5	1	NaN	13.409	54	0.91703	47.3	47.3	47.3	1	NaN	9.009	39	0.93886	
ILMN_103710	39.1	39.1	39.1	1	NaN	7.711	51	0.56623	39.0	39.0	39.0	1	NaN	10.909	41	0.65502	39.5	39.5	39.5	1	NaN	10.413	48	0.63464	40.9	40.9	40.9	1	NaN	10.487	37	0.64338	40.0	40.0	40.0	1	NaN	9.594	38	0.63974	41.8	41.8	41.8	1	NaN	11.385	25	0.79913	
ILMN_103713	46.0	46.0	46.0	1	NaN	12.161	43	0.86536	44.3	44.3	44.3	1	NaN	16.877	36	0.82824	43.7	43.7	43.7	1	NaN	12.784	38	0.83115	47.6	47.6	47.6	1	NaN	11.755	31	0.85007	45.0	45.0	45.0	1	NaN	10.008	26	0.80786	38.4	38.4	38.4	1	NaN	10.045	29	0.60990	
ILMN_103714	41.2	41.2	41.2	1	NaN	9.659	32	0.67613	42.5	42.5	42.5	1	NaN	11.228	43	0.78239	38.6	38.6	38.6	1	NaN	10.519	33	0.57132	42.8	42.8	42.8	1	NaN	14.583	41	0.72125	39.1	39.1	39.1	1	NaN	10.114	33	0.59534	40.4	40.4	40.4	1	NaN	9.063	42	0.73071	
ILMN_103715	33.8	33.8	33.8	1	NaN	10.641	33	0.15866	34.6	34.6	34.6	1	NaN	7.989	29	0.34498	35.8	35.8	35.8	1	NaN	9.810	43	0.33261	36.2	36.2	36.2	1	NaN	11.536	32	0.30859	35.4	35.4	35.4	1	NaN	10.574	42	0.31805	33.5	33.5	33.5	1	NaN	9.791	32	0.20670	
ILMN_103716	41.3	41.3	41.3	1	NaN	11.927	39	0.67977	42.5	42.5	42.5	1	NaN	12.537	30	0.78166	39.1	39.1	39.1	1	NaN	11.154	46	0.60335	42.4	42.4	42.4	1	NaN	14.708	33	0.70815	43.1	43.1	43.1	1	NaN	10.275	41	0.75691	38.4	38.4	38.4	1	NaN	11.078	38	0.60844	
ILMN_103718	49.7	49.7	49.7	1	NaN	10.744	40	0.93668	45.8	45.8	45.8	1	NaN	10.572	31	0.85517	48.7	48.7	48.7	1	NaN	11.600	41	0.95488	48.2	48.2	48.2	1	NaN	15.684	40	0.86172	47.3	47.3	47.3	1	NaN	12.804	40	0.85153	48.8	48.8	48.8	1	NaN	10.196	30	0.95560	
ILMN_10372	37.4	37.4	37.4	1	NaN	10.748	46	0.44105	41.8	41.8	41.8	1	NaN	13.485	39	0.76346	39.7	39.7	39.7	1	NaN	12.323	48	0.65066	43.4	43.4	43.4	1	NaN	10.086	20	0.74964	43.5	43.5	43.5	1	NaN	13.299	35	0.76929	44.3	44.3	44.3	1	NaN	12.496	47	0.87846	
ILMN_103720	35.5	35.5	35.5	1	NaN	10.430	49	0.28093	34.6	34.6	34.6	1	NaN	13.187	48	0.34498	34.1	34.1	34.1	1	NaN	6.711	35	0.18850	40.6	40.6	40.6	1	NaN	11.441	44	0.62955	36.2	36.2	36.2	1	NaN	9.395	48	0.38937	38.2	38.2	38.2	1	NaN	11.585	43	0.59389	
ILMN_103721	37.1	37.1	37.1	1	NaN	9.390	52	0.40902	33.6	33.6	33.6	1	NaN	8.432	48	0.25109	35.1	35.1	35.1	1	NaN	12.577	40	0.26856	41.7	41.7	41.7	1	NaN	15.763	44	0.68413	37.9	37.9	37.9	1	NaN	12.454	51	0.52402	34.1	34.1	34.1	1	NaN	9.864	44	0.25910	
ILMN_103724	33.0	33.0	33.0	1	NaN	9.704	38	0.09680	31.1	31.1	31.1	1	NaN	9.870	44	0.08515	33.5	33.5	33.5	1	NaN	11.816	40	0.15211	29.5	29.5	29.5	1	NaN	7.369	33	0.01019	30.4	30.4	30.4	1	NaN	7.311	40	0.03275	33.9	33.9	33.9	1	NaN	11.719	34	0.24017	
ILMN_103728	68.1	68.1	68.1	1	NaN	12.899	31	0.98908	67.9	67.9	67.9	1	NaN	16.201	37	0.98836	61.8	61.8	61.8	1	NaN	13.079	32	0.98908	66.8	66.8	66.8	1	NaN	21.432	38	0.98690	80.6	80.6	80.6	1	NaN	12.420	28	0.99054	63.6	63.6	63.6	1	NaN	17.852	30	0.98908	
ILMN_103729	44.3	44.3	44.3	1	NaN	12.872	50	0.80932	40.8	40.8	40.8	1	NaN	11.391	38	0.72780	44.1	44.1	44.1	1	NaN	11.866	35	0.84935	43.8	43.8	43.8	1	NaN	14.109	43	0.75764	43.1	43.1	43.1	1	NaN	10.388	33	0.76201	41.5	41.5	41.5	1	NaN	13.343	36	0.78675	
ILMN_10373	377.5	377.5	377.5	1	NaN	96.223	41	0.70073	215.6	215.6	215.6	1	NaN	68.071	37	0.56878	177.4	177.4	177.4	1	NaN	41.434	38	0.72445	237.1	237.1	237.1	1	NaN	66.565	44	0.73250	241.1	241.1	241.1	1	NaN	73.274	43	0.82451	172.9	172.9	172.9	1	NaN	49.559	40	0.63434	
ILMN_103733	40.9	40.9	40.9	1	NaN	9.632	42	0.65939	41.2	41.2	41.2	1	NaN	11.653	31	0.74309	41.6	41.6	41.6	1	NaN	10.875	36	0.76419	40.1	40.1	40.1	1	NaN	12.459	37	0.59098	40.2	40.2	40.2	1	NaN	9.316	39	0.64847	38.7	38.7	38.7	1	NaN	11.009	37	0.63246	
ILMN_103734	39.5	39.5	39.5	1	NaN	13.581	42	0.59098	38.9	38.9	38.9	1	NaN	12.898	40	0.64920	33.0	33.0	33.0	1	NaN	9.831	42	0.12373	38.8	38.8	38.8	1	NaN	12.517	31	0.51383	35.9	35.9	35.9	1	NaN	9.350	52	0.36245	36.3	36.3	36.3	1	NaN	11.476	31	0.43086	
ILMN_103736	39.0	39.0	39.0	1	NaN	9.399	31	0.55895	39.0	39.0	39.0	1	NaN	14.134	37	0.65502	46.3	46.3	46.3	1	NaN	13.556	38	0.90830	42.4	42.4	42.4	1	NaN	13.431	38	0.70888	46.1	46.1	46.1	1	NaN	12.452	39	0.82897	44.4	44.4	44.4	1	NaN	11.465	49	0.88210	
ILMN_103739	32.0	32.0	32.0	1	NaN	7.774	36	0.05968	38.0	38.0	38.0	1	NaN	10.860	34	0.59607	35.9	35.9	35.9	1	NaN	12.219	29	0.33770	37.3	37.3	37.3	1	NaN	12.124	44	0.38646	31.1	31.1	31.1	1	NaN	8.837	26	0.04876	34.0	34.0	34.0	1	NaN	9.699	32	0.24527	
ILMN_10374	96.8	96.8	96.8	1	NaN	21.286	33	0.99993	84.8	84.8	84.8	1	NaN	21.731	32	0.99962	80.5	80.5	80.5	1	NaN	20.399	39	0.99988	118.0	118.0	118.0	1	NaN	32.462	38	0.99995	112.7	112.7	112.7	1	NaN	26.398	42	0.99996	89.6	89.6	89.6	1	NaN	20.785	35	0.99994	
ILMN_103744	36.9	36.9	36.9	1	NaN	11.130	37	0.39592	35.3	35.3	35.3	1	NaN	9.318	42	0.39811	32.1	32.1	32.1	1	NaN	11.844	45	0.06987	36.7	36.7	36.7	1	NaN	9.997	48	0.34061	31.6	31.6	31.6	1	NaN	9.591	42	0.07351	30.6	30.6	30.6	1	NaN	10.982	37	0.05677	
ILMN_103745	39.8	39.8	39.8	1	NaN	11.391	43	0.60553	38.8	38.8	38.8	1	NaN	11.310	43	0.64410	39.6	39.6	39.6	1	NaN	9.345	47	0.64192	42.8	42.8	42.8	1	NaN	12.803	41	0.72344	42.3	42.3	42.3	1	NaN	10.209	43	0.73799	39.8	39.8	39.8	1	NaN	9.435	49	0.70160	
ILMN_103746	43.3	43.3	43.3	1	NaN	13.026	42	0.77220	40.1	40.1	40.1	1	NaN	13.114	41	0.69942	41.1	41.1	41.1	1	NaN	12.338	40	0.73508	44.5	44.5	44.5	1	NaN	10.844	42	0.77875	40.1	40.1	40.1	1	NaN	8.976	37	0.64629	39.8	39.8	39.8	1	NaN	11.303	44	0.69869	
ILMN_10375	49.9	49.9	49.9	1	NaN	15.114	44	0.93352	48.3	48.3	48.3	1	NaN	15.774	43	0.92277	46.6	46.6	46.6	1	NaN	13.446	45	0.89819	46.5	46.5	46.5	1	NaN	13.777	44	0.82017	52.8	52.8	52.8	1	NaN	14.966	44	0.95826	47.8	47.8	47.8	1	NaN	13.463	43	0.94249	
ILMN_103752	151.4	151.4	151.4	1	NaN	41.554	41	0.99709	145.1	145.1	145.1	1	NaN	38.712	37	0.99782	129.0	129.0	129.0	1	NaN	41.950	42	0.99854	138.2	138.2	138.2	1	NaN	50.549	43	0.99709	148.2	148.2	148.2	1	NaN	41.280	37	0.99782	113.0	113.0	113.0	1	NaN	43.349	37	0.99709	
ILMN_103754	36.9	36.9	36.9	1	NaN	11.413	31	0.39592	36.6	36.6	36.6	1	NaN	14.167	41	0.51019	36.3	36.3	36.3	1	NaN	11.245	28	0.38428	37.5	37.5	37.5	1	NaN	11.739	24	0.40175	33.7	33.7	33.7	1	NaN	10.486	31	0.18632	34.4	34.4	34.4	1	NaN	10.614	39	0.27656	
ILMN_103756	36.7	36.7	36.7	1	NaN	11.332	29	0.38137	33.7	33.7	33.7	1	NaN	12.154	46	0.26783	30.6	30.6	30.6	1	NaN	11.135	43	0.03130	33.9	33.9	33.9	1	NaN	12.081	47	0.16157	38.8	38.8	38.8	1	NaN	11.538	48	0.57424	36.9	36.9	36.9	1	NaN	9.361	39	0.47671	
ILMN_103757	51.1	51.1	51.1	1	NaN	13.310	49	0.94833	52.7	52.7	52.7	1	NaN	8.839	31	0.94541	46.7	46.7	46.7	1	NaN	9.852	39	0.91558	48.0	48.0	48.0	1	NaN	10.790	41	0.85735	55.1	55.1	55.1	1	NaN	17.333	52	0.94687	42.6	42.6	42.6	1	NaN	8.047	39	0.82751	
ILMN_103758	40.3	40.3	40.3	1	NaN	10.841	32	0.63028	41.2	41.2	41.2	1	NaN	14.047	37	0.74454	40.1	40.1	40.1	1	NaN	11.630	31	0.67977	41.5	41.5	41.5	1	NaN	15.376	46	0.67394	41.3	41.3	41.3	1	NaN	13.070	27	0.69869	37.3	37.3	37.3	1	NaN	9.308	35	0.52183	
ILMN_103759	38.3	38.3	38.3	1	NaN	10.129	27	0.50437	32.2	32.2	32.2	1	NaN	9.478	27	0.13828	37.7	37.7	37.7	1	NaN	10.195	42	0.50873	33.9	33.9	33.9	1	NaN	8.521	33	0.15648	32.4	32.4	32.4	1	NaN	11.681	31	0.11354	32.7	32.7	32.7	1	NaN	8.655	33	0.15211	
ILMN_10376	2363.7	2363.7	2363.7	1	NaN	449.923	41	0.99995	1939.0	1939.0	1939.0	1	NaN	359.469	53	0.99994	1557.6	1557.6	1557.6	1	NaN	323.670	46	0.99989	2090.3	2090.3	2090.3	1	NaN	460.131	48	0.99997	1916.6	1916.6	1916.6	1	NaN	367.708	39	0.99986	1585.0	1585.0	1585.0	1	NaN	308.305	49	0.99994	
ILMN_103760	35.6	35.6	35.6	1	NaN	8.274	33	0.28457	31.0	31.0	31.0	1	NaN	7.774	44	0.07787	37.0	37.0	37.0	1	NaN	12.034	46	0.44396	31.8	31.8	31.8	1	NaN	13.482	37	0.05895	36.0	36.0	36.0	1	NaN	9.421	44	0.37263	35.1	35.1	35.1	1	NaN	9.469	53	0.33770	
ILMN_103761	32.7	32.7	32.7	1	NaN	9.440	37	0.08443	34.3	34.3	34.3	1	NaN	10.351	38	0.31368	34.0	34.0	34.0	1	NaN	7.317	28	0.18486	33.0	33.0	33.0	1	NaN	10.841	36	0.09971	35.2	35.2	35.2	1	NaN	10.812	40	0.30277	33.4	33.4	33.4	1	NaN	10.287	45	0.20306	
ILMN_103763	35.9	35.9	35.9	1	NaN	11.665	44	0.31587	30.7	30.7	30.7	1	NaN	10.954	45	0.07060	33.8	33.8	33.8	1	NaN	13.566	39	0.17758	31.8	31.8	31.8	1	NaN	9.050	49	0.05750	31.7	31.7	31.7	1	NaN	10.309	45	0.07642	32.4	32.4	32.4	1	NaN	8.353	42	0.12664	
ILMN_103764	39.9	39.9	39.9	1	NaN	12.635	35	0.60990	39.5	39.5	39.5	1	NaN	11.342	58	0.67031	36.7	36.7	36.7	1	NaN	10.607	49	0.41630	41.5	41.5	41.5	1	NaN	13.066	39	0.67394	38.3	38.3	38.3	1	NaN	12.007	44	0.55386	38.5	38.5	38.5	1	NaN	10.479	49	0.61572	
ILMN_103765	37.9	37.9	37.9	1	NaN	12.512	42	0.48035	36.1	36.1	36.1	1	NaN	8.243	40	0.47525	35.1	35.1	35.1	1	NaN	9.579	43	0.26710	34.4	34.4	34.4	1	NaN	12.157	41	0.17686	36.2	36.2	36.2	1	NaN	9.726	40	0.38428	38.3	38.3	38.3	1	NaN	9.452	34	0.60408	
ILMN_103767	45.7	45.7	45.7	1	NaN	15.958	35	0.85590	56.8	56.8	56.8	1	NaN	14.293	34	0.97525	49.3	49.3	49.3	1	NaN	13.965	47	0.95633	60.7	60.7	60.7	1	NaN	17.220	37	0.98326	58.3	58.3	58.3	1	NaN	15.664	40	0.97089	51.1	51.1	51.1	1	NaN	15.631	39	0.97162	
ILMN_10377	2099.7	2099.7	2099.7	1	NaN	430.678	57	1.00000	1843.1	1843.1	1843.1	1	NaN	332.033	32	1.00000	1241.1	1241.1	1241.1	1	NaN	210.817	33	1.00000	1990.1	1990.1	1990.1	1	NaN	400.774	39	1.00000	1680.2	1680.2	1680.2	1	NaN	353.565	41	1.00000	1361.6	1361.6	1361.6	1	NaN	248.679	46	1.00000	
ILMN_103772	42.0	42.0	42.0	1	NaN	13.179	37	0.71689	34.4	34.4	34.4	1	NaN	11.230	46	0.32387	38.0	38.0	38.0	1	NaN	12.877	39	0.53421	39.1	39.1	39.1	1	NaN	12.313	33	0.53130	32.9	32.9	32.9	1	NaN	10.648	29	0.13755	41.4	41.4	41.4	1	NaN	11.240	54	0.77948	
ILMN_103775	40.6	40.6	40.6	1	NaN	13.940	37	0.64556	38.8	38.8	38.8	1	NaN	10.261	32	0.64847	39.8	39.8	39.8	1	NaN	9.818	39	0.65648	40.9	40.9	40.9	1	NaN	13.138	35	0.64338	38.8	38.8	38.8	1	NaN	13.139	35	0.57860	41.7	41.7	41.7	1	NaN	11.306	42	0.79622	
ILMN_103777	38.0	38.0	38.0	1	NaN	12.789	34	0.48763	35.4	35.4	35.4	1	NaN	10.633	35	0.40539	38.3	38.3	38.3	1	NaN	9.516	26	0.55677	39.9	39.9	39.9	1	NaN	8.572	37	0.58515	37.9	37.9	37.9	1	NaN	11.801	44	0.52329	40.2	40.2	40.2	1	NaN	13.285	50	0.72198	
ILMN_103779	39.4	39.4	39.4	1	NaN	10.254	43	0.58443	40.7	40.7	40.7	1	NaN	12.184	43	0.72344	42.5	42.5	42.5	1	NaN	11.490	36	0.79258	37.5	37.5	37.5	1	NaN	9.983	26	0.39956	41.1	41.1	41.1	1	NaN	14.538	34	0.69287	39.1	39.1	39.1	1	NaN	9.344	39	0.65866	
ILMN_10378	53.1	53.1	53.1	1	NaN	17.185	52	0.96361	56.6	56.6	56.6	1	NaN	14.046	56	0.97453	48.0	48.0	48.0	1	NaN	12.158	44	0.94250	54.7	54.7	54.7	1	NaN	13.337	37	0.95706	56.9	56.9	56.9	1	NaN	14.288	35	0.96215	53.9	53.9	53.9	1	NaN	12.587	54	0.98544	
ILMN_103780	38.3	38.3	38.3	1	NaN	8.664	36	0.50946	40.6	40.6	40.6	1	NaN	11.211	47	0.72271	41.1	41.1	41.1	1	NaN	11.089	57	0.73654	40.7	40.7	40.7	1	NaN	12.791	37	0.63683	49.7	49.7	49.7	1	NaN	12.919	38	0.89301	42.3	42.3	42.3	1	NaN	12.056	51	0.81732	
ILMN_103781	54.7	54.7	54.7	1	NaN	13.620	30	0.97380	49.9	49.9	49.9	1	NaN	11.549	27	0.91921	53.3	53.3	53.3	1	NaN	16.805	46	0.98035	54.4	54.4	54.4	1	NaN	15.466	39	0.95342	50.1	50.1	50.1	1	NaN	11.738	29	0.90029	51.2	51.2	51.2	1	NaN	13.364	30	0.97307	
ILMN_103783	34.8	34.8	34.8	1	NaN	10.823	41	0.22853	29.5	29.5	29.5	1	NaN	10.110	36	0.03639	34.1	34.1	34.1	1	NaN	7.088	44	0.18777	30.1	30.1	30.1	1	NaN	10.596	29	0.01820	30.3	30.3	30.3	1	NaN	11.401	41	0.03202	31.8	31.8	31.8	1	NaN	9.278	32	0.10335	
ILMN_103784	68.2	68.2	68.2	1	NaN	15.401	34	0.98908	66.1	66.1	66.1	1	NaN	21.175	23	0.98836	63.3	63.3	63.3	1	NaN	19.021	50	0.98908	69.1	69.1	69.1	1	NaN	21.367	37	0.98908	79.4	79.4	79.4	1	NaN	19.568	36	0.99054	64.4	64.4	64.4	1	NaN	16.937	40	0.98981	
ILMN_103786	40.0	40.0	40.0	1	NaN	12.784	43	0.61645	33.7	33.7	33.7	1	NaN	9.477	41	0.26419	40.7	40.7	40.7	1	NaN	8.839	48	0.71325	37.5	37.5	37.5	1	NaN	9.993	36	0.40320	40.2	40.2	40.2	1	NaN	10.789	40	0.65066	40.1	40.1	40.1	1	NaN	9.546	32	0.71980	
ILMN_103787	36.6	36.6	36.6	1	NaN	9.877	36	0.36900	35.5	35.5	35.5	1	NaN	12.225	42	0.41485	34.3	34.3	34.3	1	NaN	9.780	36	0.19723	32.9	32.9	32.9	1	NaN	9.320	36	0.09825	33.5	33.5	33.5	1	NaN	12.588	29	0.17977	35.4	35.4	35.4	1	NaN	11.845	38	0.36099	
ILMN_103788	80.6	80.6	80.6	1	NaN	20.627	41	0.99127	65.2	65.2	65.2	1	NaN	21.361	28	0.98763	65.2	65.2	65.2	1	NaN	23.866	34	0.98981	73.7	73.7	73.7	1	NaN	20.386	44	0.98908	72.7	72.7	72.7	1	NaN	22.457	43	0.98981	59.5	59.5	59.5	1	NaN	20.268	34	0.98836	
ILMN_103793	42.3	42.3	42.3	1	NaN	14.007	34	0.73144	38.5	38.5	38.5	1	NaN	11.082	33	0.62882	43.1	43.1	43.1	1	NaN	12.000	29	0.81150	44.5	44.5	44.5	1	NaN	15.000	41	0.77875	38.9	38.9	38.9	1	NaN	10.239	28	0.58079	39.5	39.5	39.5	1	NaN	7.630	31	0.68413	
ILMN_103794	49.7	49.7	49.7	1	NaN	12.500	29	0.93595	57.5	57.5	57.5	1	NaN	15.335	38	0.98108	49.1	49.1	49.1	1	NaN	12.643	32	0.95633	49.5	49.5	49.5	1	NaN	13.523	32	0.89156	63.1	63.1	63.1	1	NaN	17.277	32	0.98326	49.4	49.4	49.4	1	NaN	9.912	22	0.96434	
ILMN_103795	34.3	34.3	34.3	1	NaN	8.270	34	0.19214	35.5	35.5	35.5	1	NaN	9.812	41	0.41703	37.3	37.3	37.3	1	NaN	12.101	27	0.46943	36.5	36.5	36.5	1	NaN	11.183	40	0.32897	34.1	34.1	34.1	1	NaN	6.672	37	0.22052	37.9	37.9	37.9	1	NaN	11.222	55	0.56623	
ILMN_103797	723.0	723.0	723.0	1	NaN	144.073	35	1.00000	574.6	574.6	574.6	1	NaN	103.013	37	1.00000	416.9	416.9	416.9	1	NaN	84.424	27	1.00000	655.9	655.9	655.9	1	NaN	91.759	31	1.00000	619.8	619.8	619.8	1	NaN	118.079	34	1.00000	376.3	376.3	376.3	1	NaN	74.792	48	1.00000	
ILMN_103798	35.9	35.9	35.9	1	NaN	12.140	46	0.31150	32.4	32.4	32.4	1	NaN	9.730	42	0.15429	34.8	34.8	34.8	1	NaN	9.104	52	0.24236	34.6	34.6	34.6	1	NaN	10.662	36	0.18996	35.4	35.4	35.4	1	NaN	11.430	45	0.31805	33.1	33.1	33.1	1	NaN	9.954	38	0.18122	
ILMN_1038	33.1	33.1	33.1	1	NaN	9.644	42	0.10626	30.1	30.1	30.1	1	NaN	7.131	35	0.04949	33.2	33.2	33.2	1	NaN	9.127	35	0.13246	32.4	32.4	32.4	1	NaN	9.241	50	0.07642	34.0	34.0	34.0	1	NaN	10.323	45	0.21252	34.6	34.6	34.6	1	NaN	7.909	22	0.29185	
ILMN_10380	38.6	38.6	38.6	1	NaN	11.870	41	0.53130	32.2	32.2	32.2	1	NaN	11.431	39	0.13828	36.6	36.6	36.6	1	NaN	8.585	39	0.41194	41.3	41.3	41.3	1	NaN	10.914	38	0.66157	39.8	39.8	39.8	1	NaN	12.105	40	0.62518	34.4	34.4	34.4	1	NaN	9.796	43	0.27656	
ILMN_103800	42.4	42.4	42.4	1	NaN	10.182	30	0.73654	39.0	39.0	39.0	1	NaN	11.543	31	0.65648	38.8	38.8	38.8	1	NaN	11.497	37	0.58734	39.8	39.8	39.8	1	NaN	9.392	32	0.58151	42.9	42.9	42.9	1	NaN	11.341	44	0.75328	39.1	39.1	39.1	1	NaN	9.758	28	0.65866	
ILMN_103803	55.0	55.0	55.0	1	NaN	13.989	36	0.97453	60.3	60.3	60.3	1	NaN	18.939	45	0.98544	54.8	54.8	54.8	1	NaN	17.622	46	0.98108	59.2	59.2	59.2	1	NaN	16.553	44	0.98035	59.6	59.6	59.6	1	NaN	13.584	34	0.97671	45.9	45.9	45.9	1	NaN	11.982	47	0.91558	
ILMN_103804	35.8	35.8	35.8	1	NaN	10.464	49	0.30568	31.4	31.4	31.4	1	NaN	9.459	44	0.10116	31.2	31.2	31.2	1	NaN	7.337	35	0.04076	32.4	32.4	32.4	1	NaN	10.379	42	0.07787	35.5	35.5	35.5	1	NaN	9.207	46	0.32824	32.0	32.0	32.0	1	NaN	6.552	37	0.11208	
ILMN_103806	43.3	43.3	43.3	1	NaN	14.764	31	0.77147	38.9	38.9	38.9	1	NaN	9.145	44	0.65284	39.8	39.8	39.8	1	NaN	8.915	30	0.65721	40.3	40.3	40.3	1	NaN	11.147	43	0.60917	43.6	43.6	43.6	1	NaN	13.116	38	0.77365	44.3	44.3	44.3	1	NaN	11.240	40	0.87846	
ILMN_103807	41.5	41.5	41.5	1	NaN	12.397	27	0.69214	34.8	34.8	34.8	1	NaN	8.175	31	0.36099	37.9	37.9	37.9	1	NaN	8.730	39	0.51965	36.7	36.7	36.7	1	NaN	13.265	26	0.33916	34.0	34.0	34.0	1	NaN	12.371	23	0.21252	33.8	33.8	33.8	1	NaN	8.862	39	0.23872	
ILMN_103809	41.5	41.5	41.5	1	NaN	10.532	41	0.69141	44.8	44.8	44.8	1	NaN	16.603	46	0.83988	46.8	46.8	46.8	1	NaN	12.423	37	0.91776	49.3	49.3	49.3	1	NaN	16.477	42	0.88792	47.3	47.3	47.3	1	NaN	11.899	38	0.85153	41.2	41.2	41.2	1	NaN	12.254	52	0.77656	
ILMN_10381	31.7	31.7	31.7	1	NaN	9.964	41	0.05095	37.6	37.6	37.6	1	NaN	11.968	49	0.57933	36.9	36.9	36.9	1	NaN	13.677	46	0.43159	37.7	37.7	37.7	1	NaN	10.788	50	0.41776	35.7	35.7	35.7	1	NaN	8.602	53	0.33988	32.7	32.7	32.7	1	NaN	9.672	55	0.14993	
ILMN_103812	54.4	54.4	54.4	1	NaN	16.225	38	0.97162	55.7	55.7	55.7	1	NaN	12.810	46	0.97089	53.2	53.2	53.2	1	NaN	12.719	37	0.97962	58.2	58.2	58.2	1	NaN	14.331	34	0.97889	55.1	55.1	55.1	1	NaN	17.050	36	0.94687	55.8	55.8	55.8	1	NaN	14.966	29	0.98690	
ILMN_103813	33.1	33.1	33.1	1	NaN	9.787	34	0.10626	33.8	33.8	33.8	1	NaN	10.589	37	0.27220	33.1	33.1	33.1	1	NaN	8.948	35	0.13028	32.2	32.2	32.2	1	NaN	8.786	37	0.06987	36.6	36.6	36.6	1	NaN	12.626	35	0.41339	33.3	33.3	33.3	1	NaN	10.532	41	0.19214	
ILMN_103815	42.8	42.8	42.8	1	NaN	9.115	33	0.74818	43.2	43.2	43.2	1	NaN	9.372	35	0.79767	40.1	40.1	40.1	1	NaN	9.473	23	0.67758	41.1	41.1	41.1	1	NaN	14.278	39	0.65066	40.7	40.7	40.7	1	NaN	13.352	36	0.67103	38.0	38.0	38.0	1	NaN	12.099	46	0.57205	
ILMN_103816	39.6	39.6	39.6	1	NaN	10.006	44	0.59461	34.4	34.4	34.4	1	NaN	12.395	35	0.32314	33.7	33.7	33.7	1	NaN	13.092	34	0.17031	38.5	38.5	38.5	1	NaN	12.495	49	0.48763	40.9	40.9	40.9	1	NaN	11.322	47	0.67831	28.4	28.4	28.4	1	NaN	8.604	25	0.00582	
ILMN_103817	32.3	32.3	32.3	1	NaN	11.084	34	0.06841	34.1	34.1	34.1	1	NaN	10.460	41	0.29476	31.9	31.9	31.9	1	NaN	8.264	36	0.06477	32.7	32.7	32.7	1	NaN	9.267	39	0.08952	29.6	29.6	29.6	1	NaN	8.549	35	0.02183	31.0	31.0	31.0	1	NaN	7.872	42	0.06550	
ILMN_103818	40.3	40.3	40.3	1	NaN	13.633	47	0.63028	42.0	42.0	42.0	1	NaN	13.987	40	0.76710	35.8	35.8	35.8	1	NaN	11.867	35	0.32969	40.4	40.4	40.4	1	NaN	9.631	30	0.61645	39.2	39.2	39.2	1	NaN	10.129	44	0.59680	42.1	42.1	42.1	1	NaN	14.011	50	0.80932	
ILMN_10382	33.9	33.9	33.9	1	NaN	12.885	38	0.16448	33.5	33.5	33.5	1	NaN	10.150	47	0.24017	35.1	35.1	35.1	1	NaN	9.799	38	0.27220	36.8	36.8	36.8	1	NaN	10.474	42	0.34789	36.2	36.2	36.2	1	NaN	7.840	43	0.38865	33.4	33.4	33.4	1	NaN	9.711	40	0.20015	
ILMN_103822	48.1	48.1	48.1	1	NaN	11.911	47	0.91266	46.2	46.2	46.2	1	NaN	17.947	34	0.86026	46.0	46.0	46.0	1	NaN	15.869	42	0.90102	45.5	45.5	45.5	1	NaN	13.000	40	0.80204	49.8	49.8	49.8	1	NaN	11.443	48	0.89520	44.2	44.2	44.2	1	NaN	15.411	26	0.87482	
ILMN_103824	39.8	39.8	39.8	1	NaN	10.551	27	0.60262	43.3	43.3	43.3	1	NaN	11.649	38	0.79840	40.8	40.8	40.8	1	NaN	5.350	25	0.72198	41.2	41.2	41.2	1	NaN	11.608	33	0.65648	40.9	40.9	40.9	1	NaN	12.322	30	0.68049	41.2	41.2	41.2	1	NaN	9.408	27	0.77584	
ILMN_103827	41.7	41.7	41.7	1	NaN	10.261	44	0.69942	37.6	37.6	37.6	1	NaN	10.538	44	0.57933	34.8	34.8	34.8	1	NaN	11.756	54	0.24891	43.3	43.3	43.3	1	NaN	13.108	42	0.74454	36.0	36.0	36.0	1	NaN	8.727	40	0.36536	39.2	39.2	39.2	1	NaN	10.009	35	0.66303	
ILMN_103829	50.8	50.8	50.8	1	NaN	13.580	34	0.94469	49.7	49.7	49.7	1	NaN	13.535	31	0.91776	53.0	53.0	53.0	1	NaN	12.482	32	0.97817	56.6	56.6	56.6	1	NaN	16.248	36	0.96870	54.1	54.1	54.1	1	NaN	12.814	39	0.93814	46.2	46.2	46.2	1	NaN	12.497	20	0.91849	
ILMN_103830	51.8	51.8	51.8	1	NaN	13.866	39	0.95488	59.2	59.2	59.2	1	NaN	17.775	46	0.98326	56.9	56.9	56.9	1	NaN	20.894	45	0.98544	63.4	63.4	63.4	1	NaN	14.636	40	0.98472	61.1	61.1	61.1	1	NaN	17.208	35	0.98035	53.4	53.4	53.4	1	NaN	12.676	41	0.98326	
ILMN_103831	34.7	34.7	34.7	1	NaN	8.588	26	0.22635	33.8	33.8	33.8	1	NaN	10.631	36	0.27293	37.3	37.3	37.3	1	NaN	11.031	37	0.46943	36.2	36.2	36.2	1	NaN	11.112	35	0.30859	36.0	36.0	36.0	1	NaN	11.086	36	0.37263	36.5	36.5	36.5	1	NaN	9.913	41	0.45197	
ILMN_103833	53.2	53.2	53.2	1	NaN	13.447	33	0.96507	58.8	58.8	58.8	1	NaN	18.002	49	0.98326	51.7	51.7	51.7	1	NaN	12.415	39	0.97453	59.1	59.1	59.1	1	NaN	20.782	38	0.98035	54.3	54.3	54.3	1	NaN	11.892	33	0.93886	45.5	45.5	45.5	1	NaN	10.818	30	0.90975	
ILMN_103836	37.7	37.7	37.7	1	NaN	13.361	45	0.46943	33.7	33.7	33.7	1	NaN	8.524	53	0.26783	33.1	33.1	33.1	1	NaN	9.061	36	0.12955	36.0	36.0	36.0	1	NaN	11.773	47	0.29476	36.0	36.0	36.0	1	NaN	9.556	42	0.36608	32.8	32.8	32.8	1	NaN	7.945	36	0.16012	
ILMN_103838	37.0	37.0	37.0	1	NaN	11.137	40	0.39738	35.0	35.0	35.0	1	NaN	9.038	45	0.37336	39.9	39.9	39.9	1	NaN	10.589	34	0.66012	43.4	43.4	43.4	1	NaN	13.897	32	0.74964	33.6	33.6	33.6	1	NaN	8.211	46	0.18559	37.1	37.1	37.1	1	NaN	10.397	38	0.50000	
ILMN_103839	38.8	38.8	38.8	1	NaN	11.103	39	0.54803	32.5	32.5	32.5	1	NaN	11.339	27	0.16230	35.2	35.2	35.2	1	NaN	10.388	37	0.28239	35.1	35.1	35.1	1	NaN	8.637	35	0.22344	34.7	34.7	34.7	1	NaN	10.012	44	0.25983	35.4	35.4	35.4	1	NaN	9.904	47	0.36172	
ILMN_10384	45.1	45.1	45.1	1	NaN	15.412	45	0.83552	33.3	33.3	33.3	1	NaN	10.360	35	0.21907	34.8	34.8	34.8	1	NaN	9.740	53	0.24672	37.3	37.3	37.3	1	NaN	11.125	42	0.38646	32.5	32.5	32.5	1	NaN	10.068	26	0.11863	36.8	36.8	36.8	1	NaN	10.708	40	0.46943	
ILMN_103840	37.6	37.6	37.6	1	NaN	11.294	37	0.45488	36.5	36.5	36.5	1	NaN	10.745	34	0.50218	42.9	42.9	42.9	1	NaN	8.284	38	0.80495	40.6	40.6	40.6	1	NaN	11.852	43	0.62955	39.3	39.3	39.3	1	NaN	12.525	34	0.60116	45.2	45.2	45.2	1	NaN	13.492	42	0.90175	
ILMN_103841	27.4	27.4	27.4	1	NaN	7.436	29	0.00000	31.3	31.3	31.3	1	NaN	6.943	38	0.09680	26.8	26.8	26.8	1	NaN	10.833	37	0.00000	33.3	33.3	33.3	1	NaN	10.281	47	0.11063	29.6	29.6	29.6	1	NaN	8.781	34	0.02038	34.4	34.4	34.4	1	NaN	8.738	37	0.27729	
ILMN_103842	43.1	43.1	43.1	1	NaN	11.848	38	0.76565	41.0	41.0	41.0	1	NaN	12.758	33	0.73654	38.1	38.1	38.1	1	NaN	10.221	32	0.53493	42.6	42.6	42.6	1	NaN	16.592	43	0.71543	40.9	40.9	40.9	1	NaN	7.990	34	0.67831	37.0	37.0	37.0	1	NaN	9.450	34	0.49199	
ILMN_103843	41.4	41.4	41.4	1	NaN	14.572	32	0.68705	45.1	45.1	45.1	1	NaN	16.515	37	0.84498	43.9	43.9	43.9	1	NaN	11.453	30	0.83916	49.7	49.7	49.7	1	NaN	14.900	37	0.89520	52.2	52.2	52.2	1	NaN	16.978	34	0.92576	41.1	41.1	41.1	1	NaN	11.216	44	0.77074	
ILMN_103844	34.1	34.1	34.1	1	NaN	9.472	41	0.18122	33.5	33.5	33.5	1	NaN	10.437	41	0.24818	32.0	32.0	32.0	1	NaN	12.326	38	0.06696	38.1	38.1	38.1	1	NaN	10.398	48	0.46361	34.3	34.3	34.3	1	NaN	12.520	35	0.23435	32.4	32.4	32.4	1	NaN	11.090	39	0.12664	
ILMN_103846	45.4	45.4	45.4	1	NaN	13.298	34	0.84643	43.7	43.7	43.7	1	NaN	10.138	47	0.81223	35.7	35.7	35.7	1	NaN	7.459	40	0.31514	43.9	43.9	43.9	1	NaN	11.497	34	0.75910	40.9	40.9	40.9	1	NaN	12.551	54	0.67904	37.3	37.3	37.3	1	NaN	9.657	46	0.51820	
ILMN_103848	35.2	35.2	35.2	1	NaN	11.279	47	0.26201	32.1	32.1	32.1	1	NaN	7.990	34	0.12809	35.8	35.8	35.8	1	NaN	11.805	45	0.32969	36.1	36.1	36.1	1	NaN	12.217	38	0.30204	34.4	34.4	34.4	1	NaN	10.992	35	0.24017	35.8	35.8	35.8	1	NaN	9.978	53	0.39520	
ILMN_10385	48.1	48.1	48.1	1	NaN	13.065	30	0.91266	51.9	51.9	51.9	1	NaN	13.789	49	0.93959	43.1	43.1	43.1	1	NaN	15.296	33	0.81077	42.1	42.1	42.1	1	NaN	8.695	31	0.69869	46.0	46.0	46.0	1	NaN	7.737	32	0.82606	40.4	40.4	40.4	1	NaN	10.907	45	0.73581	
ILMN_103850	39.0	39.0	39.0	1	NaN	9.766	41	0.55895	39.3	39.3	39.3	1	NaN	12.840	35	0.66885	38.4	38.4	38.4	1	NaN	8.896	48	0.56477	40.0	40.0	40.0	1	NaN	12.966	53	0.58952	41.6	41.6	41.6	1	NaN	11.538	45	0.71252	34.5	34.5	34.5	1	NaN	8.787	39	0.28530	
ILMN_103851	208.5	208.5	208.5	1	NaN	44.742	44	0.99927	205.6	205.6	205.6	1	NaN	37.806	34	0.99854	164.0	164.0	164.0	1	NaN	44.149	49	0.99927	223.7	223.7	223.7	1	NaN	51.683	50	0.99927	192.6	192.6	192.6	1	NaN	51.286	43	0.99927	164.1	164.1	164.1	1	NaN	50.668	47	0.99927	
ILMN_103852	36.3	36.3	36.3	1	NaN	10.049	40	0.35517	35.6	35.6	35.6	1	NaN	13.944	45	0.42358	33.8	33.8	33.8	1	NaN	10.761	41	0.17467	31.0	31.0	31.0	1	NaN	11.252	34	0.03566	31.6	31.6	31.6	1	NaN	10.494	38	0.06987	30.5	30.5	30.5	1	NaN	11.103	38	0.05095	
ILMN_103853	39.0	39.0	39.0	1	NaN	12.080	48	0.55895	33.8	33.8	33.8	1	NaN	7.549	37	0.27365	32.9	32.9	32.9	1	NaN	11.262	42	0.11499	34.9	34.9	34.9	1	NaN	9.924	44	0.21325	33.4	33.4	33.4	1	NaN	9.014	37	0.17322	33.7	33.7	33.7	1	NaN	10.079	50	0.21980	
ILMN_103854	41.8	41.8	41.8	1	NaN	11.097	35	0.71106	44.3	44.3	44.3	1	NaN	14.687	52	0.82969	42.7	42.7	42.7	1	NaN	10.252	35	0.80131	44.4	44.4	44.4	1	NaN	14.458	34	0.77729	47.2	47.2	47.2	1	NaN	11.587	40	0.85080	41.3	41.3	41.3	1	NaN	12.816	48	0.77656	
ILMN_103855	64.8	64.8	64.8	1	NaN	20.690	34	0.98836	70.0	70.0	70.0	1	NaN	20.956	35	0.98908	57.4	57.4	57.4	1	NaN	15.813	47	0.98617	77.1	77.1	77.1	1	NaN	18.929	34	0.99054	70.7	70.7	70.7	1	NaN	22.854	40	0.98908	62.6	62.6	62.6	1	NaN	19.670	35	0.98908	
ILMN_103856	55.8	55.8	55.8	1	NaN	14.242	39	0.97889	59.0	59.0	59.0	1	NaN	13.802	36	0.98326	51.0	51.0	51.0	1	NaN	10.519	45	0.97162	58.2	58.2	58.2	1	NaN	18.921	33	0.97889	60.4	60.4	60.4	1	NaN	14.348	37	0.97962	52.0	52.0	52.0	1	NaN	11.330	41	0.97962	
ILMN_103857	42.5	42.5	42.5	1	NaN	12.836	30	0.73872	37.9	37.9	37.9	1	NaN	9.118	39	0.59316	40.9	40.9	40.9	1	NaN	12.545	37	0.72344	46.5	46.5	46.5	1	NaN	13.923	35	0.82897	40.2	40.2	40.2	1	NaN	10.375	39	0.64993	40.0	40.0	40.0	1	NaN	11.946	42	0.70742	
ILMN_103858	35.5	35.5	35.5	1	NaN	9.102	39	0.28166	33.1	33.1	33.1	1	NaN	9.268	39	0.20524	34.1	34.1	34.1	1	NaN	10.248	42	0.18559	38.2	38.2	38.2	1	NaN	9.497	39	0.47234	34.2	34.2	34.2	1	NaN	10.518	40	0.22635	34.6	34.6	34.6	1	NaN	10.581	37	0.29258	
ILMN_10386	862.2	862.2	862.2	1	NaN	187.909	21	1.00000	489.7	489.7	489.7	1	NaN	78.722	32	1.00000	400.8	400.8	400.8	1	NaN	83.636	48	1.00000	607.6	607.6	607.6	1	NaN	134.440	39	1.00000	595.7	595.7	595.7	1	NaN	120.643	44	1.00000	393.9	393.9	393.9	1	NaN	94.437	39	1.00000	
ILMN_103860	37.9	37.9	37.9	1	NaN	14.710	50	0.47744	38.9	38.9	38.9	1	NaN	14.393	42	0.64920	38.4	38.4	38.4	1	NaN	13.094	41	0.56477	41.8	41.8	41.8	1	NaN	12.091	49	0.68777	37.0	37.0	37.0	1	NaN	11.506	46	0.45706	36.5	36.5	36.5	1	NaN	8.494	48	0.44905	
ILMN_103861	43.0	43.0	43.0	1	NaN	9.709	25	0.75910	41.6	41.6	41.6	1	NaN	9.676	33	0.75691	45.6	45.6	45.6	1	NaN	14.247	34	0.89592	46.6	46.6	46.6	1	NaN	12.316	32	0.82969	42.0	42.0	42.0	1	NaN	10.417	35	0.72416	41.1	41.1	41.1	1	NaN	10.761	29	0.77074	
ILMN_103862	48.1	48.1	48.1	1	NaN	15.255	50	0.91266	45.3	45.3	45.3	1	NaN	13.677	40	0.84862	46.7	46.7	46.7	1	NaN	12.614	44	0.91412	51.1	51.1	51.1	1	NaN	14.983	47	0.91412	56.6	56.6	56.6	1	NaN	12.981	38	0.95852	42.4	42.4	42.4	1	NaN	11.471	41	0.81878	
ILMN_103863	37.7	37.7	37.7	1	NaN	11.657	36	0.46579	34.7	34.7	34.7	1	NaN	8.891	49	0.34571	36.3	36.3	36.3	1	NaN	9.665	38	0.38355	42.8	42.8	42.8	1	NaN	11.354	32	0.72344	36.2	36.2	36.2	1	NaN	7.321	32	0.38646	36.8	36.8	36.8	1	NaN	12.305	45	0.47162	
ILMN_103864	39.9	39.9	39.9	1	NaN	11.170	47	0.61354	39.6	39.6	39.6	1	NaN	11.392	29	0.67467	40.7	40.7	40.7	1	NaN	9.020	45	0.71325	44.1	44.1	44.1	1	NaN	13.036	51	0.76492	36.4	36.4	36.4	1	NaN	9.459	25	0.40393	37.8	37.8	37.8	1	NaN	11.326	43	0.56041	
ILMN_103865	35.2	35.2	35.2	1	NaN	9.117	37	0.26346	32.5	32.5	32.5	1	NaN	10.103	39	0.16812	34.7	34.7	34.7	1	NaN	9.359	41	0.23071	38.8	38.8	38.8	1	NaN	9.567	38	0.51164	35.8	35.8	35.8	1	NaN	8.716	24	0.34643	36.8	36.8	36.8	1	NaN	9.413	37	0.47380	
ILMN_103866	52.4	52.4	52.4	1	NaN	14.542	29	0.95779	53.1	53.1	53.1	1	NaN	12.474	33	0.95051	52.0	52.0	52.0	1	NaN	14.022	30	0.97598	54.3	54.3	54.3	1	NaN	20.443	44	0.95269	60.9	60.9	60.9	1	NaN	14.037	40	0.98035	54.1	54.1	54.1	1	NaN	11.468	24	0.98544	
ILMN_103867	33.2	33.2	33.2	1	NaN	11.037	40	0.11572	34.1	34.1	34.1	1	NaN	10.625	40	0.29258	34.8	34.8	34.8	1	NaN	9.999	35	0.24891	32.5	32.5	32.5	1	NaN	12.352	38	0.08151	29.9	29.9	29.9	1	NaN	10.042	42	0.02620	32.9	32.9	32.9	1	NaN	9.823	46	0.16521	
ILMN_103868	49.8	49.8	49.8	1	NaN	15.304	37	0.93741	56.2	56.2	56.2	1	NaN	16.948	37	0.97307	50.0	50.0	50.0	1	NaN	9.701	32	0.96288	59.3	59.3	59.3	1	NaN	18.213	44	0.98035	61.0	61.0	61.0	1	NaN	15.756	37	0.98035	44.7	44.7	44.7	1	NaN	7.797	30	0.88719	
ILMN_10387	35.3	35.3	35.3	1	NaN	9.139	38	0.27293	33.9	33.9	33.9	1	NaN	8.148	39	0.27802	36.1	36.1	36.1	1	NaN	9.696	35	0.36317	37.6	37.6	37.6	1	NaN	13.188	39	0.41121	37.1	37.1	37.1	1	NaN	10.786	34	0.45706	32.8	32.8	32.8	1	NaN	7.285	41	0.15502	
ILMN_103873	64.1	64.1	64.1	1	NaN	14.001	45	0.98836	59.9	59.9	59.9	1	NaN	20.591	43	0.98472	54.7	54.7	54.7	1	NaN	15.803	37	0.98035	65.1	65.1	65.1	1	NaN	21.175	38	0.98690	61.0	61.0	61.0	1	NaN	15.402	43	0.98035	55.7	55.7	55.7	1	NaN	11.266	30	0.98690	
ILMN_103876	45.1	45.1	45.1	1	NaN	13.286	34	0.83552	44.9	44.9	44.9	1	NaN	13.141	36	0.84207	35.5	35.5	35.5	1	NaN	9.146	30	0.30131	55.7	55.7	55.7	1	NaN	20.374	29	0.96361	52.3	52.3	52.3	1	NaN	14.544	30	0.92576	41.3	41.3	41.3	1	NaN	11.215	39	0.77656	
ILMN_103877	32.6	32.6	32.6	1	NaN	10.230	50	0.08151	32.9	32.9	32.9	1	NaN	9.878	33	0.20015	34.1	34.1	34.1	1	NaN	8.804	41	0.18486	33.6	33.6	33.6	1	NaN	11.019	32	0.13464	32.6	32.6	32.6	1	NaN	10.175	30	0.12300	31.7	31.7	31.7	1	NaN	8.912	54	0.09607	
ILMN_103880	32.1	32.1	32.1	1	NaN	7.098	39	0.06259	31.6	31.6	31.6	1	NaN	9.673	38	0.10844	34.5	34.5	34.5	1	NaN	10.710	40	0.21397	32.2	32.2	32.2	1	NaN	9.631	31	0.06987	31.4	31.4	31.4	1	NaN	10.855	41	0.06114	32.8	32.8	32.8	1	NaN	9.125	50	0.16084	
ILMN_103885	36.8	36.8	36.8	1	NaN	13.906	36	0.38282	35.3	35.3	35.3	1	NaN	9.512	34	0.39811	35.1	35.1	35.1	1	NaN	7.512	44	0.26856	37.3	37.3	37.3	1	NaN	13.772	30	0.38865	33.3	33.3	33.3	1	NaN	9.793	36	0.16448	32.4	32.4	32.4	1	NaN	8.871	39	0.12664	
ILMN_10389	370.6	370.6	370.6	1	NaN	77.423	18	1.00000	361.9	361.9	361.9	1	NaN	74.941	37	1.00000	270.8	270.8	270.8	1	NaN	46.766	38	1.00000	305.1	305.1	305.1	1	NaN	73.999	46	1.00000	328.0	328.0	328.0	1	NaN	65.858	34	1.00000	226.1	226.1	226.1	1	NaN	44.104	32	1.00000	
ILMN_103890	42.9	42.9	42.9	1	NaN	12.466	33	0.75473	43.5	43.5	43.5	1	NaN	12.047	46	0.80204	41.1	41.1	41.1	1	NaN	11.574	37	0.73654	46.8	46.8	46.8	1	NaN	11.044	34	0.83552	44.2	44.2	44.2	1	NaN	12.134	45	0.78894	42.1	42.1	42.1	1	NaN	9.853	41	0.80859	
ILMN_103891	36.2	36.2	36.2	1	NaN	14.099	38	0.34279	34.5	34.5	34.5	1	NaN	8.654	51	0.33333	35.0	35.0	35.0	1	NaN	9.027	38	0.26565	40.7	40.7	40.7	1	NaN	12.314	37	0.63901	40.2	40.2	40.2	1	NaN	13.817	36	0.65066	38.1	38.1	38.1	1	NaN	12.412	41	0.59025	
ILMN_103896	35.5	35.5	35.5	1	NaN	8.605	30	0.28093	30.0	30.0	30.0	1	NaN	9.321	37	0.04949	31.0	31.0	31.0	1	NaN	11.320	41	0.03712	37.1	37.1	37.1	1	NaN	8.341	41	0.37045	33.7	33.7	33.7	1	NaN	8.535	43	0.18632	38.8	38.8	38.8	1	NaN	9.987	34	0.64192	
ILMN_103899	35.7	35.7	35.7	1	NaN	9.822	50	0.29840	35.7	35.7	35.7	1	NaN	10.175	34	0.43741	37.7	37.7	37.7	1	NaN	11.137	46	0.51019	33.8	33.8	33.8	1	NaN	10.864	43	0.14774	36.1	36.1	36.1	1	NaN	13.453	37	0.37918	36.1	36.1	36.1	1	NaN	10.365	35	0.42213	
ILMN_1039	61.1	61.1	61.1	1	NaN	19.107	32	0.98690	61.0	61.0	61.0	1	NaN	14.527	45	0.98617	49.0	49.0	49.0	1	NaN	15.543	43	0.95560	66.3	66.3	66.3	1	NaN	15.840	37	0.98690	61.5	61.5	61.5	1	NaN	15.727	38	0.98108	55.0	55.0	55.0	1	NaN	13.860	44	0.98690	
ILMN_10390	282.8	282.8	282.8	1	NaN	52.204	39	1.00000	255.1	255.1	255.1	1	NaN	49.466	41	1.00000	174.9	174.9	174.9	1	NaN	27.830	31	0.99927	262.3	262.3	262.3	1	NaN	60.235	45	1.00000	231.3	231.3	231.3	1	NaN	51.585	45	0.99927	153.8	153.8	153.8	1	NaN	34.775	42	0.99927	
ILMN_103907	42.8	42.8	42.8	1	NaN	13.473	43	0.74672	38.1	38.1	38.1	1	NaN	11.706	44	0.60480	43.1	43.1	43.1	1	NaN	13.931	47	0.81223	43.2	43.2	43.2	1	NaN	15.729	53	0.73945	39.1	39.1	39.1	1	NaN	14.028	47	0.59170	41.7	41.7	41.7	1	NaN	11.794	35	0.79549	
ILMN_10391	40.1	40.1	40.1	1	NaN	11.008	46	0.61863	37.4	37.4	37.4	1	NaN	13.818	34	0.56623	39.3	39.3	39.3	1	NaN	11.177	43	0.62373	37.6	37.6	37.6	1	NaN	15.157	43	0.41266	38.4	38.4	38.4	1	NaN	8.611	51	0.55895	37.4	37.4	37.4	1	NaN	7.956	40	0.52693	
ILMN_103910	36.8	36.8	36.8	1	NaN	10.954	35	0.39010	31.4	31.4	31.4	1	NaN	7.675	27	0.10116	33.5	33.5	33.5	1	NaN	8.357	37	0.15502	34.4	34.4	34.4	1	NaN	8.306	37	0.17686	33.3	33.3	33.3	1	NaN	10.577	51	0.16157	32.7	32.7	32.7	1	NaN	8.461	30	0.14774	
ILMN_103911	35.4	35.4	35.4	1	NaN	10.806	48	0.27293	30.5	30.5	30.5	1	NaN	7.816	33	0.06405	35.4	35.4	35.4	1	NaN	10.728	37	0.28821	33.7	33.7	33.7	1	NaN	6.453	38	0.14774	35.2	35.2	35.2	1	NaN	12.134	40	0.30349	30.7	30.7	30.7	1	NaN	12.150	45	0.05822	
ILMN_103912	32.4	32.4	32.4	1	NaN	11.904	51	0.07278	31.7	31.7	31.7	1	NaN	11.678	48	0.11354	37.3	37.3	37.3	1	NaN	16.378	32	0.47234	35.4	35.4	35.4	1	NaN	12.331	33	0.24818	35.7	35.7	35.7	1	NaN	10.208	38	0.33916	36.4	36.4	36.4	1	NaN	11.699	41	0.44687	
ILMN_103913	48.7	48.7	48.7	1	NaN	11.531	45	0.91921	50.9	50.9	50.9	1	NaN	13.653	44	0.92868	47.3	47.3	47.3	1	NaN	12.082	45	0.92722	51.3	51.3	51.3	1	NaN	15.538	49	0.91921	53.1	53.1	53.1	1	NaN	16.052	46	0.93231	46.7	46.7	46.7	1	NaN	12.260	54	0.92649	
ILMN_103914	44.0	44.0	44.0	1	NaN	13.156	37	0.79913	42.7	42.7	42.7	1	NaN	13.740	33	0.78821	39.6	39.6	39.6	1	NaN	11.024	42	0.63974	41.3	41.3	41.3	1	NaN	10.643	35	0.66376	40.8	40.8	40.8	1	NaN	13.177	30	0.67322	37.1	37.1	37.1	1	NaN	9.728	45	0.50073	
ILMN_103917	43.2	43.2	43.2	1	NaN	12.976	27	0.76710	37.9	37.9	37.9	1	NaN	12.725	32	0.59243	38.5	38.5	38.5	1	NaN	10.208	31	0.56623	40.7	40.7	40.7	1	NaN	8.495	27	0.63974	45.3	45.3	45.3	1	NaN	12.317	24	0.81295	44.5	44.5	44.5	1	NaN	13.932	30	0.88355	
ILMN_103918	43.9	43.9	43.9	1	NaN	13.156	37	0.79694	46.3	46.3	46.3	1	NaN	12.816	27	0.86463	44.8	44.8	44.8	1	NaN	10.343	28	0.86827	45.8	45.8	45.8	1	NaN	10.135	26	0.80495	42.4	42.4	42.4	1	NaN	9.985	38	0.74163	43.5	43.5	43.5	1	NaN	8.811	36	0.85298	
ILMN_10392	374.5	374.5	374.5	1	NaN	47.521	38	1.00000	307.0	307.0	307.0	1	NaN	50.985	32	1.00000	229.9	229.9	229.9	1	NaN	50.270	36	1.00000	362.4	362.4	362.4	1	NaN	76.919	49	1.00000	340.4	340.4	340.4	1	NaN	56.982	38	1.00000	255.8	255.8	255.8	1	NaN	69.869	34	1.00000	
ILMN_103921	48.3	48.3	48.3	1	NaN	10.123	30	0.91412	49.1	49.1	49.1	1	NaN	14.768	41	0.91266	45.3	45.3	45.3	1	NaN	15.308	40	0.88428	56.7	56.7	56.7	1	NaN	18.689	38	0.97089	50.3	50.3	50.3	1	NaN	12.499	46	0.90175	43.6	43.6	43.6	1	NaN	11.871	49	0.85517	
ILMN_103923	37.1	37.1	37.1	1	NaN	16.318	37	0.41630	41.2	41.2	41.2	1	NaN	13.985	37	0.74454	37.8	37.8	37.8	1	NaN	9.885	24	0.51237	40.8	40.8	40.8	1	NaN	12.719	36	0.64119	38.1	38.1	38.1	1	NaN	9.019	29	0.53857	36.1	36.1	36.1	1	NaN	8.343	32	0.41849	
ILMN_103924	42.4	42.4	42.4	1	NaN	14.159	49	0.73581	35.6	35.6	35.6	1	NaN	8.157	32	0.42358	40.1	40.1	40.1	1	NaN	10.534	48	0.67613	37.4	37.4	37.4	1	NaN	11.956	41	0.39301	40.2	40.2	40.2	1	NaN	12.214	36	0.65138	35.1	35.1	35.1	1	NaN	13.463	39	0.33770	
ILMN_103926	38.6	38.6	38.6	1	NaN	14.334	38	0.53493	37.1	37.1	37.1	1	NaN	10.290	32	0.54658	38.4	38.4	38.4	1	NaN	13.350	37	0.56332	37.1	37.1	37.1	1	NaN	11.382	33	0.37409	37.9	37.9	37.9	1	NaN	6.466	27	0.52183	35.0	35.0	35.0	1	NaN	10.633	40	0.32533	
ILMN_103927	34.6	34.6	34.6	1	NaN	10.522	52	0.21689	36.3	36.3	36.3	1	NaN	9.354	45	0.49563	33.6	33.6	33.6	1	NaN	5.816	31	0.15866	34.6	34.6	34.6	1	NaN	9.184	36	0.18777	34.6	34.6	34.6	1	NaN	8.368	47	0.25328	32.1	32.1	32.1	1	NaN	10.739	42	0.11572	
ILMN_103928	42.2	42.2	42.2	1	NaN	10.823	35	0.72999	39.2	39.2	39.2	1	NaN	10.802	38	0.66594	42.1	42.1	42.1	1	NaN	9.370	44	0.77729	38.9	38.9	38.9	1	NaN	12.689	39	0.51456	38.2	38.2	38.2	1	NaN	12.622	39	0.54731	36.3	36.3	36.3	1	NaN	11.037	34	0.44323	
ILMN_103935	36.1	36.1	36.1	1	NaN	9.224	36	0.33843	33.1	33.1	33.1	1	NaN	12.823	37	0.20815	37.6	37.6	37.6	1	NaN	11.301	43	0.49563	34.5	34.5	34.5	1	NaN	10.039	37	0.18049	33.5	33.5	33.5	1	NaN	10.116	26	0.17613	35.2	35.2	35.2	1	NaN	10.656	39	0.34935	
ILMN_103937	36.2	36.2	36.2	1	NaN	10.743	32	0.34498	33.9	33.9	33.9	1	NaN	10.463	41	0.27729	33.8	33.8	33.8	1	NaN	9.274	41	0.17686	35.8	35.8	35.8	1	NaN	8.452	40	0.27584	35.2	35.2	35.2	1	NaN	10.533	32	0.30422	35.3	35.3	35.3	1	NaN	10.787	46	0.35662	
ILMN_103938	66.6	66.6	66.6	1	NaN	20.199	39	0.98908	50.1	50.1	50.1	1	NaN	12.928	45	0.92067	43.2	43.2	43.2	1	NaN	12.414	43	0.81514	45.3	45.3	45.3	1	NaN	14.131	28	0.79840	47.5	47.5	47.5	1	NaN	21.651	38	0.85590	43.2	43.2	43.2	1	NaN	10.639	45	0.84425	
ILMN_103939	31.5	31.5	31.5	1	NaN	6.427	34	0.04221	30.1	30.1	30.1	1	NaN	10.707	48	0.04949	33.5	33.5	33.5	1	NaN	10.695	44	0.15502	33.6	33.6	33.6	1	NaN	9.363	31	0.13028	30.7	30.7	30.7	1	NaN	10.984	56	0.04221	33.2	33.2	33.2	1	NaN	9.137	39	0.18413	
ILMN_10394	169.8	169.8	169.8	1	NaN	47.350	38	0.99854	135.1	135.1	135.1	1	NaN	30.170	45	0.99709	104.2	104.2	104.2	1	NaN	29.571	42	0.99709	141.0	141.0	141.0	1	NaN	28.677	39	0.99709	143.5	143.5	143.5	1	NaN	33.155	50	0.99709	102.6	102.6	102.6	1	NaN	27.419	40	0.99709	
ILMN_103940	31.6	31.6	31.6	1	NaN	8.699	40	0.04731	33.4	33.4	33.4	1	NaN	10.013	46	0.23726	37.3	37.3	37.3	1	NaN	8.035	32	0.46943	31.2	31.2	31.2	1	NaN	8.142	40	0.03857	30.3	30.3	30.3	1	NaN	8.438	42	0.03202	32.9	32.9	32.9	1	NaN	10.020	34	0.16448	
ILMN_103941	37.7	37.7	37.7	1	NaN	10.593	35	0.46870	36.3	36.3	36.3	1	NaN	8.551	28	0.48836	35.1	35.1	35.1	1	NaN	9.667	29	0.27147	38.0	38.0	38.0	1	NaN	14.871	37	0.44905	42.2	42.2	42.2	1	NaN	11.182	47	0.73508	37.6	37.6	37.6	1	NaN	9.117	28	0.54294	
ILMN_103943	45.5	45.5	45.5	1	NaN	10.671	30	0.84935	43.4	43.4	43.4	1	NaN	13.777	41	0.80131	41.6	41.6	41.6	1	NaN	10.737	29	0.76274	48.8	48.8	48.8	1	NaN	14.971	43	0.87555	45.8	45.8	45.8	1	NaN	14.704	40	0.82242	41.4	41.4	41.4	1	NaN	14.154	47	0.77948	
ILMN_103945	37.8	37.8	37.8	1	NaN	13.231	32	0.47525	32.5	32.5	32.5	1	NaN	11.590	38	0.16448	37.1	37.1	37.1	1	NaN	8.659	42	0.45342	38.0	38.0	38.0	1	NaN	11.520	38	0.45342	33.4	33.4	33.4	1	NaN	9.101	47	0.17249	33.3	33.3	33.3	1	NaN	8.703	29	0.19723	
ILMN_103946	42.1	42.1	42.1	1	NaN	11.768	30	0.72489	40.7	40.7	40.7	1	NaN	11.430	27	0.72562	37.2	37.2	37.2	1	NaN	9.656	28	0.46215	42.8	42.8	42.8	1	NaN	9.510	16	0.72198	42.6	42.6	42.6	1	NaN	11.755	35	0.74527	41.5	41.5	41.5	1	NaN	9.390	30	0.78675	
ILMN_103947	31.1	31.1	31.1	1	NaN	9.447	30	0.03275	29.4	29.4	29.4	1	NaN	10.032	44	0.03130	35.1	35.1	35.1	1	NaN	11.293	46	0.26856	34.9	34.9	34.9	1	NaN	11.372	31	0.21325	33.7	33.7	33.7	1	NaN	8.981	44	0.18777	30.4	30.4	30.4	1	NaN	9.041	32	0.05022	
ILMN_10395	1659.1	1659.1	1659.1	1	NaN	386.684	48	0.99855	1253.0	1253.0	1253.0	1	NaN	331.295	48	0.99322	957.5	957.5	957.5	1	NaN	195.856	41	0.99901	1323.5	1323.5	1323.5	1	NaN	340.279	46	0.99305	1359.2	1359.2	1359.2	1	NaN	227.612	49	0.99428	878.9	878.9	878.9	1	NaN	173.271	46	0.99372	
ILMN_103952	30.4	30.4	30.4	1	NaN	8.828	30	0.01892	31.8	31.8	31.8	1	NaN	10.081	43	0.11645	30.9	30.9	30.9	1	NaN	10.259	37	0.03566	33.5	33.5	33.5	1	NaN	9.132	38	0.12300	30.2	30.2	30.2	1	NaN	9.784	43	0.03057	31.3	31.3	31.3	1	NaN	9.856	36	0.07569	
ILMN_103954	41.0	41.0	41.0	1	NaN	11.414	38	0.66084	41.1	41.1	41.1	1	NaN	13.582	46	0.74163	39.4	39.4	39.4	1	NaN	8.796	40	0.63319	42.5	42.5	42.5	1	NaN	11.779	37	0.71397	47.6	47.6	47.6	1	NaN	15.012	39	0.85735	39.4	39.4	39.4	1	NaN	15.533	40	0.67613	
ILMN_103956	37.8	37.8	37.8	1	NaN	8.230	35	0.47380	32.7	32.7	32.7	1	NaN	10.768	44	0.18413	33.7	33.7	33.7	1	NaN	10.971	43	0.17031	34.9	34.9	34.9	1	NaN	9.261	41	0.21033	33.3	33.3	33.3	1	NaN	13.321	41	0.16594	31.8	31.8	31.8	1	NaN	8.403	42	0.10408	
ILMN_103958	41.4	41.4	41.4	1	NaN	9.534	35	0.68923	36.5	36.5	36.5	1	NaN	10.442	44	0.50582	40.1	40.1	40.1	1	NaN	12.124	28	0.67758	36.9	36.9	36.9	1	NaN	7.277	26	0.35517	39.0	39.0	39.0	1	NaN	6.192	31	0.58443	37.6	37.6	37.6	1	NaN	9.822	39	0.54076	
ILMN_10396	83.7	83.7	83.7	1	NaN	26.647	47	0.99272	56.6	56.6	56.6	1	NaN	16.496	41	0.97453	52.9	52.9	52.9	1	NaN	12.740	36	0.97817	56.4	56.4	56.4	1	NaN	21.596	40	0.96725	55.7	55.7	55.7	1	NaN	17.087	41	0.95124	55.9	55.9	55.9	1	NaN	16.195	43	0.98690	
ILMN_103961	105.6	105.6	105.6	1	NaN	23.639	29	0.99709	80.2	80.2	80.2	1	NaN	11.483	33	0.99127	75.8	75.8	75.8	1	NaN	26.897	29	0.99418	103.6	103.6	103.6	1	NaN	24.439	60	0.99636	96.7	96.7	96.7	1	NaN	30.454	36	0.99636	84.4	84.4	84.4	1	NaN	20.438	40	0.99709	
ILMN_103964	34.9	34.9	34.9	1	NaN	12.538	43	0.23799	34.0	34.0	34.0	1	NaN	12.623	45	0.28530	34.3	34.3	34.3	1	NaN	11.406	32	0.19723	33.1	33.1	33.1	1	NaN	9.431	35	0.10626	33.0	33.0	33.0	1	NaN	11.855	40	0.14265	37.9	37.9	37.9	1	NaN	10.528	25	0.56696	
ILMN_103968	98.2	98.2	98.2	1	NaN	21.804	33	0.99491	109.9	109.9	109.9	1	NaN	36.446	26	0.99709	94.8	94.8	94.8	1	NaN	24.300	39	0.99709	95.5	95.5	95.5	1	NaN	17.487	31	0.99418	100.2	100.2	100.2	1	NaN	19.996	28	0.99709	106.3	106.3	106.3	1	NaN	23.076	32	0.99709	
ILMN_10397	49.1	49.1	49.1	1	NaN	15.371	61	0.92431	44.4	44.4	44.4	1	NaN	17.227	48	0.83042	45.7	45.7	45.7	1	NaN	11.421	50	0.89884	49.6	49.6	49.6	1	NaN	13.205	42	0.89301	47.3	47.3	47.3	1	NaN	15.037	50	0.85153	41.9	41.9	41.9	1	NaN	10.375	40	0.80204	
ILMN_103972	38.2	38.2	38.2	1	NaN	13.482	35	0.50073	33.2	33.2	33.2	1	NaN	10.829	41	0.21325	35.1	35.1	35.1	1	NaN	9.175	39	0.26856	34.3	34.3	34.3	1	NaN	10.121	33	0.17467	35.6	35.6	35.6	1	NaN	8.292	37	0.32897	35.4	35.4	35.4	1	NaN	10.125	41	0.36245	
ILMN_103974	144.6	144.6	144.6	1	NaN	47.261	26	0.99709	134.8	134.8	134.8	1	NaN	33.195	38	0.99709	132.9	132.9	132.9	1	NaN	35.206	39	0.99854	167.7	167.7	167.7	1	NaN	31.560	42	0.99854	143.3	143.3	143.3	1	NaN	31.250	36	0.99709	128.9	128.9	128.9	1	NaN	29.110	41	0.99854	
ILMN_103975	39.3	39.3	39.3	1	NaN	8.237	25	0.57933	35.0	35.0	35.0	1	NaN	9.423	50	0.37555	38.2	38.2	38.2	1	NaN	11.023	31	0.54294	40.0	40.0	40.0	1	NaN	9.722	24	0.59098	35.0	35.0	35.0	1	NaN	11.254	38	0.28384	33.9	33.9	33.9	1	NaN	8.325	39	0.23872	
ILMN_103976	53.3	53.3	53.3	1	NaN	16.397	41	0.96507	54.0	54.0	54.0	1	NaN	13.828	37	0.95779	53.2	53.2	53.2	1	NaN	14.916	36	0.97962	54.7	54.7	54.7	1	NaN	15.903	35	0.95779	52.7	52.7	52.7	1	NaN	9.765	41	0.92940	51.0	51.0	51.0	1	NaN	10.350	40	0.97016	
ILMN_103977	41.4	41.4	41.4	1	NaN	11.813	42	0.68923	42.1	42.1	42.1	1	NaN	12.225	36	0.77220	43.2	43.2	43.2	1	NaN	11.887	41	0.81368	44.4	44.4	44.4	1	NaN	16.896	32	0.77511	43.8	43.8	43.8	1	NaN	9.479	48	0.77875	43.4	43.4	43.4	1	NaN	7.004	26	0.85153	
ILMN_103978	39.4	39.4	39.4	1	NaN	12.676	44	0.58443	35.3	35.3	35.3	1	NaN	8.066	33	0.40247	40.6	40.6	40.6	1	NaN	12.578	34	0.70742	39.0	39.0	39.0	1	NaN	10.542	36	0.52183	36.7	36.7	36.7	1	NaN	11.328	36	0.42140	37.2	37.2	37.2	1	NaN	11.644	36	0.51237	
ILMN_103981	48.8	48.8	48.8	1	NaN	12.366	31	0.91994	46.0	46.0	46.0	1	NaN	13.455	31	0.85808	49.6	49.6	49.6	1	NaN	14.432	26	0.95997	50.7	50.7	50.7	1	NaN	12.356	34	0.90830	57.5	57.5	57.5	1	NaN	13.558	33	0.96652	47.1	47.1	47.1	1	NaN	17.483	37	0.93450	
ILMN_103982	35.5	35.5	35.5	1	NaN	5.688	24	0.28093	30.9	30.9	30.9	1	NaN	11.640	39	0.07642	31.1	31.1	31.1	1	NaN	8.510	37	0.03930	35.4	35.4	35.4	1	NaN	12.083	48	0.24818	37.9	37.9	37.9	1	NaN	12.829	29	0.52402	36.3	36.3	36.3	1	NaN	10.541	44	0.43741	
ILMN_103983	33.4	33.4	33.4	1	NaN	12.249	31	0.12664	30.4	30.4	30.4	1	NaN	13.177	44	0.06259	36.7	36.7	36.7	1	NaN	9.261	28	0.41776	34.0	34.0	34.0	1	NaN	12.570	36	0.16376	37.3	37.3	37.3	1	NaN	10.147	49	0.47307	34.9	34.9	34.9	1	NaN	9.657	38	0.31951	
ILMN_103984	37.7	37.7	37.7	1	NaN	11.453	46	0.47089	31.6	31.6	31.6	1	NaN	9.555	39	0.10990	31.8	31.8	31.8	1	NaN	10.005	40	0.06259	35.1	35.1	35.1	1	NaN	7.270	29	0.22344	37.6	37.6	37.6	1	NaN	11.109	39	0.50218	37.3	37.3	37.3	1	NaN	9.847	30	0.51528	
ILMN_103985	35.6	35.6	35.6	1	NaN	6.508	36	0.28239	32.1	32.1	32.1	1	NaN	8.213	47	0.13246	32.9	32.9	32.9	1	NaN	8.892	38	0.12009	37.2	37.2	37.2	1	NaN	11.189	27	0.38355	35.4	35.4	35.4	1	NaN	12.612	44	0.32314	34.5	34.5	34.5	1	NaN	8.669	46	0.28530	
ILMN_103987	33.4	33.4	33.4	1	NaN	9.565	31	0.12809	32.2	32.2	32.2	1	NaN	10.549	44	0.14265	38.1	38.1	38.1	1	NaN	11.748	48	0.53566	31.1	31.1	31.1	1	NaN	6.737	30	0.03639	36.0	36.0	36.0	1	NaN	12.894	38	0.36681	32.9	32.9	32.9	1	NaN	11.080	33	0.16303	
ILMN_10399	1207.6	1207.6	1207.6	1	NaN	225.190	39	1.00000	728.6	728.6	728.6	1	NaN	144.210	35	1.00000	619.6	619.6	619.6	1	NaN	147.140	43	1.00000	736.5	736.5	736.5	1	NaN	181.774	46	1.00000	750.3	750.3	750.3	1	NaN	131.704	44	1.00000	480.9	480.9	480.9	1	NaN	89.362	47	1.00000	
ILMN_103991	35.2	35.2	35.2	1	NaN	11.563	40	0.25764	31.0	31.0	31.0	1	NaN	13.757	38	0.07787	39.2	39.2	39.2	1	NaN	8.586	47	0.60844	35.7	35.7	35.7	1	NaN	11.238	36	0.27293	31.4	31.4	31.4	1	NaN	8.045	29	0.06405	32.2	32.2	32.2	1	NaN	10.414	47	0.11790	
ILMN_103992	34.5	34.5	34.5	1	NaN	11.422	30	0.20961	38.4	38.4	38.4	1	NaN	10.772	26	0.62373	34.4	34.4	34.4	1	NaN	9.822	34	0.21033	37.4	37.4	37.4	1	NaN	9.949	36	0.39156	30.3	30.3	30.3	1	NaN	8.463	37	0.03275	32.4	32.4	32.4	1	NaN	9.626	30	0.12664	
ILMN_103993	42.1	42.1	42.1	1	NaN	13.477	31	0.72489	42.7	42.7	42.7	1	NaN	11.610	32	0.78748	41.1	41.1	41.1	1	NaN	11.711	34	0.73945	47.3	47.3	47.3	1	NaN	12.999	42	0.84498	47.0	47.0	47.0	1	NaN	14.909	44	0.84716	40.2	40.2	40.2	1	NaN	9.653	30	0.72052	
ILMN_103999	38.3	38.3	38.3	1	NaN	13.021	33	0.50437	31.0	31.0	31.0	1	NaN	9.878	37	0.07933	31.0	31.0	31.0	1	NaN	7.824	24	0.03566	35.0	35.0	35.0	1	NaN	11.688	47	0.21325	32.8	32.8	32.8	1	NaN	7.987	43	0.13610	34.4	34.4	34.4	1	NaN	6.926	39	0.27729	
ILMN_1040	45.8	45.8	45.8	1	NaN	13.970	52	0.85881	42.7	42.7	42.7	1	NaN	13.183	37	0.78675	41.2	41.2	41.2	1	NaN	14.123	35	0.74600	40.9	40.9	40.9	1	NaN	12.384	42	0.64338	40.5	40.5	40.5	1	NaN	10.376	54	0.66448	39.9	39.9	39.9	1	NaN	11.655	44	0.70597	
ILMN_104001	49.8	49.8	49.8	1	NaN	13.023	33	0.93668	50.5	50.5	50.5	1	NaN	11.007	42	0.92358	44.9	44.9	44.9	1	NaN	9.960	42	0.87045	49.4	49.4	49.4	1	NaN	14.543	40	0.89083	51.0	51.0	51.0	1	NaN	13.453	48	0.90539	46.6	46.6	46.6	1	NaN	11.927	50	0.92576	
ILMN_104006	51.6	51.6	51.6	1	NaN	13.386	43	0.95269	51.3	51.3	51.3	1	NaN	14.578	45	0.93159	46.1	46.1	46.1	1	NaN	12.912	37	0.90247	53.1	53.1	53.1	1	NaN	13.140	48	0.94178	52.9	52.9	52.9	1	NaN	17.073	37	0.93086	43.7	43.7	43.7	1	NaN	13.046	34	0.85953	
ILMN_104009	36.3	36.3	36.3	1	NaN	12.385	37	0.35371	34.4	34.4	34.4	1	NaN	11.326	47	0.32824	34.6	34.6	34.6	1	NaN	9.470	36	0.21907	36.9	36.9	36.9	1	NaN	10.167	37	0.35953	32.2	32.2	32.2	1	NaN	12.120	43	0.09607	31.8	31.8	31.8	1	NaN	10.865	41	0.10480	
ILMN_10401	41.1	41.1	41.1	1	NaN	13.550	45	0.67249	37.1	37.1	37.1	1	NaN	11.822	38	0.55022	42.0	42.0	42.0	1	NaN	15.261	37	0.77511	41.5	41.5	41.5	1	NaN	12.989	48	0.67322	39.4	39.4	39.4	1	NaN	9.208	46	0.60771	42.6	42.6	42.6	1	NaN	14.779	40	0.82678	
ILMN_104010	64.3	64.3	64.3	1	NaN	20.208	30	0.98836	62.0	62.0	62.0	1	NaN	16.401	25	0.98763	53.8	53.8	53.8	1	NaN	15.913	35	0.98035	70.0	70.0	70.0	1	NaN	29.172	37	0.98908	64.8	64.8	64.8	1	NaN	20.440	33	0.98472	45.7	45.7	45.7	1	NaN	9.221	27	0.91412	
ILMN_104011	34.7	34.7	34.7	1	NaN	12.339	23	0.22562	36.4	36.4	36.4	1	NaN	12.195	38	0.49636	33.0	33.0	33.0	1	NaN	6.773	34	0.12082	35.3	35.3	35.3	1	NaN	12.915	29	0.23799	32.7	32.7	32.7	1	NaN	9.275	34	0.13100	32.7	32.7	32.7	1	NaN	12.419	31	0.14483	
ILMN_104012	36.6	36.6	36.6	1	NaN	11.272	34	0.37409	31.9	31.9	31.9	1	NaN	8.704	35	0.12300	32.9	32.9	32.9	1	NaN	9.508	30	0.11790	37.5	37.5	37.5	1	NaN	13.224	36	0.40539	37.7	37.7	37.7	1	NaN	12.933	47	0.51019	36.9	36.9	36.9	1	NaN	11.665	40	0.48253	
ILMN_104013	54.3	54.3	54.3	1	NaN	12.496	39	0.97089	60.3	60.3	60.3	1	NaN	16.753	37	0.98544	51.3	51.3	51.3	1	NaN	17.032	46	0.97307	56.5	56.5	56.5	1	NaN	20.020	36	0.96798	58.2	58.2	58.2	1	NaN	13.897	31	0.97016	45.7	45.7	45.7	1	NaN	11.760	31	0.91194	
ILMN_104014	38.7	38.7	38.7	1	NaN	15.461	33	0.54003	36.2	36.2	36.2	1	NaN	6.996	37	0.48181	37.5	37.5	37.5	1	NaN	6.704	28	0.48908	41.4	41.4	41.4	1	NaN	14.693	51	0.67249	37.4	37.4	37.4	1	NaN	8.227	38	0.47744	34.8	34.8	34.8	1	NaN	11.808	39	0.31150	
ILMN_104015	34.3	34.3	34.3	1	NaN	9.815	45	0.18705	31.6	31.6	31.6	1	NaN	10.179	29	0.11063	34.2	34.2	34.2	1	NaN	10.033	33	0.19068	34.6	34.6	34.6	1	NaN	7.898	32	0.18777	32.5	32.5	32.5	1	NaN	8.268	33	0.12227	31.7	31.7	31.7	1	NaN	6.796	38	0.09825	
ILMN_104016	41.2	41.2	41.2	1	NaN	14.840	50	0.67249	36.8	36.8	36.8	1	NaN	16.908	43	0.52475	42.8	42.8	42.8	1	NaN	12.898	50	0.80422	43.2	43.2	43.2	1	NaN	9.465	34	0.74090	43.2	43.2	43.2	1	NaN	13.875	39	0.76274	40.4	40.4	40.4	1	NaN	11.974	38	0.73290	
ILMN_104017	37.5	37.5	37.5	1	NaN	13.114	35	0.45124	31.1	31.1	31.1	1	NaN	10.036	38	0.08224	35.5	35.5	35.5	1	NaN	10.621	47	0.30204	35.5	35.5	35.5	1	NaN	9.617	35	0.25182	33.6	33.6	33.6	1	NaN	7.948	34	0.18122	31.8	31.8	31.8	1	NaN	9.813	33	0.10335	
ILMN_104024	32.1	32.1	32.1	1	NaN	10.056	45	0.06332	29.6	29.6	29.6	1	NaN	10.474	38	0.03857	31.1	31.1	31.1	1	NaN	10.955	44	0.04076	32.4	32.4	32.4	1	NaN	10.362	36	0.07569	31.7	31.7	31.7	1	NaN	8.411	38	0.07569	27.6	27.6	27.6	1	NaN	7.716	33	0.00218	
ILMN_104025	47.4	47.4	47.4	1	NaN	9.735	28	0.89592	39.9	39.9	39.9	1	NaN	16.210	27	0.69287	47.9	47.9	47.9	1	NaN	13.468	35	0.94032	53.0	53.0	53.0	1	NaN	17.970	30	0.94032	44.4	44.4	44.4	1	NaN	11.331	25	0.79403	46.5	46.5	46.5	1	NaN	12.867	31	0.92358	
ILMN_104026	35.9	35.9	35.9	1	NaN	8.493	33	0.31732	35.2	35.2	35.2	1	NaN	12.823	32	0.38937	39.0	39.0	39.0	1	NaN	12.866	37	0.59753	42.9	42.9	42.9	1	NaN	11.570	31	0.72489	42.5	42.5	42.5	1	NaN	10.638	32	0.74236	38.1	38.1	38.1	1	NaN	10.600	38	0.58661	
ILMN_104027	38.5	38.5	38.5	1	NaN	9.019	36	0.52475	36.4	36.4	36.4	1	NaN	12.787	37	0.49854	38.2	38.2	38.2	1	NaN	12.331	46	0.54949	38.8	38.8	38.8	1	NaN	12.562	40	0.51383	37.4	37.4	37.4	1	NaN	9.979	37	0.48108	38.7	38.7	38.7	1	NaN	10.839	48	0.63100	
ILMN_104029	38.2	38.2	38.2	1	NaN	10.401	33	0.50073	33.3	33.3	33.3	1	NaN	11.090	30	0.22344	36.6	36.6	36.6	1	NaN	9.774	35	0.41194	40.6	40.6	40.6	1	NaN	14.674	36	0.63392	34.3	34.3	34.3	1	NaN	11.309	28	0.23362	35.0	35.0	35.0	1	NaN	6.759	38	0.33261	
ILMN_10403	104.0	104.0	104.0	1	NaN	30.734	43	0.99636	106.9	106.9	106.9	1	NaN	32.597	38	0.99636	77.4	77.4	77.4	1	NaN	20.543	60	0.99491	70.9	70.9	70.9	1	NaN	26.824	41	0.98908	79.0	79.0	79.0	1	NaN	24.753	44	0.99054	60.2	60.2	60.2	1	NaN	20.605	63	0.98836	
ILMN_104030	43.1	43.1	43.1	1	NaN	13.983	40	0.76419	41.7	41.7	41.7	1	NaN	10.557	41	0.76274	44.7	44.7	44.7	1	NaN	15.202	40	0.86463	43.4	43.4	43.4	1	NaN	9.898	27	0.74891	40.4	40.4	40.4	1	NaN	9.425	34	0.65939	42.3	42.3	42.3	1	NaN	9.912	40	0.81659	
ILMN_104031	40.6	40.6	40.6	1	NaN	13.802	31	0.64338	45.5	45.5	45.5	1	NaN	10.682	54	0.85226	46.9	46.9	46.9	1	NaN	14.196	45	0.91776	49.0	49.0	49.0	1	NaN	14.790	36	0.88428	50.1	50.1	50.1	1	NaN	9.860	35	0.89956	43.8	43.8	43.8	1	NaN	11.613	40	0.86463	
ILMN_104033	47.4	47.4	47.4	1	NaN	14.410	36	0.89592	51.6	51.6	51.6	1	NaN	17.032	40	0.93668	44.0	44.0	44.0	1	NaN	10.990	34	0.84279	48.8	48.8	48.8	1	NaN	17.963	39	0.87409	52.0	52.0	52.0	1	NaN	13.636	50	0.92285	43.4	43.4	43.4	1	NaN	12.418	29	0.84935	
ILMN_104034	36.1	36.1	36.1	1	NaN	15.537	30	0.33261	36.0	36.0	36.0	1	NaN	8.526	34	0.46579	46.0	46.0	46.0	1	NaN	13.686	33	0.90247	39.4	39.4	39.4	1	NaN	9.898	38	0.54949	44.4	44.4	44.4	1	NaN	11.082	31	0.79330	37.1	37.1	37.1	1	NaN	8.838	42	0.50437	
ILMN_104035	34.1	34.1	34.1	1	NaN	8.612	39	0.17394	33.4	33.4	33.4	1	NaN	12.105	48	0.23435	33.7	33.7	33.7	1	NaN	12.940	38	0.17322	33.5	33.5	33.5	1	NaN	11.709	46	0.12373	33.8	33.8	33.8	1	NaN	8.898	40	0.20015	31.9	31.9	31.9	1	NaN	11.807	37	0.10553	
ILMN_104038	32.3	32.3	32.3	1	NaN	11.844	39	0.07278	32.4	32.4	32.4	1	NaN	7.851	46	0.15502	33.2	33.2	33.2	1	NaN	8.647	41	0.13246	35.0	35.0	35.0	1	NaN	11.068	35	0.21470	34.7	34.7	34.7	1	NaN	10.454	41	0.25837	33.5	33.5	33.5	1	NaN	11.939	36	0.20524	
ILMN_10404	74.2	74.2	74.2	1	NaN	19.889	46	0.99054	67.5	67.5	67.5	1	NaN	17.987	50	0.98836	53.4	53.4	53.4	1	NaN	11.970	41	0.98035	121.3	121.3	121.3	1	NaN	35.280	39	0.99709	129.5	129.5	129.5	1	NaN	37.821	43	0.99709	92.9	92.9	92.9	1	NaN	24.060	36	0.99709	
ILMN_104040	190.5	190.5	190.5	1	NaN	63.623	53	0.99927	175.0	175.0	175.0	1	NaN	39.577	42	0.99854	156.3	156.3	156.3	1	NaN	42.055	45	0.99927	193.2	193.2	193.2	1	NaN	42.340	36	0.99927	177.8	177.8	177.8	1	NaN	51.498	51	0.99927	143.2	143.2	143.2	1	NaN	41.203	47	0.99927	
ILMN_104043	37.7	37.7	37.7	1	NaN	10.967	37	0.46725	41.3	41.3	41.3	1	NaN	12.554	36	0.74745	36.7	36.7	36.7	1	NaN	8.535	40	0.42213	45.1	45.1	45.1	1	NaN	6.598	30	0.79185	41.9	41.9	41.9	1	NaN	13.359	35	0.72344	37.5	37.5	37.5	1	NaN	11.219	49	0.54003	
ILMN_104044	43.3	43.3	43.3	1	NaN	14.472	33	0.77147	48.9	48.9	48.9	1	NaN	14.114	38	0.90902	46.7	46.7	46.7	1	NaN	12.824	34	0.91485	48.0	48.0	48.0	1	NaN	15.189	41	0.85735	46.9	46.9	46.9	1	NaN	13.039	38	0.84643	42.6	42.6	42.6	1	NaN	13.433	46	0.82678	
ILMN_104045	43.4	43.4	43.4	1	NaN	11.093	43	0.77802	40.2	40.2	40.2	1	NaN	10.928	28	0.70160	43.9	43.9	43.9	1	NaN	16.495	33	0.83988	40.4	40.4	40.4	1	NaN	13.135	45	0.61863	41.3	41.3	41.3	1	NaN	10.100	36	0.69651	43.9	43.9	43.9	1	NaN	10.055	39	0.86900	
ILMN_104046	51.2	51.2	51.2	1	NaN	11.846	22	0.94978	41.7	41.7	41.7	1	NaN	12.982	26	0.76055	46.3	46.3	46.3	1	NaN	11.227	39	0.90902	45.2	45.2	45.2	1	NaN	11.018	28	0.79549	43.2	43.2	43.2	1	NaN	13.754	34	0.76565	44.1	44.1	44.1	1	NaN	12.947	34	0.87263	
ILMN_104047	34.0	34.0	34.0	1	NaN	12.912	39	0.16739	32.1	32.1	32.1	1	NaN	11.803	37	0.12809	35.1	35.1	35.1	1	NaN	8.819	37	0.27074	35.6	35.6	35.6	1	NaN	7.764	41	0.26565	36.6	36.6	36.6	1	NaN	10.736	53	0.41994	41.0	41.0	41.0	1	NaN	9.891	37	0.76856	
ILMN_104048	39.0	39.0	39.0	1	NaN	12.373	38	0.56186	35.9	35.9	35.9	1	NaN	8.889	24	0.45197	38.6	38.6	38.6	1	NaN	8.373	43	0.57351	41.7	41.7	41.7	1	NaN	11.771	31	0.68777	42.9	42.9	42.9	1	NaN	12.800	35	0.75328	39.2	39.2	39.2	1	NaN	11.070	33	0.66230	
ILMN_104049	40.6	40.6	40.6	1	NaN	12.261	31	0.64410	45.1	45.1	45.1	1	NaN	13.006	28	0.84571	45.2	45.2	45.2	1	NaN	8.071	23	0.88137	46.4	46.4	46.4	1	NaN	12.954	40	0.82751	43.4	43.4	43.4	1	NaN	9.561	25	0.76856	45.6	45.6	45.6	1	NaN	11.348	26	0.91121	
ILMN_104052	34.4	34.4	34.4	1	NaN	10.538	49	0.19360	36.4	36.4	36.4	1	NaN	11.456	55	0.49854	33.7	33.7	33.7	1	NaN	7.906	43	0.17176	37.1	37.1	37.1	1	NaN	12.333	41	0.37700	31.3	31.3	31.3	1	NaN	11.281	43	0.05750	34.6	34.6	34.6	1	NaN	9.675	51	0.29185	
ILMN_104054	44.2	44.2	44.2	1	NaN	12.167	28	0.80713	39.3	39.3	39.3	1	NaN	13.233	41	0.66812	39.8	39.8	39.8	1	NaN	11.029	39	0.65502	38.6	38.6	38.6	1	NaN	7.856	38	0.49272	39.9	39.9	39.9	1	NaN	8.276	31	0.63464	40.9	40.9	40.9	1	NaN	8.989	35	0.76055	
ILMN_104055	43.3	43.3	43.3	1	NaN	10.379	44	0.77147	35.2	35.2	35.2	1	NaN	14.421	32	0.39592	37.0	37.0	37.0	1	NaN	9.222	39	0.44978	40.8	40.8	40.8	1	NaN	10.466	40	0.64119	43.1	43.1	43.1	1	NaN	11.964	37	0.76128	37.5	37.5	37.5	1	NaN	9.530	45	0.53785	
ILMN_104058	36.1	36.1	36.1	1	NaN	12.479	32	0.33479	37.8	37.8	37.8	1	NaN	9.179	37	0.58661	36.0	36.0	36.0	1	NaN	9.057	39	0.34935	38.4	38.4	38.4	1	NaN	10.469	28	0.47889	35.8	35.8	35.8	1	NaN	10.766	41	0.35080	33.4	33.4	33.4	1	NaN	8.738	36	0.20378	
ILMN_10406	51.9	51.9	51.9	1	NaN	15.480	53	0.95488	45.7	45.7	45.7	1	NaN	13.417	36	0.85371	43.9	43.9	43.9	1	NaN	15.460	41	0.84061	47.8	47.8	47.8	1	NaN	17.526	61	0.85226	46.5	46.5	46.5	1	NaN	16.277	41	0.83916	41.4	41.4	41.4	1	NaN	13.326	41	0.78020	
ILMN_104060	36.7	36.7	36.7	1	NaN	14.259	55	0.38137	41.9	41.9	41.9	1	NaN	10.144	29	0.76710	38.9	38.9	38.9	1	NaN	14.314	43	0.59389	42.1	42.1	42.1	1	NaN	12.842	41	0.69796	35.1	35.1	35.1	1	NaN	9.707	39	0.28821	38.3	38.3	38.3	1	NaN	10.217	34	0.60480	
ILMN_104062	34.3	34.3	34.3	1	NaN	11.392	44	0.18996	33.6	33.6	33.6	1	NaN	10.476	59	0.25255	31.8	31.8	31.8	1	NaN	11.690	40	0.06041	31.0	31.0	31.0	1	NaN	8.834	33	0.03421	31.2	31.2	31.2	1	NaN	10.074	49	0.05095	38.3	38.3	38.3	1	NaN	8.681	35	0.60553	
ILMN_104065	40.8	40.8	40.8	1	NaN	15.752	40	0.65648	41.1	41.1	41.1	1	NaN	15.160	51	0.74163	38.3	38.3	38.3	1	NaN	12.469	40	0.55386	38.4	38.4	38.4	1	NaN	10.021	44	0.48544	45.8	45.8	45.8	1	NaN	10.841	41	0.82387	37.3	37.3	37.3	1	NaN	10.198	41	0.51528	
ILMN_104068	43.2	43.2	43.2	1	NaN	11.301	43	0.76710	44.1	44.1	44.1	1	NaN	13.783	41	0.82242	42.9	42.9	42.9	1	NaN	11.741	46	0.80568	41.6	41.6	41.6	1	NaN	13.905	44	0.67904	44.7	44.7	44.7	1	NaN	12.119	35	0.79913	43.2	43.2	43.2	1	NaN	13.447	46	0.84571	
ILMN_104069	34.6	34.6	34.6	1	NaN	11.239	42	0.21325	36.9	36.9	36.9	1	NaN	10.421	50	0.52620	33.9	33.9	33.9	1	NaN	7.760	37	0.17977	35.7	35.7	35.7	1	NaN	12.670	32	0.26929	34.5	34.5	34.5	1	NaN	7.484	40	0.25109	36.5	36.5	36.5	1	NaN	9.930	50	0.45269	
ILMN_10407	2563.1	2563.1	2563.1	1	NaN	425.382	47	1.00000	2058.9	2058.9	2058.9	1	NaN	283.007	47	1.00000	1512.0	1512.0	1512.0	1	NaN	208.762	42	1.00000	1987.5	1987.5	1987.5	1	NaN	371.984	46	1.00000	1795.0	1795.0	1795.0	1	NaN	345.548	47	1.00000	1211.5	1211.5	1211.5	1	NaN	210.793	47	1.00000	
ILMN_104072	44.5	44.5	44.5	1	NaN	10.079	32	0.81659	39.1	39.1	39.1	1	NaN	10.503	37	0.65939	43.0	43.0	43.0	1	NaN	14.054	42	0.81004	43.3	43.3	43.3	1	NaN	12.355	48	0.74454	40.9	40.9	40.9	1	NaN	10.223	39	0.67831	38.4	38.4	38.4	1	NaN	11.115	37	0.60990	
ILMN_104073	38.0	38.0	38.0	1	NaN	12.376	33	0.48763	30.8	30.8	30.8	1	NaN	8.467	28	0.07496	37.0	37.0	37.0	1	NaN	11.600	41	0.44323	34.1	34.1	34.1	1	NaN	11.532	28	0.16521	32.3	32.3	32.3	1	NaN	12.068	33	0.10408	34.3	34.3	34.3	1	NaN	10.024	42	0.27365	
ILMN_104074	35.2	35.2	35.2	1	NaN	8.595	40	0.25983	38.8	38.8	38.8	1	NaN	12.754	40	0.64702	38.7	38.7	38.7	1	NaN	9.160	32	0.57569	38.6	38.6	38.6	1	NaN	13.650	42	0.49054	34.2	34.2	34.2	1	NaN	12.454	42	0.22489	40.2	40.2	40.2	1	NaN	11.085	50	0.72416	
ILMN_104075	33.0	33.0	33.0	1	NaN	10.347	31	0.09898	30.9	30.9	30.9	1	NaN	8.064	38	0.07642	31.6	31.6	31.6	1	NaN	8.955	43	0.05604	33.3	33.3	33.3	1	NaN	9.213	31	0.10990	30.5	30.5	30.5	1	NaN	7.804	26	0.03930	33.2	33.2	33.2	1	NaN	10.809	37	0.18341	
ILMN_104076	41.1	41.1	41.1	1	NaN	16.280	38	0.66885	42.0	42.0	42.0	1	NaN	11.974	36	0.76710	44.8	44.8	44.8	1	NaN	13.059	36	0.86608	44.3	44.3	44.3	1	NaN	13.921	40	0.77365	44.3	44.3	44.3	1	NaN	10.422	38	0.78967	41.7	41.7	41.7	1	NaN	10.489	42	0.79476	
ILMN_10408	34.1	34.1	34.1	1	NaN	11.175	49	0.17758	33.8	33.8	33.8	1	NaN	11.535	51	0.26929	33.5	33.5	33.5	1	NaN	8.967	39	0.15721	37.7	37.7	37.7	1	NaN	9.727	48	0.42795	39.6	39.6	39.6	1	NaN	11.620	45	0.61863	34.5	34.5	34.5	1	NaN	10.855	49	0.28748	
ILMN_104082	38.9	38.9	38.9	1	NaN	9.372	38	0.55386	33.6	33.6	33.6	1	NaN	12.536	41	0.25473	34.6	34.6	34.6	1	NaN	8.853	50	0.21980	39.2	39.2	39.2	1	NaN	9.042	35	0.53639	39.1	39.1	39.1	1	NaN	10.706	36	0.59534	39.0	39.0	39.0	1	NaN	11.238	49	0.65284	
ILMN_104083	41.1	41.1	41.1	1	NaN	11.551	32	0.66885	43.4	43.4	43.4	1	NaN	14.586	36	0.80058	39.5	39.5	39.5	1	NaN	9.561	41	0.63755	42.2	42.2	42.2	1	NaN	15.265	31	0.70160	40.3	40.3	40.3	1	NaN	9.808	35	0.65138	41.9	41.9	41.9	1	NaN	9.215	39	0.80058	
ILMN_104086	49.4	49.4	49.4	1	NaN	7.777	29	0.93013	41.9	41.9	41.9	1	NaN	11.860	34	0.76638	46.4	46.4	46.4	1	NaN	14.701	44	0.91121	47.7	47.7	47.7	1	NaN	8.162	24	0.85007	43.9	43.9	43.9	1	NaN	9.385	31	0.77875	43.9	43.9	43.9	1	NaN	11.669	48	0.86900	
ILMN_104087	49.5	49.5	49.5	1	NaN	19.012	31	0.93086	52.5	52.5	52.5	1	NaN	10.561	38	0.94396	47.0	47.0	47.0	1	NaN	10.421	37	0.92067	48.3	48.3	48.3	1	NaN	12.270	44	0.86245	48.6	48.6	48.6	1	NaN	11.594	44	0.87918	48.1	48.1	48.1	1	NaN	10.528	40	0.94978	
ILMN_10409	317.9	317.9	317.9	1	NaN	82.740	36	1.00000	220.7	220.7	220.7	1	NaN	39.612	39	0.99927	191.7	191.7	191.7	1	NaN	42.244	50	0.99927	298.9	298.9	298.9	1	NaN	45.240	42	1.00000	274.8	274.8	274.8	1	NaN	52.031	48	1.00000	200.8	200.8	200.8	1	NaN	37.859	38	1.00000	
ILMN_104091	34.3	34.3	34.3	1	NaN	10.942	42	0.18850	33.4	33.4	33.4	1	NaN	13.632	38	0.23435	32.0	32.0	32.0	1	NaN	6.871	26	0.06477	34.3	34.3	34.3	1	NaN	12.731	32	0.17394	31.9	31.9	31.9	1	NaN	10.182	43	0.07933	33.2	33.2	33.2	1	NaN	12.737	38	0.18705	
ILMN_104092	35.2	35.2	35.2	1	NaN	15.204	48	0.26346	33.4	33.4	33.4	1	NaN	11.725	46	0.23726	37.8	37.8	37.8	1	NaN	10.919	34	0.51237	37.2	37.2	37.2	1	NaN	11.475	39	0.37918	39.9	39.9	39.9	1	NaN	15.224	42	0.63464	35.0	35.0	35.0	1	NaN	10.987	36	0.32314	
ILMN_104097	31.3	31.3	31.3	1	NaN	9.409	27	0.03785	32.4	32.4	32.4	1	NaN	11.248	46	0.15284	32.8	32.8	32.8	1	NaN	12.515	38	0.10917	32.5	32.5	32.5	1	NaN	10.901	35	0.08224	36.0	36.0	36.0	1	NaN	12.644	43	0.36536	33.1	33.1	33.1	1	NaN	12.568	37	0.17904	
ILMN_104099	32.4	32.4	32.4	1	NaN	8.467	31	0.07278	31.1	31.1	31.1	1	NaN	8.954	43	0.08515	32.9	32.9	32.9	1	NaN	10.990	38	0.11499	36.4	36.4	36.4	1	NaN	10.568	40	0.32169	36.7	36.7	36.7	1	NaN	13.598	44	0.42067	31.5	31.5	31.5	1	NaN	7.593	27	0.08879	
ILMN_1041	35.9	35.9	35.9	1	NaN	10.227	52	0.31441	36.6	36.6	36.6	1	NaN	12.087	37	0.50946	35.9	35.9	35.9	1	NaN	10.833	60	0.33479	35.4	35.4	35.4	1	NaN	12.589	40	0.24454	36.3	36.3	36.3	1	NaN	11.616	52	0.39229	35.8	35.8	35.8	1	NaN	6.291	43	0.39520	
ILMN_10410	93.5	93.5	93.5	1	NaN	28.737	36	0.99418	83.7	83.7	83.7	1	NaN	30.071	38	0.99127	71.2	71.2	71.2	1	NaN	19.003	54	0.99127	87.1	87.1	87.1	1	NaN	23.054	37	0.99199	83.7	83.7	83.7	1	NaN	17.883	57	0.99054	68.4	68.4	68.4	1	NaN	20.827	42	0.99199	
ILMN_104100	40.8	40.8	40.8	1	NaN	9.880	34	0.65648	38.9	38.9	38.9	1	NaN	11.560	30	0.65066	37.8	37.8	37.8	1	NaN	10.686	33	0.51237	39.3	39.3	39.3	1	NaN	12.668	32	0.54367	37.4	37.4	37.4	1	NaN	11.238	30	0.48035	37.5	37.5	37.5	1	NaN	9.734	26	0.53566	
ILMN_104101	56.9	56.9	56.9	1	NaN	22.152	38	0.98253	58.7	58.7	58.7	1	NaN	13.850	31	0.98253	47.8	47.8	47.8	1	NaN	14.808	44	0.93595	59.0	59.0	59.0	1	NaN	20.650	37	0.97962	57.9	57.9	57.9	1	NaN	13.209	45	0.96870	54.6	54.6	54.6	1	NaN	14.496	35	0.98544	
ILMN_104102	50.7	50.7	50.7	1	NaN	15.094	37	0.94396	55.5	55.5	55.5	1	NaN	11.503	31	0.97089	48.1	48.1	48.1	1	NaN	12.964	48	0.94614	57.9	57.9	57.9	1	NaN	14.190	41	0.97817	57.7	57.7	57.7	1	NaN	16.405	40	0.96798	47.8	47.8	47.8	1	NaN	14.489	44	0.94469	
ILMN_104103	34.4	34.4	34.4	1	NaN	14.325	35	0.19505	39.1	39.1	39.1	1	NaN	12.289	33	0.66230	37.0	37.0	37.0	1	NaN	10.163	47	0.44833	40.4	40.4	40.4	1	NaN	11.759	47	0.61718	39.2	39.2	39.2	1	NaN	11.039	42	0.59971	37.6	37.6	37.6	1	NaN	9.048	44	0.54440	
ILMN_104104	37.8	37.8	37.8	1	NaN	14.243	30	0.47162	32.0	32.0	32.0	1	NaN	8.762	40	0.12373	32.8	32.8	32.8	1	NaN	12.890	32	0.10990	32.5	32.5	32.5	1	NaN	11.031	38	0.08224	31.5	31.5	31.5	1	NaN	9.037	36	0.06914	38.2	38.2	38.2	1	NaN	7.393	31	0.59971	
ILMN_104105	52.7	52.7	52.7	1	NaN	19.116	55	0.96070	44.0	44.0	44.0	1	NaN	14.488	39	0.82023	40.8	40.8	40.8	1	NaN	11.627	44	0.72052	44.1	44.1	44.1	1	NaN	13.411	37	0.76856	37.5	37.5	37.5	1	NaN	11.807	30	0.49491	31.9	31.9	31.9	1	NaN	8.339	41	0.10990	
ILMN_104106	41.9	41.9	41.9	1	NaN	13.961	41	0.71543	40.8	40.8	40.8	1	NaN	11.357	36	0.72926	37.9	37.9	37.9	1	NaN	7.558	23	0.52620	42.2	42.2	42.2	1	NaN	9.292	34	0.70160	44.1	44.1	44.1	1	NaN	10.476	39	0.78457	41.5	41.5	41.5	1	NaN	11.813	27	0.78748	
ILMN_104110	41.6	41.6	41.6	1	NaN	10.361	41	0.69578	36.5	36.5	36.5	1	NaN	11.520	42	0.50655	42.3	42.3	42.3	1	NaN	11.852	40	0.78821	44.1	44.1	44.1	1	NaN	14.872	43	0.76419	40.0	40.0	40.0	1	NaN	11.137	41	0.64192	38.3	38.3	38.3	1	NaN	14.100	40	0.60262	
ILMN_104111	32.1	32.1	32.1	1	NaN	9.578	37	0.06332	33.3	33.3	33.3	1	NaN	12.064	40	0.22271	34.0	34.0	34.0	1	NaN	9.885	27	0.18486	35.3	35.3	35.3	1	NaN	11.999	47	0.23799	33.0	33.0	33.0	1	NaN	8.962	33	0.14483	31.7	31.7	31.7	1	NaN	8.842	38	0.09825	
ILMN_104113	39.6	39.6	39.6	1	NaN	12.377	40	0.59461	34.3	34.3	34.3	1	NaN	9.430	25	0.31732	34.8	34.8	34.8	1	NaN	7.988	44	0.24236	39.4	39.4	39.4	1	NaN	9.798	34	0.55167	38.2	38.2	38.2	1	NaN	11.728	51	0.54731	35.0	35.0	35.0	1	NaN	10.591	35	0.32969	
ILMN_104114	36.2	36.2	36.2	1	NaN	13.982	36	0.34498	33.7	33.7	33.7	1	NaN	9.215	38	0.26128	34.3	34.3	34.3	1	NaN	7.345	40	0.20524	34.8	34.8	34.8	1	NaN	10.539	40	0.20306	37.6	37.6	37.6	1	NaN	11.801	43	0.50218	37.0	37.0	37.0	1	NaN	13.622	40	0.49563	
ILMN_104115	34.7	34.7	34.7	1	NaN	9.210	47	0.22635	34.5	34.5	34.5	1	NaN	8.435	47	0.33697	35.4	35.4	35.4	1	NaN	8.540	49	0.28748	35.2	35.2	35.2	1	NaN	9.640	35	0.23144	36.5	36.5	36.5	1	NaN	11.623	34	0.40830	35.9	35.9	35.9	1	NaN	10.891	40	0.39956	
ILMN_104116	38.0	38.0	38.0	1	NaN	14.593	51	0.48763	33.8	33.8	33.8	1	NaN	8.649	40	0.27220	35.3	35.3	35.3	1	NaN	8.847	29	0.28603	39.8	39.8	39.8	1	NaN	9.346	34	0.57642	36.6	36.6	36.6	1	NaN	8.296	38	0.41339	35.5	35.5	35.5	1	NaN	9.054	41	0.37482	
ILMN_104117	38.3	38.3	38.3	1	NaN	9.305	42	0.50291	34.5	34.5	34.5	1	NaN	9.208	42	0.33697	36.1	36.1	36.1	1	NaN	9.837	39	0.35808	39.2	39.2	39.2	1	NaN	10.823	32	0.54076	34.0	34.0	34.0	1	NaN	10.368	43	0.21325	38.9	38.9	38.9	1	NaN	10.342	38	0.64847	
ILMN_104119	45.6	45.6	45.6	1	NaN	12.658	35	0.85080	49.2	49.2	49.2	1	NaN	15.129	52	0.91266	50.3	50.3	50.3	1	NaN	15.658	30	0.96507	49.1	49.1	49.1	1	NaN	14.693	40	0.88574	54.1	54.1	54.1	1	NaN	13.750	34	0.93814	42.8	42.8	42.8	1	NaN	12.367	47	0.83115	
ILMN_10412	46.2	46.2	46.2	1	NaN	13.554	37	0.86900	50.3	50.3	50.3	1	NaN	17.079	34	0.92285	44.2	44.2	44.2	1	NaN	12.058	50	0.85153	44.4	44.4	44.4	1	NaN	14.228	36	0.77729	56.8	56.8	56.8	1	NaN	14.066	46	0.96143	43.3	43.3	43.3	1	NaN	12.282	45	0.84643	
ILMN_104120	45.4	45.4	45.4	1	NaN	10.439	52	0.84425	42.7	42.7	42.7	1	NaN	13.032	48	0.78748	43.5	43.5	43.5	1	NaN	13.621	46	0.82387	41.2	41.2	41.2	1	NaN	10.937	51	0.65939	40.0	40.0	40.0	1	NaN	9.268	51	0.64047	39.9	39.9	39.9	1	NaN	9.250	53	0.70306	
ILMN_104122	39.9	39.9	39.9	1	NaN	9.788	38	0.61063	39.8	39.8	39.8	1	NaN	13.953	37	0.68486	37.7	37.7	37.7	1	NaN	13.060	35	0.50509	41.9	41.9	41.9	1	NaN	14.494	35	0.69068	43.7	43.7	43.7	1	NaN	12.158	42	0.77729	38.8	38.8	38.8	1	NaN	10.370	35	0.63828	
ILMN_104123	38.7	38.7	38.7	1	NaN	16.075	34	0.53930	40.0	40.0	40.0	1	NaN	13.227	39	0.69360	35.7	35.7	35.7	1	NaN	12.265	50	0.31878	35.2	35.2	35.2	1	NaN	12.435	25	0.23362	38.9	38.9	38.9	1	NaN	6.009	36	0.58079	39.4	39.4	39.4	1	NaN	11.078	28	0.67322	
ILMN_104126	32.4	32.4	32.4	1	NaN	11.296	34	0.07496	30.4	30.4	30.4	1	NaN	9.848	34	0.06186	33.9	33.9	33.9	1	NaN	11.163	36	0.17977	36.2	36.2	36.2	1	NaN	11.549	37	0.31077	35.3	35.3	35.3	1	NaN	9.906	40	0.31295	33.8	33.8	33.8	1	NaN	9.178	32	0.23290	
ILMN_104127	33.8	33.8	33.8	1	NaN	8.480	28	0.16012	30.1	30.1	30.1	1	NaN	8.871	33	0.05240	32.0	32.0	32.0	1	NaN	7.608	32	0.06477	33.0	33.0	33.0	1	NaN	12.935	35	0.09971	33.6	33.6	33.6	1	NaN	10.459	37	0.18268	30.7	30.7	30.7	1	NaN	8.599	36	0.05822	
ILMN_104128	33.7	33.7	33.7	1	NaN	11.720	38	0.14993	35.1	35.1	35.1	1	NaN	10.828	39	0.37700	37.1	37.1	37.1	1	NaN	11.194	46	0.44978	40.5	40.5	40.5	1	NaN	12.595	36	0.62737	36.2	36.2	36.2	1	NaN	9.065	40	0.38428	34.2	34.2	34.2	1	NaN	12.768	25	0.27001	
ILMN_10413	39.8	39.8	39.8	1	NaN	13.225	51	0.60553	38.8	38.8	38.8	1	NaN	13.015	53	0.64265	39.3	39.3	39.3	1	NaN	9.026	53	0.62373	40.9	40.9	40.9	1	NaN	12.170	55	0.64338	41.0	41.0	41.0	1	NaN	13.957	50	0.68049	36.6	36.6	36.6	1	NaN	10.614	51	0.45560	
ILMN_104131	59.2	59.2	59.2	1	NaN	17.240	41	0.98399	57.7	57.7	57.7	1	NaN	16.706	45	0.98108	58.2	58.2	58.2	1	NaN	15.138	49	0.98763	62.9	62.9	62.9	1	NaN	21.291	41	0.98472	60.7	60.7	60.7	1	NaN	18.674	36	0.97962	52.6	52.6	52.6	1	NaN	10.531	45	0.98326	
ILMN_104132	54.9	54.9	54.9	1	NaN	16.088	46	0.97453	55.6	55.6	55.6	1	NaN	14.140	46	0.97089	47.1	47.1	47.1	1	NaN	11.452	39	0.92067	50.8	50.8	50.8	1	NaN	14.489	34	0.90902	57.6	57.6	57.6	1	NaN	20.751	39	0.96652	54.8	54.8	54.8	1	NaN	9.415	23	0.98617	
ILMN_104133	42.6	42.6	42.6	1	NaN	10.731	33	0.74090	45.6	45.6	45.6	1	NaN	13.499	39	0.85226	41.2	41.2	41.2	1	NaN	11.594	31	0.74236	46.7	46.7	46.7	1	NaN	16.408	30	0.83333	44.6	44.6	44.6	1	NaN	15.331	34	0.79767	41.9	41.9	41.9	1	NaN	12.764	28	0.80058	
ILMN_104134	30.0	30.0	30.0	1	NaN	12.175	42	0.01456	34.2	34.2	34.2	1	NaN	8.190	43	0.30204	32.8	32.8	32.8	1	NaN	10.210	51	0.11208	34.9	34.9	34.9	1	NaN	12.470	42	0.21106	31.8	31.8	31.8	1	NaN	10.346	28	0.07787	31.3	31.3	31.3	1	NaN	6.631	27	0.07569	
ILMN_104138	46.0	46.0	46.0	1	NaN	13.787	36	0.86390	41.1	41.1	41.1	1	NaN	8.603	39	0.74163	43.6	43.6	43.6	1	NaN	11.803	46	0.82751	45.8	45.8	45.8	1	NaN	12.245	44	0.80568	43.3	43.3	43.3	1	NaN	12.907	39	0.76783	40.6	40.6	40.6	1	NaN	11.115	33	0.74527	
ILMN_104139	42.9	42.9	42.9	1	NaN	11.719	44	0.75910	47.0	47.0	47.0	1	NaN	15.689	32	0.87336	47.4	47.4	47.4	1	NaN	14.014	34	0.92868	42.5	42.5	42.5	1	NaN	14.277	38	0.71106	43.2	43.2	43.2	1	NaN	9.546	50	0.76201	40.2	40.2	40.2	1	NaN	11.213	39	0.72198	
ILMN_10414	942.1	942.1	942.1	1	NaN	203.115	39	1.00000	601.5	601.5	601.5	1	NaN	112.502	40	1.00000	477.9	477.9	477.9	1	NaN	125.200	59	1.00000	530.3	530.3	530.3	1	NaN	105.263	55	1.00000	574.4	574.4	574.4	1	NaN	96.983	51	1.00000	347.5	347.5	347.5	1	NaN	66.601	51	1.00000	
ILMN_104140	39.7	39.7	39.7	1	NaN	13.792	45	0.59680	45.4	45.4	45.4	1	NaN	13.512	31	0.84862	42.0	42.0	42.0	1	NaN	15.477	26	0.77511	49.4	49.4	49.4	1	NaN	16.237	47	0.89083	45.5	45.5	45.5	1	NaN	15.379	31	0.81514	41.9	41.9	41.9	1	NaN	13.555	44	0.80131	
ILMN_104142	30.5	30.5	30.5	1	NaN	11.824	48	0.01965	28.0	28.0	28.0	1	NaN	13.659	33	0.01164	31.5	31.5	31.5	1	NaN	9.998	38	0.05095	28.8	28.8	28.8	1	NaN	8.164	53	0.00946	30.8	30.8	30.8	1	NaN	9.377	42	0.04440	28.5	28.5	28.5	1	NaN	7.900	42	0.00728	
ILMN_104144	52.6	52.6	52.6	1	NaN	14.396	29	0.95924	49.4	49.4	49.4	1	NaN	15.508	38	0.91558	49.4	49.4	49.4	1	NaN	13.579	45	0.95924	54.3	54.3	54.3	1	NaN	13.636	47	0.95269	50.9	50.9	50.9	1	NaN	18.291	34	0.90539	50.8	50.8	50.8	1	NaN	11.828	44	0.97016	
ILMN_104145	34.5	34.5	34.5	1	NaN	10.527	33	0.20742	33.2	33.2	33.2	1	NaN	10.072	33	0.21106	34.3	34.3	34.3	1	NaN	8.720	41	0.19942	34.2	34.2	34.2	1	NaN	8.319	36	0.16739	35.9	35.9	35.9	1	NaN	7.532	30	0.35953	32.2	32.2	32.2	1	NaN	9.507	37	0.11790	
ILMN_104146	36.6	36.6	36.6	1	NaN	10.579	43	0.37118	37.1	37.1	37.1	1	NaN	11.658	49	0.55095	38.5	38.5	38.5	1	NaN	10.058	36	0.56841	40.4	40.4	40.4	1	NaN	9.412	45	0.62227	40.6	40.6	40.6	1	NaN	12.910	39	0.66667	37.7	37.7	37.7	1	NaN	11.145	54	0.55095	
ILMN_104147	31.8	31.8	31.8	1	NaN	11.858	43	0.05313	29.4	29.4	29.4	1	NaN	8.488	29	0.03275	33.3	33.3	33.3	1	NaN	11.050	45	0.14556	34.2	34.2	34.2	1	NaN	8.407	19	0.16958	29.1	29.1	29.1	1	NaN	7.455	35	0.01310	29.1	29.1	29.1	1	NaN	9.877	32	0.01528	
ILMN_10415	280.6	280.6	280.6	1	NaN	73.999	65	1.00000	264.4	264.4	264.4	1	NaN	55.364	46	1.00000	167.2	167.2	167.2	1	NaN	34.266	37	0.99927	246.6	246.6	246.6	1	NaN	54.064	48	1.00000	224.1	224.1	224.1	1	NaN	59.752	38	0.99927	156.6	156.6	156.6	1	NaN	45.248	48	0.99927	
ILMN_104150	29.2	29.2	29.2	1	NaN	11.595	37	0.00364	29.5	29.5	29.5	1	NaN	7.756	40	0.03348	29.1	29.1	29.1	1	NaN	9.703	31	0.01019	29.8	29.8	29.8	1	NaN	8.583	36	0.01383	37.5	37.5	37.5	1	NaN	10.303	38	0.49563	31.7	31.7	31.7	1	NaN	8.743	35	0.09316	
ILMN_104151	34.9	34.9	34.9	1	NaN	11.926	46	0.23799	33.7	33.7	33.7	1	NaN	9.655	44	0.26565	32.5	32.5	32.5	1	NaN	8.450	43	0.09461	40.8	40.8	40.8	1	NaN	14.967	22	0.64047	30.4	30.4	30.4	1	NaN	9.518	24	0.03275	35.3	35.3	35.3	1	NaN	10.202	38	0.35808	
ILMN_104152	36.5	36.5	36.5	1	NaN	10.212	28	0.36172	33.8	33.8	33.8	1	NaN	8.665	47	0.27438	36.7	36.7	36.7	1	NaN	9.514	41	0.41339	35.1	35.1	35.1	1	NaN	10.265	33	0.23144	36.8	36.8	36.8	1	NaN	8.722	32	0.43159	37.6	37.6	37.6	1	NaN	12.850	31	0.54440	
ILMN_104158	36.4	36.4	36.4	1	NaN	12.915	42	0.35808	33.5	33.5	33.5	1	NaN	9.086	34	0.24090	34.5	34.5	34.5	1	NaN	12.525	31	0.21761	36.5	36.5	36.5	1	NaN	9.585	35	0.32969	33.9	33.9	33.9	1	NaN	10.483	36	0.20597	37.8	37.8	37.8	1	NaN	8.347	41	0.55968	
ILMN_104159	47.3	47.3	47.3	1	NaN	13.651	38	0.89520	44.1	44.1	44.1	1	NaN	11.390	40	0.82460	39.8	39.8	39.8	1	NaN	15.344	33	0.65721	46.4	46.4	46.4	1	NaN	13.169	36	0.82678	47.2	47.2	47.2	1	NaN	11.098	39	0.85080	39.5	39.5	39.5	1	NaN	9.433	30	0.67904	
ILMN_10416	32.7	32.7	32.7	1	NaN	14.901	31	0.08224	37.0	37.0	37.0	1	NaN	11.112	45	0.54148	33.9	33.9	33.9	1	NaN	10.757	36	0.17904	37.4	37.4	37.4	1	NaN	7.719	35	0.39156	36.1	36.1	36.1	1	NaN	11.258	42	0.37918	33.5	33.5	33.5	1	NaN	10.852	40	0.21033	
ILMN_104160	35.3	35.3	35.3	1	NaN	10.344	50	0.26929	30.9	30.9	30.9	1	NaN	10.873	50	0.07715	36.1	36.1	36.1	1	NaN	8.936	42	0.35662	34.4	34.4	34.4	1	NaN	13.918	32	0.17613	31.4	31.4	31.4	1	NaN	9.125	55	0.06405	31.0	31.0	31.0	1	NaN	9.098	36	0.06405	
ILMN_104161	33.3	33.3	33.3	1	NaN	10.157	43	0.11936	33.2	33.2	33.2	1	NaN	10.597	45	0.21325	33.3	33.3	33.3	1	NaN	11.277	45	0.13828	36.3	36.3	36.3	1	NaN	10.615	43	0.32023	36.5	36.5	36.5	1	NaN	13.383	41	0.40830	35.8	35.8	35.8	1	NaN	12.223	48	0.39447	
ILMN_104163	37.7	37.7	37.7	1	NaN	9.084	37	0.47089	41.5	41.5	41.5	1	NaN	13.574	47	0.75255	40.1	40.1	40.1	1	NaN	10.386	37	0.67977	45.3	45.3	45.3	1	NaN	11.336	35	0.79767	41.4	41.4	41.4	1	NaN	13.093	30	0.70524	44.1	44.1	44.1	1	NaN	11.859	48	0.87409	
ILMN_104164	35.1	35.1	35.1	1	NaN	8.880	41	0.25182	33.7	33.7	33.7	1	NaN	12.296	42	0.25983	34.7	34.7	34.7	1	NaN	9.763	35	0.23071	36.4	36.4	36.4	1	NaN	8.951	27	0.32314	37.5	37.5	37.5	1	NaN	13.155	39	0.49563	38.3	38.3	38.3	1	NaN	9.845	45	0.60116	
ILMN_104165	37.3	37.3	37.3	1	NaN	11.810	33	0.43377	41.3	41.3	41.3	1	NaN	10.551	34	0.74745	41.9	41.9	41.9	1	NaN	13.782	48	0.77511	42.1	42.1	42.1	1	NaN	18.476	36	0.69869	41.5	41.5	41.5	1	NaN	10.166	29	0.71106	42.1	42.1	42.1	1	NaN	10.748	33	0.81077	
ILMN_104169	42.8	42.8	42.8	1	NaN	9.393	31	0.74818	50.2	50.2	50.2	1	NaN	16.189	42	0.92285	47.8	47.8	47.8	1	NaN	13.598	42	0.93523	52.8	52.8	52.8	1	NaN	15.904	41	0.93741	53.0	53.0	53.0	1	NaN	15.361	36	0.93231	46.3	46.3	46.3	1	NaN	9.338	41	0.92067	
ILMN_104170	33.6	33.6	33.6	1	NaN	12.288	40	0.14265	32.6	32.6	32.6	1	NaN	10.173	49	0.17467	33.0	33.0	33.0	1	NaN	12.207	35	0.12009	36.3	36.3	36.3	1	NaN	11.458	30	0.32096	32.5	32.5	32.5	1	NaN	9.350	34	0.11863	33.7	33.7	33.7	1	NaN	9.187	39	0.21689	
ILMN_104177	43.9	43.9	43.9	1	NaN	8.465	33	0.79549	42.9	42.9	42.9	1	NaN	11.597	46	0.79039	43.8	43.8	43.8	1	NaN	8.543	35	0.83479	45.8	45.8	45.8	1	NaN	11.825	44	0.80713	50.1	50.1	50.1	1	NaN	15.146	37	0.89956	41.4	41.4	41.4	1	NaN	13.138	42	0.78020	
ILMN_104179	36.5	36.5	36.5	1	NaN	9.159	32	0.36681	35.9	35.9	35.9	1	NaN	14.119	29	0.45342	34.4	34.4	34.4	1	NaN	10.877	47	0.20961	33.5	33.5	33.5	1	NaN	8.709	40	0.12227	34.9	34.9	34.9	1	NaN	9.608	33	0.27511	33.8	33.8	33.8	1	NaN	10.006	48	0.23071	
ILMN_10418	69.3	69.3	69.3	1	NaN	16.316	57	0.98908	65.9	65.9	65.9	1	NaN	19.756	44	0.98836	60.2	60.2	60.2	1	NaN	11.445	39	0.98763	60.0	60.0	60.0	1	NaN	13.352	55	0.98108	64.3	64.3	64.3	1	NaN	12.675	44	0.98472	56.7	56.7	56.7	1	NaN	19.399	48	0.98690	
ILMN_104180	148.2	148.2	148.2	1	NaN	23.091	30	0.99709	110.3	110.3	110.3	1	NaN	23.440	36	0.99709	89.5	89.5	89.5	1	NaN	23.375	35	0.99709	126.8	126.8	126.8	1	NaN	36.345	34	0.99709	124.5	124.5	124.5	1	NaN	27.048	30	0.99709	91.1	91.1	91.1	1	NaN	26.784	38	0.99709	
ILMN_104183	43.3	43.3	43.3	1	NaN	12.977	58	0.77147	38.9	38.9	38.9	1	NaN	12.421	40	0.64920	41.4	41.4	41.4	1	NaN	10.639	46	0.75400	42.0	42.0	42.0	1	NaN	16.292	41	0.69505	43.9	43.9	43.9	1	NaN	14.519	58	0.78166	40.3	40.3	40.3	1	NaN	10.297	38	0.72416	
ILMN_104184	43.1	43.1	43.1	1	NaN	12.992	35	0.76492	45.5	45.5	45.5	1	NaN	12.807	40	0.85007	43.2	43.2	43.2	1	NaN	12.879	40	0.81295	41.7	41.7	41.7	1	NaN	13.214	36	0.68268	55.7	55.7	55.7	1	NaN	10.978	31	0.95197	41.2	41.2	41.2	1	NaN	10.268	30	0.77656	
ILMN_104186	39.8	39.8	39.8	1	NaN	16.780	44	0.60262	37.7	37.7	37.7	1	NaN	13.573	40	0.58079	42.8	42.8	42.8	1	NaN	12.855	41	0.80422	43.0	43.0	43.0	1	NaN	10.488	40	0.73217	43.8	43.8	43.8	1	NaN	9.361	41	0.77875	44.3	44.3	44.3	1	NaN	13.890	31	0.87918	
ILMN_104189	36.5	36.5	36.5	1	NaN	13.796	44	0.36390	34.8	34.8	34.8	1	NaN	10.144	44	0.35808	34.2	34.2	34.2	1	NaN	11.402	31	0.19214	37.3	37.3	37.3	1	NaN	12.840	44	0.38646	38.2	38.2	38.2	1	NaN	10.667	41	0.54512	35.7	35.7	35.7	1	NaN	10.374	41	0.38574	
ILMN_10419	41.7	41.7	41.7	1	NaN	16.894	40	0.70597	39.1	39.1	39.1	1	NaN	13.235	48	0.65939	42.2	42.2	42.2	1	NaN	10.461	35	0.78239	41.2	41.2	41.2	1	NaN	11.653	49	0.65575	38.8	38.8	38.8	1	NaN	10.922	39	0.57787	43.2	43.2	43.2	1	NaN	14.649	56	0.84498	
ILMN_104192	38.7	38.7	38.7	1	NaN	12.037	39	0.54003	30.5	30.5	30.5	1	NaN	8.674	33	0.06550	38.2	38.2	38.2	1	NaN	11.694	41	0.54003	37.6	37.6	37.6	1	NaN	9.510	43	0.41121	35.6	35.6	35.6	1	NaN	9.452	37	0.33042	36.0	36.0	36.0	1	NaN	12.607	38	0.40757	
ILMN_104193	41.3	41.3	41.3	1	NaN	15.580	34	0.68268	35.9	35.9	35.9	1	NaN	7.185	37	0.45415	38.3	38.3	38.3	1	NaN	12.426	43	0.54949	36.0	36.0	36.0	1	NaN	10.163	26	0.29330	34.7	34.7	34.7	1	NaN	9.103	42	0.26128	37.2	37.2	37.2	1	NaN	10.429	50	0.50582	
ILMN_104194	54.8	54.8	54.8	1	NaN	19.516	36	0.97453	58.2	58.2	58.2	1	NaN	15.113	42	0.98253	55.9	55.9	55.9	1	NaN	14.645	48	0.98472	61.5	61.5	61.5	1	NaN	20.410	47	0.98326	57.3	57.3	57.3	1	NaN	15.218	41	0.96652	55.1	55.1	55.1	1	NaN	15.075	47	0.98690	
ILMN_104197	61.2	61.2	61.2	1	NaN	14.524	33	0.98763	58.4	58.4	58.4	1	NaN	13.661	37	0.98253	50.8	50.8	50.8	1	NaN	13.653	47	0.96943	58.5	58.5	58.5	1	NaN	21.451	37	0.97889	55.1	55.1	55.1	1	NaN	14.910	43	0.94687	44.0	44.0	44.0	1	NaN	11.136	29	0.87191	
ILMN_104198	46.1	46.1	46.1	1	NaN	12.029	43	0.86536	48.5	48.5	48.5	1	NaN	11.406	42	0.90320	50.3	50.3	50.3	1	NaN	16.030	37	0.96579	46.6	46.6	46.6	1	NaN	16.579	41	0.83042	59.1	59.1	59.1	1	NaN	14.853	43	0.97525	46.3	46.3	46.3	1	NaN	13.329	39	0.92067	
ILMN_104199	49.9	49.9	49.9	1	NaN	14.255	45	0.93741	50.1	50.1	50.1	1	NaN	12.927	43	0.92067	46.8	46.8	46.8	1	NaN	11.163	32	0.91776	55.2	55.2	55.2	1	NaN	13.039	45	0.95997	53.7	53.7	53.7	1	NaN	12.866	41	0.93595	47.2	47.2	47.2	1	NaN	12.522	42	0.93523	
ILMN_1042	99.2	99.2	99.2	1	NaN	25.595	49	0.92839	96.8	96.8	96.8	1	NaN	23.907	48	0.98706	77.3	77.3	77.3	1	NaN	20.072	50	0.97664	86.2	86.2	86.2	1	NaN	21.396	42	0.97849	82.9	82.9	82.9	1	NaN	20.674	50	0.99132	69.4	69.4	69.4	1	NaN	19.863	49	0.99339	
ILMN_10420	36.5	36.5	36.5	1	NaN	12.711	50	0.36827	40.7	40.7	40.7	1	NaN	11.374	44	0.72344	38.6	38.6	38.6	1	NaN	12.606	40	0.57496	37.5	37.5	37.5	1	NaN	8.992	35	0.40247	38.1	38.1	38.1	1	NaN	7.945	44	0.53712	36.5	36.5	36.5	1	NaN	8.174	45	0.45560	
ILMN_104201	46.7	46.7	46.7	1	NaN	11.905	53	0.88064	51.6	51.6	51.6	1	NaN	14.683	54	0.93595	42.3	42.3	42.3	1	NaN	14.059	35	0.78675	50.7	50.7	50.7	1	NaN	11.714	30	0.90830	53.7	53.7	53.7	1	NaN	13.629	39	0.93523	41.8	41.8	41.8	1	NaN	11.821	39	0.79840	
ILMN_104203	39.2	39.2	39.2	1	NaN	10.519	36	0.57351	46.8	46.8	46.8	1	NaN	8.571	38	0.87191	45.5	45.5	45.5	1	NaN	9.106	43	0.89083	47.8	47.8	47.8	1	NaN	16.587	35	0.85226	45.2	45.2	45.2	1	NaN	10.352	33	0.80932	42.3	42.3	42.3	1	NaN	13.346	24	0.81805	
ILMN_104204	36.8	36.8	36.8	1	NaN	11.393	42	0.38574	32.5	32.5	32.5	1	NaN	12.852	34	0.17103	36.6	36.6	36.6	1	NaN	9.854	48	0.40757	31.7	31.7	31.7	1	NaN	11.617	51	0.05459	33.0	33.0	33.0	1	NaN	10.130	40	0.14774	35.9	35.9	35.9	1	NaN	9.969	38	0.39884	
ILMN_104207	31.9	31.9	31.9	1	NaN	7.014	49	0.05822	30.5	30.5	30.5	1	NaN	10.596	46	0.06550	33.9	33.9	33.9	1	NaN	9.225	37	0.18195	32.6	32.6	32.6	1	NaN	9.191	38	0.08661	32.4	32.4	32.4	1	NaN	9.500	38	0.11208	31.3	31.3	31.3	1	NaN	10.446	34	0.07569	
ILMN_104209	174.2	174.2	174.2	1	NaN	35.499	28	0.99854	164.3	164.3	164.3	1	NaN	40.711	33	0.99782	123.0	123.0	123.0	1	NaN	28.513	36	0.99709	140.4	140.4	140.4	1	NaN	36.276	38	0.99709	150.9	150.9	150.9	1	NaN	37.239	22	0.99782	92.8	92.8	92.8	1	NaN	20.536	25	0.99709	
ILMN_10421	938.6	938.6	938.6	1	NaN	194.511	39	1.00000	658.7	658.7	658.7	1	NaN	128.601	34	1.00000	535.8	535.8	535.8	1	NaN	117.205	55	1.00000	668.0	668.0	668.0	1	NaN	154.776	35	1.00000	678.9	678.9	678.9	1	NaN	133.044	38	1.00000	485.3	485.3	485.3	1	NaN	101.297	42	1.00000	
ILMN_104210	36.3	36.3	36.3	1	NaN	10.488	36	0.34935	33.3	33.3	33.3	1	NaN	9.254	55	0.22489	35.9	35.9	35.9	1	NaN	9.824	35	0.33843	35.2	35.2	35.2	1	NaN	9.865	41	0.23144	36.6	36.6	36.6	1	NaN	11.541	39	0.41339	35.3	35.3	35.3	1	NaN	11.117	34	0.35371	
ILMN_104213	35.2	35.2	35.2	1	NaN	12.532	40	0.25983	32.8	32.8	32.8	1	NaN	8.885	35	0.19214	30.8	30.8	30.8	1	NaN	10.362	48	0.03421	31.1	31.1	31.1	1	NaN	10.405	40	0.03639	33.3	33.3	33.3	1	NaN	9.455	42	0.16594	33.0	33.0	33.0	1	NaN	10.198	40	0.17031	
ILMN_104214	40.3	40.3	40.3	1	NaN	10.554	38	0.63100	38.3	38.3	38.3	1	NaN	11.506	28	0.61499	40.7	40.7	40.7	1	NaN	8.804	44	0.71252	45.6	45.6	45.6	1	NaN	14.778	40	0.80204	43.1	43.1	43.1	1	NaN	13.012	49	0.75691	37.2	37.2	37.2	1	NaN	10.799	37	0.50946	
ILMN_104216	32.9	32.9	32.9	1	NaN	11.407	40	0.09534	35.3	35.3	35.3	1	NaN	6.826	29	0.40175	36.3	36.3	36.3	1	NaN	9.769	42	0.38210	34.0	34.0	34.0	1	NaN	8.956	34	0.16376	36.7	36.7	36.7	1	NaN	10.940	39	0.42431	32.5	32.5	32.5	1	NaN	7.045	47	0.13319	
ILMN_104218	33.3	33.3	33.3	1	NaN	8.929	35	0.12300	37.9	37.9	37.9	1	NaN	11.840	32	0.59243	34.7	34.7	34.7	1	NaN	9.080	40	0.22780	36.3	36.3	36.3	1	NaN	8.088	45	0.32096	34.0	34.0	34.0	1	NaN	11.852	39	0.21252	34.1	34.1	34.1	1	NaN	10.845	46	0.25764	
ILMN_104219	46.7	46.7	46.7	1	NaN	15.089	43	0.88064	48.6	48.6	48.6	1	NaN	12.342	54	0.90611	44.9	44.9	44.9	1	NaN	13.436	35	0.86827	47.1	47.1	47.1	1	NaN	16.130	53	0.83988	43.8	43.8	43.8	1	NaN	13.279	48	0.77875	41.4	41.4	41.4	1	NaN	11.838	41	0.77948	
ILMN_104220	45.1	45.1	45.1	1	NaN	13.183	42	0.83552	47.0	47.0	47.0	1	NaN	13.971	39	0.87336	48.2	48.2	48.2	1	NaN	13.326	54	0.95051	44.3	44.3	44.3	1	NaN	11.929	40	0.77511	48.8	48.8	48.8	1	NaN	12.722	37	0.87991	44.5	44.5	44.5	1	NaN	10.317	42	0.88501	
ILMN_104223	49.5	49.5	49.5	1	NaN	15.274	41	0.93304	50.6	50.6	50.6	1	NaN	13.115	33	0.92649	46.1	46.1	46.1	1	NaN	11.594	42	0.90393	51.6	51.6	51.6	1	NaN	21.950	38	0.92358	54.2	54.2	54.2	1	NaN	16.089	42	0.93814	47.2	47.2	47.2	1	NaN	11.232	38	0.93450	
ILMN_104226	158.0	158.0	158.0	1	NaN	40.470	39	0.99854	140.3	140.3	140.3	1	NaN	31.573	45	0.99709	103.1	103.1	103.1	1	NaN	31.671	49	0.99709	143.1	143.1	143.1	1	NaN	31.142	37	0.99709	123.8	123.8	123.8	1	NaN	30.181	47	0.99709	99.1	99.1	99.1	1	NaN	18.733	40	0.99709	
ILMN_104228	33.0	33.0	33.0	1	NaN	10.845	51	0.09898	32.4	32.4	32.4	1	NaN	9.735	29	0.15575	36.4	36.4	36.4	1	NaN	6.460	33	0.39738	36.7	36.7	36.7	1	NaN	9.517	37	0.33916	31.5	31.5	31.5	1	NaN	8.476	43	0.06405	34.5	34.5	34.5	1	NaN	8.912	49	0.28894	
ILMN_10423	1258.3	1258.3	1258.3	1	NaN	257.907	44	1.00000	1086.8	1086.8	1086.8	1	NaN	225.261	37	1.00000	811.4	811.4	811.4	1	NaN	171.013	49	1.00000	1156.6	1156.6	1156.6	1	NaN	257.924	40	1.00000	1142.9	1142.9	1142.9	1	NaN	156.692	41	1.00000	862.7	862.7	862.7	1	NaN	108.337	29	1.00000	
ILMN_104232	30.5	30.5	30.5	1	NaN	12.056	44	0.01965	31.6	31.6	31.6	1	NaN	9.019	42	0.10771	35.6	35.6	35.6	1	NaN	10.370	42	0.30640	30.7	30.7	30.7	1	NaN	9.052	39	0.02984	31.0	31.0	31.0	1	NaN	7.486	41	0.04803	29.4	29.4	29.4	1	NaN	8.749	33	0.02329	
ILMN_104234	33.3	33.3	33.3	1	NaN	9.928	32	0.12300	32.5	32.5	32.5	1	NaN	8.583	34	0.16376	31.6	31.6	31.6	1	NaN	7.734	36	0.05531	35.0	35.0	35.0	1	NaN	9.769	47	0.21761	33.0	33.0	33.0	1	NaN	9.461	37	0.14483	32.1	32.1	32.1	1	NaN	9.408	39	0.11718	
ILMN_104237	56.5	56.5	56.5	1	NaN	14.529	41	0.98181	56.0	56.0	56.0	1	NaN	20.050	41	0.97162	50.8	50.8	50.8	1	NaN	16.345	48	0.96943	53.8	53.8	53.8	1	NaN	11.535	36	0.94833	56.2	56.2	56.2	1	NaN	16.677	55	0.95706	48.1	48.1	48.1	1	NaN	16.596	32	0.94978	
ILMN_104239	36.5	36.5	36.5	1	NaN	11.002	30	0.36536	36.0	36.0	36.0	1	NaN	9.822	36	0.45997	39.9	39.9	39.9	1	NaN	11.259	38	0.65939	42.7	42.7	42.7	1	NaN	14.873	46	0.71834	38.3	38.3	38.3	1	NaN	12.202	35	0.55459	35.2	35.2	35.2	1	NaN	8.807	30	0.33988	
ILMN_10424	1355.6	1355.6	1355.6	1	NaN	218.407	43	1.00000	780.3	780.3	780.3	1	NaN	125.261	39	1.00000	690.9	690.9	690.9	1	NaN	127.885	42	1.00000	1571.5	1571.5	1571.5	1	NaN	330.314	32	1.00000	1680.7	1680.7	1680.7	1	NaN	284.303	50	1.00000	1005.3	1005.3	1005.3	1	NaN	148.474	36	1.00000	
ILMN_104241	36.9	36.9	36.9	1	NaN	9.704	37	0.39592	37.0	37.0	37.0	1	NaN	10.687	39	0.54003	38.6	38.6	38.6	1	NaN	10.791	40	0.56987	35.8	35.8	35.8	1	NaN	11.856	40	0.27802	33.9	33.9	33.9	1	NaN	9.691	29	0.20597	35.5	35.5	35.5	1	NaN	9.623	34	0.37191	
ILMN_104242	36.2	36.2	36.2	1	NaN	9.416	42	0.34571	34.2	34.2	34.2	1	NaN	8.441	51	0.30495	37.2	37.2	37.2	1	NaN	10.434	53	0.46507	36.8	36.8	36.8	1	NaN	13.367	30	0.34207	34.3	34.3	34.3	1	NaN	11.010	47	0.23290	36.6	36.6	36.6	1	NaN	7.768	45	0.45633	
ILMN_104246	48.9	48.9	48.9	1	NaN	15.455	46	0.92140	56.6	56.6	56.6	1	NaN	14.411	43	0.97453	52.0	52.0	52.0	1	NaN	18.625	54	0.97598	54.5	54.5	54.5	1	NaN	19.228	39	0.95415	59.0	59.0	59.0	1	NaN	19.512	42	0.97453	48.6	48.6	48.6	1	NaN	12.128	43	0.95488	
ILMN_104247	42.7	42.7	42.7	1	NaN	11.418	20	0.74527	40.0	40.0	40.0	1	NaN	12.144	47	0.69432	41.4	41.4	41.4	1	NaN	10.891	44	0.75400	43.0	43.0	43.0	1	NaN	12.080	41	0.73217	36.9	36.9	36.9	1	NaN	8.658	33	0.44396	41.2	41.2	41.2	1	NaN	11.361	31	0.77656	
ILMN_104249	40.4	40.4	40.4	1	NaN	10.440	33	0.63683	37.2	37.2	37.2	1	NaN	13.700	42	0.55604	37.9	37.9	37.9	1	NaN	10.831	41	0.52402	40.1	40.1	40.1	1	NaN	10.628	31	0.59098	42.1	42.1	42.1	1	NaN	9.680	39	0.72853	38.1	38.1	38.1	1	NaN	8.632	40	0.58443	
ILMN_10425	94.7	94.7	94.7	1	NaN	26.305	43	0.99418	74.9	74.9	74.9	1	NaN	20.303	34	0.98981	68.2	68.2	68.2	1	NaN	19.816	35	0.99054	81.8	81.8	81.8	1	NaN	31.188	42	0.99127	97.1	97.1	97.1	1	NaN	30.995	44	0.99636	65.7	65.7	65.7	1	NaN	21.191	42	0.99127	
ILMN_104253	49.8	49.8	49.8	1	NaN	13.249	43	0.93741	52.3	52.3	52.3	1	NaN	14.159	48	0.94396	52.0	52.0	52.0	1	NaN	16.332	45	0.97598	54.0	54.0	54.0	1	NaN	13.601	46	0.95124	54.7	54.7	54.7	1	NaN	11.891	39	0.94323	46.9	46.9	46.9	1	NaN	10.445	21	0.93013	
ILMN_104255	38.5	38.5	38.5	1	NaN	11.605	33	0.52038	31.8	31.8	31.8	1	NaN	11.421	45	0.11936	32.2	32.2	32.2	1	NaN	11.346	40	0.08224	34.2	34.2	34.2	1	NaN	12.214	54	0.16739	30.2	30.2	30.2	1	NaN	9.380	35	0.02766	32.6	32.6	32.6	1	NaN	9.506	40	0.13828	
ILMN_104256	37.4	37.4	37.4	1	NaN	11.725	36	0.44105	31.1	31.1	31.1	1	NaN	10.115	45	0.08224	34.1	34.1	34.1	1	NaN	9.049	43	0.18632	34.5	34.5	34.5	1	NaN	6.990	44	0.18268	34.4	34.4	34.4	1	NaN	8.346	45	0.24454	34.2	34.2	34.2	1	NaN	9.110	38	0.26346	
ILMN_104257	34.9	34.9	34.9	1	NaN	9.689	24	0.23799	33.6	33.6	33.6	1	NaN	12.366	35	0.25109	35.8	35.8	35.8	1	NaN	10.064	45	0.32606	38.0	38.0	38.0	1	NaN	11.661	37	0.45342	33.9	33.9	33.9	1	NaN	11.476	44	0.20597	31.7	31.7	31.7	1	NaN	10.267	39	0.09898	
ILMN_104258	40.5	40.5	40.5	1	NaN	10.463	29	0.64338	32.4	32.4	32.4	1	NaN	8.385	41	0.15575	36.4	36.4	36.4	1	NaN	9.034	30	0.39592	39.6	39.6	39.6	1	NaN	12.627	41	0.56550	34.8	34.8	34.8	1	NaN	9.556	45	0.26419	35.4	35.4	35.4	1	NaN	12.191	45	0.35881	
ILMN_10426	285.7	285.7	285.7	1	NaN	68.008	43	1.00000	243.0	243.0	243.0	1	NaN	51.463	26	1.00000	194.6	194.6	194.6	1	NaN	41.308	49	0.99927	204.8	204.8	204.8	1	NaN	47.614	42	0.99927	196.1	196.1	196.1	1	NaN	46.588	48	0.99927	142.6	142.6	142.6	1	NaN	39.358	54	0.99927	
ILMN_104260	35.2	35.2	35.2	1	NaN	11.072	34	0.25837	32.7	32.7	32.7	1	NaN	10.755	37	0.18486	38.9	38.9	38.9	1	NaN	11.329	50	0.58952	37.7	37.7	37.7	1	NaN	13.249	33	0.42722	35.7	35.7	35.7	1	NaN	10.955	38	0.34207	35.0	35.0	35.0	1	NaN	9.277	44	0.32460	
ILMN_104261	31.6	31.6	31.6	1	NaN	7.135	30	0.04512	32.0	32.0	32.0	1	NaN	8.410	33	0.12809	33.3	33.3	33.3	1	NaN	9.919	43	0.14192	31.9	31.9	31.9	1	NaN	11.184	38	0.06114	30.8	30.8	30.8	1	NaN	9.110	42	0.04367	33.9	33.9	33.9	1	NaN	9.028	33	0.24163	
ILMN_104262	34.9	34.9	34.9	1	NaN	10.276	43	0.23362	34.9	34.9	34.9	1	NaN	10.062	32	0.36608	40.4	40.4	40.4	1	NaN	6.221	28	0.69432	37.8	37.8	37.8	1	NaN	12.189	46	0.44032	34.1	34.1	34.1	1	NaN	10.155	39	0.22198	36.3	36.3	36.3	1	NaN	9.286	39	0.43741	
ILMN_104263	37.4	37.4	37.4	1	NaN	13.726	36	0.44105	34.6	34.6	34.6	1	NaN	8.368	35	0.34498	33.2	33.2	33.2	1	NaN	9.936	44	0.13246	36.0	36.0	36.0	1	NaN	12.986	43	0.29330	34.6	34.6	34.6	1	NaN	9.467	43	0.25328	35.0	35.0	35.0	1	NaN	9.391	34	0.32096	
ILMN_104265	33.3	33.3	33.3	1	NaN	13.390	42	0.11718	36.9	36.9	36.9	1	NaN	9.927	46	0.52693	35.6	35.6	35.6	1	NaN	8.832	36	0.31295	39.7	39.7	39.7	1	NaN	15.848	34	0.57424	38.6	38.6	38.6	1	NaN	9.109	32	0.56987	38.3	38.3	38.3	1	NaN	12.332	35	0.60553	
ILMN_104266	38.4	38.4	38.4	1	NaN	9.536	52	0.51237	37.3	37.3	37.3	1	NaN	14.260	41	0.56186	39.8	39.8	39.8	1	NaN	9.572	49	0.65429	42.0	42.0	42.0	1	NaN	14.639	50	0.69505	40.6	40.6	40.6	1	NaN	9.024	42	0.66594	38.5	38.5	38.5	1	NaN	11.159	41	0.61790	
ILMN_104270	38.8	38.8	38.8	1	NaN	10.688	32	0.54658	34.6	34.6	34.6	1	NaN	8.278	34	0.34279	37.6	37.6	37.6	1	NaN	12.446	46	0.49782	35.6	35.6	35.6	1	NaN	12.091	40	0.26492	38.2	38.2	38.2	1	NaN	11.128	41	0.54658	39.2	39.2	39.2	1	NaN	9.838	35	0.66012	
ILMN_104271	43.4	43.4	43.4	1	NaN	14.788	38	0.77802	33.0	33.0	33.0	1	NaN	11.164	29	0.20306	41.0	41.0	41.0	1	NaN	10.668	24	0.73435	45.6	45.6	45.6	1	NaN	16.588	40	0.80204	37.7	37.7	37.7	1	NaN	12.592	31	0.50509	39.0	39.0	39.0	1	NaN	11.466	27	0.65429	
ILMN_104273	42.4	42.4	42.4	1	NaN	14.082	39	0.73654	45.9	45.9	45.9	1	NaN	17.774	29	0.85662	45.6	45.6	45.6	1	NaN	11.331	42	0.89592	45.5	45.5	45.5	1	NaN	21.511	32	0.80204	47.4	47.4	47.4	1	NaN	13.032	34	0.85153	46.3	46.3	46.3	1	NaN	9.694	30	0.92067	
ILMN_104274	40.0	40.0	40.0	1	NaN	11.456	47	0.61645	34.8	34.8	34.8	1	NaN	8.183	36	0.35735	39.9	39.9	39.9	1	NaN	10.618	43	0.65939	42.9	42.9	42.9	1	NaN	9.773	37	0.72416	40.5	40.5	40.5	1	NaN	11.190	34	0.66157	37.6	37.6	37.6	1	NaN	9.376	44	0.54658	
ILMN_104277	34.4	34.4	34.4	1	NaN	12.118	41	0.20160	35.9	35.9	35.9	1	NaN	12.711	32	0.45342	34.9	34.9	34.9	1	NaN	10.877	35	0.25473	31.2	31.2	31.2	1	NaN	7.203	35	0.03785	32.7	32.7	32.7	1	NaN	10.948	47	0.13246	33.5	33.5	33.5	1	NaN	6.454	33	0.20451	
ILMN_104279	43.1	43.1	43.1	1	NaN	15.253	35	0.76419	46.6	46.6	46.6	1	NaN	13.902	45	0.86827	41.4	41.4	41.4	1	NaN	9.934	38	0.75473	47.1	47.1	47.1	1	NaN	9.259	30	0.83988	44.4	44.4	44.4	1	NaN	13.050	51	0.79330	41.7	41.7	41.7	1	NaN	11.241	41	0.79476	
ILMN_104281	37.6	37.6	37.6	1	NaN	10.470	45	0.46288	35.7	35.7	35.7	1	NaN	9.895	37	0.43741	35.8	35.8	35.8	1	NaN	8.140	39	0.33188	35.6	35.6	35.6	1	NaN	9.824	48	0.26419	41.4	41.4	41.4	1	NaN	11.736	40	0.70524	34.5	34.5	34.5	1	NaN	11.051	37	0.28894	
ILMN_104286	59.9	59.9	59.9	1	NaN	21.408	49	0.98472	57.6	57.6	57.6	1	NaN	15.075	43	0.98108	46.4	46.4	46.4	1	NaN	12.682	35	0.91048	56.0	56.0	56.0	1	NaN	14.871	40	0.96579	62.8	62.8	62.8	1	NaN	17.018	55	0.98181	49.4	49.4	49.4	1	NaN	19.592	49	0.96361	
ILMN_104287	37.6	37.6	37.6	1	NaN	9.248	44	0.45706	37.4	37.4	37.4	1	NaN	7.294	31	0.56186	37.8	37.8	37.8	1	NaN	9.716	36	0.51528	38.9	38.9	38.9	1	NaN	14.264	33	0.51820	38.6	38.6	38.6	1	NaN	6.208	27	0.56987	36.5	36.5	36.5	1	NaN	11.298	30	0.45197	
ILMN_104288	60.0	60.0	60.0	1	NaN	17.347	32	0.98472	63.5	63.5	63.5	1	NaN	19.354	48	0.98763	61.0	61.0	61.0	1	NaN	21.231	33	0.98763	68.5	68.5	68.5	1	NaN	15.152	51	0.98836	63.8	63.8	63.8	1	NaN	12.312	36	0.98472	57.4	57.4	57.4	1	NaN	15.749	45	0.98690	
ILMN_104290	42.7	42.7	42.7	1	NaN	10.897	41	0.74527	39.8	39.8	39.8	1	NaN	13.720	34	0.68195	41.8	41.8	41.8	1	NaN	9.013	34	0.76783	41.1	41.1	41.1	1	NaN	10.647	39	0.65284	41.2	41.2	41.2	1	NaN	11.203	34	0.69360	41.0	41.0	41.0	1	NaN	12.058	23	0.76856	
ILMN_104293	35.0	35.0	35.0	1	NaN	14.209	41	0.24454	34.3	34.3	34.3	1	NaN	9.435	44	0.31514	36.0	36.0	36.0	1	NaN	12.521	46	0.35298	37.3	37.3	37.3	1	NaN	15.230	44	0.38865	36.9	36.9	36.9	1	NaN	8.048	40	0.44541	38.1	38.1	38.1	1	NaN	11.744	37	0.58806	
ILMN_104295	49.0	49.0	49.0	1	NaN	10.299	28	0.92285	45.0	45.0	45.0	1	NaN	12.825	36	0.84425	41.4	41.4	41.4	1	NaN	10.172	39	0.75473	47.9	47.9	47.9	1	NaN	13.083	38	0.85444	47.5	47.5	47.5	1	NaN	11.053	40	0.85590	44.0	44.0	44.0	1	NaN	13.234	48	0.87263	
ILMN_104296	32.2	32.2	32.2	1	NaN	7.351	37	0.06696	25.6	25.6	25.6	1	NaN	8.541	22	0.00073	31.6	31.6	31.6	1	NaN	12.192	39	0.05459	30.0	30.0	30.0	1	NaN	8.398	45	0.01601	29.3	29.3	29.3	1	NaN	8.258	36	0.01674	29.5	29.5	29.5	1	NaN	7.375	27	0.02547	
ILMN_104297	45.3	45.3	45.3	1	NaN	18.364	41	0.83988	43.5	43.5	43.5	1	NaN	12.173	36	0.80349	45.3	45.3	45.3	1	NaN	10.264	41	0.88282	44.6	44.6	44.6	1	NaN	11.971	43	0.78312	41.3	41.3	41.3	1	NaN	10.899	38	0.69651	41.6	41.6	41.6	1	NaN	12.468	48	0.79258	
ILMN_104298	33.0	33.0	33.0	1	NaN	9.305	29	0.09680	31.1	31.1	31.1	1	NaN	10.966	38	0.08370	30.8	30.8	30.8	1	NaN	9.225	30	0.03348	31.4	31.4	31.4	1	NaN	7.453	38	0.04585	29.4	29.4	29.4	1	NaN	7.958	31	0.01747	30.4	30.4	30.4	1	NaN	6.743	44	0.04949	
ILMN_10430	58.6	58.6	58.6	1	NaN	16.106	42	0.98399	49.6	49.6	49.6	1	NaN	17.865	39	0.91776	48.3	48.3	48.3	1	NaN	15.951	58	0.95124	53.9	53.9	53.9	1	NaN	17.397	43	0.94978	57.9	57.9	57.9	1	NaN	14.740	44	0.96870	48.4	48.4	48.4	1	NaN	17.347	35	0.95342	
ILMN_104301	38.2	38.2	38.2	1	NaN	9.434	46	0.50073	37.9	37.9	37.9	1	NaN	9.723	38	0.59098	38.8	38.8	38.8	1	NaN	12.649	49	0.58661	37.1	37.1	37.1	1	NaN	10.042	44	0.37045	35.5	35.5	35.5	1	NaN	8.822	36	0.32533	33.8	33.8	33.8	1	NaN	8.900	42	0.23654	
ILMN_104304	34.5	34.5	34.5	1	NaN	13.918	31	0.20742	41.6	41.6	41.6	1	NaN	10.686	34	0.75691	42.6	42.6	42.6	1	NaN	10.777	46	0.79840	40.2	40.2	40.2	1	NaN	9.963	40	0.60408	40.0	40.0	40.0	1	NaN	11.915	59	0.63974	40.7	40.7	40.7	1	NaN	11.650	34	0.74818	
ILMN_104305	28.2	28.2	28.2	1	NaN	9.113	22	0.00218	25.7	25.7	25.7	1	NaN	9.263	37	0.00073	31.4	31.4	31.4	1	NaN	10.340	43	0.04949	30.9	30.9	30.9	1	NaN	8.090	27	0.03275	30.0	30.0	30.0	1	NaN	7.886	27	0.02693	29.1	29.1	29.1	1	NaN	8.587	39	0.01528	
ILMN_104307	39.6	39.6	39.6	1	NaN	13.140	35	0.59461	35.4	35.4	35.4	1	NaN	12.370	31	0.40539	40.3	40.3	40.3	1	NaN	14.595	44	0.69287	38.3	38.3	38.3	1	NaN	9.942	28	0.47889	39.1	39.1	39.1	1	NaN	9.896	32	0.59534	37.6	37.6	37.6	1	NaN	9.296	45	0.54658	
ILMN_104308	47.4	47.4	47.4	1	NaN	11.278	28	0.89520	38.5	38.5	38.5	1	NaN	11.922	39	0.62737	41.1	41.1	41.1	1	NaN	10.540	26	0.73654	44.1	44.1	44.1	1	NaN	10.292	29	0.76638	42.3	42.3	42.3	1	NaN	11.466	33	0.73581	40.6	40.6	40.6	1	NaN	11.236	41	0.74309	
ILMN_104309	48.5	48.5	48.5	1	NaN	11.569	28	0.91412	46.9	46.9	46.9	1	NaN	10.061	36	0.87336	47.4	47.4	47.4	1	NaN	14.832	35	0.92795	51.1	51.1	51.1	1	NaN	15.197	35	0.91412	63.8	63.8	63.8	1	NaN	19.692	51	0.98472	50.1	50.1	50.1	1	NaN	10.228	36	0.96943	
ILMN_10431	841.6	841.6	841.6	1	NaN	152.026	41	1.00000	749.1	749.1	749.1	1	NaN	137.496	41	1.00000	457.7	457.7	457.7	1	NaN	100.516	49	1.00000	685.1	685.1	685.1	1	NaN	119.904	39	1.00000	612.3	612.3	612.3	1	NaN	144.758	39	1.00000	381.7	381.7	381.7	1	NaN	93.557	33	1.00000	
ILMN_104313	35.0	35.0	35.0	1	NaN	11.599	47	0.24964	36.7	36.7	36.7	1	NaN	12.143	46	0.51965	38.2	38.2	38.2	1	NaN	9.348	42	0.54003	34.2	34.2	34.2	1	NaN	10.193	46	0.16739	38.5	38.5	38.5	1	NaN	10.352	32	0.56405	37.1	37.1	37.1	1	NaN	9.612	41	0.49782	
ILMN_104314	39.1	39.1	39.1	1	NaN	7.615	46	0.56477	37.0	37.0	37.0	1	NaN	13.986	37	0.53639	34.2	34.2	34.2	1	NaN	9.245	36	0.19651	41.6	41.6	41.6	1	NaN	7.754	36	0.67977	36.5	36.5	36.5	1	NaN	10.258	47	0.40902	35.0	35.0	35.0	1	NaN	5.742	36	0.33042	
ILMN_104315	35.6	35.6	35.6	1	NaN	10.680	39	0.28603	33.6	33.6	33.6	1	NaN	9.995	45	0.25983	34.1	34.1	34.1	1	NaN	9.422	38	0.18850	37.0	37.0	37.0	1	NaN	10.614	52	0.36317	34.5	34.5	34.5	1	NaN	10.521	45	0.24964	34.5	34.5	34.5	1	NaN	7.358	37	0.28748	
ILMN_104316	34.6	34.6	34.6	1	NaN	9.567	40	0.21325	35.2	35.2	35.2	1	NaN	8.146	24	0.39592	35.7	35.7	35.7	1	NaN	9.914	27	0.32023	34.2	34.2	34.2	1	NaN	10.200	38	0.16739	35.1	35.1	35.1	1	NaN	10.187	37	0.28967	35.3	35.3	35.3	1	NaN	9.704	47	0.35662	
ILMN_104317	37.6	37.6	37.6	1	NaN	9.697	39	0.46143	41.3	41.3	41.3	1	NaN	15.603	36	0.74672	36.2	36.2	36.2	1	NaN	12.681	32	0.37846	37.6	37.6	37.6	1	NaN	10.194	35	0.41194	40.5	40.5	40.5	1	NaN	9.536	34	0.66012	33.9	33.9	33.9	1	NaN	10.915	36	0.24309	
ILMN_104318	36.5	36.5	36.5	1	NaN	11.234	27	0.36463	39.5	39.5	39.5	1	NaN	12.110	43	0.67322	36.8	36.8	36.8	1	NaN	8.527	35	0.42795	40.8	40.8	40.8	1	NaN	12.690	35	0.64192	41.6	41.6	41.6	1	NaN	12.944	32	0.71179	38.3	38.3	38.3	1	NaN	6.007	37	0.60408	
ILMN_104320	37.8	37.8	37.8	1	NaN	11.391	35	0.47598	34.7	34.7	34.7	1	NaN	9.880	28	0.35517	38.7	38.7	38.7	1	NaN	7.122	27	0.57787	35.2	35.2	35.2	1	NaN	10.334	33	0.23362	37.1	37.1	37.1	1	NaN	9.567	44	0.45924	36.9	36.9	36.9	1	NaN	8.241	41	0.48035	
ILMN_104321	33.0	33.0	33.0	1	NaN	6.662	38	0.09825	34.8	34.8	34.8	1	NaN	13.546	36	0.35590	33.5	33.5	33.5	1	NaN	8.944	37	0.15502	33.4	33.4	33.4	1	NaN	10.779	42	0.12082	33.3	33.3	33.3	1	NaN	8.888	35	0.16157	34.0	34.0	34.0	1	NaN	10.270	26	0.25255	
ILMN_104322	44.5	44.5	44.5	1	NaN	14.375	38	0.81732	44.9	44.9	44.9	1	NaN	12.976	46	0.84207	43.2	43.2	43.2	1	NaN	12.012	34	0.81295	40.4	40.4	40.4	1	NaN	17.744	40	0.61863	48.0	48.0	48.0	1	NaN	13.615	40	0.86681	43.2	43.2	43.2	1	NaN	11.749	39	0.84571	
ILMN_104323	33.7	33.7	33.7	1	NaN	9.200	43	0.15211	30.6	30.6	30.6	1	NaN	10.666	34	0.06841	34.1	34.1	34.1	1	NaN	9.852	39	0.18486	34.2	34.2	34.2	1	NaN	9.237	36	0.16885	33.5	33.5	33.5	1	NaN	11.107	38	0.17977	33.2	33.2	33.2	1	NaN	10.402	44	0.18777	
ILMN_104324	35.4	35.4	35.4	1	NaN	11.378	31	0.27365	31.5	31.5	31.5	1	NaN	8.637	30	0.10480	30.9	30.9	30.9	1	NaN	9.904	36	0.03566	34.0	34.0	34.0	1	NaN	7.803	30	0.16376	35.2	35.2	35.2	1	NaN	11.299	40	0.30204	35.0	35.0	35.0	1	NaN	10.527	33	0.32460	
ILMN_104325	28.1	28.1	28.1	1	NaN	8.714	27	0.00146	31.4	31.4	31.4	1	NaN	9.141	40	0.10262	32.7	32.7	32.7	1	NaN	9.429	37	0.10480	36.4	36.4	36.4	1	NaN	12.258	46	0.32606	33.7	33.7	33.7	1	NaN	9.489	28	0.18632	27.2	27.2	27.2	1	NaN	10.255	30	0.00000	
ILMN_104327	34.6	34.6	34.6	1	NaN	10.500	35	0.21761	35.0	35.0	35.0	1	NaN	12.131	39	0.37482	34.6	34.6	34.6	1	NaN	13.398	39	0.22707	40.9	40.9	40.9	1	NaN	11.800	36	0.64338	35.8	35.8	35.8	1	NaN	10.030	39	0.35444	36.0	36.0	36.0	1	NaN	7.159	29	0.41121	
ILMN_104328	48.3	48.3	48.3	1	NaN	20.592	45	0.91412	44.2	44.2	44.2	1	NaN	12.433	38	0.82678	42.0	42.0	42.0	1	NaN	9.513	47	0.77511	45.0	45.0	45.0	1	NaN	14.465	40	0.79185	44.1	44.1	44.1	1	NaN	13.730	37	0.78530	42.9	42.9	42.9	1	NaN	13.523	36	0.83333	
ILMN_104330	40.6	40.6	40.6	1	NaN	10.039	26	0.64338	41.9	41.9	41.9	1	NaN	10.747	39	0.76419	39.6	39.6	39.6	1	NaN	12.414	40	0.63974	37.9	37.9	37.9	1	NaN	11.135	22	0.44396	40.6	40.6	40.6	1	NaN	11.935	38	0.66885	40.6	40.6	40.6	1	NaN	10.202	32	0.74309	
ILMN_104331	34.9	34.9	34.9	1	NaN	11.708	46	0.23362	30.7	30.7	30.7	1	NaN	7.601	34	0.06987	33.5	33.5	33.5	1	NaN	7.994	40	0.15502	32.5	32.5	32.5	1	NaN	13.259	27	0.08151	35.8	35.8	35.8	1	NaN	11.895	41	0.35298	32.3	32.3	32.3	1	NaN	9.453	38	0.12227	
ILMN_104334	32.2	32.2	32.2	1	NaN	10.440	30	0.06841	29.7	29.7	29.7	1	NaN	7.974	34	0.04148	31.8	31.8	31.8	1	NaN	9.918	44	0.06041	34.4	34.4	34.4	1	NaN	12.142	56	0.17758	33.9	33.9	33.9	1	NaN	9.782	43	0.20597	33.6	33.6	33.6	1	NaN	11.016	56	0.21543	
ILMN_104338	34.0	34.0	34.0	1	NaN	9.934	30	0.17322	33.7	33.7	33.7	1	NaN	10.894	40	0.26856	33.5	33.5	33.5	1	NaN	7.991	32	0.15357	35.8	35.8	35.8	1	NaN	11.829	52	0.27729	38.6	38.6	38.6	1	NaN	13.578	40	0.56914	34.5	34.5	34.5	1	NaN	8.588	42	0.28530	
ILMN_10434	3380.5	3380.5	3380.5	1	NaN	554.699	41	1.00000	2738.9	2738.9	2738.9	1	NaN	399.023	51	1.00000	2373.2	2373.2	2373.2	1	NaN	310.548	42	1.00000	2993.9	2993.9	2993.9	1	NaN	410.999	53	1.00000	2951.6	2951.6	2951.6	1	NaN	476.738	38	1.00000	2135.8	2135.8	2135.8	1	NaN	277.845	50	1.00000	
ILMN_104340	31.9	31.9	31.9	1	NaN	10.198	43	0.05968	31.3	31.3	31.3	1	NaN	10.808	48	0.09680	35.8	35.8	35.8	1	NaN	9.045	42	0.33261	32.5	32.5	32.5	1	NaN	10.889	45	0.08006	34.0	34.0	34.0	1	NaN	9.843	41	0.21616	31.3	31.3	31.3	1	NaN	9.473	52	0.07860	
ILMN_104342	43.3	43.3	43.3	1	NaN	12.693	38	0.77293	42.4	42.4	42.4	1	NaN	12.994	46	0.77948	41.6	41.6	41.6	1	NaN	11.721	42	0.76274	43.0	43.0	43.0	1	NaN	11.803	30	0.73290	44.8	44.8	44.8	1	NaN	13.530	37	0.80204	42.6	42.6	42.6	1	NaN	13.850	36	0.82678	
ILMN_104343	55.0	55.0	55.0	1	NaN	13.869	46	0.97453	66.9	66.9	66.9	1	NaN	15.654	25	0.98836	55.0	55.0	55.0	1	NaN	12.491	52	0.98108	68.2	68.2	68.2	1	NaN	16.365	25	0.98836	69.3	69.3	69.3	1	NaN	18.514	46	0.98908	57.1	57.1	57.1	1	NaN	15.351	40	0.98690	
ILMN_104344	33.4	33.4	33.4	1	NaN	10.861	44	0.13028	33.3	33.3	33.3	1	NaN	11.393	36	0.22489	28.4	28.4	28.4	1	NaN	8.180	32	0.00582	34.5	34.5	34.5	1	NaN	10.536	54	0.18195	35.9	35.9	35.9	1	NaN	12.230	40	0.35662	35.0	35.0	35.0	1	NaN	10.419	45	0.32460	
ILMN_104345	33.7	33.7	33.7	1	NaN	7.874	31	0.14993	30.7	30.7	30.7	1	NaN	10.855	49	0.06987	31.1	31.1	31.1	1	NaN	11.447	46	0.03930	32.6	32.6	32.6	1	NaN	10.770	40	0.08588	29.2	29.2	29.2	1	NaN	8.504	47	0.01383	30.4	30.4	30.4	1	NaN	9.550	40	0.05022	
ILMN_104347	41.1	41.1	41.1	1	NaN	11.179	43	0.67031	36.1	36.1	36.1	1	NaN	10.293	45	0.47525	37.0	37.0	37.0	1	NaN	10.112	35	0.44833	33.8	33.8	33.8	1	NaN	9.192	42	0.15429	34.5	34.5	34.5	1	NaN	8.809	42	0.25036	35.3	35.3	35.3	1	NaN	8.771	44	0.35662	
ILMN_104348	34.5	34.5	34.5	1	NaN	10.469	31	0.20524	36.2	36.2	36.2	1	NaN	9.142	42	0.47744	36.3	36.3	36.3	1	NaN	10.164	48	0.38355	37.1	37.1	37.1	1	NaN	12.370	32	0.37409	35.9	35.9	35.9	1	NaN	10.175	46	0.36172	34.9	34.9	34.9	1	NaN	9.260	36	0.31805	
ILMN_104352	42.3	42.3	42.3	1	NaN	12.704	32	0.73435	45.8	45.8	45.8	1	NaN	11.042	36	0.85517	36.8	36.8	36.8	1	NaN	12.495	42	0.42504	42.1	42.1	42.1	1	NaN	15.575	40	0.69796	43.7	43.7	43.7	1	NaN	11.103	37	0.77729	39.4	39.4	39.4	1	NaN	9.152	42	0.67249	
ILMN_104353	32.1	32.1	32.1	1	NaN	9.480	47	0.06186	31.1	31.1	31.1	1	NaN	10.339	46	0.08515	32.8	32.8	32.8	1	NaN	10.819	51	0.10990	35.5	35.5	35.5	1	NaN	11.522	58	0.25400	35.2	35.2	35.2	1	NaN	9.846	57	0.29985	32.7	32.7	32.7	1	NaN	12.023	45	0.15211	
ILMN_104354	36.9	36.9	36.9	1	NaN	10.120	40	0.39520	31.6	31.6	31.6	1	NaN	10.160	43	0.10699	37.0	37.0	37.0	1	NaN	10.380	44	0.44833	38.3	38.3	38.3	1	NaN	10.869	41	0.47671	35.0	35.0	35.0	1	NaN	8.821	45	0.28384	33.9	33.9	33.9	1	NaN	7.951	38	0.24163	
ILMN_104355	33.2	33.2	33.2	1	NaN	8.794	41	0.11572	33.9	33.9	33.9	1	NaN	11.021	34	0.28093	34.2	34.2	34.2	1	NaN	8.039	37	0.18996	37.2	37.2	37.2	1	NaN	11.588	37	0.38064	33.4	33.4	33.4	1	NaN	10.950	44	0.17103	33.0	33.0	33.0	1	NaN	8.216	43	0.17031	
ILMN_104363	45.3	45.3	45.3	1	NaN	14.592	37	0.83988	40.7	40.7	40.7	1	NaN	14.207	36	0.72562	40.6	40.6	40.6	1	NaN	12.857	36	0.70888	43.5	43.5	43.5	1	NaN	16.460	30	0.74964	42.5	42.5	42.5	1	NaN	11.521	42	0.74381	41.6	41.6	41.6	1	NaN	10.806	35	0.79185	
ILMN_104364	45.0	45.0	45.0	1	NaN	10.644	46	0.83333	46.5	46.5	46.5	1	NaN	10.491	32	0.86681	41.6	41.6	41.6	1	NaN	7.235	32	0.76419	44.7	44.7	44.7	1	NaN	12.928	42	0.78530	51.3	51.3	51.3	1	NaN	14.924	43	0.90975	41.4	41.4	41.4	1	NaN	12.110	28	0.78020	
ILMN_104365	48.2	48.2	48.2	1	NaN	13.697	39	0.91339	43.2	43.2	43.2	1	NaN	10.003	41	0.79767	46.6	46.6	46.6	1	NaN	11.549	42	0.91266	49.8	49.8	49.8	1	NaN	14.642	40	0.89520	47.4	47.4	47.4	1	NaN	15.870	41	0.85371	48.0	48.0	48.0	1	NaN	12.426	39	0.94760	
ILMN_104366	38.9	38.9	38.9	1	NaN	12.205	37	0.55313	37.9	37.9	37.9	1	NaN	10.250	46	0.59025	38.2	38.2	38.2	1	NaN	9.759	35	0.54003	37.3	37.3	37.3	1	NaN	10.819	42	0.38937	40.9	40.9	40.9	1	NaN	11.577	34	0.67758	37.5	37.5	37.5	1	NaN	11.460	42	0.53130	
ILMN_104368	37.7	37.7	37.7	1	NaN	10.839	32	0.46652	33.2	33.2	33.2	1	NaN	11.766	30	0.21397	31.4	31.4	31.4	1	NaN	10.120	29	0.04803	37.6	37.6	37.6	1	NaN	9.841	46	0.41194	38.0	38.0	38.0	1	NaN	9.245	38	0.53493	33.6	33.6	33.6	1	NaN	6.811	37	0.21325	
ILMN_104369	31.2	31.2	31.2	1	NaN	9.822	44	0.03639	32.3	32.3	32.3	1	NaN	8.740	32	0.14556	34.4	34.4	34.4	1	NaN	10.450	46	0.21033	36.7	36.7	36.7	1	NaN	13.991	37	0.34061	33.6	33.6	33.6	1	NaN	9.557	31	0.18268	31.7	31.7	31.7	1	NaN	8.007	37	0.09825	
ILMN_10437	55.7	55.7	55.7	1	NaN	17.839	34	0.97817	49.0	49.0	49.0	1	NaN	12.993	31	0.91121	48.8	48.8	48.8	1	NaN	13.037	46	0.95488	49.6	49.6	49.6	1	NaN	13.203	40	0.89447	54.2	54.2	54.2	1	NaN	15.197	35	0.93814	47.0	47.0	47.0	1	NaN	7.565	28	0.93377	
ILMN_104370	33.2	33.2	33.2	1	NaN	8.935	37	0.11135	32.4	32.4	32.4	1	NaN	8.193	39	0.15502	37.5	37.5	37.5	1	NaN	11.010	47	0.48472	32.9	32.9	32.9	1	NaN	10.170	29	0.09753	36.6	36.6	36.6	1	NaN	11.353	38	0.41266	36.6	36.6	36.6	1	NaN	9.492	33	0.45852	
ILMN_104371	92.1	92.1	92.1	1	NaN	37.767	32	0.99418	78.0	78.0	78.0	1	NaN	23.707	30	0.98981	68.4	68.4	68.4	1	NaN	19.902	37	0.99054	78.4	78.4	78.4	1	NaN	15.898	38	0.99054	72.7	72.7	72.7	1	NaN	23.921	55	0.98981	72.9	72.9	72.9	1	NaN	23.490	30	0.99418	
ILMN_104373	35.2	35.2	35.2	1	NaN	12.536	53	0.26274	30.4	30.4	30.4	1	NaN	9.605	57	0.06186	33.8	33.8	33.8	1	NaN	6.969	43	0.17540	36.0	36.0	36.0	1	NaN	9.436	35	0.29694	33.8	33.8	33.8	1	NaN	10.487	37	0.20087	35.2	35.2	35.2	1	NaN	9.618	46	0.34352	
ILMN_104375	38.3	38.3	38.3	1	NaN	12.337	38	0.50437	34.9	34.9	34.9	1	NaN	10.489	33	0.36827	37.7	37.7	37.7	1	NaN	10.662	55	0.51019	37.9	37.9	37.9	1	NaN	7.423	26	0.44687	36.3	36.3	36.3	1	NaN	11.490	44	0.39447	39.2	39.2	39.2	1	NaN	9.525	44	0.66230	
ILMN_104376	36.1	36.1	36.1	1	NaN	15.714	41	0.33843	40.3	40.3	40.3	1	NaN	9.727	45	0.71033	35.7	35.7	35.7	1	NaN	9.551	36	0.32169	43.1	43.1	43.1	1	NaN	15.595	46	0.73799	41.8	41.8	41.8	1	NaN	11.100	40	0.72125	41.0	41.0	41.0	1	NaN	8.988	52	0.76856	
ILMN_104377	41.0	41.0	41.0	1	NaN	9.350	32	0.66084	37.9	37.9	37.9	1	NaN	9.567	39	0.59098	39.2	39.2	39.2	1	NaN	10.051	47	0.61718	37.0	37.0	37.0	1	NaN	11.047	37	0.36972	37.5	37.5	37.5	1	NaN	10.621	41	0.48763	35.9	35.9	35.9	1	NaN	9.457	37	0.40320	
ILMN_104378	45.9	45.9	45.9	1	NaN	16.589	40	0.86245	43.0	43.0	43.0	1	NaN	13.516	41	0.79330	41.9	41.9	41.9	1	NaN	11.851	40	0.77511	42.3	42.3	42.3	1	NaN	16.604	38	0.70597	42.1	42.1	42.1	1	NaN	7.829	36	0.72853	42.5	42.5	42.5	1	NaN	13.756	37	0.82242	
ILMN_104379	38.1	38.1	38.1	1	NaN	12.796	39	0.49782	32.3	32.3	32.3	1	NaN	12.701	41	0.15066	34.8	34.8	34.8	1	NaN	8.862	42	0.24236	34.3	34.3	34.3	1	NaN	12.672	46	0.17394	35.8	35.8	35.8	1	NaN	12.986	33	0.34643	35.7	35.7	35.7	1	NaN	9.668	42	0.38428	
ILMN_10438	262.7	262.7	262.7	1	NaN	66.457	59	1.00000	175.9	175.9	175.9	1	NaN	41.908	34	0.99854	140.7	140.7	140.7	1	NaN	33.317	47	0.99854	160.3	160.3	160.3	1	NaN	29.372	45	0.99854	138.9	138.9	138.9	1	NaN	29.962	58	0.99709	85.4	85.4	85.4	1	NaN	17.732	33	0.99709	
ILMN_104384	39.7	39.7	39.7	1	NaN	12.829	47	0.59898	42.1	42.1	42.1	1	NaN	10.106	37	0.77074	37.5	37.5	37.5	1	NaN	15.120	32	0.48472	42.7	42.7	42.7	1	NaN	10.820	41	0.71907	41.8	41.8	41.8	1	NaN	11.135	49	0.72125	40.4	40.4	40.4	1	NaN	9.302	55	0.73508	
ILMN_104385	200.1	200.1	200.1	1	NaN	43.222	45	0.99927	193.8	193.8	193.8	1	NaN	40.127	44	0.99854	141.5	141.5	141.5	1	NaN	33.584	41	0.99854	186.2	186.2	186.2	1	NaN	47.866	43	0.99854	167.7	167.7	167.7	1	NaN	36.246	38	0.99854	133.3	133.3	133.3	1	NaN	26.898	34	0.99854	
ILMN_104389	37.3	37.3	37.3	1	NaN	9.756	34	0.43377	35.4	35.4	35.4	1	NaN	10.724	35	0.40539	40.4	40.4	40.4	1	NaN	11.565	37	0.69796	36.2	36.2	36.2	1	NaN	10.154	35	0.31295	39.2	39.2	39.2	1	NaN	8.987	33	0.59898	39.6	39.6	39.6	1	NaN	9.996	32	0.68850	
ILMN_104390	34.9	34.9	34.9	1	NaN	10.221	50	0.23654	37.3	37.3	37.3	1	NaN	10.747	51	0.56186	37.0	37.0	37.0	1	NaN	9.946	43	0.44978	39.9	39.9	39.9	1	NaN	13.119	34	0.58588	35.8	35.8	35.8	1	NaN	10.036	31	0.35371	33.9	33.9	33.9	1	NaN	7.770	42	0.24017	
ILMN_104393	44.7	44.7	44.7	1	NaN	14.890	39	0.82460	40.9	40.9	40.9	1	NaN	11.259	27	0.72999	42.9	42.9	42.9	1	NaN	14.451	53	0.80640	43.7	43.7	43.7	1	NaN	14.561	43	0.75400	44.0	44.0	44.0	1	NaN	13.042	35	0.78166	42.4	42.4	42.4	1	NaN	11.530	35	0.81951	
ILMN_104395	43.3	43.3	43.3	1	NaN	10.594	43	0.77147	36.8	36.8	36.8	1	NaN	8.812	37	0.52475	39.6	39.6	39.6	1	NaN	8.244	38	0.63974	37.2	37.2	37.2	1	NaN	15.374	33	0.37918	40.1	40.1	40.1	1	NaN	11.376	48	0.64483	39.5	39.5	39.5	1	NaN	10.504	44	0.68049	
ILMN_104396	30.9	30.9	30.9	1	NaN	10.973	37	0.02693	33.4	33.4	33.4	1	NaN	9.978	26	0.23726	36.5	36.5	36.5	1	NaN	10.555	34	0.40247	38.8	38.8	38.8	1	NaN	8.737	40	0.51164	34.4	34.4	34.4	1	NaN	10.816	32	0.24454	36.2	36.2	36.2	1	NaN	10.995	35	0.42285	
ILMN_104397	41.1	41.1	41.1	1	NaN	11.488	31	0.66885	43.4	43.4	43.4	1	NaN	9.295	29	0.80131	37.0	37.0	37.0	1	NaN	11.469	37	0.44469	44.8	44.8	44.8	1	NaN	10.006	37	0.78748	44.3	44.3	44.3	1	NaN	11.857	35	0.79039	35.4	35.4	35.4	1	NaN	8.275	38	0.36172	
ILMN_104398	54.8	54.8	54.8	1	NaN	21.470	24	0.97453	56.6	56.6	56.6	1	NaN	16.001	30	0.97453	50.8	50.8	50.8	1	NaN	15.315	31	0.96943	57.3	57.3	57.3	1	NaN	17.277	32	0.97453	56.4	56.4	56.4	1	NaN	15.429	42	0.95852	50.8	50.8	50.8	1	NaN	15.251	30	0.97016	
ILMN_1044	478.9	478.9	478.9	1	NaN	97.203	45	1.00000	441.6	441.6	441.6	1	NaN	104.418	51	1.00000	286.0	286.0	286.0	1	NaN	71.739	37	1.00000	500.8	500.8	500.8	1	NaN	107.015	41	1.00000	462.5	462.5	462.5	1	NaN	120.298	42	1.00000	280.8	280.8	280.8	1	NaN	83.127	37	1.00000	
ILMN_104400	42.3	42.3	42.3	1	NaN	11.588	36	0.73508	48.1	48.1	48.1	1	NaN	12.131	33	0.89447	42.2	42.2	42.2	1	NaN	9.995	46	0.78457	45.7	45.7	45.7	1	NaN	10.201	37	0.80422	51.8	51.8	51.8	1	NaN	12.216	29	0.91994	47.2	47.2	47.2	1	NaN	13.456	39	0.93523	
ILMN_104401	45.1	45.1	45.1	1	NaN	10.980	26	0.83552	37.5	37.5	37.5	1	NaN	11.686	43	0.56841	36.5	36.5	36.5	1	NaN	7.611	38	0.39956	41.0	41.0	41.0	1	NaN	9.594	39	0.64629	36.5	36.5	36.5	1	NaN	11.424	48	0.40902	36.0	36.0	36.0	1	NaN	12.120	48	0.40757	
ILMN_104402	33.0	33.0	33.0	1	NaN	6.781	29	0.09898	27.8	27.8	27.8	1	NaN	9.318	38	0.01092	27.4	27.4	27.4	1	NaN	6.479	22	0.00073	29.5	29.5	29.5	1	NaN	6.080	26	0.01092	29.2	29.2	29.2	1	NaN	8.136	27	0.01383	32.2	32.2	32.2	1	NaN	8.226	22	0.11790	
ILMN_104405	43.4	43.4	43.4	1	NaN	16.868	33	0.77802	38.1	38.1	38.1	1	NaN	11.288	44	0.59971	44.3	44.3	44.3	1	NaN	12.624	47	0.85444	39.3	39.3	39.3	1	NaN	10.547	47	0.54148	41.7	41.7	41.7	1	NaN	12.175	45	0.71689	38.4	38.4	38.4	1	NaN	9.792	50	0.60990	
ILMN_104407	41.0	41.0	41.0	1	NaN	10.761	38	0.66667	40.6	40.6	40.6	1	NaN	10.956	41	0.71834	35.7	35.7	35.7	1	NaN	10.111	37	0.32314	39.0	39.0	39.0	1	NaN	12.626	39	0.52256	42.8	42.8	42.8	1	NaN	9.935	47	0.75036	37.5	37.5	37.5	1	NaN	10.994	28	0.53275	
ILMN_104408	38.6	38.6	38.6	1	NaN	11.954	42	0.53566	38.7	38.7	38.7	1	NaN	12.998	35	0.63610	39.7	39.7	39.7	1	NaN	10.895	33	0.64774	36.9	36.9	36.9	1	NaN	12.483	34	0.35953	33.4	33.4	33.4	1	NaN	8.628	34	0.17249	34.2	34.2	34.2	1	NaN	10.809	36	0.26929	
ILMN_104409	45.0	45.0	45.0	1	NaN	15.358	48	0.83552	42.0	42.0	42.0	1	NaN	13.022	44	0.76710	43.4	43.4	43.4	1	NaN	10.776	33	0.82169	41.5	41.5	41.5	1	NaN	8.944	37	0.67467	39.0	39.0	39.0	1	NaN	10.374	51	0.58443	42.8	42.8	42.8	1	NaN	12.565	41	0.83188	
ILMN_104416	34.4	34.4	34.4	1	NaN	11.342	34	0.19360	34.0	34.0	34.0	1	NaN	8.022	40	0.28530	34.8	34.8	34.8	1	NaN	10.101	42	0.23654	34.1	34.1	34.1	1	NaN	11.178	39	0.16448	32.9	32.9	32.9	1	NaN	9.791	39	0.14047	35.9	35.9	35.9	1	NaN	10.008	39	0.40029	
ILMN_104417	41.0	41.0	41.0	1	NaN	14.283	35	0.66667	32.6	32.6	32.6	1	NaN	9.311	29	0.17540	34.0	34.0	34.0	1	NaN	8.139	39	0.18486	37.1	37.1	37.1	1	NaN	8.313	47	0.37336	34.3	34.3	34.3	1	NaN	10.307	44	0.23435	34.6	34.6	34.6	1	NaN	10.646	36	0.29694	
ILMN_104418	28.7	28.7	28.7	1	NaN	9.717	29	0.00218	29.8	29.8	29.8	1	NaN	10.774	50	0.04148	32.4	32.4	32.4	1	NaN	9.710	39	0.09389	35.6	35.6	35.6	1	NaN	11.582	21	0.25837	30.9	30.9	30.9	1	NaN	9.257	44	0.04585	34.6	34.6	34.6	1	NaN	9.060	34	0.29258	
ILMN_104421	33.9	33.9	33.9	1	NaN	8.753	31	0.16303	32.8	32.8	32.8	1	NaN	13.543	32	0.19214	31.8	31.8	31.8	1	NaN	9.675	41	0.06259	34.1	34.1	34.1	1	NaN	8.617	34	0.16521	33.3	33.3	33.3	1	NaN	13.193	26	0.16594	33.8	33.8	33.8	1	NaN	8.237	41	0.23726	
ILMN_104423	53.9	53.9	53.9	1	NaN	12.790	50	0.96870	51.9	51.9	51.9	1	NaN	10.788	36	0.93959	52.4	52.4	52.4	1	NaN	13.979	49	0.97744	53.4	53.4	53.4	1	NaN	14.888	34	0.94469	56.2	56.2	56.2	1	NaN	17.864	48	0.95706	50.8	50.8	50.8	1	NaN	12.241	38	0.97016	
ILMN_104424	43.6	43.6	43.6	1	NaN	15.988	39	0.78384	38.7	38.7	38.7	1	NaN	9.264	50	0.63974	36.6	36.6	36.6	1	NaN	11.647	34	0.41266	39.0	39.0	39.0	1	NaN	11.124	39	0.52038	38.6	38.6	38.6	1	NaN	10.050	39	0.56841	38.6	38.6	38.6	1	NaN	13.191	46	0.62591	
ILMN_104426	35.9	35.9	35.9	1	NaN	12.458	41	0.31077	32.7	32.7	32.7	1	NaN	9.896	44	0.18268	34.4	34.4	34.4	1	NaN	10.398	31	0.21033	35.8	35.8	35.8	1	NaN	11.391	52	0.28020	43.8	43.8	43.8	1	NaN	19.559	32	0.77875	32.8	32.8	32.8	1	NaN	7.907	35	0.16084	
ILMN_104428	33.9	33.9	33.9	1	NaN	9.522	46	0.16594	34.5	34.5	34.5	1	NaN	9.777	52	0.33115	37.2	37.2	37.2	1	NaN	9.770	46	0.46288	34.6	34.6	34.6	1	NaN	11.994	41	0.18777	35.0	35.0	35.0	1	NaN	9.651	41	0.28384	33.9	33.9	33.9	1	NaN	11.949	57	0.24017	
ILMN_104429	43.2	43.2	43.2	1	NaN	12.590	32	0.76710	41.1	41.1	41.1	1	NaN	9.631	43	0.74163	40.5	40.5	40.5	1	NaN	10.147	54	0.70160	46.7	46.7	46.7	1	NaN	13.648	43	0.83188	48.1	48.1	48.1	1	NaN	13.098	39	0.87118	41.6	41.6	41.6	1	NaN	10.598	53	0.79258	
ILMN_104430	52.0	52.0	52.0	1	NaN	15.304	35	0.95633	49.8	49.8	49.8	1	NaN	17.179	33	0.91776	46.9	46.9	46.9	1	NaN	13.973	36	0.91849	55.6	55.6	55.6	1	NaN	13.792	39	0.96361	54.6	54.6	54.6	1	NaN	10.497	23	0.94323	47.6	47.6	47.6	1	NaN	11.718	28	0.94396	
ILMN_104432	36.5	36.5	36.5	1	NaN	11.071	34	0.36536	36.2	36.2	36.2	1	NaN	7.886	23	0.47889	32.3	32.3	32.3	1	NaN	4.856	31	0.08734	36.5	36.5	36.5	1	NaN	13.496	33	0.32969	35.9	35.9	35.9	1	NaN	10.068	37	0.35881	41.0	41.0	41.0	1	NaN	9.832	48	0.76710	
ILMN_104433	35.0	35.0	35.0	1	NaN	8.261	45	0.24964	36.5	36.5	36.5	1	NaN	11.084	27	0.50218	33.7	33.7	33.7	1	NaN	7.278	40	0.16812	38.1	38.1	38.1	1	NaN	12.705	29	0.46361	37.6	37.6	37.6	1	NaN	9.993	35	0.49636	36.0	36.0	36.0	1	NaN	9.816	48	0.41194	
ILMN_104435	32.8	32.8	32.8	1	NaN	10.827	39	0.08734	29.4	29.4	29.4	1	NaN	9.387	24	0.03130	34.0	34.0	34.0	1	NaN	8.941	38	0.18486	33.2	33.2	33.2	1	NaN	9.546	38	0.10771	29.1	29.1	29.1	1	NaN	9.162	32	0.01310	34.2	34.2	34.2	1	NaN	12.949	29	0.26929	
ILMN_104436	38.5	38.5	38.5	1	NaN	16.607	25	0.52911	38.5	38.5	38.5	1	NaN	10.075	28	0.62518	36.2	36.2	36.2	1	NaN	9.557	28	0.37482	36.6	36.6	36.6	1	NaN	9.746	31	0.33261	37.5	37.5	37.5	1	NaN	14.000	22	0.49563	38.1	38.1	38.1	1	NaN	8.956	36	0.58806	
ILMN_104437	250.3	250.3	250.3	1	NaN	61.155	49	0.99927	251.7	251.7	251.7	1	NaN	58.196	40	1.00000	199.7	199.7	199.7	1	NaN	39.988	49	0.99927	233.3	233.3	233.3	1	NaN	53.815	41	0.99927	239.3	239.3	239.3	1	NaN	64.523	41	0.99927	189.3	189.3	189.3	1	NaN	44.752	42	0.99927	
ILMN_104442	48.7	48.7	48.7	1	NaN	18.208	43	0.91703	56.6	56.6	56.6	1	NaN	15.583	37	0.97453	51.9	51.9	51.9	1	NaN	18.842	47	0.97453	50.9	50.9	50.9	1	NaN	11.498	37	0.91121	57.3	57.3	57.3	1	NaN	15.560	37	0.96652	46.4	46.4	46.4	1	NaN	12.262	47	0.92140	
ILMN_104444	38.8	38.8	38.8	1	NaN	12.450	46	0.54876	31.4	31.4	31.4	1	NaN	8.749	39	0.10116	33.0	33.0	33.0	1	NaN	10.062	36	0.12445	33.3	33.3	33.3	1	NaN	9.191	39	0.11063	37.3	37.3	37.3	1	NaN	11.813	41	0.46798	31.4	31.4	31.4	1	NaN	10.207	52	0.08443	
ILMN_104446	41.2	41.2	41.2	1	NaN	13.378	39	0.67613	42.6	42.6	42.6	1	NaN	13.921	40	0.78457	45.8	45.8	45.8	1	NaN	14.913	38	0.89956	41.9	41.9	41.9	1	NaN	16.648	42	0.69432	43.9	43.9	43.9	1	NaN	11.375	42	0.78093	39.7	39.7	39.7	1	NaN	10.568	49	0.69723	
ILMN_104447	36.0	36.0	36.0	1	NaN	11.787	35	0.33042	29.9	29.9	29.9	1	NaN	8.236	32	0.04367	32.3	32.3	32.3	1	NaN	9.173	38	0.08515	36.1	36.1	36.1	1	NaN	16.978	42	0.29767	32.9	32.9	32.9	1	NaN	10.567	39	0.13974	33.8	33.8	33.8	1	NaN	9.910	33	0.23362	
ILMN_104448	44.9	44.9	44.9	1	NaN	11.021	42	0.82897	41.2	41.2	41.2	1	NaN	9.339	21	0.74454	46.9	46.9	46.9	1	NaN	13.316	42	0.91921	50.2	50.2	50.2	1	NaN	13.145	44	0.90175	46.8	46.8	46.8	1	NaN	11.183	48	0.84425	43.7	43.7	43.7	1	NaN	12.532	47	0.85735	
ILMN_10445	752.4	752.4	752.4	1	NaN	131.493	60	1.00000	564.4	564.4	564.4	1	NaN	124.998	43	1.00000	413.1	413.1	413.1	1	NaN	85.461	43	1.00000	787.9	787.9	787.9	1	NaN	132.524	50	1.00000	753.3	753.3	753.3	1	NaN	97.842	34	1.00000	508.8	508.8	508.8	1	NaN	72.602	54	1.00000	
ILMN_104450	43.9	43.9	43.9	1	NaN	8.926	45	0.79694	41.0	41.0	41.0	1	NaN	9.567	42	0.73726	43.8	43.8	43.8	1	NaN	13.178	37	0.83479	40.6	40.6	40.6	1	NaN	11.483	37	0.63028	41.5	41.5	41.5	1	NaN	10.251	41	0.71106	40.3	40.3	40.3	1	NaN	10.705	39	0.72489	
ILMN_104452	42.2	42.2	42.2	1	NaN	14.312	36	0.72926	41.3	41.3	41.3	1	NaN	10.983	38	0.74891	40.7	40.7	40.7	1	NaN	12.343	39	0.71761	42.0	42.0	42.0	1	NaN	16.207	43	0.69432	41.7	41.7	41.7	1	NaN	10.004	52	0.71689	37.4	37.4	37.4	1	NaN	8.875	31	0.52402	
ILMN_104453	30.5	30.5	30.5	1	NaN	13.847	43	0.01892	29.8	29.8	29.8	1	NaN	8.902	37	0.04148	32.1	32.1	32.1	1	NaN	9.564	42	0.06987	31.9	31.9	31.9	1	NaN	11.549	41	0.05895	31.9	31.9	31.9	1	NaN	11.231	54	0.08079	31.8	31.8	31.8	1	NaN	9.601	44	0.10335	
ILMN_104457	44.0	44.0	44.0	1	NaN	9.702	21	0.79767	39.9	39.9	39.9	1	NaN	11.819	34	0.68923	41.1	41.1	41.1	1	NaN	14.152	42	0.73945	48.6	48.6	48.6	1	NaN	13.422	32	0.87118	42.3	42.3	42.3	1	NaN	10.401	36	0.73581	39.7	39.7	39.7	1	NaN	7.713	32	0.69723	
ILMN_104458	33.9	33.9	33.9	1	NaN	9.898	35	0.16521	32.5	32.5	32.5	1	NaN	12.179	44	0.16230	35.3	35.3	35.3	1	NaN	10.830	41	0.28384	31.0	31.0	31.0	1	NaN	9.205	34	0.03566	35.5	35.5	35.5	1	NaN	7.950	50	0.32606	35.1	35.1	35.1	1	NaN	9.261	33	0.33988	
ILMN_104459	41.5	41.5	41.5	1	NaN	11.515	60	0.68923	42.3	42.3	42.3	1	NaN	10.253	40	0.77656	41.6	41.6	41.6	1	NaN	13.289	45	0.76419	45.7	45.7	45.7	1	NaN	9.631	40	0.80204	40.5	40.5	40.5	1	NaN	13.020	26	0.66521	41.4	41.4	41.4	1	NaN	10.788	36	0.78020	
ILMN_104460	37.2	37.2	37.2	1	NaN	14.645	41	0.41994	32.6	32.6	32.6	1	NaN	9.070	38	0.17394	32.8	32.8	32.8	1	NaN	8.491	40	0.10990	35.6	35.6	35.6	1	NaN	10.483	34	0.26419	31.6	31.6	31.6	1	NaN	9.251	37	0.06987	31.3	31.3	31.3	1	NaN	10.464	51	0.07569	
ILMN_104464	35.4	35.4	35.4	1	NaN	8.881	41	0.27438	37.8	37.8	37.8	1	NaN	12.724	48	0.59025	37.6	37.6	37.6	1	NaN	9.401	34	0.49491	37.7	37.7	37.7	1	NaN	14.448	43	0.41776	36.3	36.3	36.3	1	NaN	10.923	43	0.39665	35.1	35.1	35.1	1	NaN	9.689	42	0.33916	
ILMN_104466	37.4	37.4	37.4	1	NaN	10.609	40	0.43595	39.3	39.3	39.3	1	NaN	9.245	31	0.66812	42.1	42.1	42.1	1	NaN	14.617	30	0.77729	42.3	42.3	42.3	1	NaN	11.808	44	0.70306	39.7	39.7	39.7	1	NaN	9.763	31	0.62518	39.1	39.1	39.1	1	NaN	12.048	34	0.65575	
ILMN_104469	34.8	34.8	34.8	1	NaN	9.149	40	0.22926	32.5	32.5	32.5	1	NaN	10.847	56	0.15939	33.4	33.4	33.4	1	NaN	10.739	53	0.15211	33.6	33.6	33.6	1	NaN	9.022	42	0.13464	31.8	31.8	31.8	1	NaN	7.489	33	0.07860	34.3	34.3	34.3	1	NaN	11.306	46	0.27438	
ILMN_104471	34.3	34.3	34.3	1	NaN	11.692	34	0.19214	36.8	36.8	36.8	1	NaN	8.318	28	0.52183	33.9	33.9	33.9	1	NaN	7.813	28	0.17831	35.8	35.8	35.8	1	NaN	8.635	36	0.27948	40.7	40.7	40.7	1	NaN	11.368	37	0.67103	34.8	34.8	34.8	1	NaN	9.569	35	0.30640	
ILMN_104472	48.8	48.8	48.8	1	NaN	14.104	35	0.92067	47.4	47.4	47.4	1	NaN	12.889	25	0.87846	41.5	41.5	41.5	1	NaN	13.142	41	0.76128	48.3	48.3	48.3	1	NaN	13.005	27	0.86245	45.6	45.6	45.6	1	NaN	12.229	33	0.81659	43.3	43.3	43.3	1	NaN	12.087	31	0.84862	
ILMN_104473	389.2	389.2	389.2	1	NaN	74.007	42	1.00000	436.4	436.4	436.4	1	NaN	83.222	28	1.00000	305.7	305.7	305.7	1	NaN	71.071	35	1.00000	427.6	427.6	427.6	1	NaN	102.293	35	1.00000	399.9	399.9	399.9	1	NaN	75.954	40	1.00000	307.3	307.3	307.3	1	NaN	65.747	36	1.00000	
ILMN_104474	39.8	39.8	39.8	1	NaN	13.286	46	0.60844	37.9	37.9	37.9	1	NaN	11.067	43	0.59316	39.2	39.2	39.2	1	NaN	11.659	38	0.60917	44.0	44.0	44.0	1	NaN	12.599	40	0.76274	43.1	43.1	43.1	1	NaN	12.366	29	0.75837	40.2	40.2	40.2	1	NaN	15.388	37	0.72344	
ILMN_104475	45.2	45.2	45.2	1	NaN	13.410	39	0.83770	44.6	44.6	44.6	1	NaN	11.651	27	0.83188	46.5	46.5	46.5	1	NaN	12.021	32	0.91194	44.7	44.7	44.7	1	NaN	8.652	37	0.78530	44.0	44.0	44.0	1	NaN	10.461	47	0.78239	44.3	44.3	44.3	1	NaN	9.700	34	0.87991	
ILMN_104476	41.4	41.4	41.4	1	NaN	10.478	40	0.68777	48.8	48.8	48.8	1	NaN	14.454	33	0.90757	46.4	46.4	46.4	1	NaN	10.244	34	0.91048	50.9	50.9	50.9	1	NaN	13.078	31	0.91121	42.1	42.1	42.1	1	NaN	13.514	46	0.72853	43.1	43.1	43.1	1	NaN	10.756	45	0.84352	
ILMN_104477	33.7	33.7	33.7	1	NaN	10.872	41	0.15357	30.8	30.8	30.8	1	NaN	10.265	33	0.07642	35.1	35.1	35.1	1	NaN	11.121	43	0.27147	32.3	32.3	32.3	1	NaN	8.975	28	0.07278	36.8	36.8	36.8	1	NaN	11.529	37	0.43231	36.4	36.4	36.4	1	NaN	11.801	56	0.44469	
ILMN_104480	42.1	42.1	42.1	1	NaN	13.634	35	0.72489	38.4	38.4	38.4	1	NaN	14.666	27	0.61936	38.1	38.1	38.1	1	NaN	8.011	35	0.53566	39.0	39.0	39.0	1	NaN	8.143	28	0.51965	42.3	42.3	42.3	1	NaN	9.271	31	0.73581	40.2	40.2	40.2	1	NaN	16.671	30	0.72198	
ILMN_104484	38.5	38.5	38.5	1	NaN	9.190	39	0.52911	32.8	32.8	32.8	1	NaN	9.975	34	0.19651	34.4	34.4	34.4	1	NaN	10.403	41	0.20524	36.8	36.8	36.8	1	NaN	13.089	38	0.34789	34.2	34.2	34.2	1	NaN	9.520	33	0.22489	36.6	36.6	36.6	1	NaN	10.518	32	0.46288	
ILMN_104485	50.1	50.1	50.1	1	NaN	16.631	31	0.94032	50.0	50.0	50.0	1	NaN	11.328	33	0.91921	49.2	49.2	49.2	1	NaN	8.917	27	0.95633	53.5	53.5	53.5	1	NaN	15.495	28	0.94541	56.9	56.9	56.9	1	NaN	11.869	31	0.96143	46.0	46.0	46.0	1	NaN	10.433	41	0.91558	
ILMN_104486	38.0	38.0	38.0	1	NaN	12.098	39	0.48763	38.4	38.4	38.4	1	NaN	10.331	44	0.62227	39.9	39.9	39.9	1	NaN	9.585	40	0.66084	39.1	39.1	39.1	1	NaN	13.647	47	0.52984	43.5	43.5	43.5	1	NaN	10.057	43	0.76929	43.9	43.9	43.9	1	NaN	12.456	44	0.86900	
ILMN_104487	36.7	36.7	36.7	1	NaN	13.555	44	0.38064	33.7	33.7	33.7	1	NaN	8.067	34	0.26492	37.8	37.8	37.8	1	NaN	14.339	50	0.51456	36.6	36.6	36.6	1	NaN	12.569	46	0.33697	35.9	35.9	35.9	1	NaN	13.684	34	0.36317	36.1	36.1	36.1	1	NaN	9.984	42	0.41776	
ILMN_104489	46.2	46.2	46.2	1	NaN	11.870	43	0.87045	48.5	48.5	48.5	1	NaN	15.526	58	0.90320	43.3	43.3	43.3	1	NaN	10.449	44	0.81732	42.9	42.9	42.9	1	NaN	14.858	42	0.72489	44.9	44.9	44.9	1	NaN	9.320	44	0.80349	44.7	44.7	44.7	1	NaN	11.122	37	0.88719	
ILMN_10449	602.1	602.1	602.1	1	NaN	100.658	36	1.00000	502.3	502.3	502.3	1	NaN	86.989	45	1.00000	390.2	390.2	390.2	1	NaN	77.359	52	1.00000	305.9	305.9	305.9	1	NaN	61.511	45	1.00000	277.2	277.2	277.2	1	NaN	52.122	38	1.00000	214.1	214.1	214.1	1	NaN	48.302	35	1.00000	
ILMN_104491	47.3	47.3	47.3	1	NaN	9.857	31	0.89520	42.2	42.2	42.2	1	NaN	11.613	31	0.77511	39.7	39.7	39.7	1	NaN	12.135	40	0.64556	46.6	46.6	46.6	1	NaN	12.751	40	0.83042	44.5	44.5	44.5	1	NaN	12.977	41	0.79549	42.7	42.7	42.7	1	NaN	9.961	39	0.82969	
ILMN_104492	41.6	41.6	41.6	1	NaN	13.832	40	0.69578	38.9	38.9	38.9	1	NaN	12.635	43	0.64920	39.4	39.4	39.4	1	NaN	9.149	48	0.62955	37.9	37.9	37.9	1	NaN	11.995	39	0.44687	44.8	44.8	44.8	1	NaN	13.074	53	0.80058	43.7	43.7	43.7	1	NaN	11.016	40	0.85953	
ILMN_104494	36.6	36.6	36.6	1	NaN	9.420	43	0.36900	31.4	31.4	31.4	1	NaN	8.443	43	0.10116	34.7	34.7	34.7	1	NaN	8.996	45	0.22999	33.3	33.3	33.3	1	NaN	11.593	23	0.11063	33.5	33.5	33.5	1	NaN	11.320	43	0.17686	31.0	31.0	31.0	1	NaN	8.964	41	0.06259	
ILMN_104495	36.1	36.1	36.1	1	NaN	12.902	30	0.33697	35.5	35.5	35.5	1	NaN	12.263	25	0.41776	43.1	43.1	43.1	1	NaN	11.375	35	0.81223	43.6	43.6	43.6	1	NaN	13.044	36	0.75400	42.9	42.9	42.9	1	NaN	15.828	39	0.75328	36.3	36.3	36.3	1	NaN	10.779	45	0.44178	
ILMN_104496	32.4	32.4	32.4	1	NaN	12.413	30	0.07278	31.2	31.2	31.2	1	NaN	7.995	42	0.08734	32.7	32.7	32.7	1	NaN	9.265	49	0.10771	30.9	30.9	30.9	1	NaN	7.513	36	0.03275	27.8	27.8	27.8	1	NaN	7.738	40	0.00218	30.9	30.9	30.9	1	NaN	9.970	46	0.06041	
ILMN_104497	30.6	30.6	30.6	1	NaN	8.455	46	0.01965	28.6	28.6	28.6	1	NaN	7.747	44	0.01674	34.5	34.5	34.5	1	NaN	12.064	48	0.21397	31.9	31.9	31.9	1	NaN	11.425	42	0.06041	30.1	30.1	30.1	1	NaN	9.937	35	0.02766	31.1	31.1	31.1	1	NaN	9.893	46	0.06914	
ILMN_104499	36.2	36.2	36.2	1	NaN	6.574	16	0.34134	34.7	34.7	34.7	1	NaN	11.894	46	0.35080	37.7	37.7	37.7	1	NaN	14.923	35	0.50509	38.3	38.3	38.3	1	NaN	15.349	37	0.47889	32.9	32.9	32.9	1	NaN	12.731	35	0.14047	32.4	32.4	32.4	1	NaN	10.869	42	0.12664	
ILMN_10450	113.6	113.6	113.6	1	NaN	29.095	41	0.99709	99.1	99.1	99.1	1	NaN	26.677	52	0.99563	79.1	79.1	79.1	1	NaN	20.839	39	0.99563	83.4	83.4	83.4	1	NaN	30.575	46	0.99127	89.3	89.3	89.3	1	NaN	22.544	35	0.99418	81.1	81.1	81.1	1	NaN	27.154	30	0.99636	
ILMN_104500	32.8	32.8	32.8	1	NaN	10.022	36	0.08806	31.1	31.1	31.1	1	NaN	9.659	32	0.08661	30.8	30.8	30.8	1	NaN	7.643	28	0.03421	33.0	33.0	33.0	1	NaN	13.166	27	0.10116	31.1	31.1	31.1	1	NaN	6.208	27	0.04949	33.7	33.7	33.7	1	NaN	11.150	41	0.22198	
ILMN_104502	45.0	45.0	45.0	1	NaN	11.772	45	0.83333	35.7	35.7	35.7	1	NaN	9.151	35	0.43741	41.9	41.9	41.9	1	NaN	15.084	47	0.77147	39.7	39.7	39.7	1	NaN	11.668	41	0.57569	44.2	44.2	44.2	1	NaN	12.498	48	0.78603	40.9	40.9	40.9	1	NaN	11.796	50	0.75837	
ILMN_104503	33.6	33.6	33.6	1	NaN	13.403	47	0.13755	24.3	24.3	24.3	1	NaN	8.124	39	0.00000	32.3	32.3	32.3	1	NaN	9.119	29	0.08588	32.8	32.8	32.8	1	NaN	8.530	42	0.09243	28.7	28.7	28.7	1	NaN	8.427	39	0.01019	30.5	30.5	30.5	1	NaN	10.002	45	0.05095	
ILMN_104504	31.7	31.7	31.7	1	NaN	9.147	28	0.05095	29.4	29.4	29.4	1	NaN	11.366	36	0.03348	33.2	33.2	33.2	1	NaN	9.237	38	0.13755	32.8	32.8	32.8	1	NaN	9.162	41	0.09243	36.9	36.9	36.9	1	NaN	10.757	48	0.44469	32.1	32.1	32.1	1	NaN	7.128	36	0.11790	
ILMN_104505	34.2	34.2	34.2	1	NaN	10.763	40	0.18559	34.2	34.2	34.2	1	NaN	12.556	45	0.30640	37.4	37.4	37.4	1	NaN	12.502	28	0.47817	37.0	37.0	37.0	1	NaN	10.753	29	0.36754	33.5	33.5	33.5	1	NaN	11.562	45	0.17977	35.4	35.4	35.4	1	NaN	10.120	35	0.36099	
ILMN_104506	32.9	32.9	32.9	1	NaN	11.839	33	0.09680	34.2	34.2	34.2	1	NaN	10.007	39	0.30204	32.2	32.2	32.2	1	NaN	6.690	34	0.07787	37.5	37.5	37.5	1	NaN	9.792	42	0.40175	34.1	34.1	34.1	1	NaN	8.909	29	0.22271	33.5	33.5	33.5	1	NaN	9.559	38	0.20815	
ILMN_104507	36.2	36.2	36.2	1	NaN	11.556	34	0.34643	29.0	29.0	29.0	1	NaN	9.571	34	0.02329	34.2	34.2	34.2	1	NaN	11.629	42	0.19141	37.7	37.7	37.7	1	NaN	12.184	33	0.41994	36.1	36.1	36.1	1	NaN	10.567	40	0.38137	34.5	34.5	34.5	1	NaN	5.067	38	0.28967	
ILMN_104509	37.4	37.4	37.4	1	NaN	9.132	26	0.43959	33.4	33.4	33.4	1	NaN	12.061	32	0.22999	35.6	35.6	35.6	1	NaN	8.671	38	0.30640	41.2	41.2	41.2	1	NaN	14.404	38	0.65648	36.5	36.5	36.5	1	NaN	12.764	51	0.40975	31.0	31.0	31.0	1	NaN	9.494	45	0.06259	
ILMN_10451	84.6	84.6	84.6	1	NaN	23.895	50	0.99345	78.4	78.4	78.4	1	NaN	28.542	40	0.98981	66.2	66.2	66.2	1	NaN	14.888	33	0.98981	85.7	85.7	85.7	1	NaN	15.847	35	0.99199	85.1	85.1	85.1	1	NaN	26.048	36	0.99127	66.2	66.2	66.2	1	NaN	18.942	46	0.99127	
ILMN_104510	44.8	44.8	44.8	1	NaN	8.280	38	0.82897	47.0	47.0	47.0	1	NaN	10.037	44	0.87336	45.7	45.7	45.7	1	NaN	9.991	26	0.89884	47.8	47.8	47.8	1	NaN	11.313	38	0.85153	53.3	53.3	53.3	1	NaN	13.550	39	0.93523	41.4	41.4	41.4	1	NaN	10.814	38	0.77875	
ILMN_104511	41.5	41.5	41.5	1	NaN	10.743	41	0.69214	32.5	32.5	32.5	1	NaN	10.786	43	0.16521	39.4	39.4	39.4	1	NaN	8.561	31	0.63246	38.5	38.5	38.5	1	NaN	10.942	45	0.48690	36.8	36.8	36.8	1	NaN	9.572	41	0.43159	36.0	36.0	36.0	1	NaN	9.548	51	0.40902	
ILMN_104512	46.1	46.1	46.1	1	NaN	16.177	36	0.86536	50.9	50.9	50.9	1	NaN	16.626	25	0.92868	47.9	47.9	47.9	1	NaN	15.831	35	0.94032	57.3	57.3	57.3	1	NaN	17.520	28	0.97453	48.5	48.5	48.5	1	NaN	8.811	24	0.87773	41.1	41.1	41.1	1	NaN	10.090	29	0.76856	
ILMN_104519	50.4	50.4	50.4	1	NaN	14.924	32	0.94032	53.3	53.3	53.3	1	NaN	14.160	37	0.95269	46.8	46.8	46.8	1	NaN	12.069	37	0.91776	58.3	58.3	58.3	1	NaN	15.092	39	0.97889	56.6	56.6	56.6	1	NaN	12.108	32	0.95997	52.2	52.2	52.2	1	NaN	14.864	32	0.98181	
ILMN_104520	36.0	36.0	36.0	1	NaN	8.870	30	0.32751	30.7	30.7	30.7	1	NaN	9.552	37	0.07132	32.7	32.7	32.7	1	NaN	8.193	26	0.10262	36.4	36.4	36.4	1	NaN	12.091	28	0.32533	32.8	32.8	32.8	1	NaN	10.150	31	0.13319	32.1	32.1	32.1	1	NaN	9.517	44	0.11718	
ILMN_104521	43.5	43.5	43.5	1	NaN	13.964	33	0.78093	45.2	45.2	45.2	1	NaN	11.997	42	0.84716	40.5	40.5	40.5	1	NaN	8.873	29	0.70597	43.3	43.3	43.3	1	NaN	9.965	42	0.74309	45.5	45.5	45.5	1	NaN	10.096	51	0.81514	47.7	47.7	47.7	1	NaN	11.136	32	0.94396	
ILMN_104522	42.4	42.4	42.4	1	NaN	12.125	34	0.73581	34.4	34.4	34.4	1	NaN	12.408	34	0.32387	39.3	39.3	39.3	1	NaN	11.862	50	0.62445	42.5	42.5	42.5	1	NaN	7.080	25	0.71397	38.5	38.5	38.5	1	NaN	11.101	41	0.56623	36.6	36.6	36.6	1	NaN	7.757	39	0.45924	
ILMN_104525	43.1	43.1	43.1	1	NaN	14.235	47	0.76638	42.5	42.5	42.5	1	NaN	9.510	37	0.78166	46.3	46.3	46.3	1	NaN	11.366	40	0.90975	46.7	46.7	46.7	1	NaN	13.104	39	0.83042	48.1	48.1	48.1	1	NaN	12.125	39	0.87118	42.2	42.2	42.2	1	NaN	11.631	44	0.81150	
ILMN_104526	48.2	48.2	48.2	1	NaN	13.269	41	0.91266	44.0	44.0	44.0	1	NaN	17.755	28	0.81805	47.3	47.3	47.3	1	NaN	12.043	32	0.92649	47.2	47.2	47.2	1	NaN	15.182	37	0.84207	53.3	53.3	53.3	1	NaN	13.775	50	0.93523	45.3	45.3	45.3	1	NaN	12.915	31	0.90466	
ILMN_104528	37.1	37.1	37.1	1	NaN	8.834	32	0.41630	33.6	33.6	33.6	1	NaN	8.485	27	0.25328	30.2	30.2	30.2	1	NaN	11.543	25	0.02547	37.3	37.3	37.3	1	NaN	8.472	37	0.38646	32.7	32.7	32.7	1	NaN	8.641	25	0.12737	34.0	34.0	34.0	1	NaN	10.641	31	0.24309	
ILMN_10453	37.5	37.5	37.5	1	NaN	9.950	48	0.45124	34.2	34.2	34.2	1	NaN	10.700	49	0.30495	31.9	31.9	31.9	1	NaN	6.685	53	0.06477	36.7	36.7	36.7	1	NaN	9.683	52	0.34061	32.6	32.6	32.6	1	NaN	8.771	46	0.12664	29.8	29.8	29.8	1	NaN	9.905	43	0.03130	
ILMN_104530	54.6	54.6	54.6	1	NaN	13.793	40	0.97380	54.8	54.8	54.8	1	NaN	12.866	44	0.96798	52.1	52.1	52.1	1	NaN	12.712	37	0.97598	54.1	54.1	54.1	1	NaN	18.960	43	0.95269	59.0	59.0	59.0	1	NaN	18.989	38	0.97453	53.6	53.6	53.6	1	NaN	13.618	46	0.98326	
ILMN_104531	34.5	34.5	34.5	1	NaN	9.608	49	0.20524	27.3	27.3	27.3	1	NaN	8.547	29	0.00655	36.8	36.8	36.8	1	NaN	13.908	45	0.42504	33.4	33.4	33.4	1	NaN	7.027	29	0.12154	34.1	34.1	34.1	1	NaN	10.559	44	0.22125	30.7	30.7	30.7	1	NaN	7.963	47	0.05677	
ILMN_104532	38.1	38.1	38.1	1	NaN	12.301	37	0.49782	31.9	31.9	31.9	1	NaN	9.477	41	0.12373	34.9	34.9	34.9	1	NaN	8.717	23	0.25109	34.0	34.0	34.0	1	NaN	9.077	36	0.16376	33.8	33.8	33.8	1	NaN	7.907	36	0.20015	35.8	35.8	35.8	1	NaN	10.303	38	0.39156	
ILMN_104534	37.4	37.4	37.4	1	NaN	11.677	36	0.44105	38.8	38.8	38.8	1	NaN	11.739	37	0.64774	35.7	35.7	35.7	1	NaN	10.317	39	0.32314	40.5	40.5	40.5	1	NaN	9.400	31	0.62737	36.9	36.9	36.9	1	NaN	8.920	33	0.43450	35.8	35.8	35.8	1	NaN	10.051	37	0.39156	
ILMN_104538	34.1	34.1	34.1	1	NaN	12.204	32	0.17540	30.6	30.6	30.6	1	NaN	10.086	32	0.06769	31.1	31.1	31.1	1	NaN	8.236	31	0.04076	31.4	31.4	31.4	1	NaN	11.197	33	0.04731	32.2	32.2	32.2	1	NaN	11.325	34	0.09534	31.9	31.9	31.9	1	NaN	7.723	40	0.10844	
ILMN_104539	35.3	35.3	35.3	1	NaN	8.559	51	0.27293	36.0	36.0	36.0	1	NaN	13.673	38	0.46070	35.4	35.4	35.4	1	NaN	11.293	30	0.28748	38.1	38.1	38.1	1	NaN	8.981	52	0.46361	32.2	32.2	32.2	1	NaN	8.143	34	0.09534	36.5	36.5	36.5	1	NaN	10.656	37	0.45488	
ILMN_104541	42.8	42.8	42.8	1	NaN	13.393	43	0.74745	42.6	42.6	42.6	1	NaN	10.427	30	0.78384	38.3	38.3	38.3	1	NaN	12.567	37	0.55386	45.3	45.3	45.3	1	NaN	12.044	36	0.79767	40.9	40.9	40.9	1	NaN	10.172	50	0.67758	43.8	43.8	43.8	1	NaN	11.863	41	0.86463	
ILMN_104546	34.7	34.7	34.7	1	NaN	10.112	40	0.22416	33.3	33.3	33.3	1	NaN	8.332	33	0.22344	36.6	36.6	36.6	1	NaN	9.059	44	0.41194	39.0	39.0	39.0	1	NaN	11.116	30	0.52111	35.3	35.3	35.3	1	NaN	11.657	29	0.31441	36.1	36.1	36.1	1	NaN	9.249	33	0.41558	
ILMN_104548	45.9	45.9	45.9	1	NaN	15.943	46	0.86245	44.5	44.5	44.5	1	NaN	11.868	44	0.83115	44.5	44.5	44.5	1	NaN	11.875	36	0.85953	44.4	44.4	44.4	1	NaN	8.858	38	0.77511	46.6	46.6	46.6	1	NaN	9.623	47	0.84134	48.3	48.3	48.3	1	NaN	17.426	27	0.95342	
ILMN_104549	40.1	40.1	40.1	1	NaN	11.871	34	0.62009	32.4	32.4	32.4	1	NaN	9.607	57	0.15575	37.9	37.9	37.9	1	NaN	11.359	36	0.51965	34.2	34.2	34.2	1	NaN	9.647	34	0.16958	32.2	32.2	32.2	1	NaN	10.553	42	0.09971	33.8	33.8	33.8	1	NaN	9.111	45	0.23654	
ILMN_10455	41.2	41.2	41.2	1	NaN	11.951	27	0.67467	39.0	39.0	39.0	1	NaN	11.151	35	0.65648	40.4	40.4	40.4	1	NaN	13.829	34	0.69432	42.3	42.3	42.3	1	NaN	11.646	32	0.70378	37.9	37.9	37.9	1	NaN	9.203	38	0.52766	40.3	40.3	40.3	1	NaN	13.171	41	0.72926	
ILMN_104550	32.3	32.3	32.3	1	NaN	9.728	38	0.06914	35.8	35.8	35.8	1	NaN	11.010	35	0.44760	33.0	33.0	33.0	1	NaN	5.460	39	0.12009	35.3	35.3	35.3	1	NaN	8.981	37	0.23872	31.1	31.1	31.1	1	NaN	9.064	42	0.04876	34.2	34.2	34.2	1	NaN	10.192	54	0.27001	
ILMN_104552	34.5	34.5	34.5	1	NaN	11.084	34	0.20742	30.5	30.5	30.5	1	NaN	6.258	28	0.06332	33.3	33.3	33.3	1	NaN	9.953	43	0.14192	32.4	32.4	32.4	1	NaN	12.426	34	0.07787	33.1	33.1	33.1	1	NaN	10.459	46	0.15211	38.5	38.5	38.5	1	NaN	11.005	46	0.61572	
ILMN_104554	44.5	44.5	44.5	1	NaN	14.082	43	0.81732	40.3	40.3	40.3	1	NaN	10.746	40	0.70742	42.3	42.3	42.3	1	NaN	12.087	34	0.78675	44.4	44.4	44.4	1	NaN	12.753	44	0.77511	39.3	39.3	39.3	1	NaN	10.944	39	0.60116	40.4	40.4	40.4	1	NaN	9.035	45	0.73508	
ILMN_104556	34.9	34.9	34.9	1	NaN	10.849	53	0.24236	36.4	36.4	36.4	1	NaN	11.203	30	0.50218	33.7	33.7	33.7	1	NaN	10.516	40	0.17031	33.5	33.5	33.5	1	NaN	10.453	45	0.12809	34.7	34.7	34.7	1	NaN	10.081	46	0.25983	34.0	34.0	34.0	1	NaN	8.129	37	0.24818	
ILMN_104558	30.0	30.0	30.0	1	NaN	6.370	38	0.01164	30.7	30.7	30.7	1	NaN	8.624	32	0.07060	30.3	30.3	30.3	1	NaN	7.327	41	0.02838	32.4	32.4	32.4	1	NaN	9.340	35	0.07860	27.9	27.9	27.9	1	NaN	7.536	31	0.00291	30.2	30.2	30.2	1	NaN	7.841	49	0.04585	
ILMN_10456	36.8	36.8	36.8	1	NaN	10.577	37	0.38282	32.0	32.0	32.0	1	NaN	10.666	39	0.12809	33.4	33.4	33.4	1	NaN	7.971	30	0.15211	30.7	30.7	30.7	1	NaN	8.570	36	0.02984	30.9	30.9	30.9	1	NaN	9.343	39	0.04585	31.8	31.8	31.8	1	NaN	8.643	33	0.10480	
ILMN_104562	47.4	47.4	47.4	1	NaN	12.296	32	0.89592	49.7	49.7	49.7	1	NaN	12.225	34	0.91776	44.2	44.2	44.2	1	NaN	10.193	38	0.85371	50.7	50.7	50.7	1	NaN	14.856	26	0.90830	46.0	46.0	46.0	1	NaN	12.054	38	0.82533	40.6	40.6	40.6	1	NaN	14.462	34	0.74381	
ILMN_104566	34.3	34.3	34.3	1	NaN	10.113	35	0.19214	32.7	32.7	32.7	1	NaN	6.456	36	0.18268	35.9	35.9	35.9	1	NaN	11.817	53	0.33770	36.6	36.6	36.6	1	NaN	10.411	45	0.33843	43.2	43.2	43.2	1	NaN	18.550	30	0.76565	36.8	36.8	36.8	1	NaN	10.559	39	0.47162	
ILMN_104567	41.2	41.2	41.2	1	NaN	12.588	36	0.67394	42.8	42.8	42.8	1	NaN	11.503	36	0.78967	39.7	39.7	39.7	1	NaN	12.705	32	0.64774	39.7	39.7	39.7	1	NaN	13.677	29	0.57060	41.6	41.6	41.6	1	NaN	12.709	40	0.71179	39.0	39.0	39.0	1	NaN	9.551	31	0.65284	
ILMN_104569	36.5	36.5	36.5	1	NaN	12.105	29	0.36681	31.4	31.4	31.4	1	NaN	7.278	43	0.10116	36.3	36.3	36.3	1	NaN	8.169	44	0.38501	39.5	39.5	39.5	1	NaN	10.428	33	0.55604	37.1	37.1	37.1	1	NaN	10.727	33	0.45706	36.0	36.0	36.0	1	NaN	9.172	40	0.40684	
ILMN_10457	38.4	38.4	38.4	1	NaN	12.082	65	0.51019	35.8	35.8	35.8	1	NaN	11.073	33	0.45051	40.6	40.6	40.6	1	NaN	12.431	42	0.70742	42.2	42.2	42.2	1	NaN	12.709	42	0.70233	41.3	41.3	41.3	1	NaN	12.659	60	0.69796	42.7	42.7	42.7	1	NaN	12.677	43	0.82969	
ILMN_104570	66.0	66.0	66.0	1	NaN	19.693	36	0.98908	65.6	65.6	65.6	1	NaN	15.141	36	0.98763	59.5	59.5	59.5	1	NaN	13.782	41	0.98763	65.3	65.3	65.3	1	NaN	14.637	31	0.98690	60.2	60.2	60.2	1	NaN	14.508	33	0.97962	54.4	54.4	54.4	1	NaN	15.612	42	0.98544	
ILMN_104571	36.7	36.7	36.7	1	NaN	9.139	22	0.38137	37.3	37.3	37.3	1	NaN	11.836	38	0.56114	39.5	39.5	39.5	1	NaN	10.985	41	0.63828	38.2	38.2	38.2	1	NaN	10.648	30	0.46870	37.6	37.6	37.6	1	NaN	11.131	42	0.50073	38.5	38.5	38.5	1	NaN	10.080	35	0.62082	
ILMN_104572	34.4	34.4	34.4	1	NaN	10.099	26	0.19360	37.4	37.4	37.4	1	NaN	9.672	28	0.56623	31.0	31.0	31.0	1	NaN	8.762	38	0.03930	34.0	34.0	34.0	1	NaN	7.031	26	0.16448	37.0	37.0	37.0	1	NaN	11.996	29	0.45051	35.5	35.5	35.5	1	NaN	10.997	37	0.36900	
ILMN_104574	250.4	250.4	250.4	1	NaN	56.187	37	0.99927	265.4	265.4	265.4	1	NaN	52.605	25	1.00000	181.3	181.3	181.3	1	NaN	32.163	35	0.99927	236.9	236.9	236.9	1	NaN	42.819	33	0.99927	228.2	228.2	228.2	1	NaN	42.680	40	0.99927	192.4	192.4	192.4	1	NaN	36.284	28	1.00000	
ILMN_104575	43.7	43.7	43.7	1	NaN	14.023	42	0.78894	51.1	51.1	51.1	1	NaN	14.816	42	0.92940	43.2	43.2	43.2	1	NaN	9.190	29	0.81659	50.3	50.3	50.3	1	NaN	14.924	43	0.90320	51.9	51.9	51.9	1	NaN	15.058	48	0.91994	39.7	39.7	39.7	1	NaN	10.591	48	0.69723	
ILMN_10458	79.0	79.0	79.0	1	NaN	21.722	40	0.99127	71.9	71.9	71.9	1	NaN	13.025	35	0.98981	66.4	66.4	66.4	1	NaN	20.157	48	0.98981	61.7	61.7	61.7	1	NaN	19.125	49	0.98399	65.7	65.7	65.7	1	NaN	17.975	47	0.98544	59.3	59.3	59.3	1	NaN	13.921	37	0.98836	
ILMN_104581	37.8	37.8	37.8	1	NaN	15.533	49	0.47598	34.4	34.4	34.4	1	NaN	7.225	26	0.32387	38.6	38.6	38.6	1	NaN	7.285	27	0.57424	42.1	42.1	42.1	1	NaN	15.772	47	0.69942	43.1	43.1	43.1	1	NaN	9.259	28	0.75764	39.7	39.7	39.7	1	NaN	10.122	33	0.69723	
ILMN_104583	36.1	36.1	36.1	1	NaN	11.882	39	0.33843	37.4	37.4	37.4	1	NaN	10.718	43	0.56623	36.9	36.9	36.9	1	NaN	8.629	41	0.43523	39.2	39.2	39.2	1	NaN	15.559	41	0.53639	38.2	38.2	38.2	1	NaN	11.122	41	0.54512	40.1	40.1	40.1	1	NaN	11.463	40	0.71252	
ILMN_104584	39.4	39.4	39.4	1	NaN	8.976	40	0.58952	40.1	40.1	40.1	1	NaN	10.736	33	0.69796	43.5	43.5	43.5	1	NaN	10.713	35	0.82387	42.3	42.3	42.3	1	NaN	8.953	28	0.70597	37.0	37.0	37.0	1	NaN	11.688	37	0.44760	41.6	41.6	41.6	1	NaN	10.481	36	0.79039	
ILMN_104585	40.7	40.7	40.7	1	NaN	12.450	36	0.65284	42.6	42.6	42.6	1	NaN	11.261	48	0.78384	44.0	44.0	44.0	1	NaN	12.879	45	0.84279	41.6	41.6	41.6	1	NaN	11.112	37	0.67977	38.7	38.7	38.7	1	NaN	8.967	35	0.57351	38.0	38.0	38.0	1	NaN	8.833	45	0.58370	
ILMN_104586	38.0	38.0	38.0	1	NaN	11.905	45	0.48690	35.9	35.9	35.9	1	NaN	9.424	52	0.45997	36.0	36.0	36.0	1	NaN	8.673	38	0.35080	37.5	37.5	37.5	1	NaN	10.841	32	0.40247	31.0	31.0	31.0	1	NaN	10.544	49	0.04803	36.8	36.8	36.8	1	NaN	11.117	47	0.47089	
ILMN_10459	165.5	165.5	165.5	1	NaN	45.246	38	0.99854	120.5	120.5	120.5	1	NaN	26.313	40	0.99709	92.7	92.7	92.7	1	NaN	23.881	42	0.99709	118.4	118.4	118.4	1	NaN	32.950	36	0.99709	106.7	106.7	106.7	1	NaN	25.239	32	0.99709	74.5	74.5	74.5	1	NaN	22.220	44	0.99491	
ILMN_104590	30.9	30.9	30.9	1	NaN	12.210	47	0.02693	29.7	29.7	29.7	1	NaN	8.915	26	0.04148	31.8	31.8	31.8	1	NaN	11.650	44	0.06041	29.4	29.4	29.4	1	NaN	9.850	48	0.01019	33.3	33.3	33.3	1	NaN	11.931	39	0.16594	31.1	31.1	31.1	1	NaN	11.892	39	0.06914	
ILMN_104591	31.9	31.9	31.9	1	NaN	6.470	31	0.05750	30.9	30.9	30.9	1	NaN	9.008	45	0.07642	31.8	31.8	31.8	1	NaN	9.110	35	0.06041	34.2	34.2	34.2	1	NaN	7.951	33	0.17103	29.0	29.0	29.0	1	NaN	7.851	41	0.01310	28.6	28.6	28.6	1	NaN	3.500	25	0.00728	
ILMN_104592	42.7	42.7	42.7	1	NaN	12.550	35	0.74527	46.2	46.2	46.2	1	NaN	11.951	40	0.86172	44.6	44.6	44.6	1	NaN	11.562	41	0.86026	51.6	51.6	51.6	1	NaN	15.468	26	0.92285	45.2	45.2	45.2	1	NaN	7.315	27	0.81077	42.2	42.2	42.2	1	NaN	9.992	38	0.81368	
ILMN_104593	30.5	30.5	30.5	1	NaN	8.821	28	0.01965	29.0	29.0	29.0	1	NaN	8.773	45	0.02329	30.4	30.4	30.4	1	NaN	9.481	42	0.02984	31.9	31.9	31.9	1	NaN	8.483	37	0.06114	29.7	29.7	29.7	1	NaN	7.544	34	0.02183	31.0	31.0	31.0	1	NaN	9.216	34	0.06550	
ILMN_104594	40.5	40.5	40.5	1	NaN	15.663	41	0.63901	31.7	31.7	31.7	1	NaN	13.219	32	0.11645	42.2	42.2	42.2	1	NaN	10.293	27	0.78312	41.5	41.5	41.5	1	NaN	9.492	32	0.67322	37.9	37.9	37.9	1	NaN	13.052	44	0.52766	41.2	41.2	41.2	1	NaN	13.578	43	0.77656	
ILMN_104596	33.2	33.2	33.2	1	NaN	11.799	38	0.11426	28.8	28.8	28.8	1	NaN	12.477	29	0.02111	32.3	32.3	32.3	1	NaN	10.426	47	0.08734	35.6	35.6	35.6	1	NaN	10.356	34	0.25837	35.1	35.1	35.1	1	NaN	9.700	38	0.28967	36.7	36.7	36.7	1	NaN	10.179	31	0.46579	
ILMN_104599	35.7	35.7	35.7	1	NaN	10.150	19	0.29913	33.2	33.2	33.2	1	NaN	11.633	35	0.21179	38.5	38.5	38.5	1	NaN	8.067	33	0.56550	35.2	35.2	35.2	1	NaN	11.701	34	0.23362	37.7	37.7	37.7	1	NaN	10.188	43	0.50728	39.8	39.8	39.8	1	NaN	10.617	50	0.69942
[truncated: 11,294,450 more chars]
